# Supplementary material for: The 1H NMR Spectroscopic Effect of Steric Compression Is Found in [3.3.1]Oxa- and Azabicycles and Their Analogues
Source: ACS Omega. 2021 May 7;6(19):12769–86. doi: 10.1021/acsomega.1c01093 (PMC8154237; doi:10.1021/acsomega.1c01093)
Supplement: Supplementary file 2 — ao1c01093_si_002.cif [file ao1c01093_si_002.cif]

 
data_s18phar4
 
_audit_creation_method            'SHELXL-2018/1'
_shelx_SHELXL_version_number      '2018/1'
_chemical_name_systematic         ?
_chemical_name_common             ?
_chemical_melting_point           ?
_chemical_formula_moiety          'C18.60 H23.80 N5 O6'
_chemical_formula_sum
 'C18.60 H23.80 N5 O6' 
_chemical_formula_weight          413.42

loop_
 _atom_type_symbol
 _atom_type_description
 _atom_type_scat_dispersion_real
 _atom_type_scat_dispersion_imag
 _atom_type_scat_source
 'C'  'C'   0.0181   0.0091
 'International Tables Vol C Tables 4.2.6.8 and 6.1.1.4'
 'H'  'H'   0.0000   0.0000
 'International Tables Vol C Tables 4.2.6.8 and 6.1.1.4'
 'N'  'N'   0.0311   0.0180
 'International Tables Vol C Tables 4.2.6.8 and 6.1.1.4'
 'O'  'O'   0.0492   0.0322
 'International Tables Vol C Tables 4.2.6.8 and 6.1.1.4'
 
_space_group_crystal_system       triclinic
_space_group_IT_number            2
_space_group_name_H-M_alt         'P -1'
_space_group_name_Hall            '-P 1'
 
_shelx_space_group_comment
;
The symmetry employed for this shelxl refinement is uniquely defined
by the following loop, which should always be used as a source of
symmetry information in preference to the above space-group names.
They are only intended as comments.
;
 
loop_
 _space_group_symop_operation_xyz
 'x, y, z'
 '-x, -y, -z'
 
_cell_length_a                    7.7392(4)
_cell_length_b                    15.8949(16)
_cell_length_c                    17.396(2)
_cell_angle_alpha                 110.066(11)
_cell_angle_beta                  90.729(7)
_cell_angle_gamma                 90.190(7)
_cell_volume                      2009.8(4)
_cell_formula_units_Z             4
_cell_measurement_temperature     150(2)
_cell_measurement_reflns_used   1749
_cell_measurement_theta_min     3.2520
_cell_measurement_theta_max     67.8800
 
_exptl_crystal_description        needle
_exptl_crystal_colour             yellow
_exptl_crystal_density_meas       ?
_exptl_crystal_density_method     ?
_exptl_crystal_density_diffrn     1.366          
_exptl_crystal_F_000              874
_exptl_transmission_factor_min    ?
_exptl_transmission_factor_max    ?
_exptl_crystal_size_max           0.425
_exptl_crystal_size_mid           0.039
_exptl_crystal_size_min           0.025
_exptl_absorpt_coefficient_mu     0.871
_shelx_estimated_absorpt_T_min    0.708
_shelx_estimated_absorpt_T_max    0.979
loop_
_exptl_crystal_face_index_h
_exptl_crystal_face_index_k
_exptl_crystal_face_index_l
_exptl_crystal_face_perp_dist
   0    4    8 0.0124
  -5    1   -1 0.1837
   0   -1   11 0.0107
   0   -9   -1 0.0213
   0    9    1 0.0213
   5   -1    1 0.2332
   0   -4   -8 0.0124
   0    9   -8 0.0197
   0   -9    8 0.0197
loop_
_exptl_oxdiff_crystal_face_indexfrac_h
_exptl_oxdiff_crystal_face_indexfrac_k
_exptl_oxdiff_crystal_face_indexfrac_l
_exptl_oxdiff_crystal_face_x
_exptl_oxdiff_crystal_face_y
_exptl_oxdiff_crystal_face_z
-0.0033  4.0058  8.0002  0.2243  0.9500 -0.0331
-4.9954  1.0058 -1.0128  0.0252 -0.0018  1.0020
-0.0019 -0.9986 11.0041  0.6714  0.7442 -0.0987
 0.0040 -9.0094 -0.9950  0.4467 -0.8538 -0.0654
-0.0040  9.0094  0.9950 -0.4467  0.8538  0.0654
 4.9954 -1.0058  1.0128 -0.0252  0.0018 -1.0020
 0.0033 -4.0058 -8.0002 -0.2243 -0.9500  0.0331
-0.0022  9.0075 -7.5077 -0.9223  0.2119  0.1353
 0.0022 -9.0075  7.5077  0.9223 -0.2119 -0.1353
_exptl_absorpt_correction_T_min                     0.838
_exptl_absorpt_correction_T_max                     0.981
_exptl_absorpt_correction_type            gaussian
_exptl_absorpt_process_details
;
CrysAlisPro 1.171.39.46 (Rigaku Oxford Diffraction, 2018)
Numerical absorption correction based on gaussian integration over
			a multifaceted crystal model
Empirical absorption correction using spherical harmonics,
 implemented in SCALE3 ABSPACK scaling algorithm.
;
_oxdiff_exptl_absorpt_empirical_full_min           0.639
_oxdiff_exptl_absorpt_empirical_full_max           1.288
_oxdiff_exptl_absorpt_empirical_details
;
Empirical correction (ABSPACK) includes:
- Absorption correction using spherical harmonics
- Frame scaling
;
_diffrn_ambient_temperature 149.9(4) 
_diffrn_ambient_environment N~2~
_diffrn_source 'micro-focus sealed X-ray tube'
_diffrn_source_type 'SuperNova (Cu) X-ray Source'
_diffrn_radiation_probe x-ray
_diffrn_radiation_type 'Cu K\a'
_diffrn_radiation_wavelength 1.54184
_diffrn_radiation_monochromator mirror
_diffrn_measurement_device 'four-circle diffractometer'
_diffrn_measurement_device_type 'SuperNova, Dual, Cu at home/near, EosS2'
_diffrn_measurement_method '\w scans'
_diffrn_detector 'CCD plate'
_diffrn_detector_type EosS2
_diffrn_detector_area_resol_mean 8.1150
_diffrn_reflns_number             11165
_diffrn_reflns_av_unetI/netI      0.1742
_diffrn_reflns_av_R_equivalents   ?
_diffrn_reflns_limit_h_min        -9
_diffrn_reflns_limit_h_max        9
_diffrn_reflns_limit_k_min        -18
_diffrn_reflns_limit_k_max        19
_diffrn_reflns_limit_l_min        -20
_diffrn_reflns_limit_l_max        20
_diffrn_reflns_theta_min          2.705
_diffrn_reflns_theta_max          69.746
_diffrn_reflns_theta_full         67.684
_diffrn_measured_fraction_theta_max   0.970
_diffrn_measured_fraction_theta_full  1.000
_diffrn_reflns_Laue_measured_fraction_max    0.970
_diffrn_reflns_Laue_measured_fraction_full   1.000
_diffrn_reflns_point_group_measured_fraction_max   0.970
_diffrn_reflns_point_group_measured_fraction_full  1.000
_reflns_number_total              11165
_reflns_number_gt                 4628
_reflns_threshold_expression      'I > 2\s(I)'
_reflns_Friedel_coverage          0.000
_reflns_Friedel_fraction_max      .
_reflns_Friedel_fraction_full     .
 
_reflns_special_details
;
 _reflns_Friedel_fraction is defined as the number of unique
 Friedel pairs measured divided by the number that would be
 possible theoretically, ignoring centric projections and
 systematic absences.
;
 
_computing_data_collection     'CrysAlisPro 1.171.39.46 (Rigaku OD, 2018)'
_computing_cell_refinement     'CrysAlisPro 1.171.39.46 (Rigaku OD, 2018)'
_computing_data_reduction      'CrysAlisPro 1.171.39.46 (Rigaku OD, 2018)'
_computing_structure_solution     
; 
 SHELXT
 Sheldrick, G. M. (2008). Acta Cryst. A64, 112-122.
;
_computing_structure_refinement   
;
 SHELXL-2016/6 (Sheldrick, 2016)
 Sheldrick GM (2008) Acta Crystallogr A64:112--122 and 
 C. B. H\"ubschle, G. M. Sheldrick and B. Dittrich
 ShelXle: a Qt graphical user interface for SHELXL
 J. Appl. Cryst., 44, (2011) 1281-1284.
;
_computing_molecular_graphics  

'ORTEP3 for Windows - Farrugia, L. J. J. Appl. Crystallogr. 1997, 30, 565'

_computing_publication_material    
;
 'WinGX publication routines, Farrugia, 
 L. J., J. Appl. Crystallogr., 1999, 32, 837-838
; 
_refine_special_details
;
 Refined as a 2-component twin.
The crystals are a mixture of two molecules which differ only in the N-R 
region. R is a mixture of Me and Et in the ratio 40:60.
The N-H hydrogen atoms have been located in the difference Fourier map 
and were refined with bond lengths restraints.
;

loop_
_twin_individual_id
_twin_individual_mass_fraction_refined
_oxdiff_twin_reflns_isolated
_oxdiff_twin_reflns_overlapped
_twin_individual_twin_lattice_type
_twin_individual_twin_matrix_11
_twin_individual_twin_matrix_12
_twin_individual_twin_matrix_13
_twin_individual_twin_matrix_21
_twin_individual_twin_matrix_22
_twin_individual_twin_matrix_23
_twin_individual_twin_matrix_31
_twin_individual_twin_matrix_32
_twin_individual_twin_matrix_33
1 0.5334 5161 7952 ref  1.0000  0.0000  0.0000  0.0000  1.0000  0.0000  0.0000  0.0000  1.0000
2 0.4666 5111 7952 nmt -0.9999 -0.0001 -0.0000  0.0158  0.9999 -0.0012 -0.0075 -0.7517 -0.9995
_oxdiff_twin_integration_method simultaneous
_twin_special_details
;
Component 2 rotated by 179.9583\% 
 around [-0.00 0.94 -0.35] (reciprocal) or [0.01 1.00 -0.00] (direct)
;


_refine_ls_structure_factor_coef  Fsqd
_refine_ls_matrix_type            full
_refine_ls_weighting_scheme       calc
_refine_ls_weighting_details
'w=1/[\s^2^(Fo^2^)+(0.0580P)^2^] where P=(Fo^2^+2Fc^2^)/3'
_atom_sites_solution_primary      ?
_atom_sites_solution_secondary    ?
_atom_sites_solution_hydrogens    mixed
_refine_ls_hydrogen_treatment     mixed
_refine_ls_extinction_method      none
_refine_ls_extinction_coef        .
_refine_ls_number_reflns          11165
_refine_ls_number_parameters      556
_refine_ls_number_restraints      2
_refine_ls_R_factor_all           0.1407
_refine_ls_R_factor_gt            0.0621
_refine_ls_wR_factor_ref          0.1536
_refine_ls_wR_factor_gt           0.1311
_refine_ls_goodness_of_fit_ref    0.786
_refine_ls_restrained_S_all       0.786
_refine_ls_shift/su_max           0.000
_refine_ls_shift/su_mean          0.000
 
loop_
 _atom_site_label
 _atom_site_type_symbol
 _atom_site_fract_x
 _atom_site_fract_y
 _atom_site_fract_z
 _atom_site_U_iso_or_equiv
 _atom_site_adp_type
 _atom_site_occupancy
 _atom_site_site_symmetry_order  
 _atom_site_calc_flag
 _atom_site_refinement_flags_posn
 _atom_site_refinement_flags_adp
 _atom_site_refinement_flags_occupancy
 _atom_site_disorder_assembly
 _atom_site_disorder_group
N1 N 0.8716(7) -0.2209(4) 0.2152(3) 0.0370(13) Uani 1 1 d . . . . .
N2 N 0.7692(6) 0.0436(3) 0.2834(3) 0.0225(12) Uani 1 1 d . . . . .
N3 N 0.6893(7) 0.0875(4) 0.3579(3) 0.0242(13) Uani 1 1 d D . . . .
H3 H 0.650(7) 0.063(4) 0.389(3) 0.034(19) Uiso 1 1 d D . . . .
N4 N 0.5601(6) 0.1934(4) 0.5204(3) 0.0302(13) Uani 1 1 d . . . . .
N5 N 0.6818(6) 0.4625(4) 0.4545(3) 0.0292(14) Uani 1 1 d . . . . .
O1 O 1.1027(5) -0.0124(3) 0.1544(3) 0.0324(10) Uani 1 1 d . . . . .
O2 O 0.8520(5) 0.0319(3) 0.1164(3) 0.0295(10) Uani 1 1 d . . . . .
O3 O 0.5372(5) 0.1116(3) 0.4986(2) 0.0299(10) Uani 1 1 d . . . . .
O4 O 0.5265(8) 0.2441(3) 0.5894(3) 0.0634(18) Uani 1 1 d . . . . .
O5 O 0.6752(5) 0.5046(3) 0.5284(2) 0.0296(10) Uani 1 1 d . . . . .
O6 O 0.6930(6) 0.4943(3) 0.4005(3) 0.0373(12) Uani 1 1 d . . . . .
C1 C 0.8380(6) -0.0871(4) 0.1713(3) 0.0174(11) Uani 1 1 d . . . . .
C2 C 0.9475(6) -0.0197(4) 0.1475(3) 0.0187(12) Uani 1 1 d . . . . .
C3 C 0.9449(8) 0.1036(4) 0.0995(4) 0.0381(16) Uani 1 1 d . . . . .
H3A H 1.022626 0.077662 0.053512 0.057 Uiso 1 1 calc R U . . .
H3B H 1.012514 0.138520 0.148105 0.057 Uiso 1 1 calc R U . . .
H3C H 0.861911 0.142805 0.085690 0.057 Uiso 1 1 calc R U . . .
C4 C 0.9607(7) -0.1582(4) 0.1835(4) 0.0319(15) Uani 1 1 d . . . . .
H4A H 1.013584 -0.192250 0.130420 0.038 Uiso 1 1 calc R U . . .
H4B H 1.054963 -0.127567 0.222051 0.038 Uiso 1 1 calc R U . . .
C5 C 1.0037(12) -0.2838(5) 0.2319(5) 0.061(3) Uani 1 1 d . . . . .
H5A H 1.104773 -0.249074 0.262152 0.073 Uiso 1 1 calc R U . . .
H5B H 0.951595 -0.315918 0.265771 0.073 Uiso 1 1 calc R U . . .
C6 C 1.0556(15) -0.3449(7) 0.1573(6) 0.037(3) Uani 0.6 1 d . . P . .
H6A H 0.953936 -0.367719 0.122037 0.056 Uiso 0.6 1 calc R U P . .
H6B H 1.115406 -0.394862 0.166725 0.056 Uiso 0.6 1 calc R U P . .
H6C H 1.133959 -0.315204 0.130726 0.056 Uiso 0.6 1 calc R U P . .
C7 C 0.7767(9) -0.1740(5) 0.2902(4) 0.0341(17) Uani 1 1 d . . . . .
H7A H 0.860215 -0.142650 0.334435 0.041 Uiso 1 1 calc R U . . .
H7B H 0.713014 -0.218504 0.307444 0.041 Uiso 1 1 calc R U . . .
C8 C 0.6491(7) -0.1061(4) 0.2788(3) 0.0267(13) Uani 1 1 d . . . . .
H8 H 0.593657 -0.073496 0.332309 0.032 Uiso 1 1 calc R U . . .
C9 C 0.7493(7) -0.0404(4) 0.2515(3) 0.0240(13) Uani 1 1 d . . . . .
C10 C 0.5068(8) -0.1480(5) 0.2135(3) 0.0315(16) Uani 1 1 d . . . . .
H10A H 0.447239 -0.195919 0.227434 0.038 Uiso 1 1 calc R U . . .
H10B H 0.420356 -0.101431 0.215663 0.038 Uiso 1 1 calc R U . . .
C11 C 0.5710(9) -0.1863(5) 0.1284(4) 0.0405(19) Uani 1 1 d . . . . .
H11 H 0.633345 -0.242662 0.124077 0.049 Uiso 1 1 calc R U . . .
C12 C 0.4191(10) -0.2125(6) 0.0661(4) 0.083(4) Uani 1 1 d . . . . .
H12A H 0.463175 -0.225567 0.010700 0.124 Uiso 1 1 calc R U . . .
H12B H 0.337214 -0.162910 0.078439 0.124 Uiso 1 1 calc R U . . .
H12C H 0.360512 -0.265773 0.069712 0.124 Uiso 1 1 calc R U . . .
C13 C 0.6949(7) -0.1276(4) 0.1066(3) 0.0250(13) Uani 1 1 d . . . . .
H13A H 0.630362 -0.078111 0.097382 0.030 Uiso 1 1 calc R U . . .
H13B H 0.749854 -0.162508 0.054310 0.030 Uiso 1 1 calc R U . . .
C14 C 0.6796(6) 0.1777(4) 0.3830(3) 0.0196(13) Uani 1 1 d . . . . .
C15 C 0.6249(7) 0.2327(4) 0.4606(3) 0.0215(14) Uani 1 1 d . . . . .
C16 C 0.6240(7) 0.3250(4) 0.4849(3) 0.0245(14) Uani 1 1 d . . . . .
H16 H 0.588675 0.360503 0.538217 0.029 Uiso 1 1 calc R U . . .
C17 C 0.6755(7) 0.3641(4) 0.4296(3) 0.0233(13) Uani 1 1 d . . . . .
C18 C 0.7229(8) 0.3137(4) 0.3503(3) 0.0264(15) Uani 1 1 d . . . . .
H18 H 0.752464 0.342081 0.312270 0.032 Uiso 1 1 calc R U . . .
C19 C 0.7260(7) 0.2213(4) 0.3280(3) 0.0258(14) Uani 1 1 d . . . . .
H19 H 0.760260 0.186417 0.274262 0.031 Uiso 1 1 calc R U . . .
N21 N 0.3832(7) 0.5092(4) 0.2137(3) 0.0368(14) Uani 1 1 d . . . . .
N22 N 0.2714(6) 0.2967(4) 0.2868(3) 0.0219(12) Uani 1 1 d . . . . .
N23 N 0.1904(6) 0.3097(4) 0.3606(3) 0.0213(12) Uani 1 1 d D . . . .
H23 H 0.162(7) 0.360(2) 0.394(3) 0.035(19) Uiso 1 1 d D . . . .
N24 N 0.0574(6) 0.3213(4) 0.5214(3) 0.0276(12) Uani 1 1 d . . . . .
N25 N 0.1805(6) 0.0058(4) 0.4551(3) 0.0249(12) Uani 1 1 d . . . . .
O21 O 0.6052(4) 0.2547(3) 0.1596(2) 0.0245(9) Uani 1 1 d . . . . .
O22 O 0.3523(4) 0.1828(3) 0.1211(2) 0.0264(9) Uani 1 1 d . . . . .
O23 O 0.0371(5) 0.3879(3) 0.5002(2) 0.0282(10) Uani 1 1 d . . . . .
O24 O 0.0198(8) 0.3222(4) 0.5905(3) 0.0626(18) Uani 1 1 d . . . . .
O25 O 0.1746(5) 0.0160(3) 0.5286(2) 0.0306(10) Uani 1 1 d . . . . .
O26 O 0.1940(6) -0.0688(3) 0.4008(3) 0.0363(11) Uani 1 1 d . . . . .
C21 C 0.3456(7) 0.3426(4) 0.1742(3) 0.0204(12) Uani 1 1 d . . . . .
C22 C 0.4510(6) 0.2567(4) 0.1511(3) 0.0201(12) Uani 1 1 d . . . . .
C23 C 0.4445(7) 0.0998(4) 0.1063(4) 0.0368(16) Uani 1 1 d . . . . .
H23A H 0.361895 0.049664 0.091349 0.055 Uiso 1 1 calc R U . . .
H23B H 0.508275 0.102059 0.156024 0.055 Uiso 1 1 calc R U . . .
H23C H 0.525679 0.091357 0.061565 0.055 Uiso 1 1 calc R U . . .
C24 C 0.4696(7) 0.4209(4) 0.1834(3) 0.0241(13) Uani 1 1 d . . . . .
H24A H 0.564312 0.420031 0.221925 0.029 Uiso 1 1 calc R U . . .
H24B H 0.521613 0.412976 0.129676 0.029 Uiso 1 1 calc R U . . .
C25 C 0.5127(12) 0.5828(5) 0.2240(6) 0.071(3) Uani 1 1 d . . . . .
H25A H 0.620830 0.570859 0.249329 0.085 Uiso 1 1 calc R U . . .
H25B H 0.466192 0.640986 0.259293 0.085 Uiso 1 1 calc R U . . .
C26 C 0.5484(15) 0.5848(9) 0.1353(8) 0.048(4) Uani 0.6 1 d . . P . .
H26A H 0.588827 0.525912 0.100339 0.072 Uiso 0.6 1 calc R U P . .
H26B H 0.636987 0.630170 0.138657 0.072 Uiso 0.6 1 calc R U P . .
H26C H 0.441564 0.599541 0.112077 0.072 Uiso 0.6 1 calc R U P . .
C27 C 0.2921(9) 0.5221(4) 0.2912(4) 0.0320(16) Uani 1 1 d . . . . .
H27A H 0.229539 0.579657 0.307476 0.038 Uiso 1 1 calc R U . . .
H27B H 0.378067 0.525485 0.334821 0.038 Uiso 1 1 calc R U . . .
C28 C 0.1622(7) 0.4452(4) 0.2833(3) 0.0256(13) Uani 1 1 d . . . . .
H28 H 0.109684 0.454124 0.337692 0.031 Uiso 1 1 calc R U . . .
C29 C 0.2593(7) 0.3588(4) 0.2555(3) 0.0203(12) Uani 1 1 d . . . . .
C30 C 0.0177(7) 0.4362(5) 0.2189(4) 0.0285(16) Uani 1 1 d . . . . .
H30A H -0.067249 0.391059 0.222597 0.034 Uiso 1 1 calc R U . . .
H30B H -0.042820 0.494193 0.233074 0.034 Uiso 1 1 calc R U . . .
C31 C 0.0755(8) 0.4100(5) 0.1326(4) 0.0319(16) Uani 1 1 d . . . . .
H31 H 0.136678 0.462838 0.126509 0.038 Uiso 1 1 calc R U . . .
C32 C -0.0766(9) 0.3871(6) 0.0729(4) 0.072(3) Uani 1 1 d . . . . .
H32A H -0.037901 0.385235 0.018925 0.108 Uiso 1 1 calc R U . . .
H32B H -0.165891 0.432811 0.092412 0.108 Uiso 1 1 calc R U . . .
H32C H -0.124234 0.328507 0.068831 0.108 Uiso 1 1 calc R U . . .
C33 C 0.1990(7) 0.3337(4) 0.1097(3) 0.0234(13) Uani 1 1 d . . . . .
H33A H 0.252041 0.328849 0.056885 0.028 Uiso 1 1 calc R U . . .
H33B H 0.133760 0.277597 0.101585 0.028 Uiso 1 1 calc R U . . .
C34 C 0.1797(6) 0.2359(4) 0.3842(3) 0.0199(13) Uani 1 1 d . . . . .
C35 C 0.1214(6) 0.2392(4) 0.4619(3) 0.0194(14) Uani 1 1 d . . . . .
C36 C 0.1212(7) 0.1641(4) 0.4856(3) 0.0246(14) Uani 1 1 d . . . . .
H36 H 0.085617 0.168303 0.538795 0.030 Uiso 1 1 calc R U . . .
C37 C 0.1733(6) 0.0839(4) 0.4307(3) 0.0215(13) Uani 1 1 d . . . . .
C38 C 0.2201(7) 0.0767(4) 0.3513(3) 0.0222(14) Uani 1 1 d . . . . .
H38 H 0.247685 0.019703 0.312875 0.027 Uiso 1 1 calc R U . . .
C39 C 0.2264(7) 0.1508(4) 0.3287(3) 0.0246(14) Uani 1 1 d . . . . .
H39 H 0.262574 0.145200 0.275183 0.029 Uiso 1 1 calc R U . . .
 
loop_
 _atom_site_aniso_label
 _atom_site_aniso_U_11
 _atom_site_aniso_U_22
 _atom_site_aniso_U_33
 _atom_site_aniso_U_23
 _atom_site_aniso_U_13
 _atom_site_aniso_U_12
N1 0.058(3) 0.021(3) 0.036(3) 0.014(2) -0.001(3) -0.004(3)
N2 0.027(2) 0.020(3) 0.016(2) -0.001(2) 0.0037(19) 0.000(2)
N3 0.031(3) 0.027(4) 0.010(2) 0.002(2) 0.004(2) 0.001(2)
N4 0.027(3) 0.037(4) 0.024(3) 0.006(2) 0.007(2) -0.003(3)
N5 0.024(3) 0.028(4) 0.029(3) 0.002(3) -0.005(2) 0.001(2)
O1 0.027(2) 0.031(3) 0.041(3) 0.015(2) -0.0017(18) -0.0036(19)
O2 0.0261(19) 0.025(3) 0.047(3) 0.024(2) 0.0074(18) 0.0021(17)
O3 0.033(2) 0.026(3) 0.030(2) 0.007(2) 0.0076(18) -0.004(2)
O4 0.114(5) 0.039(4) 0.026(3) -0.005(2) 0.041(3) -0.014(3)
O5 0.029(2) 0.025(3) 0.026(2) -0.0031(19) 0.0000(17) 0.0000(18)
O6 0.051(3) 0.030(3) 0.033(2) 0.014(2) -0.002(2) 0.004(2)
C1 0.021(2) 0.013(3) 0.019(3) 0.007(2) 0.003(2) -0.003(2)
C2 0.026(3) 0.013(3) 0.016(3) 0.003(2) 0.002(2) -0.001(2)
C3 0.040(3) 0.024(4) 0.060(4) 0.026(3) 0.008(3) 0.000(3)
C4 0.032(3) 0.031(4) 0.035(3) 0.014(3) 0.000(3) -0.002(3)
C5 0.112(7) 0.030(5) 0.046(4) 0.020(4) 0.006(5) 0.015(5)
C6 0.057(7) 0.011(5) 0.043(6) 0.008(5) 0.007(5) 0.015(5)
C7 0.048(4) 0.032(5) 0.021(3) 0.007(3) 0.000(3) -0.010(3)
C8 0.042(3) 0.017(3) 0.017(3) 0.002(2) 0.007(2) -0.006(3)
C9 0.025(3) 0.025(4) 0.019(3) 0.003(3) 0.002(2) 0.002(3)
C10 0.033(3) 0.031(4) 0.024(3) 0.001(3) 0.004(3) -0.010(3)
C11 0.047(4) 0.048(5) 0.020(3) 0.004(3) 0.005(3) -0.020(4)
C12 0.076(5) 0.116(8) 0.029(4) -0.011(4) 0.006(4) -0.078(6)
C13 0.029(3) 0.024(4) 0.019(3) 0.004(2) 0.003(2) -0.009(2)
C14 0.016(2) 0.020(4) 0.018(3) 0.000(2) -0.003(2) -0.002(2)
C15 0.021(3) 0.023(4) 0.017(3) 0.003(3) 0.003(2) 0.002(3)
C16 0.028(3) 0.021(4) 0.017(3) -0.002(3) 0.000(2) 0.003(3)
C17 0.026(3) 0.018(4) 0.021(3) 0.001(2) -0.003(2) -0.003(2)
C18 0.034(3) 0.025(4) 0.019(3) 0.006(3) -0.001(2) 0.004(3)
C19 0.032(3) 0.025(4) 0.018(3) 0.005(2) 0.001(2) 0.004(3)
N21 0.045(3) 0.026(3) 0.036(3) 0.007(3) 0.011(2) 0.010(3)
N22 0.026(2) 0.024(3) 0.015(2) 0.006(2) 0.0075(19) 0.002(2)
N23 0.028(2) 0.024(3) 0.014(2) 0.008(2) 0.0068(19) 0.003(2)
N24 0.035(3) 0.027(4) 0.022(3) 0.010(2) 0.010(2) 0.011(2)
N25 0.030(3) 0.021(3) 0.025(3) 0.011(2) 0.000(2) 0.000(2)
O21 0.0231(19) 0.021(2) 0.030(2) 0.0088(18) 0.0016(16) 0.0038(16)
O22 0.0253(18) 0.015(2) 0.034(2) 0.0020(18) 0.0064(16) 0.0017(16)
O23 0.0272(19) 0.030(3) 0.027(2) 0.009(2) 0.0075(17) 0.003(2)
O24 0.111(4) 0.058(4) 0.026(3) 0.021(2) 0.043(3) 0.041(3)
O25 0.035(2) 0.039(3) 0.024(2) 0.017(2) 0.0002(17) 0.001(2)
O26 0.051(3) 0.022(3) 0.035(2) 0.010(2) -0.004(2) -0.004(2)
C21 0.026(3) 0.018(3) 0.017(3) 0.005(2) 0.004(2) 0.006(2)
C22 0.025(3) 0.019(3) 0.015(3) 0.005(2) 0.006(2) 0.002(2)
C23 0.033(3) 0.016(4) 0.054(4) 0.002(3) 0.004(3) 0.002(3)
C24 0.028(3) 0.014(3) 0.030(3) 0.007(2) 0.008(2) 0.001(2)
C25 0.085(6) 0.014(4) 0.113(8) 0.018(5) 0.041(6) 0.007(4)
C26 0.039(6) 0.038(8) 0.073(9) 0.027(7) 0.023(6) 0.006(6)
C27 0.049(4) 0.015(4) 0.028(3) 0.002(3) 0.008(3) 0.002(3)
C28 0.030(3) 0.026(4) 0.021(3) 0.007(2) 0.008(2) 0.010(3)
C29 0.026(3) 0.020(3) 0.014(3) 0.005(2) 0.005(2) 0.002(2)
C30 0.022(3) 0.037(4) 0.030(3) 0.016(3) 0.006(2) 0.010(3)
C31 0.039(3) 0.024(4) 0.036(4) 0.015(3) 0.005(3) 0.011(3)
C32 0.054(4) 0.114(8) 0.035(4) 0.009(5) -0.006(4) 0.041(5)
C33 0.026(3) 0.026(4) 0.019(3) 0.009(2) 0.001(2) 0.003(2)
C34 0.020(2) 0.021(4) 0.021(3) 0.009(2) 0.000(2) -0.002(2)
C35 0.016(2) 0.026(4) 0.016(3) 0.006(3) 0.002(2) 0.009(2)
C36 0.027(3) 0.032(4) 0.016(3) 0.011(3) 0.003(2) 0.006(3)
C37 0.020(2) 0.027(4) 0.020(3) 0.012(3) -0.002(2) -0.003(2)
C38 0.028(3) 0.019(4) 0.015(3) 0.001(2) -0.003(2) -0.003(3)
C39 0.033(3) 0.024(4) 0.015(3) 0.004(2) 0.000(2) -0.008(3)
 
_geom_special_details
;
 All esds (except the esd in the dihedral angle between two l.s. planes)
 are estimated using the full covariance matrix.  The cell esds are taken
 into account individually in the estimation of esds in distances, angles
 and torsion angles; correlations between esds in cell parameters are only
 used when they are defined by crystal symmetry.  An approximate (isotropic)
 treatment of cell esds is used for estimating esds involving l.s. planes.
;
 
loop_
 _geom_bond_atom_site_label_1
 _geom_bond_atom_site_label_2
 _geom_bond_distance
 _geom_bond_site_symmetry_2
 _geom_bond_publ_flag
N1 C4 1.469(7) . ?
N1 C7 1.469(8) . ?
N1 C5 1.526(9) . ?
N2 C9 1.265(8) . ?
N2 N3 1.396(6) . ?
N3 C14 1.351(8) . ?
N3 H3 0.83(2) . ?
N4 O4 1.227(6) . ?
N4 O3 1.234(7) . ?
N4 C15 1.476(8) . ?
N5 O6 1.213(7) . ?
N5 O5 1.231(6) . ?
N5 C17 1.473(8) . ?
O1 C2 1.207(6) . ?
O2 C2 1.344(6) . ?
O2 C3 1.461(7) . ?
C1 C9 1.512(7) . ?
C1 C2 1.531(7) . ?
C1 C13 1.541(7) . ?
C1 C4 1.546(7) . ?
C3 H3A 0.9800 . ?
C3 H3B 0.9800 . ?
C3 H3C 0.9800 . ?
C4 H4A 0.9900 . ?
C4 H4B 0.9900 . ?
C5 C6 1.393(12) . ?
C5 H5A 0.9900 . ?
C5 H5B 0.9900 . ?
C6 H6A 0.9800 . ?
C6 H6B 0.9800 . ?
C6 H6C 0.9800 . ?
C7 C8 1.526(9) . ?
C7 H7A 0.9900 . ?
C7 H7B 0.9900 . ?
C8 C9 1.503(8) . ?
C8 C10 1.546(8) . ?
C8 H8 1.0000 . ?
C10 C11 1.487(8) . ?
C10 H10A 0.9900 . ?
C10 H10B 0.9900 . ?
C11 C13 1.476(8) . ?
C11 C12 1.543(9) . ?
C11 H11 1.0000 . ?
C12 H12A 0.9800 . ?
C12 H12B 0.9800 . ?
C12 H12C 0.9800 . ?
C13 H13A 0.9900 . ?
C13 H13B 0.9900 . ?
C14 C15 1.405(7) . ?
C14 C19 1.410(8) . ?
C15 C16 1.381(8) . ?
C16 C17 1.373(8) . ?
C16 H16 0.9500 . ?
C17 C18 1.391(7) . ?
C18 C19 1.385(8) . ?
C18 H18 0.9500 . ?
C19 H19 0.9500 . ?
N21 C27 1.480(7) . ?
N21 C24 1.483(7) . ?
N21 C25 1.501(9) . ?
N22 C29 1.283(8) . ?
N22 N23 1.387(6) . ?
N23 C34 1.371(8) . ?
N23 H23 0.84(2) . ?
N24 O24 1.236(6) . ?
N24 O23 1.244(6) . ?
N24 C35 1.452(7) . ?
N25 O25 1.233(6) . ?
N25 O26 1.242(7) . ?
N25 C37 1.445(8) . ?
O21 C22 1.202(6) . ?
O22 C22 1.342(6) . ?
O22 C23 1.447(7) . ?
C21 C29 1.513(7) . ?
C21 C22 1.527(7) . ?
C21 C24 1.532(7) . ?
C21 C33 1.557(7) . ?
C23 H23A 0.9800 . ?
C23 H23B 0.9800 . ?
C23 H23C 0.9800 . ?
C24 H24A 0.9900 . ?
C24 H24B 0.9900 . ?
C25 C26 1.580(14) . ?
C25 H25A 0.9900 . ?
C25 H25B 0.9900 . ?
C26 H26A 0.9800 . ?
C26 H26B 0.9800 . ?
C26 H26C 0.9800 . ?
C27 C28 1.549(8) . ?
C27 H27A 0.9900 . ?
C27 H27B 0.9900 . ?
C28 C29 1.498(8) . ?
C28 C30 1.543(8) . ?
C28 H28 1.0000 . ?
C30 C31 1.489(8) . ?
C30 H30A 0.9900 . ?
C30 H30B 0.9900 . ?
C31 C33 1.493(8) . ?
C31 C32 1.518(9) . ?
C31 H31 1.0000 . ?
C32 H32A 0.9800 . ?
C32 H32B 0.9800 . ?
C32 H32C 0.9800 . ?
C33 H33A 0.9900 . ?
C33 H33B 0.9900 . ?
C34 C35 1.416(7) . ?
C34 C39 1.418(8) . ?
C35 C36 1.389(8) . ?
C36 C37 1.369(8) . ?
C36 H36 0.9500 . ?
C37 C38 1.398(7) . ?
C38 C39 1.365(8) . ?
C38 H38 0.9500 . ?
C39 H39 0.9500 . ?
 
loop_
 _geom_angle_atom_site_label_1
 _geom_angle_atom_site_label_2
 _geom_angle_atom_site_label_3
 _geom_angle
 _geom_angle_site_symmetry_1
 _geom_angle_site_symmetry_3
 _geom_angle_publ_flag
C4 N1 C7 111.9(5) . . ?
C4 N1 C5 109.2(6) . . ?
C7 N1 C5 109.9(5) . . ?
C9 N2 N3 118.1(5) . . ?
C14 N3 N2 117.7(5) . . ?
C14 N3 H3 117(5) . . ?
N2 N3 H3 126(5) . . ?
O4 N4 O3 122.5(6) . . ?
O4 N4 C15 118.3(6) . . ?
O3 N4 C15 119.2(5) . . ?
O6 N5 O5 126.2(6) . . ?
O6 N5 C17 117.3(5) . . ?
O5 N5 C17 116.6(6) . . ?
C2 O2 C3 116.0(4) . . ?
C9 C1 C2 110.0(5) . . ?
C9 C1 C13 107.1(4) . . ?
C2 C1 C13 110.5(4) . . ?
C9 C1 C4 108.2(5) . . ?
C2 C1 C4 107.9(4) . . ?
C13 C1 C4 113.2(5) . . ?
O1 C2 O2 122.1(5) . . ?
O1 C2 C1 125.2(5) . . ?
O2 C2 C1 112.7(4) . . ?
O2 C3 H3A 109.5 . . ?
O2 C3 H3B 109.5 . . ?
H3A C3 H3B 109.5 . . ?
O2 C3 H3C 109.5 . . ?
H3A C3 H3C 109.5 . . ?
H3B C3 H3C 109.5 . . ?
N1 C4 C1 112.5(5) . . ?
N1 C4 H4A 109.1 . . ?
C1 C4 H4A 109.1 . . ?
N1 C4 H4B 109.1 . . ?
C1 C4 H4B 109.1 . . ?
H4A C4 H4B 107.8 . . ?
C6 C5 N1 108.5(7) . . ?
C6 C5 H5A 110.0 . . ?
N1 C5 H5A 110.0 . . ?
C6 C5 H5B 110.0 . . ?
N1 C5 H5B 110.0 . . ?
H5A C5 H5B 108.4 . . ?
C5 C6 H6A 109.5 . . ?
C5 C6 H6B 109.5 . . ?
H6A C6 H6B 109.5 . . ?
C5 C6 H6C 109.5 . . ?
H6A C6 H6C 109.5 . . ?
H6B C6 H6C 109.5 . . ?
N1 C7 C8 112.5(5) . . ?
N1 C7 H7A 109.1 . . ?
C8 C7 H7A 109.1 . . ?
N1 C7 H7B 109.1 . . ?
C8 C7 H7B 109.1 . . ?
H7A C7 H7B 107.8 . . ?
C9 C8 C7 107.7(5) . . ?
C9 C8 C10 107.6(5) . . ?
C7 C8 C10 113.9(5) . . ?
C9 C8 H8 109.2 . . ?
C7 C8 H8 109.2 . . ?
C10 C8 H8 109.2 . . ?
N2 C9 C8 131.5(5) . . ?
N2 C9 C1 117.5(5) . . ?
C8 C9 C1 111.0(5) . . ?
C11 C10 C8 114.4(5) . . ?
C11 C10 H10A 108.7 . . ?
C8 C10 H10A 108.7 . . ?
C11 C10 H10B 108.7 . . ?
C8 C10 H10B 108.7 . . ?
H10A C10 H10B 107.6 . . ?
C13 C11 C10 113.8(6) . . ?
C13 C11 C12 110.6(6) . . ?
C10 C11 C12 110.9(6) . . ?
C13 C11 H11 107.1 . . ?
C10 C11 H11 107.1 . . ?
C12 C11 H11 107.1 . . ?
C11 C12 H12A 109.5 . . ?
C11 C12 H12B 109.5 . . ?
H12A C12 H12B 109.5 . . ?
C11 C12 H12C 109.5 . . ?
H12A C12 H12C 109.5 . . ?
H12B C12 H12C 109.5 . . ?
C11 C13 C1 114.5(5) . . ?
C11 C13 H13A 108.6 . . ?
C1 C13 H13A 108.6 . . ?
C11 C13 H13B 108.6 . . ?
C1 C13 H13B 108.6 . . ?
H13A C13 H13B 107.6 . . ?
N3 C14 C15 124.9(6) . . ?
N3 C14 C19 118.6(5) . . ?
C15 C14 C19 116.5(6) . . ?
C16 C15 C14 122.9(6) . . ?
C16 C15 N4 116.3(5) . . ?
C14 C15 N4 120.8(6) . . ?
C17 C16 C15 118.1(5) . . ?
C17 C16 H16 121.0 . . ?
C15 C16 H16 121.0 . . ?
C16 C17 C18 122.1(6) . . ?
C16 C17 N5 119.5(5) . . ?
C18 C17 N5 118.4(6) . . ?
C19 C18 C17 118.6(6) . . ?
C19 C18 H18 120.7 . . ?
C17 C18 H18 120.7 . . ?
C18 C19 C14 121.6(5) . . ?
C18 C19 H19 119.2 . . ?
C14 C19 H19 119.2 . . ?
C27 N21 C24 111.5(5) . . ?
C27 N21 C25 110.9(6) . . ?
C24 N21 C25 110.0(5) . . ?
C29 N22 N23 117.9(5) . . ?
C34 N23 N22 115.8(5) . . ?
C34 N23 H23 119(4) . . ?
N22 N23 H23 124(5) . . ?
O24 N24 O23 122.0(5) . . ?
O24 N24 C35 119.2(6) . . ?
O23 N24 C35 118.7(5) . . ?
O25 N25 O26 123.0(6) . . ?
O25 N25 C37 118.8(5) . . ?
O26 N25 C37 118.3(5) . . ?
C22 O22 C23 114.4(4) . . ?
C29 C21 C22 110.0(5) . . ?
C29 C21 C24 108.3(5) . . ?
C22 C21 C24 108.2(4) . . ?
C29 C21 C33 106.9(4) . . ?
C22 C21 C33 110.3(4) . . ?
C24 C21 C33 113.1(5) . . ?
O21 C22 O22 123.2(5) . . ?
O21 C22 C21 124.2(5) . . ?
O22 C22 C21 112.6(4) . . ?
O22 C23 H23A 109.5 . . ?
O22 C23 H23B 109.5 . . ?
H23A C23 H23B 109.5 . . ?
O22 C23 H23C 109.5 . . ?
H23A C23 H23C 109.5 . . ?
H23B C23 H23C 109.5 . . ?
N21 C24 C21 112.7(5) . . ?
N21 C24 H24A 109.0 . . ?
C21 C24 H24A 109.0 . . ?
N21 C24 H24B 109.0 . . ?
C21 C24 H24B 109.0 . . ?
H24A C24 H24B 107.8 . . ?
N21 C25 C26 106.5(8) . . ?
N21 C25 H25A 110.4 . . ?
C26 C25 H25A 110.4 . . ?
N21 C25 H25B 110.4 . . ?
C26 C25 H25B 110.4 . . ?
H25A C25 H25B 108.6 . . ?
C25 C26 H26A 109.5 . . ?
C25 C26 H26B 109.5 . . ?
H26A C26 H26B 109.5 . . ?
C25 C26 H26C 109.5 . . ?
H26A C26 H26C 109.5 . . ?
H26B C26 H26C 109.5 . . ?
N21 C27 C28 112.0(5) . . ?
N21 C27 H27A 109.2 . . ?
C28 C27 H27A 109.2 . . ?
N21 C27 H27B 109.2 . . ?
C28 C27 H27B 109.2 . . ?
H27A C27 H27B 107.9 . . ?
C29 C28 C30 106.5(5) . . ?
C29 C28 C27 108.0(5) . . ?
C30 C28 C27 113.6(5) . . ?
C29 C28 H28 109.6 . . ?
C30 C28 H28 109.6 . . ?
C27 C28 H28 109.6 . . ?
N22 C29 C28 130.7(5) . . ?
N22 C29 C21 117.1(5) . . ?
C28 C29 C21 112.0(5) . . ?
C31 C30 C28 115.5(5) . . ?
C31 C30 H30A 108.4 . . ?
C28 C30 H30A 108.4 . . ?
C31 C30 H30B 108.4 . . ?
C28 C30 H30B 108.4 . . ?
H30A C30 H30B 107.5 . . ?
C30 C31 C33 113.1(5) . . ?
C30 C31 C32 111.5(6) . . ?
C33 C31 C32 109.3(6) . . ?
C30 C31 H31 107.5 . . ?
C33 C31 H31 107.5 . . ?
C32 C31 H31 107.5 . . ?
C31 C32 H32A 109.5 . . ?
C31 C32 H32B 109.5 . . ?
H32A C32 H32B 109.5 . . ?
C31 C32 H32C 109.5 . . ?
H32A C32 H32C 109.5 . . ?
H32B C32 H32C 109.5 . . ?
C31 C33 C21 114.1(5) . . ?
C31 C33 H33A 108.7 . . ?
C21 C33 H33A 108.7 . . ?
C31 C33 H33B 108.7 . . ?
C21 C33 H33B 108.7 . . ?
H33A C33 H33B 107.6 . . ?
N23 C34 C35 123.4(5) . . ?
N23 C34 C39 119.6(5) . . ?
C35 C34 C39 116.9(6) . . ?
C36 C35 C34 122.0(5) . . ?
C36 C35 N24 116.2(5) . . ?
C34 C35 N24 121.8(6) . . ?
C37 C36 C35 118.8(5) . . ?
C37 C36 H36 120.6 . . ?
C35 C36 H36 120.6 . . ?
C36 C37 C38 120.8(6) . . ?
C36 C37 N25 119.7(5) . . ?
C38 C37 N25 119.4(6) . . ?
C39 C38 C37 120.5(6) . . ?
C39 C38 H38 119.7 . . ?
C37 C38 H38 119.7 . . ?
C38 C39 C34 120.7(5) . . ?
C38 C39 H39 119.7 . . ?
C34 C39 H39 119.7 . . ?
 
loop_
 _geom_torsion_atom_site_label_1
 _geom_torsion_atom_site_label_2
 _geom_torsion_atom_site_label_3
 _geom_torsion_atom_site_label_4
 _geom_torsion
 _geom_torsion_site_symmetry_1
 _geom_torsion_site_symmetry_2
 _geom_torsion_site_symmetry_3
 _geom_torsion_site_symmetry_4
 _geom_torsion_publ_flag
C9 N2 N3 C14 -166.2(5) . . . . ?
C3 O2 C2 O1 -6.3(8) . . . . ?
C3 O2 C2 C1 174.3(5) . . . . ?
C9 C1 C2 O1 103.3(6) . . . . ?
C13 C1 C2 O1 -138.8(5) . . . . ?
C4 C1 C2 O1 -14.5(7) . . . . ?
C9 C1 C2 O2 -77.4(6) . . . . ?
C13 C1 C2 O2 40.6(6) . . . . ?
C4 C1 C2 O2 164.9(5) . . . . ?
C7 N1 C4 C1 -53.5(7) . . . . ?
C5 N1 C4 C1 -175.4(5) . . . . ?
C9 C1 C4 N1 54.8(6) . . . . ?
C2 C1 C4 N1 173.8(5) . . . . ?
C13 C1 C4 N1 -63.6(6) . . . . ?
C4 N1 C5 C6 -73.7(9) . . . . ?
C7 N1 C5 C6 163.2(8) . . . . ?
C4 N1 C7 C8 55.3(7) . . . . ?
C5 N1 C7 C8 176.9(6) . . . . ?
N1 C7 C8 C9 -58.0(7) . . . . ?
N1 C7 C8 C10 61.2(7) . . . . ?
N3 N2 C9 C8 1.0(10) . . . . ?
N3 N2 C9 C1 -179.4(5) . . . . ?
C7 C8 C9 N2 -119.8(7) . . . . ?
C10 C8 C9 N2 117.0(7) . . . . ?
C7 C8 C9 C1 60.6(6) . . . . ?
C10 C8 C9 C1 -62.6(6) . . . . ?
C2 C1 C9 N2 3.6(7) . . . . ?
C13 C1 C9 N2 -116.5(6) . . . . ?
C4 C1 C9 N2 121.3(6) . . . . ?
C2 C1 C9 C8 -176.7(5) . . . . ?
C13 C1 C9 C8 63.2(6) . . . . ?
C4 C1 C9 C8 -59.1(6) . . . . ?
C9 C8 C10 C11 52.6(8) . . . . ?
C7 C8 C10 C11 -66.7(8) . . . . ?
C8 C10 C11 C13 -45.4(9) . . . . ?
C8 C10 C11 C12 -170.8(6) . . . . ?
C10 C11 C13 C1 46.4(9) . . . . ?
C12 C11 C13 C1 171.9(6) . . . . ?
C9 C1 C13 C11 -54.1(7) . . . . ?
C2 C1 C13 C11 -173.9(5) . . . . ?
C4 C1 C13 C11 65.0(7) . . . . ?
N2 N3 C14 C15 -171.1(5) . . . . ?
N2 N3 C14 C19 9.4(7) . . . . ?
N3 C14 C15 C16 177.2(5) . . . . ?
C19 C14 C15 C16 -3.3(8) . . . . ?
N3 C14 C15 N4 -4.5(8) . . . . ?
C19 C14 C15 N4 175.0(5) . . . . ?
O4 N4 C15 C16 -7.1(8) . . . . ?
O3 N4 C15 C16 170.9(5) . . . . ?
O4 N4 C15 C14 174.5(6) . . . . ?
O3 N4 C15 C14 -7.6(8) . . . . ?
C14 C15 C16 C17 1.4(8) . . . . ?
N4 C15 C16 C17 -177.0(5) . . . . ?
C15 C16 C17 C18 2.0(8) . . . . ?
C15 C16 C17 N5 -177.9(5) . . . . ?
O6 N5 C17 C16 -165.3(5) . . . . ?
O5 N5 C17 C16 14.8(8) . . . . ?
O6 N5 C17 C18 14.9(8) . . . . ?
O5 N5 C17 C18 -165.1(5) . . . . ?
C16 C17 C18 C19 -3.2(9) . . . . ?
N5 C17 C18 C19 176.6(5) . . . . ?
C17 C18 C19 C14 1.2(9) . . . . ?
N3 C14 C19 C18 -178.5(6) . . . . ?
C15 C14 C19 C18 2.0(8) . . . . ?
C29 N22 N23 C34 168.6(5) . . . . ?
C23 O22 C22 O21 5.2(8) . . . . ?
C23 O22 C22 C21 -173.9(5) . . . . ?
C29 C21 C22 O21 -100.8(6) . . . . ?
C24 C21 C22 O21 17.2(7) . . . . ?
C33 C21 C22 O21 141.4(5) . . . . ?
C29 C21 C22 O22 78.2(6) . . . . ?
C24 C21 C22 O22 -163.7(4) . . . . ?
C33 C21 C22 O22 -39.5(6) . . . . ?
C27 N21 C24 C21 54.6(7) . . . . ?
C25 N21 C24 C21 178.1(6) . . . . ?
C29 C21 C24 N21 -55.3(6) . . . . ?
C22 C21 C24 N21 -174.5(5) . . . . ?
C33 C21 C24 N21 63.0(6) . . . . ?
C27 N21 C25 C26 -158.8(7) . . . . ?
C24 N21 C25 C26 77.4(8) . . . . ?
C24 N21 C27 C28 -55.0(7) . . . . ?
C25 N21 C27 C28 -178.0(6) . . . . ?
N21 C27 C28 C29 56.8(7) . . . . ?
N21 C27 C28 C30 -61.1(7) . . . . ?
N23 N22 C29 C28 -3.5(9) . . . . ?
N23 N22 C29 C21 -178.8(5) . . . . ?
C30 C28 C29 N22 -112.6(7) . . . . ?
C27 C28 C29 N22 125.1(7) . . . . ?
C30 C28 C29 C21 63.0(6) . . . . ?
C27 C28 C29 C21 -59.4(6) . . . . ?
C22 C21 C29 N22 -7.0(7) . . . . ?
C24 C21 C29 N22 -125.0(6) . . . . ?
C33 C21 C29 N22 112.8(6) . . . . ?
C22 C21 C29 C28 176.8(5) . . . . ?
C24 C21 C29 C28 58.8(6) . . . . ?
C33 C21 C29 C28 -63.4(6) . . . . ?
C29 C28 C30 C31 -53.5(8) . . . . ?
C27 C28 C30 C31 65.2(7) . . . . ?
C28 C30 C31 C33 46.3(9) . . . . ?
C28 C30 C31 C32 170.0(6) . . . . ?
C30 C31 C33 C21 -45.8(8) . . . . ?
C32 C31 C33 C21 -170.7(6) . . . . ?
C29 C21 C33 C31 53.1(7) . . . . ?
C22 C21 C33 C31 172.7(5) . . . . ?
C24 C21 C33 C31 -66.0(6) . . . . ?
N22 N23 C34 C35 171.8(5) . . . . ?
N22 N23 C34 C39 -9.0(7) . . . . ?
N23 C34 C35 C36 -176.3(5) . . . . ?
C39 C34 C35 C36 4.5(8) . . . . ?
N23 C34 C35 N24 4.0(8) . . . . ?
C39 C34 C35 N24 -175.2(5) . . . . ?
O24 N24 C35 C36 5.5(8) . . . . ?
O23 N24 C35 C36 -172.3(5) . . . . ?
O24 N24 C35 C34 -174.8(6) . . . . ?
O23 N24 C35 C34 7.4(8) . . . . ?
C34 C35 C36 C37 -2.4(8) . . . . ?
N24 C35 C36 C37 177.3(5) . . . . ?
C35 C36 C37 C38 -2.2(8) . . . . ?
C35 C36 C37 N25 177.6(5) . . . . ?
O25 N25 C37 C36 -14.9(8) . . . . ?
O26 N25 C37 C36 165.8(5) . . . . ?
O25 N25 C37 C38 165.0(5) . . . . ?
O26 N25 C37 C38 -14.3(8) . . . . ?
C36 C37 C38 C39 4.6(8) . . . . ?
N25 C37 C38 C39 -175.2(5) . . . . ?
C37 C38 C39 C34 -2.3(8) . . . . ?
N23 C34 C39 C38 178.7(5) . . . . ?
C35 C34 C39 C38 -2.1(8) . . . . ?
 
_refine_diff_density_max    0.714
_refine_diff_density_min   -0.310
_refine_diff_density_rms    0.069

_shelx_res_file
;
TITL shelxt_a.res in P-1
    s18phar4.res
    created by SHELXL-2018/1 at 15:45:53 on 16-May-2018
CELL  1.54184   7.7392  15.8949  17.3956  110.066   90.729   90.190
ZERR     4.00   0.0004   0.0016   0.0023    0.011    0.007    0.007
LATT   1
SFAC  C    H    N    O
UNIT 74.4 95.2 20 24
OMIT     0   0  -2
OMIT     0   1  -4
OMIT    -6   9   7
OMIT     0   1   2
OMIT     0  -1  -2
OMIT    -9   1   1
OMIT     1   2   0
ACTA
FMAP   2
PLAN   10
BOND   $H
CONF
LIST   4
TEMP -123
DFIX N3 H3 N23 H23 0.84 0.02
SIZE 0.425 0.039 0.025
L.S.  10
WGHT    0.058000
BASF   0.45931
FVAR       5.29419
N1    3    0.871620   -0.220885    0.215207    11.00000    0.05799    0.02075 =
         0.03586    0.01431   -0.00083   -0.00425
N2    3    0.769215    0.043560    0.283439    11.00000    0.02651    0.02022 =
         0.01558   -0.00064    0.00375   -0.00050
N3    3    0.689343    0.087452    0.357907    11.00000    0.03130    0.02721 =
         0.01045    0.00183    0.00381    0.00109
H3    2    0.649884    0.062960    0.389263    11.00000    0.03363
N4    3    0.560120    0.193403    0.520361    11.00000    0.02678    0.03681 =
         0.02362    0.00578    0.00731   -0.00260
N5    3    0.681797    0.462466    0.454461    11.00000    0.02398    0.02807 =
         0.02934    0.00218   -0.00475    0.00105
O1    4    1.102690   -0.012428    0.154359    11.00000    0.02650    0.03110 =
         0.04130    0.01481   -0.00173   -0.00356
O2    4    0.852011    0.031872    0.116422    11.00000    0.02614    0.02464 =
         0.04683    0.02357    0.00736    0.00211
O3    4    0.537180    0.111635    0.498629    11.00000    0.03279    0.02564 =
         0.02981    0.00723    0.00761   -0.00354
O4    4    0.526538    0.244117    0.589444    11.00000    0.11388    0.03870 =
         0.02605   -0.00520    0.04081   -0.01360
O5    4    0.675213    0.504641    0.528354    11.00000    0.02890    0.02455 =
         0.02609   -0.00310   -0.00004    0.00002
O6    4    0.692982    0.494293    0.400525    11.00000    0.05113    0.03010 =
         0.03303    0.01402   -0.00222    0.00436
C1    1    0.837985   -0.087056    0.171330    11.00000    0.02138    0.01317 =
         0.01906    0.00713    0.00283   -0.00329
C2    1    0.947451   -0.019684    0.147489    11.00000    0.02600    0.01282 =
         0.01558    0.00258    0.00193   -0.00076
C3    1    0.944907    0.103616    0.099544    11.00000    0.03970    0.02395 =
         0.05980    0.02593    0.00799    0.00013
AFIX 137
H3A   2    1.022626    0.077662    0.053512    11.00000   -1.50000
H3B   2    1.012514    0.138520    0.148105    11.00000   -1.50000
H3C   2    0.861911    0.142805    0.085690    11.00000   -1.50000
AFIX   0
C4    1    0.960744   -0.158177    0.183462    11.00000    0.03207    0.03113 =
         0.03452    0.01390   -0.00007   -0.00178
AFIX  23
H4A   2    1.013584   -0.192250    0.130420    11.00000   -1.20000
H4B   2    1.054963   -0.127567    0.222051    11.00000   -1.20000
AFIX   0
C5    1    1.003724   -0.283809    0.231949    11.00000    0.11204    0.03041 =
         0.04619    0.02021    0.00553    0.01550
AFIX  23
H5A   2    1.104773   -0.249074    0.262152    11.00000   -1.20000
H5B   2    0.951595   -0.315918    0.265771    11.00000   -1.20000
AFIX   0
C6    1    1.055601   -0.344929    0.157328    10.60000    0.05656    0.01075 =
         0.04338    0.00836    0.00652    0.01486
AFIX 137
H6A   2    0.953936   -0.367719    0.122037    10.60000   -1.50000
H6B   2    1.115406   -0.394862    0.166725    10.60000   -1.50000
H6C   2    1.133959   -0.315204    0.130726    10.60000   -1.50000
AFIX   0
C7    1    0.776657   -0.173981    0.290222    11.00000    0.04811    0.03243 =
         0.02054    0.00747   -0.00049   -0.00962
AFIX  23
H7A   2    0.860215   -0.142650    0.334435    11.00000   -1.20000
H7B   2    0.713014   -0.218504    0.307444    11.00000   -1.20000
AFIX   0
C8    1    0.649068   -0.106083    0.278778    11.00000    0.04245    0.01709 =
         0.01745    0.00190    0.00732   -0.00640
AFIX  13
H8    2    0.593657   -0.073496    0.332309    11.00000   -1.20000
AFIX   0
C9    1    0.749309   -0.040384    0.251542    11.00000    0.02532    0.02510 =
         0.01861    0.00346    0.00215    0.00209
C10   1    0.506764   -0.147959    0.213462    11.00000    0.03342    0.03074 =
         0.02362    0.00068    0.00413   -0.00961
AFIX  23
H10A  2    0.447239   -0.195919    0.227434    11.00000   -1.20000
H10B  2    0.420356   -0.101431    0.215663    11.00000   -1.20000
AFIX   0
C11   1    0.571008   -0.186261    0.128351    11.00000    0.04728    0.04845 =
         0.01955    0.00368    0.00505   -0.02001
AFIX  13
H11   2    0.633345   -0.242662    0.124077    11.00000   -1.20000
AFIX   0
C12   1    0.419114   -0.212525    0.066121    11.00000    0.07577    0.11567 =
         0.02868   -0.01110    0.00638   -0.07786
AFIX 137
H12A  2    0.463175   -0.225567    0.010700    11.00000   -1.50000
H12B  2    0.337214   -0.162910    0.078439    11.00000   -1.50000
H12C  2    0.360512   -0.265773    0.069712    11.00000   -1.50000
AFIX   0
C13   1    0.694910   -0.127586    0.106554    11.00000    0.02902    0.02390 =
         0.01928    0.00395    0.00265   -0.00862
AFIX  23
H13A  2    0.630362   -0.078111    0.097382    11.00000   -1.20000
H13B  2    0.749854   -0.162508    0.054310    11.00000   -1.20000
AFIX   0
C14   1    0.679625    0.177704    0.383007    11.00000    0.01561    0.02026 =
         0.01792    0.00028   -0.00307   -0.00178
C15   1    0.624933    0.232698    0.460607    11.00000    0.02111    0.02296 =
         0.01737    0.00292    0.00265    0.00189
C16   1    0.623978    0.325031    0.484856    11.00000    0.02847    0.02135 =
         0.01739   -0.00155    0.00008    0.00327
AFIX  43
H16   2    0.588675    0.360503    0.538217    11.00000   -1.20000
AFIX   0
C17   1    0.675512    0.364072    0.429631    11.00000    0.02625    0.01756 =
         0.02149    0.00097   -0.00293   -0.00296
C18   1    0.722880    0.313677    0.350317    11.00000    0.03450    0.02458 =
         0.01901    0.00609   -0.00142    0.00396
AFIX  43
H18   2    0.752464    0.342081    0.312270    11.00000   -1.20000
AFIX   0
C19   1    0.726014    0.221286    0.327980    11.00000    0.03233    0.02502 =
         0.01827    0.00491    0.00141    0.00376
AFIX  43
H19   2    0.760260    0.186417    0.274262    11.00000   -1.20000
AFIX   0
N21   3    0.383194    0.509154    0.213713    11.00000    0.04540    0.02624 =
         0.03608    0.00678    0.01058    0.00958
N22   3    0.271382    0.296742    0.286805    11.00000    0.02629    0.02400 =
         0.01499    0.00591    0.00749    0.00239
N23   3    0.190432    0.309703    0.360598    11.00000    0.02781    0.02394 =
         0.01373    0.00833    0.00682    0.00273
H23   2    0.162183    0.360091    0.393892    11.00000    0.03498
N24   3    0.057445    0.321305    0.521401    11.00000    0.03488    0.02692 =
         0.02245    0.00977    0.00998    0.01081
N25   3    0.180454    0.005778    0.455095    11.00000    0.03010    0.02143 =
         0.02520    0.01081    0.00015    0.00038
O21   4    0.605188    0.254729    0.159550    11.00000    0.02310    0.02064 =
         0.02995    0.00879    0.00158    0.00382
O22   4    0.352253    0.182766    0.121070    11.00000    0.02531    0.01480 =
         0.03415    0.00198    0.00636    0.00169
O23   4    0.037128    0.387885    0.500193    11.00000    0.02724    0.02998 =
         0.02730    0.00933    0.00746    0.00348
O24   4    0.019843    0.322160    0.590501    11.00000    0.11103    0.05784 =
         0.02562    0.02103    0.04285    0.04086
O25   4    0.174614    0.015972    0.528562    11.00000    0.03498    0.03855 =
         0.02355    0.01729    0.00024    0.00063
O26   4    0.193967   -0.068790    0.400848    11.00000    0.05148    0.02236 =
         0.03499    0.01003   -0.00358   -0.00376
C21   1    0.345623    0.342614    0.174208    11.00000    0.02625    0.01779 =
         0.01679    0.00546    0.00370    0.00596
C22   1    0.451027    0.256704    0.151053    11.00000    0.02531    0.01916 =
         0.01506    0.00475    0.00643    0.00220
C23   1    0.444468    0.099763    0.106311    11.00000    0.03306    0.01615 =
         0.05391    0.00236    0.00445    0.00157
AFIX 137
H23A  2    0.361895    0.049664    0.091349    11.00000   -1.50000
H23B  2    0.508275    0.102059    0.156024    11.00000   -1.50000
H23C  2    0.525679    0.091357    0.061565    11.00000   -1.50000
AFIX   0
C24   1    0.469645    0.420915    0.183401    11.00000    0.02754    0.01372 =
         0.03042    0.00661    0.00760    0.00125
AFIX  23
H24A  2    0.564312    0.420031    0.221925    11.00000   -1.20000
H24B  2    0.521613    0.412976    0.129676    11.00000   -1.20000
AFIX   0
C25   1    0.512747    0.582831    0.223952    11.00000    0.08452    0.01370 =
         0.11297    0.01760    0.04068    0.00732
AFIX  23
H25A  2    0.620830    0.570859    0.249329    11.00000   -1.20000
H25B  2    0.466192    0.640986    0.259293    11.00000   -1.20000
AFIX   0
C26   1    0.548418    0.584801    0.135342    10.60000    0.03851    0.03783 =
         0.07344    0.02684    0.02279    0.00603
AFIX 137
H26A  2    0.588827    0.525912    0.100339    10.60000   -1.50000
H26B  2    0.636987    0.630170    0.138657    10.60000   -1.50000
H26C  2    0.441564    0.599541    0.112077    10.60000   -1.50000
AFIX   0
C27   1    0.292140    0.522117    0.291194    11.00000    0.04868    0.01507 =
         0.02806    0.00184    0.00817    0.00160
AFIX  23
H27A  2    0.229539    0.579657    0.307476    11.00000   -1.20000
H27B  2    0.378067    0.525485    0.334821    11.00000   -1.20000
AFIX   0
C28   1    0.162202    0.445182    0.283254    11.00000    0.03001    0.02602 =
         0.02054    0.00724    0.00775    0.01030
AFIX  13
H28   2    0.109684    0.454124    0.337692    11.00000   -1.20000
AFIX   0
C29   1    0.259311    0.358840    0.255544    11.00000    0.02621    0.01990 =
         0.01427    0.00511    0.00477    0.00183
C30   1    0.017686    0.436182    0.218911    11.00000    0.02249    0.03706 =
         0.02965    0.01585    0.00566    0.00956
AFIX  23
H30A  2   -0.067249    0.391059    0.222597    11.00000   -1.20000
H30B  2   -0.042820    0.494193    0.233074    11.00000   -1.20000
AFIX   0
C31   1    0.075548    0.410019    0.132631    11.00000    0.03945    0.02406 =
         0.03561    0.01459    0.00466    0.01085
AFIX  13
H31   2    0.136678    0.462838    0.126509    11.00000   -1.20000
AFIX   0
C32   1   -0.076604    0.387113    0.072906    11.00000    0.05395    0.11450 =
         0.03501    0.00947   -0.00569    0.04065
AFIX 137
H32A  2   -0.037901    0.385235    0.018925    11.00000   -1.50000
H32B  2   -0.165891    0.432811    0.092412    11.00000   -1.50000
H32C  2   -0.124234    0.328507    0.068831    11.00000   -1.50000
AFIX   0
C33   1    0.199044    0.333738    0.109730    11.00000    0.02590    0.02592 =
         0.01913    0.00868    0.00097    0.00328
AFIX  23
H33A  2    0.252041    0.328849    0.056885    11.00000   -1.20000
H33B  2    0.133760    0.277597    0.101585    11.00000   -1.20000
AFIX   0
C34   1    0.179663    0.235915    0.384168    11.00000    0.01983    0.02051 =
         0.02066    0.00859   -0.00019   -0.00193
C35   1    0.121361    0.239206    0.461943    11.00000    0.01564    0.02596 =
         0.01618    0.00642    0.00175    0.00939
C36   1    0.121220    0.164108    0.485550    11.00000    0.02746    0.03212 =
         0.01620    0.01071    0.00329    0.00584
AFIX  43
H36   2    0.085617    0.168303    0.538795    11.00000   -1.20000
AFIX   0
C37   1    0.173286    0.083944    0.430742    11.00000    0.02038    0.02721 =
         0.01989    0.01210   -0.00209   -0.00286
C38   1    0.220087    0.076669    0.351350    11.00000    0.02778    0.01937 =
         0.01548    0.00101   -0.00323   -0.00341
AFIX  43
H38   2    0.247685    0.019703    0.312875    11.00000   -1.20000
AFIX   0
C39   1    0.226441    0.150753    0.328682    11.00000    0.03266    0.02380 =
         0.01538    0.00438   -0.00007   -0.00766
AFIX  43
H39   2    0.262574    0.145200    0.275183    11.00000   -1.20000
AFIX   0
HKLF    5


REM  shelxt_a.res in P-1
REM R1 =  0.0621 for    4628 Fo > 4sig(Fo)  and  0.1407 for all   11165 data
REM    556 parameters refined using      2 restraints

END

WGHT      0.0580      0.0000

REM Highest difference peak  0.714,  deepest hole -0.310,  1-sigma level  0.069
Q1    1   0.4428 -0.3389  0.0713  11.00000  0.05    0.71
Q2    1   0.0353  0.3521  0.1434  11.00000  0.05    0.60
Q3    1   0.0050  0.4070 -0.0049  11.00000  0.05    0.59
Q4    1  -0.0791  0.5078  0.0703  11.00000  0.05    0.44
Q5    1   0.5191 -0.1267  0.1378  11.00000  0.05    0.42
Q6    1   0.9744 -0.3560  0.2243  11.00000  0.05    0.29
Q7    1   0.3080 -0.1691  0.0422  11.00000  0.05    0.27
Q8    1   0.9541 -0.3432  0.0611  11.00000  0.05    0.25
Q9    1   0.1912  0.1889  0.3609  11.00000  0.05    0.25
Q10   1   0.3597 -0.0619  0.4291  11.00000  0.05    0.25
;
_shelx_res_checksum   45157

_shelx_hkl_file
;
   0   0  -1 333642. 1392.36  -2
   0   0   1 333642. 1392.36   1
   0   0   2 8971.89 575.546  -2
   0   0  -2 8971.89 575.546   1
   0   0  -3 905383. 3340.93  -2
   0   0   3 905383. 3340.93   1
   0   0   4 35814.4 1946.99  -2
   0   0  -4 35814.4 1946.99   1
   0   0   5 158897. 3483.02  -2
   0   0  -5 158897. 3483.02   1
   0   0  -6 9226.46 1430.83  -2
   0   0   6 9226.46 1430.83   1
   0   0   7 636.329 1128.97  -2
   0   0  -7 636.329 1128.97   1
   0   0  -8 63641.6 2469.30  -2
   0   0   8 63641.6 2469.30   1
   0   0  -9 11999.6 1793.16  -2
   0   0   9 11999.6 1793.16   1
   0   0 -10 4191.88 1685.01  -2
   0   0  10 4191.88 1685.01   1
   0   0 -11-1039.71 2693.63  -2
   0   0  11-1039.71 2693.63   1
   0   0 -12 936.550 2474.26  -2
   0   0  12 936.550 2474.26   1
   0   0 -13-3.06479 1238.64  -2
   0   0  13-3.06479 1238.64   1
   0   0 -14 4039.52 1110.15  -2
   0   0  14 4039.52 1110.15   1
   0   0 -15 2332.55 1293.32  -2
   0   0  15 2332.55 1293.32   1
   0   0 -16 23582.2 2434.86  -2
   0   0  16 23582.2 2434.86   1
   0   0 -17 12039.1 2152.59  -2
   0   0  17 12039.1 2152.59   1
   0   0 -18 4427.17 1760.48  -2
   0   0  18 4427.17 1760.48   1
   0   0 -19 993.200 1052.97  -2
   0   0  19 993.200 1052.97   1
   0  -1  20-554.585 906.767   1
   0  -1  19 1844.72 1149.50   1
   0  -1  18 85.5410 1342.00   1
   0  -1  17 818.900 1466.49   1
   0  -1  16-373.427 1534.13   1
   0  -1  15 3940.01 1654.21   1
   0  -1  14 434.952 968.448   1
   0  -1  13 2908.81 1195.59   1
   0  -1  12 10311.5 2410.43   1
   0   1 -11-334.992 1234.87   1
   0  -1  10 18249.4 1480.70   1
   0  -1   9 25794.8 1530.72   1
   0   1  -8-4.60608 1087.44   1
   0   1  -7 19769.7 1694.14   1
   0  -1   6 5582.86 941.924   1
   0   1  -5 183184. 1875.44   1
   0   1  -4 9666.18 836.491   1
   0  -1   3 57571.5 961.953   1
   0  -1   2 7673.41 418.754   1
   0  -1   1 38054.1 647.076   1
   0   1   0 17976.5 546.505   1
   0  -1  -1 15513.7 513.237   1
   0  -1  -2 32658.0 1104.66   1
   0  -1   4 55640.9 1715.96  -2
   0  -1  -3 55640.9 1715.96   1
   0  -1   5 305582. 3255.52  -2
   0  -1  -4 305582. 3255.52   1
   0  -1  -5 7989.15 1395.46   1
   0   1  -6 13752.2 1954.94  -2
   0   1   5 13752.2 1954.94   1
   0  -1  -6 37011.6 1845.10   1
   0   1  -7 53085.3 2697.90  -2
   0   1   6 53085.3 2697.90   1
   0  -1  -7 489.709 1287.09   1
   0   1  -8 641.134 2180.37  -2
   0   1   7 641.134 2180.37   1
   0   1  -9 42123.1 1898.71  -2
   0   1   8 42123.1 1898.71   1
   0  -1  -9 16342.7 1832.07   1
   0   1 -10 31996.6 3072.35  -2
   0   1   9 31996.6 3072.35   1
   0   1 -11 2161.31 2705.22  -2
   0   1  10 2161.31 2705.22   1
   0   1  11 6111.75 2445.50   1
   0   1 -12 11953.7 3099.76  -2
   0   1  11 11953.7 3099.76   1
   0   1  12 7557.15 2741.13   1
   0   1  13 251.415 934.279   1
   0   1  14 4891.03 996.521   1
   0   1  15 623.492 942.653   1
   0   1  16 402.111 864.767   1
   0   1  17 460.394 1370.95   1
   0   1  18 1231.90 1184.00   1
   0   1  19 114.614 982.022   1
   0  -2  20 651.320 997.150   1
   0  -2  19 887.337 1229.22   1
   0  -2  18 961.916 1421.59   1
   0  -2  17 5.29180 1463.78   1
   0  -2  16 119.311 1573.03   1
   0  -2  15 947.100 1519.76   1
   0  -2  14 28.0727 1476.29   1
   0  -2  13 924.792 2309.92   1
   0  -2  12 5188.04 1406.08   1
   0   2 -11 3143.46 1319.26   1
   0   2 -10 6783.42 1319.36   1
   0   2  -9 7382.45 1669.88   1
   0  -2   8 6781.95 1011.18   1
   0   2  -7 1113.71 947.821   1
   0   2  -6 7650.35 981.482   1
   0  -2   5 17413.7 1032.68   1
   0   2  -4 41378.6 749.429   1
   0   2  -3 4200.65 612.411   1
   0  -2   2 59298.9 893.249   1
   0   2  -1 56387.8 866.456   1
   0   2   0 91.7461 823.761   1
   0   2   1 60924.1 1484.17   1
   0   2   2 16411.6 1413.95   1
   0  -2  -3 42029.2 1227.09   1
   0   2   4 427.845 869.423   1
   0   2   5 1911.16 988.328   1
   0  -2  -6 1148.90 1068.96   1
   0   2   7 13678.3 1301.20   1
   0   2   8 2684.20 1010.90   1
   0   2   9-20.6022 1014.19   1
   0   2  10 6492.16 2329.35   1
   0   2  11 2453.49 1602.85   1
   0   2  12 576.653 853.020   1
   0   2  13 147.221 960.924   1
   0   2  14-122.992 962.312   1
   0   2  15 117.971 950.463   1
   0   2  16 115.762 867.751   1
   0   2  17-16.7903 1314.54   1
   0   2  18 50.8173 1103.98   1
   0  -3  20 581.957 1052.03   1
   0  -3  19 2101.62 1291.44   1
   0  -3  18 957.055 1457.41   1
   0  -3  17 8948.54 1656.07   1
   0  -3  16 1931.97 1586.38   1
   0  -3  15-204.159 1515.88   1
   0  -3  14 1729.03 1446.33   1
   0  -3  13 4924.63 2333.92   1
   0  -3  12 35528.7 1986.28   1
   0   3 -11 2291.68 1269.05   1
   0   3 -10 3829.15 1673.44   1
   0   3  -9 34861.1 1407.92   1
   0   3  -8 4978.63 1038.68   1
   0   3  -7 603.919 950.290   1
   0   3  -6 4511.55 619.958   1
   0  -3   5 35612.8 775.178   1
   0   3  -4 525.752 717.271   1
   0   3  -3 5093.91 1262.40   1
   0   3  -2 6736.42 793.173   1
   0   3  -1 1468.41 785.488   1
   0   3   0 573.880 1179.00   1
   0   3   1 1412.64 1204.77   1
   0   3   2 825.573 1309.09   1
   0   3  -5 53534.4 2390.51  -2
   0   3   3 53534.4 2390.51   1
   0   3  -6 21254.5 1593.29  -2
   0   3   4 21254.5 1593.29   1
   0   3  -7 18694.8 1699.33  -2
   0   3   5 18694.8 1699.33   1
   0   3  -8 4737.98 1612.84  -2
   0   3   6 4737.98 1612.84   1
   0   3  -9 59164.6 3122.28  -2
   0   3   7 59164.6 3122.28   1
   0   3 -10 21643.5 1996.17  -2
   0   3   8 21643.5 1996.17   1
   0   3 -11 3837.54 1915.25  -2
   0   3   9 3837.54 1915.25   1
   0   3 -12 68025.9 2817.23  -2
   0   3  10 68025.9 2817.23   1
   0   3  11 2896.01 1384.94   1
   0   3 -13 4875.96 2191.95  -2
   0   3  11 4875.96 2191.95   1
   0   3  12 1678.02 966.135   1
   0   3  13 1441.59 987.189   1
   0   3  14 5049.84 1039.42   1
   0   3  15 6016.00 1010.29   1
   0   3  16 1610.90 852.322   1
   0   3  17 227.380 1179.36   1
   0   3  18 3615.79 1020.97   1
   0  -4 -17 704.598 1414.59  -2
   0  -4  20 704.598 1414.59   1
   0  -4 -16 686.363 1668.66  -2
   0  -4  19 686.363 1668.66   1
   0  -4 -15 2594.58 1897.00  -2
   0  -4  18 2594.58 1897.00   1
   0  -4 -14 3904.08 2080.40  -2
   0  -4  17 3904.08 2080.40   1
   0  -4 -13 117067. 3792.49  -2
   0  -4  16 117067. 3792.49   1
   0  -4 -12 64089.5 3057.40  -2
   0  -4  15 64089.5 3057.40   1
   0  -4 -11 2233.71 1884.00  -2
   0  -4  14 2233.71 1884.00   1
   0   4  10 11745.3 1947.59  -2
   0   4 -13 11745.3 1947.59   1
   0   4   9 694.316 1768.91  -2
   0   4 -12 694.316 1768.91   1
   0   4   8 61.4716 2155.86  -2
   0   4 -11 61.4716 2155.86   1
   0   4   7 33777.9 2264.57  -2
   0   4 -10 33777.9 2264.57   1
   0  -4  -6 970.019 1007.24  -2
   0  -4   9 970.019 1007.24   1
   0  -4  -5 50178.8 1755.46  -2
   0  -4   8 50178.8 1755.46   1
   0   4   4 72908.0 1269.39  -2
   0   4  -7 72908.0 1269.39   1
   0   4   3 350.486 748.124  -2
   0   4  -6 350.486 748.124   1
   0   4   2 7610.38 902.353  -2
   0   4  -5 7610.38 902.353   1
   0   4   1 144159. 2711.62  -2
   0   4  -4 144159. 2711.62   1
   0   4   0 6106.11 1090.59  -2
   0   4  -3 6106.11 1090.59   1
   0   4  -1 8073.84 1922.68  -2
   0   4  -2 8073.84 1922.68   1
   0   4  -2 8735.34 1118.62  -2
   0   4  -1 8735.34 1118.62   1
   0   4  -3 7103.51 1461.03  -2
   0   4   0 7103.51 1461.03   1
   0   4  -4 147227. 2630.63  -2
   0   4   1 147227. 2630.63   1
   0   4  -5 7151.57 1212.94  -2
   0   4   2 7151.57 1212.94   1
   0   4  -6 910.682 1181.56  -2
   0   4   3 910.682 1181.56   1
   0   4  -7 73294.9 2483.11  -2
   0   4   4 73294.9 2483.11   1
   0   4  -8 47707.0 2364.09  -2
   0   4   5 47707.0 2364.09   1
   0   4  -9 915.200 1669.55  -2
   0   4   6 915.200 1669.55   1
   0   4 -10 31880.7 2416.68  -2
   0   4   7 31880.7 2416.68   1
   0   4 -11 395.185 1584.67  -2
   0   4   8 395.185 1584.67   1
   0   4 -12 862.971 1934.28  -2
   0   4   9 862.971 1934.28   1
   0   4 -13 11425.2 2406.47  -2
   0   4  10 11425.2 2406.47   1
   0   4 -14 1837.98 1336.30  -2
   0   4  11 1837.98 1336.30   1
   0   4 -15 68857.5 2078.83  -2
   0   4  12 68857.5 2078.83   1
   0   4 -16 121050. 2549.03  -2
   0   4  13 121050. 2549.03   1
   0   4 -17 3559.92 1291.01  -2
   0   4  14 3559.92 1291.01   1
   0   4 -18 659.212 1168.02  -2
   0   4  15 659.212 1168.02   1
   0   4 -19 708.193 1675.37  -2
   0   4  16 708.193 1675.37   1
   0   4 -20 1572.81 1475.00  -2
   0   4  17 1572.81 1475.00   1
   0  -5  20 1107.33 1105.79   1
   0  -5  19 1186.37 1282.58   1
   0  -5  18 1212.86 1488.37   1
   0  -5  17 22356.5 1865.48   1
   0  -5  16 11421.1 1749.71   1
   0  -5  15 13124.2 1732.80   1
   0   5 -14 211.836 1384.77   1
   0   5 -13-309.424 1926.40   1
   0   5 -12 329.155 1870.52   1
   0   5 -11 228.167 1679.41   1
   0   5 -10 17206.6 1996.93   1
   0   5  -9 6067.86 1130.64   1
   0   5  -8 394.477 1136.64   1
   0   5   4 4190.18 2080.94  -2
   0   5  -8 4190.18 2080.94   1
   0   5  -7 53967.9 1131.94   1
   0   5   3 93446.8 3232.87  -2
   0   5  -7 93446.8 3232.87   1
   0   5  -6 1732.47 1041.82   1
   0   5   2 1000.50 2155.51  -2
   0   5  -6 1000.50 2155.51   1
   0   5  -5 11444.9 993.185   1
   0   5  -4 246.429 1513.41   1
   0   5  -3 46626.4 1321.73   1
   0   5  -2 4547.09 1597.80   1
   0   5  -1 62653.3 1578.66   1
   0   5   0 766.904 998.124   1
   0   5   1 11347.6 1695.57   1
   0   5  -5 22960.0 2187.38  -2
   0   5   1 22960.0 2187.38   1
   0   5  -6 1821.29 1488.84  -2
   0   5   2 1821.29 1488.84   1
   0   5  -7 91749.5 2273.23  -2
   0   5   3 91749.5 2273.23   1
   0   5  -8 5989.25 1666.91  -2
   0   5   4 5989.25 1666.91   1
   0   5  -9 6168.39 1684.48  -2
   0   5   5 6168.39 1684.48   1
   0   5 -10 36337.3 2167.69  -2
   0   5   6 36337.3 2167.69   1
   0   5   7 942.337 2032.61   1
   0   5 -11 3965.74 2358.57  -2
   0   5   7 3965.74 2358.57   1
   0   5   8-499.786 2210.99   1
   0   5 -12 1720.12 2729.25  -2
   0   5   8 1720.12 2729.25   1
   0   5   9 81.5548 1566.68   1
   0   5  10 292.147 880.735   1
   0   5  11 14440.8 1136.42   1
   0   5  12 4519.44 1060.06   1
   0   5  13 18352.3 1179.42   1
   0   5  14 3753.16 1493.40   1
   0   5  15 2541.40 1381.78   1
   0   5  16 2563.19 1178.89   1
   0   5  17 209.356 902.738   1
   0  -6  20 229.246 1140.49   1
   0  -6  19 3380.12 1339.74   1
   0  -6  18 1035.48 1436.72   1
   0  -6  17 2878.86 1590.15   1
   0  -6  16 121.596 1584.05   1
   0  -6  15 295.768 1039.49   1
   0   6 -14 4780.72 1370.67   1
   0   6 -13 481.892 2039.18   1
   0   6 -12-76.3511 1896.93   1
   0   6 -11 1784.29 1813.78   1
   0   6 -10 10318.1 1922.85   1
   0   6  -9 9368.91 1247.04   1
   0   6  -8 2558.05 931.196   1
   0   6  -7 6623.29 1756.27   1
   0   6  -6 2942.19 949.480   1
   0   6  -5 10626.2 1721.23   1
   0  -6   4 13506.1 1146.82   1
   0  -6   3 14965.0 1178.61   1
   0   6  -2 10914.5 1833.56   1
   0   6  -1 17043.0 1231.47   1
   0   6   0 11807.0 1252.31   1
   0   6   1 7721.61 1232.72   1
   0   6   2 4936.31 1258.99   1
   0   6   3 3276.62 1243.71   1
   0   6   4 1298.49 1267.32   1
   0   6   5 15716.9 1586.39   1
   0   6   6 2044.78 1417.27   1
   0   6   7 2527.38 1545.17   1
   0   6   8 617.466 1558.23   1
   0   6   9 3342.00 895.059   1
   0   6  10 378.594 984.453   1
   0   6  11 887.902 1022.96   1
   0   6  12 9189.54 1096.32   1
   0   6  13-99.1253 1495.29   1
   0   6  14 820.645 1363.56   1
   0   6  15 5283.41 1268.40   1
   0   6  16 133.919 1001.06   1
   0  -7  20-376.598 1127.21   1
   0  -7  19 2825.34 1339.11   1
   0  -7  18 1966.47 1487.40   1
   0  -7  17 3891.03 1612.40   1
   0  -7 -11 3077.37 2029.94  -2
   0  -7  16 3077.37 2029.94   1
   0   7  10 5793.22 1985.50  -2
   0   7 -15 5793.22 1985.50   1
   0   7   9 960.960 1850.55  -2
   0   7 -14 960.960 1850.55   1
   0   7 -13-261.996 1985.97   1
   0   7   8 606.817 1646.98  -2
   0   7 -13 606.817 1646.98   1
   0   7 -12 4619.93 2041.54   1
   0   7 -11 9828.88 1985.89   1
   0   7   5 2909.49 2262.68  -2
   0   7 -10 2909.49 2262.68   1
   0   7  -9 37.6521 1146.23   1
   0   7   4 2788.11 2417.38  -2
   0   7  -9 2788.11 2417.38   1
   0   7  -8 362.003 1123.42   1
   0   7   3 2191.84 2355.99  -2
   0   7  -8 2191.84 2355.99   1
   0   7   2 7601.32 2438.25  -2
   0   7  -7 7601.32 2438.25   1
   0   7  -6 23472.5 1289.95   1
   0   7   0 21148.2 2519.90  -2
   0   7  -5 21148.2 2519.90   1
   0   7  -4 43220.0 2326.57   1
   0  -7   1 63535.1 2325.68  -2
   0  -7   4 63535.1 2325.68   1
   0   7  -2 66778.9 3108.33  -2
   0   7  -3 66778.9 3108.33   1
   0   7  -2 52777.1 2549.85   1
   0   7  -1 24888.9 2086.77   1
   0   7  -4 59073.4 2735.04  -2
   0   7  -1 59073.4 2735.04   1
   0   7  -5 21522.1 1724.41  -2
   0   7   0 21522.1 1724.41   1
   0   7  -6 43714.7 1967.23  -2
   0   7   1 43714.7 1967.23   1
   0   7  -7 7119.03 1633.46  -2
   0   7   2 7119.03 1633.46   1
   0   7  -8 1379.76 1604.79  -2
   0   7   3 1379.76 1604.79   1
   0   7  -9 3637.16 1784.15  -2
   0   7   4 3637.16 1784.15   1
   0   7 -10 2928.66 1800.87  -2
   0   7   5 2928.66 1800.87   1
   0   7 -11 14947.5 2035.43  -2
   0   7   6 14947.5 2035.43   1
   0   7 -12 8766.14 3025.76  -2
   0   7   7 8766.14 3025.76   1
   0  -7  -8 503.706 1262.48   1
   0   7 -13 1510.20 1139.99  -2
   0   7   8 1510.20 1139.99   1
   0  -7  14 3040.65 1009.53  -2
   0  -7  -9 3040.65 1009.53   1
   0   7 -15 4729.94 1349.97  -2
   0   7  10 4729.94 1349.97   1
   0   7 -16 5720.41 2104.58  -2
   0   7  11 5720.41 2104.58   1
   0   7  12 11660.8 1658.32   1
   0   7  13-13.8980 1410.10   1
   0   7  14 2132.97 1317.71   1
   0   7  15 759.572 1222.52   1
   0  -8 -14 890.079 1437.99  -2
   0  -8  20 890.079 1437.99   1
   0  -8 -13 18475.2 1998.10  -2
   0  -8  19 18475.2 1998.10   1
   0  -8 -12 4776.98 1980.94  -2
   0  -8  18 4776.98 1980.94   1
   0  -8 -11 16393.9 2253.22  -2
   0  -8  17 16393.9 2253.22   1
   0   8  10 1080.80 1874.94  -2
   0   8 -16 1080.80 1874.94   1
   0   8   9 7618.16 1950.81  -2
   0   8 -15 7618.16 1950.81   1
   0   8   8 23297.5 2276.98  -2
   0   8 -14 23297.5 2276.98   1
   0   8   7 5580.66 1364.44  -2
   0   8 -13 5580.66 1364.44   1
   0   8   6 204.691 2089.63  -2
   0   8 -12 204.691 2089.63   1
   0   8   5 1327.55 1916.30  -2
   0   8 -11 1327.55 1916.30   1
   0   8   4 2090.30 1522.48  -2
   0   8 -10 2090.30 1522.48   1
   0   8   3 21241.0 1493.98  -2
   0   8  -9 21241.0 1493.98   1
   0   8   2 10528.4 2106.23  -2
   0   8  -8 10528.4 2106.23   1
   0   8   1 257.269 2396.17  -2
   0   8  -7 257.269 2396.17   1
   0   8   0 560.627 1227.65  -2
   0   8  -6 560.627 1227.65   1
   0   8  -1 4928.71 1933.70  -2
   0   8  -5 4928.71 1933.70   1
   0  -8   2 49135.8 1755.73  -2
   0  -8   4 49135.8 1755.73   1
   0   8  -3 123235. 4771.02  -2
   0   8  -3 123235. 4771.02   1
   0   8  -4 47049.0 3458.15  -2
   0   8  -2 47049.0 3458.15   1
   0   8  -5 5346.40 1297.50  -2
   0   8  -1 5346.40 1297.50   1
   0   8  -6 684.283 1227.74  -2
   0   8   0 684.283 1227.74   1
   0   8  -7 1193.42 1342.80  -2
   0   8   1 1193.42 1342.80   1
   0   8  -8 8222.10 1557.26  -2
   0   8   2 8222.10 1557.26   1
   0   8  -9 18549.9 2148.44  -2
   0   8   3 18549.9 2148.44   1
   0   8 -10 1458.43 1521.22  -2
   0   8   4 1458.43 1521.22   1
   0   8 -11 3482.92 3001.78  -2
   0   8   5 3482.92 3001.78   1
   0   8 -12 1568.51 2937.42  -2
   0   8   6 1568.51 2937.42   1
   0   8 -13 7090.02 1292.83  -2
   0   8   7 7090.02 1292.83   1
   0   8 -14 25255.0 1552.07  -2
   0   8   8 25255.0 1552.07   1
   0   8 -15 5896.89 1331.35  -2
   0   8   9 5896.89 1331.35   1
   0   8 -16 998.558 1998.67  -2
   0   8  10 998.558 1998.67   1
   0   8 -17 14217.6 2228.45  -2
   0   8  11 14217.6 2228.45   1
   0   8 -18 7449.21 2012.59  -2
   0   8  12 7449.21 2012.59   1
   0   8 -19 16474.6 1938.51  -2
   0   8  13 16474.6 1938.51   1
   0   8 -20 948.660 1467.55  -2
   0   8  14 948.660 1467.55   1
   0  -9  20-754.875 1048.14   1
   0  -9  19 8402.57 1352.40   1
   0  -9  18 896.427 1356.13   1
   0  -9  17 1112.43 968.472   1
   0   9 -16-219.877 1458.01   1
   0   9   8 10151.1 1999.67  -2
   0   9 -15 10151.1 1999.67   1
   0   9   7 2720.98 1897.45  -2
   0   9 -14 2720.98 1897.45   1
   0   9   6 20977.2 1959.15  -2
   0   9 -13 20977.2 1959.15   1
   0   9   5 21539.4 1596.00  -2
   0   9 -12 21539.4 1596.00   1
   0   9   4 7425.89 2693.17  -2
   0   9 -11 7425.89 2693.17   1
   0   9   3 9244.30 1870.22  -2
   0   9 -10 9244.30 1870.22   1
   0   9   2 8850.85 1742.38  -2
   0   9  -9 8850.85 1742.38   1
   0   9   1 2460.72 2453.91  -2
   0   9  -8 2460.72 2453.91   1
   0   9   0 8129.61 2541.78  -2
   0   9  -7 8129.61 2541.78   1
   0   9  -6 4265.50 1453.78   1
   0   9  -1 7893.01 2477.53  -2
   0   9  -6 7893.01 2477.53   1
   0   9  -2 6127.97 2455.51  -2
   0   9  -5 6127.97 2455.51   1
   0   9  -3 10988.7 2632.16  -2
   0   9  -4 10988.7 2632.16   1
   0   9  -4 11816.9 2588.62  -2
   0   9  -3 11816.9 2588.62   1
   0   9  -5 4833.46 2574.77  -2
   0   9  -2 4833.46 2574.77   1
   0   9  -6 4981.38 2470.74  -2
   0   9  -1 4981.38 2470.74   1
   0   9  -7 6668.77 1657.08  -2
   0   9   0 6668.77 1657.08   1
   0   9  -8 728.182 2115.63  -2
   0   9   1 728.182 2115.63   1
   0   9  -9 6241.27 2855.74  -2
   0   9   2 6241.27 2855.74   1
   0   9 -10 9825.44 2984.85  -2
   0   9   3 9825.44 2984.85   1
   0   9 -11 6659.75 3000.02  -2
   0   9   4 6659.75 3000.02   1
   0   9 -12 21698.2 1728.13  -2
   0   9   5 21698.2 1728.13   1
   0  -9  13 20024.3 1355.62  -2
   0  -9  -6 20024.3 1355.62   1
   0  -9  14 4039.51 1289.57  -2
   0  -9  -7 4039.51 1289.57   1
   0  -9  -8 5550.07 1279.69   1
   0   9 -15 10403.6 2136.57  -2
   0   9   8 10403.6 2136.57   1
   0  -9  -9 1408.95 1251.08   1
   0   9 -16 1933.46 2033.95  -2
   0   9   9 1933.46 2033.95   1
   0   9  10-619.483 1482.28   1
   0   9  11 2774.67 1449.94   1
   0   9  12 4420.42 1382.93   1
   0   9  13 1895.01 1127.78   1
   0 -10  20-585.132 1012.93   1
   0 -10  19 243.684 1217.00   1
   0 -10  18 1376.43 1404.43   1
   0  10 -17-95.2663 1345.94   1
   0  10 -16-412.280 1336.79   1
   0  10 -15 7894.84 1575.30   1
   0  10 -14 8389.95 1470.65   1
   0  10 -13 1157.62 1429.61   1
   0 -10  12-36.8211 895.026   1
   0  10 -11 3428.08 1117.15   1
   0  10 -10 54.7098 1385.06   1
   0  10  -9 1416.18 1352.19   1
   0  10  -8 3188.60 2068.34   1
   0  10  -7 4723.00 1931.20   1
   0  10  -6 3310.18 1895.12   1
   0  10  -5 19419.3 2440.31   1
   0  10  -4 3003.18 2088.91   1
   0  10  -3 14848.4 2344.17   1
   0  10  -2 11175.9 2198.94   1
   0  10  -1 1805.43 1913.19   1
   0  10   0 4959.17 2166.11   1
   0  10   1 2311.22 1980.30   1
   0  10   2 2497.48 2158.78   1
   0  10   3 687.973 2400.19   1
   0 -10  -4 1742.09 925.990   1
   0  10   5 3438.27 998.942   1
   0 -10  -6 1944.14 992.277   1
   0 -10  -7 12299.4 1062.44   1
   0  10   8 3953.20 980.719   1
   0  10   9 1776.20 1475.78   1
   0  10  10 2036.28 1440.57   1
   0  10  11 1950.64 1312.75   1
   0  10  12 1150.64 1117.32   1
   0  10  13 676.913 899.764   1
   0 -11  20 349.482 928.620   1
   0 -11  19 2079.80 1172.76   1
   0 -11 -10 11613.2 1795.74  -2
   0 -11  18 11613.2 1795.74   1
   0  11   9 2271.57 1739.43  -2
   0  11 -17 2271.57 1739.43   1
   0  11 -16 1260.89 1358.64   1
   0  11   7 26601.1 2109.15  -2
   0  11 -15 26601.1 2109.15   1
   0  11   6 2536.88 1888.60  -2
   0  11 -14 2536.88 1888.60   1
   0  11   5 1565.96 1880.23  -2
   0  11 -13 1565.96 1880.23   1
   0 -11  -4 7956.18 1320.20  -2
   0 -11  12 7956.18 1320.20   1
   0  11   3 13388.1 1329.57  -2
   0  11 -11 13388.1 1329.57   1
   0  11   2 6256.86 1126.35  -2
   0  11 -10 6256.86 1126.35   1
   0  11   1 27322.8 2202.12  -2
   0  11  -9 27322.8 2202.12   1
   0  11   0 281.576 2644.98  -2
   0  11  -8 281.576 2644.98   1
   0  11  -1 2203.79 2532.08  -2
   0  11  -7 2203.79 2532.08   1
   0  11  -2 4428.05 2577.75  -2
   0  11  -6 4428.05 2577.75   1
   0  11  -3 4259.05 2606.70  -2
   0  11  -5 4259.05 2606.70   1
   0  11  -4-557.380 2621.20  -2
   0  11  -4-557.380 2621.20   1
   0  11  -5 1476.99 2584.25  -2
   0  11  -3 1476.99 2584.25   1
   0  11  -6 6218.53 2785.85  -2
   0  11  -2 6218.53 2785.85   1
   0  11  -7 686.318 2686.24  -2
   0  11  -1 686.318 2686.24   1
   0  11  -8 2820.74 2800.46  -2
   0  11   0 2820.74 2800.46   1
   0  11  -9 23276.9 3321.13  -2
   0  11   1 23276.9 3321.13   1
   0  11 -10 6796.04 1205.87  -2
   0  11   2 6796.04 1205.87   1
   0  11 -11 15388.0 2067.49  -2
   0  11   3 15388.0 2067.49   1
   0  11 -12 7959.83 2043.79  -2
   0  11   4 7959.83 2043.79   1
   0  11 -13 2072.77 2025.35  -2
   0  11   5 2072.77 2025.35   1
   0 -11  14 1987.88 1273.80  -2
   0 -11  -6 1987.88 1273.80   1
   0  11 -15 28848.7 2274.83  -2
   0  11   7 28848.7 2274.83   1
   0  11 -16 3630.80 1915.83  -2
   0  11   8 3630.80 1915.83   1
   0  11 -17 1900.58 1817.10  -2
   0  11   9 1900.58 1817.10   1
   0  11  10 5723.45 917.081   1
   0  11  11 342.810 749.114   1
   0 -12 -10 2629.30 1440.88  -2
   0 -12  19 2629.30 1440.88   1
   0  12   9 3302.25 1148.66  -2
   0  12 -18 3302.25 1148.66   1
   0  12   8 2209.41 1718.89  -2
   0  12 -17 2209.41 1718.89   1
   0  12   7 8492.81 1955.20  -2
   0  12 -16 8492.81 1955.20   1
   0  12   6 362.465 1842.08  -2
   0  12 -15 362.465 1842.08   1
   0  12   5 6629.57 1968.75  -2
   0  12 -14 6629.57 1968.75   1
   0  12   4 6825.78 2100.30  -2
   0  12 -13 6825.78 2100.30   1
   0 -12  -3 11262.4 1510.35  -2
   0 -12  12 11262.4 1510.35   1
   0 -12  -2 3500.86 1303.42  -2
   0 -12  11 3500.86 1303.42   1
   0  12   1 6842.41 1178.15  -2
   0  12 -10 6842.41 1178.15   1
   0  12   0 63156.3 1912.21  -2
   0  12  -9 63156.3 1912.21   1
   0 -12   1 1152.96 1067.50  -2
   0 -12   8 1152.96 1067.50   1
   0  12  -2 20674.9 1765.87  -2
   0  12  -7 20674.9 1765.87   1
   0  12  -3 24006.0 3521.22  -2
   0  12  -6 24006.0 3521.22   1
   0  12  -4 44133.9 4118.04  -2
   0  12  -5 44133.9 4118.04   1
   0  12  -5 44075.7 4128.29  -2
   0  12  -4 44075.7 4128.29   1
   0  12  -6 21731.5 3551.92  -2
   0  12  -3 21731.5 3551.92   1
   0  12  -7 20685.8 1769.27  -2
   0  12  -2 20685.8 1769.27   1
   0  12  -8 490.915 1516.91  -2
   0  12  -1 490.915 1516.91   1
   0  12  -9 62942.4 2933.58  -2
   0  12   0 62942.4 2933.58   1
   0  12 -10 8427.90 2014.73  -2
   0  12   1 8427.90 2014.73   1
   0  12 -11 2937.90 1979.03  -2
   0  12   2 2937.90 1979.03   1
   0  12 -12 12948.6 1524.75  -2
   0  12   3 12948.6 1524.75   1
   0  12 -13 7494.88 1470.96  -2
   0  12   4 7494.88 1470.96   1
   0  12 -14 5163.91 1478.62  -2
   0  12   5 5163.91 1478.62   1
   0  12 -15 1309.66 1310.07  -2
   0  12   6 1309.66 1310.07   1
   0  12 -16 12137.7 1540.62  -2
   0  12   7 12137.7 1540.62   1
   0  12 -17 1482.91 1227.37  -2
   0  12   8 1482.91 1227.37   1
   0  12 -18 3590.79 1122.05  -2
   0  12   9 3590.79 1122.05   1
   0  12 -19 2913.37 1301.26  -2
   0  12  10 2913.37 1301.26   1
   0 -13  19 481.090 967.164   1
   0 -13  18 490.448 767.345   1
   0  13 -17-187.976 1204.66   1
   0  13   6 921.091 1685.00  -2
   0  13 -16 921.091 1685.00   1
   0  13   5 8268.01 1903.76  -2
   0  13 -15 8268.01 1903.76   1
   0  13   4 2541.93 1799.11  -2
   0  13 -14 2541.93 1799.11   1
   0  13   3 3232.94 1878.60  -2
   0  13 -13 3232.94 1878.60   1
   0  13   2 386.811 1299.57  -2
   0  13 -12 386.811 1299.57   1
   0  13   1 18061.4 1444.05  -2
   0  13 -11 18061.4 1444.05   1
   0 -13   0 789.141 1252.60  -2
   0 -13  10 789.141 1252.60   1
   0  13  -1 22439.2 1468.66  -2
   0  13  -9 22439.2 1468.66   1
   0  13  -2 54146.4 1785.38  -2
   0  13  -8 54146.4 1785.38   1
   0 -13   3 57059.8 1780.44  -2
   0 -13   7 57059.8 1780.44   1
   0  13  -4 9520.47 1361.86  -2
   0  13  -6 9520.47 1361.86   1
   0  13  -5 356.269 1831.02  -2
   0  13  -5 356.269 1831.02   1
   0  13  -6 9310.92 1974.34  -2
   0  13  -4 9310.92 1974.34   1
   0  13  -7 60893.4 2827.48  -2
   0  13  -3 60893.4 2827.48   1
   0  13  -8 50877.4 2655.73  -2
   0  13  -2 50877.4 2655.73   1
   0  13  -9 27376.0 2384.61  -2
   0  13  -1 27376.0 2384.61   1
   0  13 -10-707.164 1865.91  -2
   0  13   0-707.164 1865.91   1
   0  13 -11 16419.4 2222.20  -2
   0  13   1 16419.4 2222.20   1
   0  13 -12-54.9184 1825.92  -2
   0  13   2-54.9184 1825.92   1
   0  13 -13 1410.64 1912.58  -2
   0  13   3 1410.64 1912.58   1
   0  13 -14 1196.50 1764.69  -2
   0  13   4 1196.50 1764.69   1
   0  13 -15 6996.65 1906.66  -2
   0  13   5 6996.65 1906.66   1
   0  13 -16-177.539 1659.71  -2
   0  13   6-177.539 1659.71   1
   0  13 -17 524.465 1516.57  -2
   0  13   7 524.465 1516.57   1
   0  13 -18 470.333 1425.09  -2
   0  13   8 470.333 1425.09   1
   0  13 -19 640.181 1175.67  -2
   0  13   9 640.181 1175.67   1
   0 -14  18 591.473 685.797   1
   0  14 -17 343.108 1113.39   1
   0  14 -16 345.091 1235.23   1
   0  14 -15 1767.22 1283.85   1
   0  14 -14 342.482 1302.69   1
   0  14 -13-34.0021 1378.04   1
   0  14 -12 2153.63 973.478   1
   0  14 -11 181.528 1403.71   1
   0 -14   0 2398.54 1664.73  -2
   0 -14  11 2398.54 1664.73   1
   0  14 -10-311.649 1380.02   1
   0 -14   1 3655.93 1630.48  -2
   0 -14  10 3655.93 1630.48   1
   0 -14   2 39293.3 1550.55  -2
   0 -14   9 39293.3 1550.55   1
   0 -14   3 43180.4 1509.11  -2
   0 -14   8 43180.4 1509.11   1
   0 -14   4 16032.0 1391.92  -2
   0 -14   7 16032.0 1391.92   1
   0  14  -5 36490.4 2285.09  -2
   0  14  -6 36490.4 2285.09   1
   0  14  -6 45445.5 2379.73  -2
   0  14  -5 45445.5 2379.73   1
   0  14  -7 15170.3 2145.99  -2
   0  14  -4 15170.3 2145.99   1
   0  14  -8 38329.5 2256.49  -2
   0  14  -3 38329.5 2256.49   1
   0  14  -9 42904.9 2317.10  -2
   0  14  -2 42904.9 2317.10   1
   0  14 -10 2197.10 1987.37  -2
   0  14  -1 2197.10 1987.37   1
   0  14 -11 1770.40 1954.58  -2
   0  14   0 1770.40 1954.58   1
   0  14 -12 4618.89 1922.76  -2
   0  14   1 4618.89 1922.76   1
   0  14 -13 1302.30 1840.56  -2
   0  14   2 1302.30 1840.56   1
   0  14 -14-514.257 1762.32  -2
   0  14   3-514.257 1762.32   1
   0  14   4 889.675 1381.71   1
   0  14   5 2059.41 1242.03   1
   0  14   6-372.120 1170.56   1
   0  14   7-223.848 983.118   1
   0  14   8 177.006 824.342   1
   0  15 -17 2859.08 993.586   1
   0  15 -16 404.330 1084.07   1
   0  15   4 6003.19 1633.11  -2
   0  15 -15 6003.19 1633.11   1
   0  15   3 10388.3 1738.21  -2
   0  15 -14 10388.3 1738.21   1
   0  15   2 17303.2 1885.54  -2
   0  15 -13 17303.2 1885.54   1
   0  15   1 13501.6 1915.03  -2
   0  15 -12 13501.6 1915.03   1
   0 -15   0 9458.25 1272.33  -2
   0 -15  11 9458.25 1272.33   1
   0  15  -1 1389.57 1223.69  -2
   0  15 -10 1389.57 1223.69   1
   0  15  -2 2467.44 1221.26  -2
   0  15  -9 2467.44 1221.26   1
   0  15  -3 1739.13 1936.94  -2
   0  15  -8 1739.13 1936.94   1
   0  15  -4 80.8679 1965.21  -2
   0  15  -7 80.8679 1965.21   1
   0  15  -5 2044.48 1969.51  -2
   0  15  -6 2044.48 1969.51   1
   0  15  -6 2841.22 1898.64  -2
   0  15  -5 2841.22 1898.64   1
   0  15  -7 38.2010 1915.47  -2
   0  15  -4 38.2010 1915.47   1
   0  15  -8 153.894 1857.22  -2
   0  15  -3 153.894 1857.22   1
   0  15  -9 2505.78 1822.80  -2
   0  15  -2 2505.78 1822.80   1
   0  15 -10 883.969 1942.13  -2
   0  15  -1 883.969 1942.13   1
   0  15 -11 9705.97 1987.87  -2
   0  15   0 9705.97 1987.87   1
   0  15 -12 13211.1 1951.31  -2
   0  15   1 13211.1 1951.31   1
   0  15 -13 17738.9 1956.72  -2
   0  15   2 17738.9 1956.72   1
   0  15   3 1910.06 1237.78   1
   0  15   4 2325.06 1145.37   1
   0  15   5 800.340 1086.63   1
   0  15   6 1205.09 914.493   1
   0  16   4 4762.53 1314.04  -2
   0  16 -16 4762.53 1314.04   1
   0  16   3 4058.54 1450.79  -2
   0  16 -15 4058.54 1450.79   1
   0  16   2 6036.80 1615.45  -2
   0  16 -14 6036.80 1615.45   1
   0  16   1 3581.08 1653.44  -2
   0  16 -13 3581.08 1653.44   1
   0  16   0 707.831 1685.82  -2
   0  16 -12 707.831 1685.82   1
   0  16  -1 8260.89 1899.29  -2
   0  16 -11 8260.89 1899.29   1
   0  16  -2 4376.68 1836.53  -2
   0  16 -10 4376.68 1836.53   1
   0  16  -3 7925.26 1942.96  -2
   0  16  -9 7925.26 1942.96   1
   0  16  -4 1230.62 1821.65  -2
   0  16  -8 1230.62 1821.65   1
   0  16  -5 422.749 1797.73  -2
   0  16  -7 422.749 1797.73   1
   0  16  -6 460.462 1526.81  -2
   0  16  -6 460.462 1526.81   1
   0  16  -7-303.138 1902.14  -2
   0  16  -5-303.138 1902.14   1
   0  16  -8 1473.42 1872.48  -2
   0  16  -4 1473.42 1872.48   1
   0  16  -9 6796.63 1951.88  -2
   0  16  -3 6796.63 1951.88   1
   0  16 -10 7988.20 1947.97  -2
   0  16  -2 7988.20 1947.97   1
   0  16 -11 9891.73 1926.63  -2
   0  16  -1 9891.73 1926.63   1
   0  16 -12 1262.24 1654.19  -2
   0  16   0 1262.24 1654.19   1
   0  16 -13 4874.29 1620.65  -2
   0  16   1 4874.29 1620.65   1
   0  16 -14 6446.60 1641.40  -2
   0  16   2 6446.60 1641.40   1
   0  16 -15 3517.76 1466.47  -2
   0  16   3 3517.76 1466.47   1
   0  16 -16 5776.51 1292.83  -2
   0  16   4 5776.51 1292.83   1
   0  17   2 408.107 1171.79  -2
   0  17 -15 408.107 1171.79   1
   0  17   1 498.240 1328.57  -2
   0  17 -14 498.240 1328.57   1
   0  17   0-324.549 1407.26  -2
   0  17 -13-324.549 1407.26   1
   0  17  -1 878.531 1464.29  -2
   0  17 -12 878.531 1464.29   1
   0  17  -2 2983.84 1615.25  -2
   0  17 -11 2983.84 1615.25   1
   0  17  -3 1020.22 1673.70  -2
   0  17 -10 1020.22 1673.70   1
   0  17  -4-166.601 1621.23  -2
   0  17  -9-166.601 1621.23   1
   0  17  -5 325.119 1446.91  -2
   0  17  -8 325.119 1446.91   1
   0  17  -6 3326.15 1712.46  -2
   0  17  -7 3326.15 1712.46   1
   0  17  -7 3573.54 1715.29  -2
   0  17  -6 3573.54 1715.29   1
   0  17  -8 278.910 1629.68  -2
   0  17  -5 278.910 1629.68   1
   0  17  -9 980.238 1666.64  -2
   0  17  -4 980.238 1666.64   1
   0  17 -10 1297.34 1570.93  -2
   0  17  -3 1297.34 1570.93   1
   0  17 -11 2871.68 1583.10  -2
   0  17  -2 2871.68 1583.10   1
   0  17 -12 356.242 1487.36  -2
   0  17  -1 356.242 1487.36   1
   0  17 -13-72.9226 1405.51  -2
   0  17   0-72.9226 1405.51   1
   0  17 -14-292.144 1332.19  -2
   0  17   1-292.144 1332.19   1
   0  17 -15 264.463 1192.65  -2
   0  17   2 264.463 1192.65   1
   0  18 -13 384.471 853.042   1
   0  18  -2 1480.22 1284.45  -2
   0  18 -12 1480.22 1284.45   1
   0  18  -3 958.967 1331.30  -2
   0  18 -11 958.967 1331.30   1
   0  18  -4 5739.50 1447.46  -2
   0  18 -10 5739.50 1447.46   1
   0  18  -5 62.2266 1442.46  -2
   0  18  -9 62.2266 1442.46   1
   0  18  -6 474.526 1453.12  -2
   0  18  -8 474.526 1453.12   1
   0  18  -7 3135.86 1453.55  -2
   0  18  -7 3135.86 1453.55   1
   0  18  -8 2082.15 1491.21  -2
   0  18  -6 2082.15 1491.21   1
   0  18  -9 2032.37 1448.04  -2
   0  18  -5 2032.37 1448.04   1
   0  18 -10 6166.13 1470.16  -2
   0  18  -4 6166.13 1470.16   1
   0  18 -11 1879.46 1346.97  -2
   0  18  -3 1879.46 1346.97   1
   0  18 -12 347.249 1249.37  -2
   0  18  -2 347.249 1249.37   1
   0  18 -13 1268.23 1190.52  -2
   0  18  -1 1268.23 1190.52   1
   0  19  -5-90.6733 1090.68  -2
   0  19  -9-90.6733 1090.68   1
   0  19  -6 4382.86 1210.47  -2
   0  19  -8 4382.86 1210.47   1
   0  19  -7-295.532 1197.29  -2
   0  19  -7-295.532 1197.29   1
   0  19  -8 3838.21 1154.44  -2
   0  19  -6 3838.21 1154.44   1
   0  19  -9-201.577 1132.22  -2
   0  19  -5-201.577 1132.22   1
   1  19  -8 459.924 1148.81  -2
  -1  19  -6 459.924 1148.81   1
   1  19  -7-31.5621 1109.19  -2
  -1  19  -7-31.5621 1109.19   1
  -1  19  -8-18.2176 838.386   1
   1  18 -13 3457.20 1193.87  -2
  -1  18  -1 3457.20 1193.87   1
   1  18 -12 10165.9 1336.94  -2
  -1  18  -2 10165.9 1336.94   1
   1  18 -11 1626.31 1371.48  -2
  -1  18  -3 1626.31 1371.48   1
   1  18 -10 1285.24 1383.39  -2
  -1  18  -4 1285.24 1383.39   1
   1  18  -9 813.361 1376.82  -2
  -1  18  -5 813.361 1376.82   1
   1  18  -8 45.4687 1416.58  -2
  -1  18  -6 45.4687 1416.58   1
   1  18  -7-261.994 1490.73  -2
  -1  18  -7-261.994 1490.73   1
   1  18  -6 2079.40 1429.95  -2
  -1  18  -8 2079.40 1429.95   1
   1  18  -5 1754.33 1424.09  -2
  -1  18  -9 1754.33 1424.09   1
   1  18  -4-485.864 1376.79  -2
  -1  18 -10-485.864 1376.79   1
   1  18  -3 72.4951 1293.04  -2
  -1  18 -11 72.4951 1293.04   1
   1  18  -2 1699.56 1263.53  -2
  -1  18 -12 1699.56 1263.53   1
   1  18  -1 1014.07 1135.03  -2
  -1  18 -13 1014.07 1135.03   1
   1  17 -15 1859.26 1196.29  -2
  -1  17   2 1859.26 1196.29   1
   1  17 -14-532.854 1285.68  -2
  -1  17   1-532.854 1285.68   1
   1  17 -13 2164.52 1466.94  -2
  -1  17   0 2164.52 1466.94   1
   1  17 -12 645.368 1525.60  -2
  -1  17  -1 645.368 1525.60   1
   1  17 -11-273.955 1593.11  -2
  -1  17  -2-273.955 1593.11   1
   1  17 -10-110.579 1636.35  -2
  -1  17  -3-110.579 1636.35   1
   1  17  -9 918.638 1699.42  -2
  -1  17  -4 918.638 1699.42   1
   1  17  -8 2531.51 1680.11  -2
  -1  17  -5 2531.51 1680.11   1
   1  17  -7 1686.37 1670.73  -2
  -1  17  -6 1686.37 1670.73   1
   1  17  -6-41.6153 1683.10  -2
  -1  17  -7-41.6153 1683.10   1
   1  17  -5 9705.74 1820.55  -2
  -1  17  -8 9705.74 1820.55   1
   1  17  -4 209.548 1386.28  -2
  -1  17  -9 209.548 1386.28   1
   1  17  -3 1273.71 1584.55  -2
  -1  17 -10 1273.71 1584.55   1
   1  17  -2 2525.51 1609.20  -2
  -1  17 -11 2525.51 1609.20   1
   1  17  -1 2137.72 1493.51  -2
  -1  17 -12 2137.72 1493.51   1
   1  17   0 693.383 1328.07  -2
  -1  17 -13 693.383 1328.07   1
   1  17   1 1010.25 1263.24  -2
  -1  17 -14 1010.25 1263.24   1
   1  17   2 1133.84 1073.66  -2
  -1  17 -15 1133.84 1073.66   1
   1  16 -16 1893.21 1277.88  -2
  -1  16   4 1893.21 1277.88   1
   1  16 -15 2024.89 1410.76  -2
  -1  16   3 2024.89 1410.76   1
   1  16 -14-524.751 1494.91  -2
  -1  16   2-524.751 1494.91   1
   1  16 -13 2017.25 1612.36  -2
  -1  16   1 2017.25 1612.36   1
   1  16 -12 2098.28 1658.69  -2
  -1  16   0 2098.28 1658.69   1
   1  16 -11 10434.2 1939.43  -2
  -1  16  -1 10434.2 1939.43   1
   1  16 -10 462.229 1513.38  -2
  -1  16  -2 462.229 1513.38   1
   1  16  -9 2212.65 1869.89  -2
  -1  16  -3 2212.65 1869.89   1
   1  16  -8 5481.25 1913.29  -2
  -1  16  -4 5481.25 1913.29   1
   1  16  -7 318.660 1544.77  -2
  -1  16  -5 318.660 1544.77   1
   1  16  -6-409.942 1805.43  -2
  -1  16  -6-409.942 1805.43   1
   1  16  -5 2540.98 1852.53  -2
  -1  16  -7 2540.98 1852.53   1
   1  16  -4 4730.95 1873.94  -2
  -1  16  -8 4730.95 1873.94   1
   1  16  -3 3429.00 1792.13  -2
  -1  16  -9 3429.00 1792.13   1
   1  16  -2 3489.22 1755.98  -2
  -1  16 -10 3489.22 1755.98   1
   1  16  -1 898.877 1719.47  -2
  -1  16 -11 898.877 1719.47   1
   1  16   0 4421.81 1667.27  -2
  -1  16 -12 4421.81 1667.27   1
   1  16   1 1050.66 1587.21  -2
  -1  16 -13 1050.66 1587.21   1
   1  16   2 918.828 1420.79  -2
  -1  16 -14 918.828 1420.79   1
   1  16   3 3614.52 1374.61  -2
  -1  16 -15 3614.52 1374.61   1
   1  16   4 5092.32 1202.21  -2
  -1  16 -16 5092.32 1202.21   1
  -1  15   6-43.7520 933.685   1
  -1  15   5 106.869 1044.60   1
  -1  15   4 114.270 1206.60   1
   1  15 -14 621.686 1672.61  -2
  -1  15   3 621.686 1672.61   1
   1  15 -13 2471.57 1789.96  -2
  -1  15   2 2471.57 1789.96   1
   1  15 -12 3140.00 1835.40  -2
  -1  15   1 3140.00 1835.40   1
   1  15 -11 1491.81 1925.29  -2
  -1  15   0 1491.81 1925.29   1
   1  15 -10 18506.7 2169.46  -2
  -1  15  -1 18506.7 2169.46   1
   1  15  -9 2600.23 1848.82  -2
  -1  15  -2 2600.23 1848.82   1
   1  15  -8 3882.34 1910.13  -2
  -1  15  -3 3882.34 1910.13   1
   1  15  -7 1357.35 1849.37  -2
  -1  15  -4 1357.35 1849.37   1
   1  15  -6 7016.93 2021.16  -2
  -1  15  -5 7016.93 2021.16   1
   1  15  -5 359.266 1919.52  -2
  -1  15  -6 359.266 1919.52   1
   1  15  -4 397.773 1921.59  -2
  -1  15  -7 397.773 1921.59   1
   1  15  -3 11004.6 2010.94  -2
  -1  15  -8 11004.6 2010.94   1
   1  15  -2 723.014 1831.24  -2
  -1  15  -9 723.014 1831.24   1
   1  15  -1 551.759 1836.15  -2
  -1  15 -10 551.759 1836.15   1
   1  15   0 1481.27 1796.76  -2
  -1  15 -11 1481.27 1796.76   1
   1  15   1 13.4257 1699.81  -2
  -1  15 -12 13.4257 1699.81   1
   1  15   2 1866.68 1687.18  -2
  -1  15 -13 1866.68 1687.18   1
   1  15   3 1078.68 1623.65  -2
  -1  15 -14 1078.68 1623.65   1
  -1  15 -15 2135.84 1132.95   1
  -1  15 -16 545.327 998.544   1
  -1  15 -17 1176.42 912.774   1
  -1  14   7 551.269 1079.71   1
  -1  14   6 1249.88 1175.16   1
  -1  14   5 440.335 1304.07   1
  -1  14   4 746.895 1402.91   1
  -1  14   3 228.780 1304.56   1
   1  14 -13 716.734 1861.59  -2
  -1  14   2 716.734 1861.59   1
   1  14 -12 2339.54 1937.03  -2
  -1  14   1 2339.54 1937.03   1
   1  14 -11 6481.93 2019.54  -2
  -1  14   0 6481.93 2019.54   1
   1  14 -10 32300.2 2307.32  -2
  -1  14  -1 32300.2 2307.32   1
   1  14  -9 5291.02 1981.01  -2
  -1  14  -2 5291.02 1981.01   1
   1  14  -8 6194.93 1987.08  -2
  -1  14  -3 6194.93 1987.08   1
   1  14  -7 5076.37 2010.12  -2
  -1  14  -4 5076.37 2010.12   1
   1  14  -6 340.910 1886.77  -2
  -1  14  -5 340.910 1886.77   1
   1  14  -5 13126.3 2027.70  -2
  -1  14  -6 13126.3 2027.70   1
   1  14  -4 5025.52 1905.48  -2
  -1  14  -7 5025.52 1905.48   1
   1  14  -3 4646.09 1960.21  -2
  -1  14  -8 4646.09 1960.21   1
   1  14  -2 28296.3 2104.18  -2
  -1  14  -9 28296.3 2104.18   1
   1  14  -1 15539.7 2060.74  -2
  -1  14 -10 15539.7 2060.74   1
   1  14   0 2697.53 1934.98  -2
  -1  14 -11 2697.53 1934.98   1
  -1  14 -12 50.1615 1428.58   1
  -1  14 -13 6412.27 1405.49   1
  -1  14 -14 4413.57 1341.97   1
  -1  14 -15 1265.69 1241.67   1
  -1  14 -16 3537.53 1203.21   1
  -1  14 -17 218.961 1003.96   1
  -1  14 -18-9.59486 586.377   1
   1  13 -19-255.698 1206.17  -2
  -1  13   9-255.698 1206.17   1
   1  13 -18 3300.28 1447.81  -2
  -1  13   8 3300.28 1447.81   1
   1  13 -17 1451.19 1637.67  -2
  -1  13   7 1451.19 1637.67   1
   1  13 -16 1348.65 1688.44  -2
  -1  13   6 1348.65 1688.44   1
   1  13 -15 3447.73 1940.88  -2
  -1  13   5 3447.73 1940.88   1
   1  13 -14 657.937 1819.25  -2
  -1  13   4 657.937 1819.25   1
   1  13 -13 12355.4 2093.95  -2
  -1  13   3 12355.4 2093.95   1
   1  13 -12 8894.66 1979.31  -2
  -1  13   2 8894.66 1979.31   1
   1  13 -11 749.998 1958.73  -2
  -1  13   1 749.998 1958.73   1
   1  13 -10 26372.3 2333.41  -2
  -1  13   0 26372.3 2333.41   1
   1  13  -9 41998.2 2570.56  -2
  -1  13  -1 41998.2 2570.56   1
   1  13  -8 23330.9 2304.42  -2
  -1  13  -2 23330.9 2304.42   1
   1  13  -7 70239.3 2966.37  -2
  -1  13  -3 70239.3 2966.37   1
   1  13  -6 6671.17 1922.51  -2
  -1  13  -4 6671.17 1922.51   1
   1  13  -5 5117.38 1909.30  -2
  -1  13  -5 5117.38 1909.30   1
   1  13  -4 22050.6 2176.12  -2
  -1  13  -6 22050.6 2176.12   1
   1  13  -3 4607.46 1946.87  -2
  -1  13  -7 4607.46 1946.87   1
   1  13  -2 38781.0 2405.56  -2
  -1  13  -8 38781.0 2405.56   1
   1  13  -1 4417.69 1856.05  -2
  -1  13  -9 4417.69 1856.05   1
   1  13   0 18354.3 2095.18  -2
  -1  13 -10 18354.3 2095.18   1
   1  13   1 1853.78 1936.99  -2
  -1  13 -11 1853.78 1936.99   1
   1  13   2 5929.23 1070.81  -2
  -1  13 -12 5929.23 1070.81   1
   1  13   3 3002.13 1785.04  -2
  -1  13 -13 3002.13 1785.04   1
   1  13   4 970.232 1810.32  -2
  -1  13 -14 970.232 1810.32   1
   1  13   5 1679.73 1651.77  -2
  -1  13 -15 1679.73 1651.77   1
   1  13   6 1302.97 1649.39  -2
  -1  13 -16 1302.97 1649.39   1
   1  13   7 3012.68 1507.72  -2
  -1  13 -17 3012.68 1507.72   1
   1 -13  18 53.4682 1072.00   1
  -1  13 -19 177.983 583.532   1
   1  12 -19 4924.67 1445.87  -2
  -1  12  10 4924.67 1445.87   1
   1  12 -18-419.757 1496.81  -2
  -1  12   9-419.757 1496.81   1
   1  12 -17 3820.05 1268.38  -2
  -1  12   8 3820.05 1268.38   1
   1  12 -16 5252.30 1382.77  -2
  -1  12   7 5252.30 1382.77   1
   1  12 -15 6600.44 1428.99  -2
  -1  12   6 6600.44 1428.99   1
   1  12 -14 8340.99 1463.78  -2
  -1  12   5 8340.99 1463.78   1
   1  12 -13 553.585 1397.60  -2
  -1  12   4 553.585 1397.60   1
   1  12 -12 7003.10 1468.69  -2
  -1  12   3 7003.10 1468.69   1
   1  12 -11 14499.6 2237.57  -2
  -1  12   2 14499.6 2237.57   1
   1  12 -10 2946.16 1913.95  -2
  -1  12   1 2946.16 1913.95   1
   1  12  -9 1856.46 1835.48  -2
  -1  12   0 1856.46 1835.48   1
   1  12  -8 31880.3 2337.70  -2
  -1  12  -1 31880.3 2337.70   1
   1  12  -7 4570.02 1798.59  -2
  -1  12  -2 4570.02 1798.59   1
   1  12  -6 3218.71 1719.95  -2
  -1  12  -3 3218.71 1719.95   1
   1  12  -5 19331.7 1766.33  -2
  -1  12  -4 19331.7 1766.33   1
   1  12  -4 2629.03 1496.77  -2
  -1  12  -5 2629.03 1496.77   1
   1  12  -3 4281.14 1459.13  -2
  -1  12  -6 4281.14 1459.13   1
   1  12  -2 12624.2 1656.81  -2
  -1  12  -7 12624.2 1656.81   1
   1  12  -1 999.223 1698.20  -2
  -1  12  -8 999.223 1698.20   1
   1  12   0 9706.28 1933.54  -2
  -1  12  -9 9706.28 1933.54   1
   1  12   1 6586.53 1088.67  -2
  -1  12 -10 6586.53 1088.67   1
   1  12   2 17005.8 1222.42  -2
  -1  12 -11 17005.8 1222.42   1
   1  12   3 621.242 1037.82  -2
  -1  12 -12 621.242 1037.82   1
   1  12   4 6.88066 1043.17  -2
  -1  12 -13 6.88066 1043.17   1
   1  12   5 12327.6 2054.30  -2
  -1  12 -14 12327.6 2054.30   1
   1  12   6 15470.2 1992.02  -2
  -1  12 -15 15470.2 1992.02   1
   1  12   7 1756.71 1695.24  -2
  -1  12 -16 1756.71 1695.24   1
   1  12   8 5851.21 1674.25  -2
  -1  12 -17 5851.21 1674.25   1
  -1 -12  -9 619.993 1271.03  -2
   1 -12  18 619.993 1271.03   1
   1  12  10 1973.94 846.816  -2
  -1  12 -19 1973.94 846.816   1
  -1  11  11-152.341 769.573   1
   1  11 -18 8102.99 1745.26  -2
  -1  11  10 8102.99 1745.26   1
   1  11 -17-319.403 1848.09  -2
  -1  11   9-319.403 1848.09   1
   1  11 -16 2304.44 1973.04  -2
  -1  11   8 2304.44 1973.04   1
   1  11 -15 10215.6 2074.50  -2
  -1  11   7 10215.6 2074.50   1
   1  11 -14 3763.83 2038.44  -2
  -1  11   6 3763.83 2038.44   1
   1  11 -13 14928.7 2176.88  -2
  -1  11   5 14928.7 2176.88   1
   1  11 -12 13532.3 2134.76  -2
  -1  11   4 13532.3 2134.76   1
   1  11 -11 2470.45 1920.03  -2
  -1  11   3 2470.45 1920.03   1
   1  11 -10 549.386 1246.88  -2
  -1  11   2 549.386 1246.88   1
   1  11  -9-451.073 1248.41  -2
  -1  11   1-451.073 1248.41   1
   1  11  -8 4500.23 2743.75  -2
  -1  11   0 4500.23 2743.75   1
   1  11  -7 2085.85 2574.16  -2
  -1  11  -1 2085.85 2574.16   1
   1  11  -6-917.546 2519.90  -2
  -1  11  -2-917.546 2519.90   1
   1  11  -5 900.787 2498.23  -2
  -1  11  -3 900.787 2498.23   1
   1  11  -4 7740.87 1843.02  -2
  -1  11  -4 7740.87 1843.02   1
  -1  11  -5 731.043 1948.39   1
   1  11  -3-28.9950 2457.41  -2
  -1  11  -5-28.9950 2457.41   1
   1  11  -2-304.242 1745.50  -2
  -1  11  -6-304.242 1745.50   1
   1  11  -1 10918.1 2521.04  -2
  -1  11  -7 10918.1 2521.04   1
   1  11   0 1533.00 2442.79  -2
  -1  11  -8 1533.00 2442.79   1
   1  11   1 5054.94 1432.39  -2
  -1  11  -9 5054.94 1432.39   1
   1  11   2 31103.6 1172.76  -2
  -1  11 -10 31103.6 1172.76   1
   1  11   3 995.652 990.556  -2
  -1  11 -11 995.652 990.556   1
   1  11   4 2297.51 1023.47  -2
  -1  11 -12 2297.51 1023.47   1
   1  11   5 3494.58 1081.16  -2
  -1  11 -13 3494.58 1081.16   1
   1  11   6 7182.33 1877.17  -2
  -1  11 -14 7182.33 1877.17   1
  -1  11 -15 2058.58 1402.36   1
  -1  11 -16 5358.78 1307.84   1
  -1  11 -17 453.128 1191.30   1
   1 -11  18 40.2270 1268.35   1
   1 -11  19 495.658 689.988   1
   1 -11  20 495.829 870.306   1
  -1  10  12 190.338 1107.19   1
  -1  10  11 779.583 1304.98   1
  -1  10  10 1570.51 1437.37   1
  -1  10   9-644.530 1516.31   1
  -1  10   8 1913.81 1577.45   1
  -1  10   7 15497.6 1762.31   1
  -1  10   6 19792.9 1812.70   1
  -1  10   5 36021.5 1982.81   1
  -1  10   4 9527.11 1542.52   1
  -1  10   3 538.531 1145.37   1
  -1  10   2-309.159 1526.94   1
  -1  10   1 2695.22 1380.71   1
  -1  10   0 1378.65 1888.14   1
   1  10  -8 5096.17 2721.08  -2
  -1  10   0 5096.17 2721.08   1
  -1  10  -1 785.604 1320.44   1
   1  10  -6-877.743 2348.27  -2
  -1  10  -2-877.743 2348.27   1
   1  10  -5-763.355 2250.04  -2
  -1  10  -3-763.355 2250.04   1
  -1  10  -4-255.812 1765.91   1
  -1  10  -5 5088.85 1287.52   1
  -1  10  -6 793.333 1265.79   1
  -1  10  -7 12614.5 1147.15   1
  -1  10  -8-381.180 1269.74   1
  -1  10  -9 3547.46 1352.43   1
  -1  10 -10-475.077 1952.99   1
  -1  10 -11 350.569 704.526   1
  -1  10 -12 626.011 789.786   1
  -1  10 -13 20525.1 964.760   1
  -1  10 -14 725.809 1415.19   1
  -1  10 -15 5185.56 1433.79   1
  -1  10 -16-60.4000 1228.52   1
  -1  10 -17 4704.80 1291.09   1
   1 -10  18 249.991 844.017   1
   1 -10  19 3709.79 747.480   1
   1 -10  20 1534.56 994.821   1
  -1   9  13 123.818 1080.65   1
  -1   9  12 593.012 1315.01   1
  -1   9  11 5964.58 1490.82   1
  -1   9  10 5241.00 1543.26   1
  -1   9   9 4363.26 1641.97   1
  -1   9   8 22676.3 1916.37   1
   1   9 -14 13736.0 2096.86  -2
  -1   9   7 13736.0 2096.86   1
   1   9 -13 5461.50 1941.27  -2
  -1   9   6 5461.50 1941.27   1
   1   9 -12 4745.21 1469.35  -2
  -1   9   5 4745.21 1469.35   1
   1   9 -11 4147.61 2076.60  -2
  -1   9   4 4147.61 2076.60   1
   1   9 -10 3472.70 2054.96  -2
  -1   9   3 3472.70 2054.96   1
   1   9  -9 7262.23 2763.91  -2
  -1   9   2 7262.23 2763.91   1
   1   9  -8 1418.61 1696.95  -2
  -1   9   1 1418.61 1696.95   1
   1   9  -7 7304.22 1757.18  -2
  -1   9   0 7304.22 1757.18   1
   1   9  -6 3130.75 1593.13  -2
  -1   9  -1 3130.75 1593.13   1
   1   9  -5 24413.7 2668.89  -2
  -1   9  -2 24413.7 2668.89   1
   1   9  -4 11728.8 2441.62  -2
  -1   9  -3 11728.8 2441.62   1
   1   9  -3 90.9420 2079.40  -2
  -1   9  -4 90.9420 2079.40   1
   1   9  -2 52988.9 2104.61  -2
  -1   9  -5 52988.9 2104.61   1
   1   9  -1 7823.62 1577.38  -2
  -1   9  -6 7823.62 1577.38   1
   1   9   0 8017.42 1341.64  -2
  -1   9  -7 8017.42 1341.64   1
   1   9   1 22240.5 1875.57  -2
  -1   9  -8 22240.5 1875.57   1
   1   9   2 3703.06 1698.13  -2
  -1   9  -9 3703.06 1698.13   1
   1   9   3 2215.11 2423.57  -2
  -1   9 -10 2215.11 2423.57   1
   1   9   4 20281.1 2978.10  -2
  -1   9 -11 20281.1 2978.10   1
   1   9   5 1913.52 1024.01  -2
  -1   9 -12 1913.52 1024.01   1
   1   9   6 39258.5 1295.93  -2
  -1   9 -13 39258.5 1295.93   1
   1   9   7 93089.5 2611.99  -2
  -1   9 -14 93089.5 2611.99   1
   1   9   8 24278.4 2059.45  -2
  -1   9 -15 24278.4 2059.45   1
   1   9   9 20574.4 1932.77  -2
  -1   9 -16 20574.4 1932.77   1
   1  -9  17 1725.02 1478.67   1
  -1   9 -18 541.186 886.067   1
  -1   9 -19 10064.9 855.134   1
   1  -9  20 639.975 992.693   1
   1   8 -20 77.2599 1394.06  -2
  -1   8  14 77.2599 1394.06   1
   1   8 -19 745.421 1690.34  -2
  -1   8  13 745.421 1690.34   1
   1   8 -18 1540.18 1874.19  -2
  -1   8  12 1540.18 1874.19   1
   1   8 -17 843.849 1957.91  -2
  -1   8  11 843.849 1957.91   1
   1   8 -16 23498.3 2478.63  -2
  -1   8  10 23498.3 2478.63   1
   1   8 -15 6650.20 1463.38  -2
  -1   8   9 6650.20 1463.38   1
   1   8 -14 1491.91 1317.52  -2
  -1   8   8 1491.91 1317.52   1
   1   8 -13-448.070 1189.86  -2
  -1   8   7-448.070 1189.86   1
   1   8 -12 14283.1 2468.81  -2
  -1   8   6 14283.1 2468.81   1
   1   8 -11 17090.8 2452.13  -2
  -1   8   5 17090.8 2452.13   1
   1   8 -10 1731.06 1903.36  -2
  -1   8   4 1731.06 1903.36   1
   1   8  -9 18443.4 2325.00  -2
  -1   8   3 18443.4 2325.00   1
   1   8  -8 3252.37 1831.08  -2
  -1   8   2 3252.37 1831.08   1
   1   8  -7 5299.32 2590.62  -2
  -1   8   1 5299.32 2590.62   1
   1   8  -6-193.734 1572.45  -2
  -1   8   0-193.734 1572.45   1
   1   8  -5 3208.98 1599.55  -2
  -1   8  -1 3208.98 1599.55   1
   1   8  -4 31550.0 2074.75  -2
  -1   8  -2 31550.0 2074.75   1
   1   8  -3 46479.3 3074.70  -2
  -1   8  -3 46479.3 3074.70   1
   1   8  -2 7472.51 2242.28  -2
  -1   8  -4 7472.51 2242.28   1
   1   8  -1 77454.9 2606.16  -2
  -1   8  -5 77454.9 2606.16   1
   1   8   0 26685.3 1930.26  -2
  -1   8  -6 26685.3 1930.26   1
   1   8   1 58880.5 2014.12  -2
  -1   8  -7 58880.5 2014.12   1
   1   8   2 508.000 1550.03  -2
  -1   8  -8 508.000 1550.03   1
   1   8   3-395.069 1606.61  -2
  -1   8  -9-395.069 1606.61   1
   1   8   4 1929.06 2300.98  -2
  -1   8 -10 1929.06 2300.98   1
   1   8   5 4600.07 2059.61  -2
  -1   8 -11 4600.07 2059.61   1
   1   8   6 10.8571 2682.23  -2
  -1   8 -12 10.8571 2682.23   1
   1   8   7 5261.74 1090.73  -2
  -1   8 -13 5261.74 1090.73   1
   1   8   8 21056.4 2202.62  -2
  -1   8 -14 21056.4 2202.62   1
   1   8   9 12960.5 1500.05  -2
  -1   8 -15 12960.5 1500.05   1
   1   8  10-24.0637 1842.21  -2
  -1   8 -16-24.0637 1842.21   1
   1   8  11 700.775 1222.93  -2
  -1   8 -17 700.775 1222.93   1
  -1  -8 -12 1146.42 1088.79  -2
   1  -8  18 1146.42 1088.79   1
   1   8  13 306.052 927.898  -2
  -1   8 -19 306.052 927.898   1
  -1  -8 -14 3850.64 1411.76  -2
   1  -8  20 3850.64 1411.76   1
  -1   7  15 1008.32 1094.11   1
  -1   7  14 1040.70 1263.39   1
  -1   7  13 20.4428 1390.42   1
  -1   7  12 156.701 1309.17   1
   1   7 -17 1916.51 1954.90  -2
  -1   7  12 1916.51 1954.90   1
   1   7 -16 925.118 1377.28  -2
  -1   7  11 925.118 1377.28   1
   1   7 -15 3073.85 1378.42  -2
  -1   7  10 3073.85 1378.42   1
   1   7 -14 3664.23 1339.31  -2
  -1   7   9 3664.23 1339.31   1
   1   7 -13 8484.30 1198.68  -2
  -1   7   8 8484.30 1198.68   1
   1   7 -12 918.040 2070.87  -2
  -1   7   7 918.040 2070.87   1
   1   7 -11 2906.44 2003.16  -2
  -1   7   6 2906.44 2003.16   1
   1   7 -10 5308.74 1951.81  -2
  -1   7   5 5308.74 1951.81   1
   1   7  -9 881.833 1823.42  -2
  -1   7   4 881.833 1823.42   1
   1   7  -8 1333.45 1745.25  -2
  -1   7   3 1333.45 1745.25   1
   1   7  -7 27426.7 2052.06  -2
  -1   7   2 27426.7 2052.06   1
   1   7  -6 2951.56 1718.95  -2
  -1   7   1 2951.56 1718.95   1
   1   7  -5 30936.4 1805.95  -2
  -1   7   0 30936.4 1805.95   1
   1   7  -4 15310.4 1667.68  -2
  -1   7  -1 15310.4 1667.68   1
  -1   7  -2 37422.5 2411.77   1
   1   7  -3 64685.9 2692.05  -2
  -1   7  -2 64685.9 2692.05   1
  -1   7  -3 12053.9 1641.08   1
  -1   7  -4 1211.63 1639.14   1
   1   7  -1 4295.14 1934.45  -2
  -1   7  -4 4295.14 1934.45   1
  -1   7  -5 15323.4 1883.33   1
   1   7   0 26736.6 2242.41  -2
  -1   7  -5 26736.6 2242.41   1
  -1   7  -6 8535.28 1587.69   1
   1   7   1 14913.4 1554.28  -2
  -1   7  -6 14913.4 1554.28   1
  -1   7  -7 1452.30 1422.01   1
   1   7   2 2137.64 1451.51  -2
  -1   7  -7 2137.64 1451.51   1
  -1   7  -8 7033.46 1507.95   1
   1   7   3 17958.7 1700.25  -2
  -1   7  -8 17958.7 1700.25   1
  -1   7  -9 13047.7 1924.66   1
  -1   7 -10 6614.42 1829.33   1
  -1   7 -11 361.345 1884.80   1
  -1   7 -12 2216.80 2141.27   1
  -1   7 -13 181.576 837.202   1
   1   7   8 361.713 1668.33  -2
  -1   7 -13 361.713 1668.33   1
   1   7   9 1851.30 1743.82  -2
  -1   7 -14 1851.30 1743.82   1
  -1   7 -15-211.792 1383.90   1
   1  -7  16 2936.70 1588.64   1
  -1   7 -17 3290.19 996.516   1
   1  -7  18 6820.71 960.379   1
   1  -7  19 357.148 770.360   1
   1  -7  20-605.634 1059.97   1
  -1   6  16-384.178 1009.03   1
  -1   6  15-402.205 1226.55   1
  -1   6  14-326.475 1409.08   1
  -1   6  13 617.691 981.287   1
  -1   6  12 12447.5 1173.18   1
  -1   6  11 1123.11 1051.44   1
  -1   6  10 5291.43 1053.71   1
  -1   6   9 322.085 863.096   1
  -1   6   8 479.221 1641.58   1
  -1   6   7 10815.6 1748.23   1
  -1   6   6 2561.35 1523.44   1
  -1   6   5-101.779 1371.95   1
  -1   6   4 184.027 1312.90   1
  -1   6   3 122603. 2645.00   1
  -1   6   2 38585.1 1768.18   1
  -1   6   1 9800.63 1396.85   1
  -1   6   0 2364.92 1850.71   1
  -1   6  -1 14688.3 1294.02   1
  -1   6  -2 32318.3 1446.29   1
   1  -6   3 226.003 660.773   1
  -1   6  -4 1383.44 1006.19   1
  -1   6  -5 37595.7 1389.39   1
  -1   6  -6 26590.8 1095.92   1
  -1   6  -7 9533.27 947.980   1
  -1   6  -8 10194.4 1135.21   1
  -1   6  -9 7047.24 1804.13   1
  -1   6 -10 19470.4 2252.53   1
  -1   6 -11 1222.18 1893.87   1
  -1   6 -12-804.506 1876.63   1
  -1   6 -13 7405.67 1183.82   1
  -1   6 -14 12369.5 1488.82   1
   1  -6  15 422.401 1044.06   1
  -1   6 -16 4.72852 996.478   1
  -1   6 -17 2774.13 983.372   1
   1  -6  18 98.5696 888.937   1
  -1   6 -19-196.929 783.231   1
   1  -6  20 753.547 1042.22   1
  -1   5  17 7627.82 976.344   1
  -1   5  16 971.909 1192.71   1
  -1   5  15 865.002 881.996   1
  -1   5  14 11883.6 1076.78   1
  -1   5  13 3376.84 1049.61   1
  -1   5  12 748.571 1036.17   1
  -1   5  11 5234.74 1066.64   1
  -1   5  10 3928.28 1009.27   1
  -1   5   9 2908.23 1585.57   1
  -1   5   8 1404.93 1537.73   1
   1   5 -11 2450.86 1946.86  -2
  -1   5   7 2450.86 1946.86   1
  -1   5   6 11857.3 2166.61   1
   1   5 -10 16586.1 2767.15  -2
  -1   5   6 16586.1 2767.15   1
   1   5  -9 22143.2 1980.87  -2
  -1   5   5 22143.2 1980.87   1
   1   5  -8 23721.5 1917.74  -2
  -1   5   4 23721.5 1917.74   1
   1   5  -7 7351.96 1709.97  -2
  -1   5   3 7351.96 1709.97   1
   1   5  -6 105960. 2375.14  -2
  -1   5   2 105960. 2375.14   1
   1   5  -5 89612.3 2209.07  -2
  -1   5   1 89612.3 2209.07   1
  -1   5   0 6870.09 1742.12   1
   1   5  -4 3798.26 2286.83  -2
  -1   5   0 3798.26 2286.83   1
  -1   5  -1 742.127 1049.53   1
  -1   5  -2 5629.18 1078.93   1
  -1   5  -3 21437.0 1569.32   1
  -1   5  -4 46256.1 1372.92   1
  -1   5  -5 12607.0 1114.15   1
   1   5   1 15317.2 1034.59  -2
  -1   5  -5 15317.2 1034.59   1
  -1   5  -6 13539.6 1530.93   1
   1   5   2 10652.1 968.158  -2
  -1   5  -6 10652.1 968.158   1
  -1   5  -7 28856.8 994.806   1
  -1   5  -8 425.206 956.653   1
  -1   5  -9 29020.8 2274.69   1
  -1   5 -10 574.279 1652.10   1
  -1   5 -11 8515.11 2000.24   1
  -1   5 -12 684.837 1991.03   1
  -1   5 -13 52.0003 2152.05   1
  -1  -5  -9 83.9477 3018.25  -2
   1  -5  13 83.9477 3018.25   1
  -1   5 -14 5649.05 1004.27   1
   1  -5  15 249.501 1017.81   1
  -1   5 -16 2527.76 994.603   1
  -1   5 -17 3284.95 985.955   1
  -1   5 -18-285.568 855.381   1
  -1   5 -19 1111.81 756.287   1
   1  -5  20-80.2885 1060.43   1
   1   4 -20 314.623 1407.28  -2
  -1   4  17 314.623 1407.28   1
   1   4 -19 2650.20 1124.82  -2
  -1   4  16 2650.20 1124.82   1
   1   4 -18 7861.76 1311.51  -2
  -1   4  15 7861.76 1311.51   1
   1   4 -17 1533.86 1306.93  -2
  -1   4  14 1533.86 1306.93   1
   1   4 -16 980.238 1359.25  -2
  -1   4  13 980.238 1359.25   1
   1   4 -15 21547.3 1618.50  -2
  -1   4  12 21547.3 1618.50   1
   1   4 -14 39412.2 1773.83  -2
  -1   4  11 39412.2 1773.83   1
   1   4 -13 43184.9 3175.50  -2
  -1   4  10 43184.9 3175.50   1
   1   4 -12 9225.20 2262.64  -2
  -1   4   9 9225.20 2262.64   1
   1   4 -11-28.0817 1637.81  -2
  -1   4   8-28.0817 1637.81   1
   1   4 -10 632.673 1815.73  -2
  -1   4   7 632.673 1815.73   1
   1   4  -9 3162.99 1794.66  -2
  -1   4   6 3162.99 1794.66   1
   1   4  -8 26958.4 2178.45  -2
  -1   4   5 26958.4 2178.45   1
   1   4  -7 1665.05 1598.59  -2
  -1   4   4 1665.05 1598.59   1
   1   4  -6 4938.60 1599.41  -2
  -1   4   3 4938.60 1599.41   1
   1   4  -5 16380.0 1709.64  -2
  -1   4   2 16380.0 1709.64   1
   1   4  -4 40301.4 1941.26  -2
  -1   4   1 40301.4 1941.26   1
   1   4  -3 3018.33 1425.46  -2
  -1   4   0 3018.33 1425.46   1
   1   4  -2 76517.9 2408.37  -2
  -1   4  -1 76517.9 2408.37   1
   1   4  -1 21879.8 1761.65  -2
  -1   4  -2 21879.8 1761.65   1
   1   4   0 5050.33 849.208  -2
  -1   4  -3 5050.33 849.208   1
   1   4   1 95753.6 1387.29  -2
  -1   4  -4 95753.6 1387.29   1
   1   4   2 14913.9 1031.82  -2
  -1   4  -5 14913.9 1031.82   1
   1   4   3 1788.07 817.412  -2
  -1   4  -6 1788.07 817.412   1
   1   4   4 19177.4 1320.80  -2
  -1   4  -7 19177.4 1320.80   1
   1   4   5 2641.31 1097.52  -2
  -1   4  -8 2641.31 1097.52   1
   1   4   6 2221.64 2204.56  -2
  -1   4  -9 2221.64 2204.56   1
   1   4   7 15.1781 1748.13  -2
  -1   4 -10 15.1781 1748.13   1
   1   4   8 9226.24 2029.23  -2
  -1   4 -11 9226.24 2029.23   1
  -1  -4  -9 17780.4 1955.59  -2
   1  -4  12 17780.4 1955.59   1
  -1  -4 -10 12464.7 2009.50  -2
   1  -4  13 12464.7 2009.50   1
  -1  -4 -11 9315.89 1380.32  -2
   1  -4  14 9315.89 1380.32   1
   1   4  12 67801.2 2053.60  -2
  -1   4 -15 67801.2 2053.60   1
  -1  -4 -13 6321.27 1377.30  -2
   1  -4  16 6321.27 1377.30   1
  -1  -4 -14 1598.54 1257.11  -2
   1  -4  17 1598.54 1257.11   1
  -1  -4 -15 1163.00 1040.96  -2
   1  -4  18 1163.00 1040.96   1
  -1  -4 -16-139.928 1618.03  -2
   1  -4  19-139.928 1618.03   1
  -1  -4 -17-432.530 1313.57  -2
   1  -4  20-432.530 1313.57   1
  -1   3  18 1769.82 979.914   1
  -1   3  17-39.3503 763.115   1
  -1   3  16 248.985 874.181   1
  -1   3  15 3152.17 983.563   1
  -1   3  14 742.750 1000.71   1
  -1   3  13 41.8788 998.042   1
  -1   3  12 18153.7 1570.43   1
   1   3 -14 46105.4 2361.66  -2
  -1   3  12 46105.4 2361.66   1
  -1   3  11 9920.74 1362.80   1
   1   3 -13 10659.1 2311.62  -2
  -1   3  11 10659.1 2311.62   1
   1   3 -12 17837.9 2273.16  -2
  -1   3  10 17837.9 2273.16   1
   1   3 -11 20789.0 2205.80  -2
  -1   3   9 20789.0 2205.80   1
   1   3 -10 69453.3 2597.55  -2
  -1   3   8 69453.3 2597.55   1
   1   3  -9 2360.91 1720.73  -2
  -1   3   7 2360.91 1720.73   1
   1   3  -8 91231.7 2482.53  -2
  -1   3   6 91231.7 2482.53   1
   1   3  -7 69131.7 2152.05  -2
  -1   3   5 69131.7 2152.05   1
   1   3  -6 9065.33 1000.59  -2
  -1   3   4 9065.33 1000.59   1
  -1   3   3 3862.34 1470.49   1
   1   3  -5 9800.12 1116.25  -2
  -1   3   3 9800.12 1116.25   1
  -1   3   2 6432.93 832.492   1
  -1   3   1 13921.9 1428.44   1
  -1   3   0 245843. 2970.31   1
  -1   3  -1 13229.3 1051.92   1
  -1   3  -2 69346.0 940.595   1
  -1   3  -3 229618. 1342.72   1
  -1   3  -4 3827.18 903.329   1
  -1   3  -5 3.67964 595.105   1
  -1   3  -6 6000.25 949.912   1
  -1   3  -7 4148.85 990.194   1
  -1   3  -8 6511.34 1763.13   1
  -1   3  -9 16338.1 2005.09   1
  -1   3 -10 407.375 1777.03   1
  -1   3 -11 1337.20 1369.24   1
   1  -3  12-80.8340 1474.80   1
   1  -3  13 1686.07 1599.96   1
   1  -3  14 7548.26 1061.16   1
  -1   3 -15 27298.7 1265.06   1
  -1   3 -16 2211.30 982.176   1
  -1   3 -17 358.724 948.971   1
   1  -3  18 2845.12 882.042   1
   1  -3  19 7015.03 1299.24   1
   1  -3  20 32.8700 958.799   1
  -1   2  18 1044.33 682.725   1
  -1   2  17 1780.20 831.774   1
  -1   2  16 710.922 933.249   1
  -1   2  15 579.341 984.176   1
  -1   2  14 9382.57 1119.55   1
  -1   2  13 3165.97 1020.52   1
  -1   2  12 1917.75 966.988   1
  -1   2  11 6282.13 1745.97   1
  -1   2  10 217.649 2208.44   1
  -1   2   9 802.153 2029.56   1
  -1   2   8 10127.6 2219.26   1
  -1   2   7 59551.4 2020.02   1
  -1   2   6 26635.8 1556.39   1
  -1   2   5 66265.2 1808.82   1
  -1   2   4 13053.5 1639.77   1
  -1   2   3 81219.5 2237.58   1
  -1   2   2 24444.9 982.773   1
  -1   2   1 22488.6 864.909   1
  -1   2   0 66157.4 1053.63   1
  -1   2  -1 12642.7 482.360   1
  -1   2  -2 8120.02 501.926   1
  -1   2  -3 1409.63 821.149   1
   1  -2   4 34880.4 702.680   1
   1  -2   5 884.914 521.583   1
  -1   2  -6-116.006 1393.22   1
  -1   2  -7 10535.2 1719.79   1
  -1   2  -8 4874.35 1719.25   1
  -1   2  -9 6227.47 1302.20   1
  -1   2 -10 32654.7 1798.95   1
   1  -2  11 703.444 1349.74   1
  -1   2 -12 3937.97 1518.83   1
  -1   2 -13 8736.44 1121.55   1
  -1   2 -14-143.045 976.302   1
  -1   2 -15-325.145 957.153   1
   1  -2  16 4546.65 992.155   1
  -1   2 -17 146.636 927.244   1
   1  -2  18 613.706 797.864   1
   1  -2  19 747.632 1162.70   1
   1  -2  20-4.38519 896.109   1
  -1   1  19 462.432 935.071   1
  -1   1  18 380.340 734.519   1
  -1   1  17 337.160 877.675   1
  -1   1  16-181.883 975.208   1
  -1   1  15 513.666 976.881   1
  -1   1  14 590.423 1010.35   1
  -1   1  13 5945.66 1029.84   1
  -1   1  12 15917.3 1013.64   1
  -1   1  11 2050.78 2245.63   1
  -1   1  10 1933.48 2097.35   1
   1   1 -11 4552.27 2621.40  -2
  -1   1  10 4552.27 2621.40   1
  -1   1   9 130.159 1941.99   1
   1   1 -10 3265.14 2591.94  -2
  -1   1   9 3265.14 2591.94   1
  -1   1   8 1805.06 1906.39   1
   1   1  -9 7632.05 2528.86  -2
  -1   1   8 7632.05 2528.86   1
   1   1  -8 143876. 2165.65  -2
  -1   1   7 143876. 2165.65   1
  -1  -1   7 20433.4 1259.20  -2
   1  -1  -6 20433.4 1259.20   1
   1  -1  -5 11434.1 1021.29   1
   1   1  -6 43117.7 2403.74  -2
  -1   1   5 43117.7 2403.74   1
  -1  -1   5 294817. 1985.55  -2
   1  -1  -4 294817. 1985.55   1
   1   1  -4 2359.48 705.007  -2
  -1   1   3 2359.48 705.007   1
   1   1  -3 250644. 2492.56  -2
  -1   1   2 250644. 2492.56   1
  -1   1   1 10792.4 618.560   1
  -1   1   0 109280. 846.351   1
   1   1  -1 265722. 1462.92  -2
  -1   1   0 265722. 1462.92   1
  -1   1  -1 65750.9 1012.82   1
   1   1   0 90469.2 1395.17  -2
  -1   1  -1 90469.2 1395.17   1
  -1   1  -2 17315.5 1269.02   1
   1   1   1 72914.1 1655.53  -2
  -1   1  -2 72914.1 1655.53   1
  -1   1  -3 169776. 2436.27   1
  -1   1  -4 100215. 2176.03   1
  -1   1  -5 19371.6 1732.61   1
  -1   1  -6 11117.5 1630.80   1
   1  -1   7 4206.65 1218.12   1
  -1   1  -8 14540.8 1426.82   1
  -1   1  -9 4623.94 1303.48   1
   1  -1  10 9505.08 1458.33   1
   1  -1  11 53596.9 2224.97   1
  -1   1 -12 538.327 1496.30   1
   1  -1  13 6401.86 911.302   1
  -1   1 -14 13491.5 1094.40   1
  -1   1 -15 453.644 984.220   1
  -1   1 -16 1958.21 983.385   1
   1  -1  17 2551.07 908.354   1
   1  -1  18 135.191 1284.54   1
   1  -1  19 1075.25 1095.12   1
   1   0 -19 194.453 673.806  -2
  -1   0  19 194.453 673.806   1
   1   0 -18 116.391 1035.28  -2
  -1   0  18 116.391 1035.28   1
   1   0 -17 296.623 1173.71  -2
  -1   0  17 296.623 1173.71   1
   1   0 -16 392.581 1168.13  -2
  -1   0  16 392.581 1168.13   1
   1   0 -15 561.262 1159.34  -2
  -1   0  15 561.262 1159.34   1
   1   0 -14-36.3991 1299.40  -2
  -1   0  14-36.3991 1299.40   1
   1   0 -13-1.37726 1256.19  -2
  -1   0  13-1.37726 1256.19   1
   1   0 -12 156.895 1889.30  -2
  -1   0  12 156.895 1889.30   1
   1   0 -11 591.283 2646.23  -2
  -1   0  11 591.283 2646.23   1
   1   0 -10-149.098 2476.37  -2
  -1   0  10-149.098 2476.37   1
   1   0  -9 1746.45 2425.36  -2
  -1   0   9 1746.45 2425.36   1
   1   0  -8 4080.91 1325.43  -2
  -1   0   8 4080.91 1325.43   1
   1   0  -7 1692.90 1216.29  -2
  -1   0   7 1692.90 1216.29   1
  -1   0   6-39.7677 1047.03  -2
   1   0  -6-39.7677 1047.03   1
   1   0  -5 468.965 826.117  -2
  -1   0   5 468.965 826.117   1
   1   0  -4 173.729 776.749  -2
  -1   0   4 173.729 776.749   1
   1   0  -3 520.093 609.962  -2
  -1   0   3 520.093 609.962   1
   1   0  -2 17.8928 700.948  -2
  -1   0   2 17.8928 700.948   1
   1   0  -1 146.982 349.858  -2
  -1   0   1 146.982 349.858   1
   1   0   0 278.390 288.070  -2
  -1   0   0 278.390 288.070   1
   1   0   1 119.913 420.941  -2
  -1   0  -1 119.913 420.941   1
  -1   0  -2 411.198 1301.75  -2
   1   0   2 411.198 1301.75   1
  -1   0  -3 364.750 1651.62  -2
   1   0   3 364.750 1651.62   1
  -1   0  -4 292.032 1948.55  -2
   1   0   4 292.032 1948.55   1
   1   0   5 277.364 1236.76  -2
  -1   0  -5 277.364 1236.76   1
   1   0   6-273.886 1497.71  -2
  -1   0  -6-273.886 1497.71   1
  -1   0  -7-565.593 1554.26  -2
   1   0   7-565.593 1554.26   1
   1   0   8 930.837 1399.73  -2
  -1   0  -8 930.837 1399.73   1
  -1   0  -9 288.475 1638.75  -2
   1   0   9 288.475 1638.75   1
   1   0  10 2322.39 1704.13  -2
  -1   0 -10 2322.39 1704.13   1
  -1   0 -11 348.031 1407.46  -2
   1   0  11 348.031 1407.46   1
   1   0  12 504.459 1795.00  -2
  -1   0 -12 504.459 1795.00   1
  -1   0 -13 3462.63 1099.56  -2
   1   0  13 3462.63 1099.56   1
  -1   0 -14-372.720 1268.50  -2
   1   0  14-372.720 1268.50   1
  -1   0 -15 356.475 1153.67  -2
   1   0  15 356.475 1153.67   1
  -1   0 -16 192.522 1240.63  -2
   1   0  16 192.522 1240.63   1
   1   0  17 92.8068 985.357  -2
  -1   0 -17 92.8068 985.357   1
  -1   0 -18-207.364 1544.89  -2
   1   0  18-207.364 1544.89   1
  -1   0 -19 73.7805 1262.42  -2
   1   0  19 73.7805 1262.42   1
  -1  -1  19 86.3115 653.851   1
  -1  -1  18 634.720 812.068   1
  -1  -1  17 364.926 902.766   1
  -1  -1  16 2602.84 1011.16   1
  -1  -1  15-28.3056 1004.95   1
  -1  -1  14 5392.98 1032.11   1
  -1  -1  13 6246.22 856.262   1
  -1  -1  12 92.7330 2083.68   1
  -1  -1  11 700.989 2023.04   1
  -1  -1  10 444.587 1971.01   1
  -1  -1   9 5466.83 1108.72   1
  -1  -1   8 77275.5 1509.50   1
  -1  -1   7 1715.88 819.195   1
  -1  -1   6 38909.0 1226.39   1
  -1  -1   5 130496. 1704.14   1
   1   1  -4 2607.31 733.534   1
   1   1  -3 101225. 1514.04   1
   1   1  -2 8330.33 1052.19   1
   1  -1  -1 18874.8 770.500  -2
  -1  -1   2 18874.8 770.500   1
   1   1  -1 179695. 1325.54   1
  -1  -1   0 20590.2 652.195   1
  -1  -1  -1 67202.7 1370.77   1
  -1   1  -3 235311. 2886.55  -2
   1   1   2 235311. 2886.55   1
  -1   1  -4 285499. 3593.94  -2
   1   1   3 285499. 3593.94   1
   1  -1   5 31628.8 1631.73  -2
  -1  -1  -4 31628.8 1631.73   1
  -1   1  -6 18935.7 1660.05  -2
   1   1   5 18935.7 1660.05   1
  -1   1  -7 10818.8 1628.88  -2
   1   1   6 10818.8 1628.88   1
   1  -1   8 25094.4 1791.41  -2
  -1  -1  -7 25094.4 1791.41   1
  -1   1  -9 13487.7 1756.35  -2
   1   1   8 13487.7 1756.35   1
   1  -1  10 19691.9 1884.16  -2
  -1  -1  -9 19691.9 1884.16   1
  -1  -1 -10 55033.0 2941.23   1
  -1   1 -11 92249.0 4274.91  -2
   1   1  10 92249.0 4274.91   1
  -1  -1 -11 5144.88 2003.30   1
  -1   1 -12 5846.75 3023.21  -2
   1   1  11 5846.75 3023.21   1
   1   1  12 10555.2 1317.35   1
   1   1  13 12162.1 1077.00   1
  -1  -1 -14-76.4560 971.762   1
  -1  -1 -15 844.927 991.265   1
   1   1  16 8842.74 1012.94   1
   1   1  17 1604.39 1358.20   1
   1   1  18 1096.07 1153.91   1
   1   1  19 896.459 851.630   1
  -1  -2  20 25.3220 986.020   1
  -1  -2  19 1814.58 1198.76   1
  -1  -2  18 1646.69 845.046   1
  -1  -2  17-145.123 904.820   1
  -1  -2  16 723.847 985.373   1
  -1  -2  15 8576.79 1073.94   1
  -1  -2  14 142.281 970.686   1
  -1  -2  13 6921.69 1254.92   1
  -1  -2  12 868.767 2175.49   1
  -1  -2  11 2400.98 2029.78   1
  -1  -2  10 283.236 1101.32   1
  -1  -2   9 51061.7 1403.43   1
   1   2  -8 8286.27 1063.87   1
  -1  -2   7 122258. 1977.76   1
   1   2  -6 323.074 923.325   1
  -1  -2   5 3054.47 1122.89   1
  -1  -2   4 129722. 1893.31   1
   1   2  -3 16489.6 1103.28   1
   1   2  -2 10639.7 1259.63   1
  -1  -2   1 14734.5 801.390   1
   1   2   0 11330.8 1125.41   1
  -1  -2  -1 32680.1 602.956   1
   1   2   2 35441.3 1897.81   1
  -1  -2  -3 251.422 1502.69   1
  -1  -2  -4 1593.75 1089.02   1
   1   2   5 5185.32 1216.86   1
  -1  -2  -6 5077.27 1220.74   1
  -1  -2  -7 5484.54 1273.38   1
   1   2   8 17232.2 1527.04   1
  -1  -2  -9 12076.6 2007.62   1
   1   2  10 2796.52 1383.94   1
   1   2  11 1262.34 1650.17   1
  -1  -2 -12 2597.86 954.881   1
   1   2  13 785.378 991.148   1
   1   2  14 1656.15 993.635   1
   1   2  15 2921.05 976.688   1
   1   2  16-172.688 852.839   1
   1   2  17 584.737 1208.48   1
   1   2  18 803.440 1031.30   1
  -1  -3  20 2179.19 1030.76   1
  -1  -3  19-104.635 1258.94   1
  -1  -3  18-273.825 831.826   1
  -1  -3  17 4682.06 996.430   1
  -1  -3  16 1.58335 939.558   1
  -1  -3  15 397.389 948.483   1
  -1  -3  14 34660.0 1266.71   1
  -1  -3  13 2214.78 2255.42   1
  -1  -3  12 10552.2 2252.71   1
  -1  -3  11 18530.5 2463.80   1
   1   3 -10 28703.8 1460.62   1
   1   3  -9 1424.68 1048.36   1
   1   3  -8 57275.8 1711.07   1
   1   3  -7 24974.6 1277.05   1
  -1  -3   6 5139.60 1157.12   1
   1   3  -5 5258.35 1207.99   1
  -1  -3   4 13297.8 1927.39   1
  -1  -3   3 76439.2 2287.32   1
   1   3  -2 138626. 1240.91   1
   1   3  -1 20729.8 761.618   1
   1   3   0 180915. 1322.88   1
  -1  -3  -1 133268. 1074.95   1
   1   3   2 873.245 877.206   1
  -1   3  -5 2146.53 1266.90  -2
   1   3   3 2146.53 1266.90   1
  -1   3  -6 17102.0 1468.62  -2
   1   3   4 17102.0 1468.62   1
  -1   3  -7 6140.09 1487.24  -2
   1   3   5 6140.09 1487.24   1
   1   3   6 11291.2 2002.95   1
  -1   3  -8 16894.6 2214.16  -2
   1   3   6 16894.6 2214.16   1
  -1   3  -9 26892.9 1878.64  -2
   1   3   7 26892.9 1878.64   1
  -1   3 -10 2931.93 1682.75  -2
   1   3   8 2931.93 1682.75   1
  -1   3 -11 1144.80 1782.73  -2
   1   3   9 1144.80 1782.73   1
  -1   3 -12 436.030 1971.66  -2
   1   3  10 436.030 1971.66   1
  -1  -3 -11 1957.06 1266.40   1
  -1   3 -13 6400.96 3176.79  -2
   1   3  11 6400.96 3176.79   1
  -1  -3 -12 24832.2 1212.67   1
   1   3  13 17840.0 1138.02   1
   1   3  14 2320.36 984.556   1
  -1  -3 -15 2014.99 895.426   1
   1   3  16 4658.87 1369.46   1
   1   3  17 6645.98 1196.76   1
   1   3  18 139.417 865.371   1
   1  -4 -17 823.807 1397.53  -2
  -1  -4  20 823.807 1397.53   1
   1  -4 -16 2376.73 1701.72  -2
  -1  -4  19 2376.73 1701.72   1
   1  -4 -15 5607.86 1185.87  -2
  -1  -4  18 5607.86 1185.87   1
   1  -4 -14 1270.52 1116.79  -2
  -1  -4  17 1270.52 1116.79   1
   1  -4 -13 776.984 1154.13  -2
  -1  -4  16 776.984 1154.13   1
   1  -4 -12 17858.9 1496.69  -2
  -1  -4  15 17858.9 1496.69   1
   1  -4 -11 37949.7 1682.02  -2
  -1  -4  14 37949.7 1682.02   1
   1  -4 -10 42410.1 4274.39  -2
  -1  -4  13 42410.1 4274.39   1
   1  -4  -9 7912.30 2949.74  -2
  -1  -4  12 7912.30 2949.74   1
  -1   4   8 495.971 1913.57  -2
   1   4 -11 495.971 1913.57   1
  -1   4   7 575.206 1213.70  -2
   1   4 -10 575.206 1213.70   1
  -1   4   6 4390.38 1438.83  -2
   1   4  -9 4390.38 1438.83   1
   1  -4  -5 29333.4 1875.00  -2
  -1  -4   8 29333.4 1875.00   1
   1  -4  -4 1701.28 1376.84  -2
  -1  -4   7 1701.28 1376.84   1
   1  -4  -3 3622.94 1489.66  -2
  -1  -4   6 3622.94 1489.66   1
  -1   4   2 16588.1 788.768  -2
   1   4  -5 16588.1 788.768   1
  -1   4   1 39247.6 1790.96  -2
   1   4  -4 39247.6 1790.96   1
   1  -4   0 2189.62 1984.66  -2
  -1  -4   3 2189.62 1984.66   1
   1  -4   1 74206.0 1712.95  -2
  -1  -4   2 74206.0 1712.95   1
  -1   4  -2 24324.8 2355.43  -2
   1   4  -1 24324.8 2355.43   1
  -1   4  -3 4720.44 1025.75  -2
   1   4   0 4720.44 1025.75   1
  -1   4  -4 100606. 1969.67  -2
   1   4   1 100606. 1969.67   1
  -1   4  -5 14753.5 1380.21  -2
   1   4   2 14753.5 1380.21   1
  -1   4  -6 1616.23 1310.09  -2
   1   4   3 1616.23 1310.09   1
  -1   4  -7 19897.8 1703.83  -2
   1   4   4 19897.8 1703.83   1
  -1   4  -8 4294.51 1479.79  -2
   1   4   5 4294.51 1479.79   1
  -1   4  -9 1572.05 1511.18  -2
   1   4   6 1572.05 1511.18   1
  -1   4 -10-35.2412 1603.24  -2
   1   4   7-35.2412 1603.24   1
  -1   4 -11 11635.8 1654.75  -2
   1   4   8 11635.8 1654.75   1
  -1   4 -12 18601.1 3555.48  -2
   1   4   9 18601.1 3555.48   1
  -1   4 -13 9640.39 3461.68  -2
   1   4  10 9640.39 3461.68   1
  -1   4 -14 9683.76 1094.41  -2
   1   4  11 9683.76 1094.41   1
  -1   4 -15 70717.3 1610.12  -2
   1   4  12 70717.3 1610.12   1
   1  -4  16 6852.68 1061.84  -2
  -1  -4 -13 6852.68 1061.84   1
   1  -4  17 918.938 1192.13  -2
  -1  -4 -14 918.938 1192.13   1
   1  -4  18 1202.88 976.348  -2
  -1  -4 -15 1202.88 976.348   1
  -1   4 -19 161.626 1585.94  -2
   1   4  16 161.626 1585.94   1
  -1   4 -20-45.4109 1291.14  -2
   1   4  17-45.4109 1291.14   1
  -1  -5  20 2737.37 1111.87   1
  -1  -5  19-173.820 1306.09   1
  -1  -5  18 13744.7 958.135   1
  -1  -5  17 290.945 933.070   1
  -1  -5  16 4212.80 1023.50   1
  -1  -5  15 2451.80 957.316   1
  -1  -5  14 1503.63 775.396   1
   1  -5  -9 5572.91 2837.89  -2
  -1  -5  13 5572.91 2837.89   1
   1   5 -12 618.931 1634.54   1
   1   5 -11-361.201 1542.91   1
  -1  -5  10 9549.93 2005.07   1
  -1   5   6 16944.1 2235.79  -2
   1   5 -10 16944.1 2235.79   1
   1   5  -9 10369.1 1269.27   1
   1   5  -8 13833.7 1269.01   1
  -1   5   4 23860.9 2579.90  -2
   1   5  -8 23860.9 2579.90   1
  -1   5   3 6454.91 1614.62  -2
   1   5  -7 6454.91 1614.62   1
  -1   5   2 98852.4 3110.66  -2
   1   5  -6 98852.4 3110.66   1
  -1   5   1 89491.6 2923.96  -2
   1   5  -5 89491.6 2923.96   1
   1   5  -4 825.607 1038.78   1
  -1  -5   3 714.554 1038.73   1
  -1  -5   2 4817.43 683.780   1
   1   5  -1 3135.28 1069.81   1
   1   5   0 74638.7 1715.44   1
  -1   5  -4 119407. 3337.08  -2
   1   5   0 119407. 3337.08   1
   1   5   1 3289.59 977.834   1
  -1   5  -6 10429.6 1391.52  -2
   1   5   2 10429.6 1391.52   1
  -1   5  -7 64791.3 1890.43  -2
   1   5   3 64791.3 1890.43   1
  -1   5  -8 3122.20 1464.58  -2
   1   5   4 3122.20 1464.58   1
  -1   5  -9 49563.5 1997.40  -2
   1   5   5 49563.5 1997.40   1
  -1   5 -10 6611.75 1654.13  -2
   1   5   6 6611.75 1654.13   1
  -1   5 -11 13296.2 2962.69  -2
   1   5   7 13296.2 2962.69   1
  -1   5 -12 1010.68 2869.55  -2
   1   5   8 1010.68 2869.55   1
   1   5   9 1234.13 2417.53   1
   1   5  10 4060.56 954.717   1
  -1   5 -14 7966.01 1958.84  -2
   1   5  10 7966.01 1958.84   1
  -1  -5 -11-338.194 769.276   1
  -1  -5 -12 807.463 996.025   1
   1   5  13 3501.06 988.513   1
   1   5  14 2961.17 910.023   1
  -1  -5 -15 606.204 792.422   1
   1   5  16 893.410 1033.22   1
  -1  -6  20 801.716 1087.07   1
  -1  -6  19 1882.62 1285.31   1
  -1  -6  18 651.764 1382.14   1
  -1  -6  17 2139.41 930.985   1
  -1  -6  16 11949.3 1075.14   1
  -1  -6  15 3494.43 833.363   1
   1   6 -14 1034.95 917.124   1
   1   6 -13 216.952 1311.25   1
   1   6 -12 5641.89 1877.48   1
   1   6 -11 827.307 1585.60   1
   1   6 -10 1293.45 1190.68   1
   1   6  -9 1563.27 956.765   1
  -1  -6   8 27652.4 1676.71   1
  -1  -6   7 114883. 2448.97   1
   1   6  -6-19.7245 1608.37   1
  -1  -6   5 5380.86 1230.36   1
  -1  -6   4 23700.4 1400.31   1
   1   6  -3 699.030 1122.91   1
  -1  -6   2 21692.0 848.136   1
   1   6  -1 5367.41 1621.58   1
   1   6   0 35184.0 1301.76   1
   1   6   1 348.938 979.951   1
   1   6   2 30672.3 1405.02   1
   1   6   3 2254.88 1110.34   1
   1   6   4 23016.7 2381.66   1
   1   6   5 3383.13 2010.88   1
   1   6   6 13360.9 2351.02   1
   1   6   7 2015.75 2220.85   1
   1   6   8 199.469 2400.83   1
   1   6   9 21398.4 1139.66   1
  -1  -6 -10 3044.99 985.518   1
  -1  -6 -11 3342.19 983.972   1
   1   6  12 1721.97 981.968   1
   1   6  13 2478.94 922.659   1
   1   6  14 526.492 832.757   1
   1   6  15-365.632 1115.10   1
   1   6  16-78.6963 865.807   1
  -1  -7  20 1018.79 1101.94   1
  -1  -7  19 1294.09 1261.35   1
  -1  -7  18 431.845 1402.78   1
  -1  -7  17 414.397 910.555   1
  -1  -7  16-45.5086 922.235   1
  -1  -7  15 1227.61 1208.83   1
  -1   7  10 2362.10 1907.38  -2
   1   7 -15 2362.10 1907.38   1
  -1   7   9 4165.97 1262.24  -2
   1   7 -14 4165.97 1262.24   1
   1   7 -13 1216.57 2132.85   1
  -1   7   8 8267.60 1230.36  -2
   1   7 -13 8267.60 1230.36   1
   1   7 -12-160.670 1903.38   1
  -1   7   6 4782.29 2328.70  -2
   1   7 -11 4782.29 2328.70   1
   1   7 -10 1890.56 1237.22   1
  -1  -7   9 717.364 1891.41   1
  -1   7   4-12.3728 1560.46  -2
   1   7  -9-12.3728 1560.46   1
  -1  -7   8 452.089 1900.13   1
  -1   7   3 816.994 2385.55  -2
   1   7  -8 816.994 2385.55   1
  -1   7   2 26444.6 2618.17  -2
   1   7  -7 26444.6 2618.17   1
   1   7  -6 562.906 1700.32   1
   1   7  -5 18892.1 2096.79   1
   1  -7   0 33140.4 2519.26  -2
  -1  -7   5 33140.4 2519.26   1
   1   7  -4 10527.7 1827.42   1
   1  -7   1 16163.2 2370.59  -2
  -1  -7   4 16163.2 2370.59   1
  -1   7  -2 68703.1 3226.05  -2
   1   7  -3 68703.1 3226.05   1
  -1   7  -3 15284.2 2473.33  -2
   1   7  -2 15284.2 2473.33   1
  -1   7  -4 5104.14 2388.92  -2
   1   7  -1 5104.14 2388.92   1
  -1   7  -5 28537.0 1560.11  -2
   1   7   0 28537.0 1560.11   1
  -1   7  -6 13929.6 2695.61  -2
   1   7   1 13929.6 2695.61   1
  -1   7  -7 2556.24 2565.66  -2
   1   7   2 2556.24 2565.66   1
  -1   7  -8 20313.5 2887.36  -2
   1   7   3 20313.5 2887.36   1
  -1   7  -9 18931.2 2991.95  -2
   1   7   4 18931.2 2991.95   1
  -1   7 -10 8802.01 2837.40  -2
   1   7   5 8802.01 2837.40   1
  -1   7 -11 906.316 2834.48  -2
   1   7   6 906.316 2834.48   1
  -1   7 -12 654.456 3128.82  -2
   1   7   7 654.456 3128.82   1
  -1  -7  -8-259.223 1245.18   1
  -1   7 -13-114.348 1779.25  -2
   1   7   8-114.348 1779.25   1
  -1  -7  -9-133.052 1325.29   1
  -1   7 -14-484.230 1874.80  -2
   1   7   9-484.230 1874.80   1
  -1  -7 -10 1869.35 1319.09   1
  -1   7 -15 1641.20 1957.15  -2
   1   7  10 1641.20 1957.15   1
  -1  -7 -11 2298.41 1003.01   1
  -1  -7 -12 2642.35 947.794   1
   1   7  13 5248.78 870.071   1
   1   7  14 1014.39 1204.49   1
   1   7  15-631.244 915.475   1
   1  -8 -14 2034.28 1417.55  -2
  -1  -8  20 2034.28 1417.55   1
   1  -8 -13 236.710 1603.22  -2
  -1  -8  19 236.710 1603.22   1
   1  -8 -12 2052.45 1810.53  -2
  -1  -8  18 2052.45 1810.53   1
   1  -8 -11 379.993 1934.92  -2
  -1  -8  17 379.993 1934.92   1
  -1   8  10 21341.8 1461.67  -2
   1   8 -16 21341.8 1461.67   1
   1  -8  -9 6754.31 1319.60  -2
  -1  -8  15 6754.31 1319.60   1
  -1   8   8 1278.12 1074.04  -2
   1   8 -14 1278.12 1074.04   1
  -1   8   7 684.937 1082.56  -2
   1   8 -13 684.937 1082.56   1
  -1   8   6 10181.5 3072.32  -2
   1   8 -12 10181.5 3072.32   1
  -1   8   5 15877.8 2958.38  -2
   1   8 -11 15877.8 2958.38   1
   1  -8  -4 1616.90 1341.94  -2
  -1  -8  10 1616.90 1341.94   1
   1  -8  -3 14125.4 2105.58  -2
  -1  -8   9 14125.4 2105.58   1
   1  -8  -2 3327.94 1833.81  -2
  -1  -8   8 3327.94 1833.81   1
  -1   8   1 4961.27 2531.02  -2
   1   8  -7 4961.27 2531.02   1
  -1   8   0 199.770 1911.47  -2
   1   8  -6 199.770 1911.47   1
  -1   8  -1 3325.32 1662.17  -2
   1   8  -5 3325.32 1662.17   1
   1  -8   2 33328.7 1867.06  -2
  -1  -8   4 33328.7 1867.06   1
  -1   8  -3 43510.6 3587.55  -2
   1   8  -3 43510.6 3587.55   1
  -1   8  -4 7838.27 2574.56  -2
   1   8  -2 7838.27 2574.56   1
  -1   8  -5 72630.5 4065.86  -2
   1   8  -1 72630.5 4065.86   1
  -1   8  -6 25584.9 3180.03  -2
   1   8   0 25584.9 3180.03   1
  -1   8  -7 62399.6 3155.45  -2
   1   8   1 62399.6 3155.45   1
  -1   8  -8 1300.64 1993.35  -2
   1   8   2 1300.64 1993.35   1
  -1   8  -9-2249.43 1990.00  -2
   1   8   3-2249.43 1990.00   1
  -1   8 -10 2082.09 2873.08  -2
   1   8   4 2082.09 2873.08   1
  -1   8 -11 6801.61 3143.74  -2
   1   8   5 6801.61 3143.74   1
  -1   8 -12 120.176 3185.35  -2
   1   8   6 120.176 3185.35   1
  -1   8 -13 5850.39 1315.85  -2
   1   8   7 5850.39 1315.85   1
  -1   8 -14 22986.2 1577.79  -2
   1   8   8 22986.2 1577.79   1
   1  -8  15 13609.3 1479.78  -2
  -1  -8  -9 13609.3 1479.78   1
   1  -8  16 47.2090 1100.95  -2
  -1  -8 -10 47.2090 1100.95   1
  -1   8 -17 618.886 1198.38  -2
   1   8  11 618.886 1198.38   1
   1  -8  18 1141.26 1102.03  -2
  -1  -8 -12 1141.26 1102.03   1
  -1   8 -19 906.566 887.086  -2
   1   8  13 906.566 887.086   1
  -1   8 -20 1952.76 1317.49  -2
   1   8  14 1952.76 1317.49   1
  -1  -9  20 278.715 1003.02   1
  -1  -9  19 2048.60 1230.32   1
  -1  -9  18 6367.26 1456.33   1
  -1  -9  17 29.7189 981.432   1
   1   9 -16 12757.9 1012.67   1
  -1  -9  15 12432.3 1049.22   1
  -1  -9  14 9290.80 1383.22   1
  -1   9   7 14389.9 1946.67  -2
   1   9 -14 14389.9 1946.67   1
  -1   9   6 2240.10 1796.90  -2
   1   9 -13 2240.10 1796.90   1
   1   9 -12 2900.67 2064.26   1
  -1   9   5 5427.71 1243.65  -2
   1   9 -12 5427.71 1243.65   1
  -1   9   4 4108.49 1895.96  -2
   1   9 -11 4108.49 1895.96   1
  -1   9   3 2945.41 1494.74  -2
   1   9 -10 2945.41 1494.74   1
  -1   9   2 7416.78 1896.65  -2
   1   9  -9 7416.78 1896.65   1
  -1   9   1 2960.23 2560.73  -2
   1   9  -8 2960.23 2560.73   1
  -1   9   0 3465.53 2527.29  -2
   1   9  -7 3465.53 2527.29   1
  -1   9  -1 2612.97 2434.29  -2
   1   9  -6 2612.97 2434.29   1
  -1   9  -2 20040.5 1903.33  -2
   1   9  -5 20040.5 1903.33   1
   1  -9   3 13421.8 1808.85  -2
  -1  -9   4 13421.8 1808.85   1
  -1   9  -4 843.305 2454.63  -2
   1   9  -3 843.305 2454.63   1
  -1   9  -5 50934.8 3787.46  -2
   1   9  -2 50934.8 3787.46   1
  -1   9  -6 8256.43 2720.12  -2
   1   9  -1 8256.43 2720.12   1
  -1   9  -7 9714.94 2907.69  -2
   1   9   0 9714.94 2907.69   1
  -1   9  -8 23626.6 2281.70  -2
   1   9   1 23626.6 2281.70   1
  -1   9  -9 4696.93 2895.28  -2
   1   9   2 4696.93 2895.28   1
  -1   9 -10 2417.24 2960.41  -2
   1   9   3 2417.24 2960.41   1
  -1   9 -11 24620.6 3541.79  -2
   1   9   4 24620.6 3541.79   1
   1  -9  12 1864.56 1248.55  -2
  -1  -9  -5 1864.56 1248.55   1
   1  -9  13 38054.0 1503.94  -2
  -1  -9  -6 38054.0 1503.94   1
   1  -9  14 103127. 1928.60  -2
  -1  -9  -7 103127. 1928.60   1
   1  -9  15 25506.5 1470.32  -2
  -1  -9  -8 25506.5 1470.32   1
  -1  -9  -9 17442.8 1600.61   1
  -1   9 -16 25512.3 2152.01  -2
   1   9   9 25512.3 2152.01   1
   1   9  10 771.519 933.795   1
   1   9  11 1360.85 877.980   1
   1   9  12 15606.6 905.076   1
   1   9  13 475.484 996.528   1
  -1   9 -20 999.038 1128.12  -2
   1   9  13 999.038 1128.12   1
  -1 -10  20 1674.04 968.168   1
  -1 -10  19 536.354 1193.00   1
  -1 -10  18 448.939 1313.27   1
   1  10 -17 963.451 990.802   1
  -1 -10  16 153.033 859.446   1
  -1 -10  15 9565.44 999.564   1
   1  10 -14 17413.6 1082.30   1
  -1 -10  13 21469.1 1224.50   1
  -1 -10  12 30520.5 1248.93   1
   1  10 -11 49.6234 775.045   1
   1  10 -10-346.166 1250.67   1
  -1 -10   9 1435.43 1498.88   1
   1  10  -8 2879.37 2094.25   1
   1  10  -7 311.762 2035.83   1
   1  10  -6 254.753 1934.02   1
   1  10  -5-538.315 1946.79   1
  -1 -10   4 1300.08 1360.71   1
  -1 -10   3 975.075 1865.24   1
  -1  10  -5 3305.51 2720.98  -2
   1  10  -3 3305.51 2720.98   1
  -1  10  -6 2334.72 2812.34  -2
   1  10  -2 2334.72 2812.34   1
   1  10  -1 9438.98 2336.57   1
   1  10   0 2292.89 2077.04   1
  -1  10  -9 2695.76 2818.58  -2
   1  10   1 2695.76 2818.58   1
   1  10   2 3784.84 2311.31   1
   1  10   3 1766.94 1110.83   1
   1  10   4 1148.42 954.921   1
   1  10   5 3744.34 1024.91   1
   1  10   6 11780.4 1119.11   1
   1  10   7 6406.19 1054.38   1
  -1 -10  -8 1107.46 995.164   1
  -1 -10  -9 866.266 920.278   1
   1  10  10 6085.89 938.862   1
  -1 -10 -11 1094.68 650.047   1
   1  10  12 554.914 534.951   1
  -1 -11  20-152.399 873.523   1
  -1 -11  19 1270.70 1086.19   1
   1 -11 -10 9419.58 1710.06  -2
  -1 -11  18 9419.58 1710.06   1
  -1  11   9 1147.51 1685.66  -2
   1  11 -17 1147.51 1685.66   1
  -1  11   8 2486.90 1789.83  -2
   1  11 -16 2486.90 1789.83   1
   1 -11  -7 8588.00 1243.84  -2
  -1 -11  15 8588.00 1243.84   1
  -1  11   6 4104.31 1221.95  -2
   1  11 -14 4104.31 1221.95   1
  -1  11   5 12795.4 2032.95  -2
   1  11 -13 12795.4 2032.95   1
  -1  11   4 15547.4 1402.58  -2
   1  11 -12 15547.4 1402.58   1
   1 -11  -3 2704.70 1298.39  -2
  -1 -11  11 2704.70 1298.39   1
  -1 -11  10 333.301 2950.62   1
  -1  11   2 543.279 1249.82  -2
   1  11 -10 543.279 1249.82   1
  -1 -11   9 1876.20 2574.39   1
  -1  11   1 2262.80 2788.80  -2
   1  11  -9 2262.80 2788.80   1
  -1  11   0 2331.32 2750.58  -2
   1  11  -8 2331.32 2750.58   1
  -1  11  -1 3646.50 2728.82  -2
   1  11  -7 3646.50 2728.82   1
  -1  11  -2-765.258 2745.28  -2
   1  11  -6-765.258 2745.28   1
  -1  11  -3-1054.10 2678.54  -2
   1  11  -5-1054.10 2678.54   1
  -1  11  -4 9896.79 2905.87  -2
   1  11  -4 9896.79 2905.87   1
  -1  11  -5 3121.79 2730.03  -2
   1  11  -3 3121.79 2730.03   1
  -1  11  -6 714.640 2786.17  -2
   1  11  -2 714.640 2786.17   1
  -1  11  -7 8089.93 3003.55  -2
   1  11  -1 8089.93 3003.55   1
  -1  11  -8 5795.99 3038.06  -2
   1  11   0 5795.99 3038.06   1
  -1  11  -9 4395.17 3131.44  -2
   1  11   1 4395.17 3131.44   1
  -1  11 -10 30177.8 1199.03  -2
   1  11   2 30177.8 1199.03   1
  -1  11 -11 659.110 880.694  -2
   1  11   3 659.110 880.694   1
  -1  11 -12 2314.40 915.597  -2
   1  11   4 2314.40 915.597   1
   1 -11  13 4951.22 1077.91  -2
  -1 -11  -5 4951.22 1077.91   1
   1 -11  14 6572.42 1335.27  -2
  -1 -11  -6 6572.42 1335.27   1
  -1 -11  -7 496.117 1279.43   1
  -1  11 -15 1636.23 1284.10  -2
   1  11   7 1636.23 1284.10   1
   1  11   8 5583.76 941.071   1
  -1  11 -16 11754.0 1932.62  -2
   1  11   8 11754.0 1932.62   1
   1  11   9 252.813 812.188   1
  -1  11 -17-752.355 1690.78  -2
   1  11   9-752.355 1690.78   1
  -1 -11 -10 201.098 613.747   1
  -1 -11 -11 190.517 546.350   1
   1 -12 -10 4687.12 1363.40  -2
  -1 -12  19 4687.12 1363.40   1
   1 -12  -9 63.0393 1537.81  -2
  -1 -12  18 63.0393 1537.81   1
  -1  12   8 2348.21 1675.48  -2
   1  12 -17 2348.21 1675.48   1
  -1  12   7 5435.22 1856.56  -2
   1  12 -16 5435.22 1856.56   1
   1 -12  -6 6116.44 1211.67  -2
  -1 -12  15 6116.44 1211.67   1
  -1  12   5 8853.11 1298.38  -2
   1  12 -14 8853.11 1298.38   1
  -1  12   4 533.320 1216.27  -2
   1  12 -13 533.320 1216.27   1
   1 -12  -3 5673.90 1413.40  -2
  -1 -12  12 5673.90 1413.40   1
   1 -12  -2 15253.5 1503.61  -2
  -1 -12  11 15253.5 1503.61   1
   1 -12  -1 3609.49 1307.53  -2
  -1 -12  10 3609.49 1307.53   1
   1 -12   0 685.979 1236.19  -2
  -1 -12   9 685.979 1236.19   1
  -1  12  -1 28976.8 1574.45  -2
   1  12  -8 28976.8 1574.45   1
  -1  12  -2 4695.81 1238.36  -2
   1  12  -7 4695.81 1238.36   1
  -1  12  -3 4033.25 1552.66  -2
   1  12  -6 4033.25 1552.66   1
  -1  12  -4 15723.7 3484.99  -2
   1  12  -5 15723.7 3484.99   1
  -1  12  -5 1206.19 2447.73  -2
   1  12  -4 1206.19 2447.73   1
  -1  12  -6 5690.11 1536.14  -2
   1  12  -3 5690.11 1536.14   1
   1 -12   7 12262.8 1255.60  -2
  -1 -12   2 12262.8 1255.60   1
   1 -12   8 366.679 1004.34  -2
  -1 -12   1 366.679 1004.34   1
   1 -12   9 9536.21 1361.40  -2
  -1 -12   0 9536.21 1361.40   1
  -1  12 -10 6599.82 1313.97  -2
   1  12   1 6599.82 1313.97   1
  -1  12 -11 19552.4 1505.32  -2
   1  12   2 19552.4 1505.32   1
   1 -12  12 1844.76 1324.30  -2
  -1 -12  -3 1844.76 1324.30   1
  -1  12 -13 27.8085 964.168  -2
   1  12   4 27.8085 964.168   1
  -1  12 -14 12347.4 1166.21  -2
   1  12   5 12347.4 1166.21   1
  -1  12 -15 16079.1 1183.22  -2
   1  12   6 16079.1 1183.22   1
  -1  12 -16 2991.29 1005.55  -2
   1  12   7 2991.29 1005.55   1
   1 -12  17 4220.63 1106.29  -2
  -1 -12  -8 4220.63 1106.29   1
   1 -12  18-245.385 920.125  -2
  -1 -12  -9-245.385 920.125   1
  -1  12 -19 1821.93 799.557  -2
   1  12  10 1821.93 799.557   1
  -1 -13  19 442.280 870.978   1
  -1 -13  18 2234.25 1074.63   1
   1  13 -17 364.883 1099.93   1
  -1  13   6 1046.72 1727.53  -2
   1  13 -16 1046.72 1727.53   1
  -1  13   5 6472.46 1748.80  -2
   1  13 -15 6472.46 1748.80   1
  -1  13   4-338.672 1772.01  -2
   1  13 -14-338.672 1772.01   1
   1 -13  -3 10690.7 1355.14  -2
  -1 -13  13 10690.7 1355.14   1
   1 -13  -2 9696.29 1347.79  -2
  -1 -13  12 9696.29 1347.79   1
  -1  13   1 359.686 1272.19  -2
   1  13 -11 359.686 1272.19   1
   1 -13   0 24916.2 1507.64  -2
  -1 -13  10 24916.2 1507.64   1
  -1  13  -1 42529.8 1725.12  -2
   1  13  -9 42529.8 1725.12   1
   1 -13   2 23746.6 1529.90  -2
  -1 -13   8 23746.6 1529.90   1
   1 -13   3 71659.0 1863.12  -2
  -1 -13   7 71659.0 1863.12   1
   1 -13   4 5349.97 1366.40  -2
  -1 -13   6 5349.97 1366.40   1
  -1  13  -5 5798.72 1363.91  -2
   1  13  -5 5798.72 1363.91   1
  -1  13  -6 21061.6 1497.54  -2
   1  13  -4 21061.6 1497.54   1
   1 -13   7 3675.21 1309.61  -2
  -1 -13   3 3675.21 1309.61   1
   1 -13   8 41527.2 1718.01  -2
  -1 -13   2 41527.2 1718.01   1
   1 -13   9 4715.01 1323.13  -2
  -1 -13   1 4715.01 1323.13   1
   1 -13  10 18268.5 1479.72  -2
  -1 -13   0 18268.5 1479.72   1
   1 -13  11 156.913 1271.56  -2
  -1 -13  -1 156.913 1271.56   1
  -1  13 -12 8270.41 1365.78  -2
   1  13   2 8270.41 1365.78   1
   1 -13  13 2257.59 1303.26  -2
  -1 -13  -3 2257.59 1303.26   1
   1 -13  14 1842.98 1252.08  -2
  -1 -13  -4 1842.98 1252.08   1
   1 -13  15 1580.94 1215.50  -2
  -1 -13  -5 1580.94 1215.50   1
  -1  13 -16 1526.58 1062.80  -2
   1  13   6 1526.58 1062.80   1
   1 -13  17 3698.91 992.411  -2
  -1 -13  -7 3698.91 992.411   1
  -1  13 -18-30.7248 845.549  -2
   1  13   8-30.7248 845.549   1
  -1  13 -19 241.097 1041.18  -2
   1  13   9 241.097 1041.18   1
  -1 -14  18 723.002 973.239   1
   1  14 -17 2472.79 1078.17   1
   1  14 -16 28.9366 1201.35   1
   1  14 -15 179.671 1190.52   1
  -1 -14  14 417.241 825.524   1
   1  14 -13 784.517 935.819   1
   1  14 -12 3019.24 954.903   1
   1  14 -11 797.723 979.492   1
  -1  14  -1 35615.8 1583.03  -2
   1  14 -10 35615.8 1583.03   1
   1 -14   2 5477.68 1279.56  -2
  -1 -14   9 5477.68 1279.56   1
   1 -14   3 6069.28 1353.83  -2
  -1 -14   8 6069.28 1353.83   1
   1 -14   4 3113.01 1299.46  -2
  -1 -14   7 3113.01 1299.46   1
  -1  14  -5 291.591 1330.80  -2
   1  14  -6 291.591 1330.80   1
  -1  14  -6 11542.5 1429.32  -2
   1  14  -5 11542.5 1429.32   1
   1 -14   7 8218.72 1353.93  -2
  -1 -14   4 8218.72 1353.93   1
  -1  14  -8 3874.19 1303.57  -2
   1  14  -3 3874.19 1303.57   1
   1 -14   9 24241.0 1468.62  -2
  -1 -14   2 24241.0 1468.62   1
  -1  14 -10 17704.0 1324.74  -2
   1  14  -1 17704.0 1324.74   1
   1 -14  11 409.188 1225.04  -2
  -1 -14   0 409.188 1225.04   1
   1 -14  12 2025.58 1215.27  -2
  -1 -14  -1 2025.58 1215.27   1
  -1 -14  -2 6441.49 1375.21   1
  -1  14 -13 10135.9 1841.00  -2
   1  14   2 10135.9 1841.00   1
  -1 -14  -3 449.624 1223.74   1
  -1  14 -14 2882.06 1693.83  -2
   1  14   3 2882.06 1693.83   1
  -1 -14  -4 3743.91 893.482   1
   1  14   5 1703.33 790.954   1
  -1 -14  -6-303.517 672.703   1
   1  14   7 335.816 876.220   1
   1  15 -17 44.7491 924.021   1
  -1  15   5 31.1418 1355.42  -2
   1  15 -16 31.1418 1355.42   1
  -1  15   4 402.730 1504.50  -2
   1  15 -15 402.730 1504.50   1
  -1  15   3 116.442 1631.00  -2
   1  15 -14 116.442 1631.00   1
  -1  15   2 3943.26 1707.35  -2
   1  15 -13 3943.26 1707.35   1
   1 -15  -1 773.282 1201.51  -2
  -1 -15  12 773.282 1201.51   1
  -1  15   0 904.597 1231.23  -2
   1  15 -11 904.597 1231.23   1
   1 -15   1 17973.0 1435.98  -2
  -1 -15  10 17973.0 1435.98   1
  -1  15  -2 1263.57 1254.56  -2
   1  15  -9 1263.57 1254.56   1
   1 -15   3 2596.60 1284.10  -2
  -1 -15   8 2596.60 1284.10   1
   1 -15   4 1895.69 1258.95  -2
  -1 -15   7 1895.69 1258.95   1
  -1  15  -5 9284.06 1342.94  -2
   1  15  -6 9284.06 1342.94   1
   1 -15   6 67.1305 1265.02  -2
  -1 -15   5 67.1305 1265.02   1
   1 -15   7 369.917 1199.63  -2
  -1 -15   4 369.917 1199.63   1
  -1  15  -8 10800.9 1305.44  -2
   1  15  -3 10800.9 1305.44   1
  -1  15  -9 1069.49 1258.94  -2
   1  15  -2 1069.49 1258.94   1
   1 -15  10 482.286 1185.68  -2
  -1 -15   1 482.286 1185.68   1
  -1  15 -11 1986.28 1183.77  -2
   1  15   0 1986.28 1183.77   1
   1 -15  12 1518.77 1133.90  -2
  -1 -15  -1 1518.77 1133.90   1
  -1  15 -13 987.321 1127.11  -2
   1  15   2 987.321 1127.11   1
   1  15   3 876.547 1104.87   1
   1 -15  14 805.656 1408.08  -2
  -1 -15  -3 805.656 1408.08   1
   1  15   4-553.449 1020.40   1
   1 -15  15 2473.87 1280.42  -2
  -1 -15  -4 2473.87 1280.42   1
   1  15   5 484.593 921.555   1
   1  15   6 1215.68 798.867   1
  -1  16   4 949.830 1211.14  -2
   1  16 -16 949.830 1211.14   1
  -1  16   3 2876.70 1326.05  -2
   1  16 -15 2876.70 1326.05   1
  -1  16   2 1049.93 1453.18  -2
   1  16 -14 1049.93 1453.18   1
  -1  16   1 253.897 1209.46  -2
   1  16 -13 253.897 1209.46   1
   1 -16   0 1717.96 1115.01  -2
  -1 -16  12 1717.96 1115.01   1
   1 -16   1 10760.8 1266.04  -2
  -1 -16  11 10760.8 1266.04   1
   1 -16   2 777.079 1163.12  -2
  -1 -16  10 777.079 1163.12   1
   1 -16   3 3047.86 1214.20  -2
  -1 -16   9 3047.86 1214.20   1
   1 -16   4 4352.10 1233.09  -2
  -1 -16   8 4352.10 1233.09   1
  -1  16  -5 581.409 1190.96  -2
   1  16  -7 581.409 1190.96   1
  -1  16  -6 343.232 1194.25  -2
   1  16  -6 343.232 1194.25   1
  -1  16  -7 2778.19 1242.68  -2
   1  16  -5 2778.19 1242.68   1
  -1  16  -8 4551.44 1246.71  -2
   1  16  -4 4551.44 1246.71   1
   1 -16   9 3523.85 1170.70  -2
  -1 -16   3 3523.85 1170.70   1
   1 -16  10 2611.82 1141.69  -2
  -1 -16   2 2611.82 1141.69   1
  -1  16 -11 315.070 1061.12  -2
   1  16  -1 315.070 1061.12   1
   1 -16  12 2928.84 1074.29  -2
  -1 -16   0 2928.84 1074.29   1
   1 -16  13-5.55213 842.640  -2
  -1 -16  -1-5.55213 842.640   1
  -1  16 -14-75.9382 1380.93  -2
   1  16   2-75.9382 1380.93   1
  -1  16 -15 4155.96 1263.69  -2
   1  16   3 4155.96 1263.69   1
  -1  16 -16 5017.90 1135.80  -2
   1  16   4 5017.90 1135.80   1
  -1  17   2 1466.00 1163.12  -2
   1  17 -15 1466.00 1163.12   1
  -1  17   1 424.977 1226.39  -2
   1  17 -14 424.977 1226.39   1
  -1  17   0 3309.81 1375.88  -2
   1  17 -13 3309.81 1375.88   1
  -1  17  -1 150.201 1490.16  -2
   1  17 -12 150.201 1490.16   1
  -1  17  -2 592.696 1017.03  -2
   1  17 -11 592.696 1017.03   1
   1 -17   3-26.5255 1027.42  -2
  -1 -17  10-26.5255 1027.42   1
   1 -17   4-161.842 992.224  -2
  -1 -17   9-161.842 992.224   1
  -1  17  -5 2496.96 1088.31  -2
   1  17  -8 2496.96 1088.31   1
   1 -17   6 3615.80 1111.04  -2
  -1 -17   7 3615.80 1111.04   1
   1 -17   7 1031.26 1068.27  -2
  -1 -17   6 1031.26 1068.27   1
   1 -17   8 7460.88 1131.42  -2
  -1 -17   5 7460.88 1131.42   1
   1 -17   9 800.623 939.687  -2
  -1 -17   4 800.623 939.687   1
   1 -17  10 369.217 1007.77  -2
  -1 -17   3 369.217 1007.77   1
  -1  17 -11 2041.22 1455.21  -2
   1  17  -2 2041.22 1455.21   1
  -1  17 -12 3924.26 1453.43  -2
   1  17  -1 3924.26 1453.43   1
  -1  17 -13 2051.53 1271.16  -2
   1  17   0 2051.53 1271.16   1
  -1  17 -14 668.584 1152.16  -2
   1  17   1 668.584 1152.16   1
  -1  17 -15 653.182 1032.01  -2
   1  17   2 653.182 1032.01   1
   1  18 -13 3984.36 903.494   1
  -1  18  -2 9253.31 1221.89  -2
   1  18 -12 9253.31 1221.89   1
  -1  18  -3 1421.08 1261.54  -2
   1  18 -11 1421.08 1261.54   1
   1 -18   4 2238.01 874.384  -2
  -1 -18  10 2238.01 874.384   1
   1 -18   5 382.504 879.277  -2
  -1 -18   9 382.504 879.277   1
  -1  18  -6 663.502 868.313  -2
   1  18  -8 663.502 868.313   1
  -1  18  -7 765.893 1389.37  -2
   1  18  -7 765.893 1389.37   1
  -1  18  -8 815.200 1362.90  -2
   1  18  -6 815.200 1362.90   1
  -1  18  -9 3129.17 1362.65  -2
   1  18  -5 3129.17 1362.65   1
  -1  18 -10 1610.25 1298.34  -2
   1  18  -4 1610.25 1298.34   1
  -1  18 -11 835.371 1219.88  -2
   1  18  -3 835.371 1219.88   1
  -1  18 -12 3731.70 1179.40  -2
   1  18  -2 3731.70 1179.40   1
  -1  18 -13 2033.56 1037.98  -2
   1  18  -1 2033.56 1037.98   1
  -1  19  -6-83.7090 1029.81  -2
   1  19  -8-83.7090 1029.81   1
  -1  19  -7-441.281 1045.92  -2
   1  19  -7-441.281 1045.92   1
  -2  18  -2 115.993 757.781   1
   2  18 -12 2512.84 1154.57  -2
  -2  18  -2 2512.84 1154.57   1
   2  18 -11 2234.84 1233.63  -2
  -2  18  -3 2234.84 1233.63   1
   2  18 -10 1337.16 1262.04  -2
  -2  18  -4 1337.16 1262.04   1
   2  18  -9 1724.64 1301.88  -2
  -2  18  -5 1724.64 1301.88   1
   2  18  -8 834.347 1272.58  -2
  -2  18  -6 834.347 1272.58   1
   2  18  -7 481.270 1258.40  -2
  -2  18  -7 481.270 1258.40   1
   2  18  -6-95.3205 1299.53  -2
  -2  18  -8-95.3205 1299.53   1
   2  18  -5 563.804 1227.98  -2
  -2  18  -9 563.804 1227.98   1
   2  18  -4 519.228 1186.52  -2
  -2  18 -10 519.228 1186.52   1
  -2  18 -11 617.036 713.424   1
   2  18  -3 1547.61 1103.40  -2
  -2  18 -11 1547.61 1103.40   1
  -2  18 -12 350.041 705.779   1
   2  17 -14 244.663 1186.84  -2
  -2  17   1 244.663 1186.84   1
   2  17 -13-491.127 1353.48  -2
  -2  17   0-491.127 1353.48   1
   2  17 -12 395.368 1441.38  -2
  -2  17  -1 395.368 1441.38   1
   2  17 -11 514.040 1396.48  -2
  -2  17  -2 514.040 1396.48   1
   2  17 -10 4025.29 1490.89  -2
  -2  17  -3 4025.29 1490.89   1
   2  17  -9 925.458 1546.99  -2
  -2  17  -4 925.458 1546.99   1
   2  17  -8 584.808 1497.67  -2
  -2  17  -5 584.808 1497.67   1
   2  17  -7 1890.53 1520.38  -2
  -2  17  -6 1890.53 1520.38   1
   2  17  -6 1111.91 1572.90  -2
  -2  17  -7 1111.91 1572.90   1
   2  17  -5 427.033 1251.08  -2
  -2  17  -8 427.033 1251.08   1
   2  17  -4 4759.70 1507.17  -2
  -2  17  -9 4759.70 1507.17   1
   2  17  -3 1206.09 1447.16  -2
  -2  17 -10 1206.09 1447.16   1
   2  17  -2 2949.38 1381.48  -2
  -2  17 -11 2949.38 1381.48   1
   2  17  -1 1952.50 1290.65  -2
  -2  17 -12 1952.50 1290.65   1
   2  17   0 312.477 1144.45  -2
  -2  17 -13 312.477 1144.45   1
   2  17   1 617.705 1003.59  -2
  -2  17 -14 617.705 1003.59   1
   2  16 -16 228.547 923.009  -2
  -2  16   4 228.547 923.009   1
   2  16 -15 14.6529 1313.79  -2
  -2  16   3 14.6529 1313.79   1
   2  16 -14 1532.27 1447.65  -2
  -2  16   2 1532.27 1447.65   1
   2  16 -13 3466.51 1581.79  -2
  -2  16   1 3466.51 1581.79   1
   2  16 -12 1049.41 1655.94  -2
  -2  16   0 1049.41 1655.94   1
   2  16 -11 3149.90 1719.64  -2
  -2  16  -1 3149.90 1719.64   1
   2  16 -10 1197.42 1728.83  -2
  -2  16  -2 1197.42 1728.83   1
   2  16  -9 2421.25 1795.98  -2
  -2  16  -3 2421.25 1795.98   1
   2  16  -8 4641.40 1779.11  -2
  -2  16  -4 4641.40 1779.11   1
   2  16  -7 1308.17 1695.90  -2
  -2  16  -5 1308.17 1695.90   1
   2  16  -6 2877.83 1743.23  -2
  -2  16  -6 2877.83 1743.23   1
   2  16  -5 298.502 1671.87  -2
  -2  16  -7 298.502 1671.87   1
   2  16  -4-34.8498 1653.05  -2
  -2  16  -8-34.8498 1653.05   1
   2  16  -3 556.750 1640.46  -2
  -2  16  -9 556.750 1640.46   1
   2  16  -2 131.148 1438.14  -2
  -2  16 -10 131.148 1438.14   1
   2  16  -1-227.885 1517.52  -2
  -2  16 -11-227.885 1517.52   1
   2  16   0 493.333 1432.91  -2
  -2  16 -12 493.333 1432.91   1
   2  16   1 4034.55 1407.52  -2
  -2  16 -13 4034.55 1407.52   1
   2  16   2 1451.01 1249.73  -2
  -2  16 -14 1451.01 1249.73   1
   2  16   3 1002.40 1068.51  -2
  -2  16 -15 1002.40 1068.51   1
  -2  15   5 848.147 1010.09   1
  -2  15   4 269.243 1051.12   1
  -2  15   3 179.388 1114.79   1
   2  15 -13 3006.46 1733.43  -2
  -2  15   2 3006.46 1733.43   1
   2  15 -12 7278.16 1857.61  -2
  -2  15   1 7278.16 1857.61   1
   2  15 -11 6592.72 1771.78  -2
  -2  15   0 6592.72 1771.78   1
   2  15 -10 5480.58 1812.09  -2
  -2  15  -1 5480.58 1812.09   1
   2  15  -9 35891.4 2381.41  -2
  -2  15  -2 35891.4 2381.41   1
   2  15  -8 5915.95 1929.18  -2
  -2  15  -3 5915.95 1929.18   1
   2  15  -7 1007.26 1895.62  -2
  -2  15  -4 1007.26 1895.62   1
   2  15  -6-57.4517 1849.80  -2
  -2  15  -5-57.4517 1849.80   1
   2  15  -5 1364.54 1794.27  -2
  -2  15  -6 1364.54 1794.27   1
   2  15  -4 4908.93 1859.19  -2
  -2  15  -7 4908.93 1859.19   1
   2  15  -3 5612.17 1871.74  -2
  -2  15  -8 5612.17 1871.74   1
   2  15  -2 2151.05 1679.94  -2
  -2  15  -9 2151.05 1679.94   1
   2  15  -1 16880.1 1860.74  -2
  -2  15 -10 16880.1 1860.74   1
   2  15   0-372.818 1626.86  -2
  -2  15 -11-372.818 1626.86   1
   2  15   1 1476.91 848.865  -2
  -2  15 -12 1476.91 848.865   1
  -2  15 -13-114.341 1182.08   1
  -2  15 -14-402.789 1024.27   1
  -2  15 -15 3187.02 1003.48   1
  -2  15 -16-84.7738 842.242   1
  -2  15 -17 1430.13 596.022   1
  -2  14   7 472.105 947.530   1
  -2  14   6 291.821 1142.39   1
  -2  14   5 289.937 1192.43   1
  -2  14   4 1669.95 1362.81   1
  -2  14   3 1526.92 1377.46   1
   2  14 -13 9578.95 1869.26  -2
  -2  14   2 9578.95 1869.26   1
   2  14 -12 11116.5 2004.84  -2
  -2  14   1 11116.5 2004.84   1
   2  14 -11 2939.90 1889.88  -2
  -2  14   0 2939.90 1889.88   1
   2  14 -10 6498.15 1915.32  -2
  -2  14  -1 6498.15 1915.32   1
   2  14  -9 1248.42 1948.92  -2
  -2  14  -2 1248.42 1948.92   1
   2  14  -8 5163.37 1993.19  -2
  -2  14  -3 5163.37 1993.19   1
   2  14  -7 5293.51 1885.36  -2
  -2  14  -4 5293.51 1885.36   1
   2  14  -6 22169.9 2091.50  -2
  -2  14  -5 22169.9 2091.50   1
   2  14  -5 2952.12 1845.85  -2
  -2  14  -6 2952.12 1845.85   1
   2  14  -4 1723.03 1871.66  -2
  -2  14  -7 1723.03 1871.66   1
   2  14  -3 11398.6 1899.41  -2
  -2  14  -8 11398.6 1899.41   1
   2  14  -2 2773.97 1791.36  -2
  -2  14  -9 2773.97 1791.36   1
   2  14  -1 18107.7 1077.58  -2
  -2  14 -10 18107.7 1077.58   1
  -2  14 -11 16059.3 1089.89   1
   2  14   0 31171.4 1994.26  -2
  -2  14 -11 31171.4 1994.26   1
  -2  14 -12 17212.6 883.023   1
  -2  14 -13 1232.33 739.093   1
  -2  14 -14-93.4344 1156.22   1
  -2  14 -15 599.571 1041.92   1
  -2  14 -16-155.234 978.632   1
  -2  14 -17 246.115 603.320   1
   2  13 -18 1185.70 1361.17  -2
  -2  13   8 1185.70 1361.17   1
   2  13 -17 276.008 1521.78  -2
  -2  13   7 276.008 1521.78   1
   2  13 -16 398.051 1650.70  -2
  -2  13   6 398.051 1650.70   1
   2  13 -15-98.2037 1684.86  -2
  -2  13   5-98.2037 1684.86   1
   2  13 -14 497.475 1867.54  -2
  -2  13   4 497.475 1867.54   1
   2  13 -13 9450.72 1896.87  -2
  -2  13   3 9450.72 1896.87   1
   2  13 -12 3214.23 1957.12  -2
  -2  13   2 3214.23 1957.12   1
   2  13 -11-257.148 1806.58  -2
  -2  13   1-257.148 1806.58   1
   2  13 -10 54.0846 1703.45  -2
  -2  13   0 54.0846 1703.45   1
   2  13  -9 6820.26 1967.28  -2
  -2  13  -1 6820.26 1967.28   1
   2  13  -8 17342.1 2117.22  -2
  -2  13  -2 17342.1 2117.22   1
   2  13  -7 48908.0 2654.93  -2
  -2  13  -3 48908.0 2654.93   1
   2  13  -6 59419.8 2731.28  -2
  -2  13  -4 59419.8 2731.28   1
   2  13  -5 198.949 1572.50  -2
  -2  13  -5 198.949 1572.50   1
   2  13  -4 5135.56 1899.18  -2
  -2  13  -6 5135.56 1899.18   1
   2  13  -3-56.8303 1741.51  -2
  -2  13  -7-56.8303 1741.51   1
   2  13  -2 15576.7 1143.50  -2
  -2  13  -8 15576.7 1143.50   1
   2  13  -1 46061.8 1384.26  -2
  -2  13  -9 46061.8 1384.26   1
   2  13   0 15633.6 1153.46  -2
  -2  13 -10 15633.6 1153.46   1
   2  13   1 2812.84 1054.24  -2
  -2  13 -11 2812.84 1054.24   1
   2  13   2 766.555 1008.64  -2
  -2  13 -12 766.555 1008.64   1
   2  13   3 163.922 988.396  -2
  -2  13 -13 163.922 988.396   1
   2  13   4 1079.50 973.335  -2
  -2  13 -14 1079.50 973.335   1
   2  13   5 3682.07 1521.08  -2
  -2  13 -15 3682.07 1521.08   1
   2  13   6-309.472 1385.12  -2
  -2  13 -16-309.472 1385.12   1
   2  13   7 1529.98 902.824  -2
  -2  13 -17 1529.98 902.824   1
  -2  13 -18 1105.73 614.309   1
   2  12 -19 1964.66 1256.78  -2
  -2  12  10 1964.66 1256.78   1
   2  12 -18 1158.66 1455.86  -2
  -2  12   9 1158.66 1455.86   1
   2  12 -17-158.279 1688.97  -2
  -2  12   8-158.279 1688.97   1
   2  12 -16 1713.82 1828.94  -2
  -2  12   7 1713.82 1828.94   1
   2  12 -15 8562.34 1951.95  -2
  -2  12   6 8562.34 1951.95   1
   2  12 -14 1673.80 1961.23  -2
  -2  12   5 1673.80 1961.23   1
   2  12 -13 2861.42 1911.36  -2
  -2  12   4 2861.42 1911.36   1
   2  12 -12 4503.35 1998.60  -2
  -2  12   3 4503.35 1998.60   1
   2  12 -11 1503.88 1900.80  -2
  -2  12   2 1503.88 1900.80   1
   2  12 -10 428.888 1895.29  -2
  -2  12   1 428.888 1895.29   1
   2  12  -9 6594.67 1950.99  -2
  -2  12   0 6594.67 1950.99   1
   2  12  -8 3792.95 1825.96  -2
  -2  12  -1 3792.95 1825.96   1
   2  12  -7 15167.9 2048.14  -2
  -2  12  -2 15167.9 2048.14   1
   2  12  -6 2347.53 1785.36  -2
  -2  12  -3 2347.53 1785.36   1
   2  12  -5 7055.79 1829.74  -2
  -2  12  -4 7055.79 1829.74   1
   2  12  -4 1629.83 1752.22  -2
  -2  12  -5 1629.83 1752.22   1
   2  12  -3-126.156 1757.99  -2
  -2  12  -6-126.156 1757.99   1
   2  12  -2 49453.8 1484.47  -2
  -2  12  -7 49453.8 1484.47   1
   2  12  -1 41069.0 1438.99  -2
  -2  12  -8 41069.0 1438.99   1
   2  12   0 26091.1 1290.51  -2
  -2  12  -9 26091.1 1290.51   1
   2  12   1 2365.07 1025.36  -2
  -2  12 -10 2365.07 1025.36   1
   2  12   2 1835.41 1036.67  -2
  -2  12 -11 1835.41 1036.67   1
   2  12   3 12717.2 1183.15  -2
  -2  12 -12 12717.2 1183.15   1
   2  12   4 5334.67 1076.30  -2
  -2  12 -13 5334.67 1076.30   1
   2  12   5 311.374 907.283  -2
  -2  12 -14 311.374 907.283   1
   2  12   6 3345.61 1598.72  -2
  -2  12 -15 3345.61 1598.72   1
   2  12   7 2432.36 1505.45  -2
  -2  12 -16 2432.36 1505.45   1
   2  12   8 2798.36 950.352  -2
  -2  12 -17 2798.36 950.352   1
   2  12   9 585.187 690.029  -2
  -2  12 -18 585.187 690.029   1
   2  12  10 220.018 759.347  -2
  -2  12 -19 220.018 759.347   1
  -2  11  11 1133.25 1007.80   1
   2  11 -18-173.295 1541.03  -2
  -2  11  10-173.295 1541.03   1
   2  11 -17-94.3551 1741.55  -2
  -2  11   9-94.3551 1741.55   1
   2  11 -16 3018.25 1848.35  -2
  -2  11   8 3018.25 1848.35   1
   2  11 -15 657.088 1879.28  -2
  -2  11   7 657.088 1879.28   1
   2  11 -14 5425.84 1993.23  -2
  -2  11   6 5425.84 1993.23   1
   2  11 -13 626.860 1916.18  -2
  -2  11   5 626.860 1916.18   1
   2  11 -12 6031.81 1957.64  -2
  -2  11   4 6031.81 1957.64   1
   2  11 -11-344.773 1924.28  -2
  -2  11   3-344.773 1924.28   1
   2  11 -10 4183.03 1868.59  -2
  -2  11   2 4183.03 1868.59   1
   2  11  -9 651.894 1749.66  -2
  -2  11   1 651.894 1749.66   1
   2  11  -8 2114.98 1527.95  -2
  -2  11   0 2114.98 1527.95   1
   2  11  -7 3228.43 2851.12  -2
  -2  11  -1 3228.43 2851.12   1
   2  11  -6 2102.57 2851.41  -2
  -2  11  -2 2102.57 2851.41   1
   2  11  -5 13434.1 3075.38  -2
  -2  11  -3 13434.1 3075.38   1
   2  11  -4 12858.9 3086.80  -2
  -2  11  -4 12858.9 3086.80   1
   2  11  -3 1288.57 2878.40  -2
  -2  11  -5 1288.57 2878.40   1
   2  11  -2 3399.20 1824.53  -2
  -2  11  -6 3399.20 1824.53   1
  -2  11  -7 12482.8 2460.39   1
   2  11  -1 20252.7 2841.16  -2
  -2  11  -7 20252.7 2841.16   1
   2  11   0 3011.36 1436.48  -2
  -2  11  -8 3011.36 1436.48   1
   2  11   1 1438.82 1038.57  -2
  -2  11  -9 1438.82 1038.57   1
   2  11   2 850.773 1021.64  -2
  -2  11 -10 850.773 1021.64   1
   2  11   3 2104.25 1020.24  -2
  -2  11 -11 2104.25 1020.24   1
   2  11   4 6957.61 1090.25  -2
  -2  11 -12 6957.61 1090.25   1
   2  11   5 26827.4 1228.52  -2
  -2  11 -13 26827.4 1228.52   1
   2  11   6 2921.32 1063.68  -2
  -2  11 -14 2921.32 1063.68   1
  -2  11 -15 4524.55 1314.00   1
  -2  11 -16 1341.55 1168.96   1
  -2  11 -17 295.874 762.662   1
   2 -11  18 287.388 749.539   1
  -2  11 -19 70.4547 626.904   1
  -2  10  12-738.972 987.030   1
  -2  10  11 4647.33 1222.85   1
  -2  10  10 1673.55 1324.61   1
  -2  10   9 636.162 1419.52   1
  -2  10   8 28179.7 1886.77   1
  -2  10   7 3629.24 1504.03   1
  -2  10   6-25.6500 1481.40   1
  -2  10   5 38643.0 1992.38   1
  -2  10   4 15549.0 1685.16   1
  -2  10   3 1361.75 1209.08   1
  -2  10   2 982.722 2482.32   1
  -2  10   1 1009.64 2403.94   1
  -2  10   0 1694.06 2349.80   1
   2  10  -7-1099.96 2993.81  -2
  -2  10  -1-1099.96 2993.81   1
  -2  10  -2 12410.8 2300.77   1
  -2  10  -3 3869.88 2076.16   1
  -2  10  -4 10.1236 1190.06   1
  -2  10  -5 595.346 1255.82   1
  -2  10  -6 5583.62 1361.09   1
  -2  10  -7 1333.55 1445.64   1
  -2  10  -8 2029.47 1337.59   1
  -2  10  -9 5068.65 2012.49   1
  -2  10 -10 323.319 703.389   1
  -2  10 -11 141.786 756.123   1
  -2  10 -12 371.485 789.467   1
  -2  10 -13 1887.73 827.044   1
  -2  10 -14 2013.51 844.493   1
  -2  10 -15 2840.27 1266.53   1
  -2  10 -16 369.667 1167.77   1
   2 -10  17 508.113 806.699   1
  -2  10 -18 1260.33 817.583   1
  -2  10 -19 714.443 704.676   1
  -2   9  13-280.852 1006.82   1
  -2   9  12-376.736 1158.78   1
  -2   9  11-7.06190 1330.07   1
  -2   9  10 3483.44 1428.64   1
  -2   9   9 3414.07 1518.65   1
  -2   9   8 559.818 1527.88   1
   2   9 -14 24020.6 2135.37  -2
  -2   9   7 24020.6 2135.37   1
   2   9 -13 49660.1 2362.61  -2
  -2   9   6 49660.1 2362.61   1
   2   9 -12 14603.4 1969.69  -2
  -2   9   5 14603.4 1969.69   1
   2   9 -11 1294.22 3235.92  -2
  -2   9   4 1294.22 3235.92   1
   2   9 -10-451.566 3120.34  -2
  -2   9   3-451.566 3120.34   1
   2   9  -9 7968.19 3113.99  -2
  -2   9   2 7968.19 3113.99   1
   2   9  -8 450.937 2881.28  -2
  -2   9   1 450.937 2881.28   1
   2   9  -7 11508.6 2817.22  -2
  -2   9   0 11508.6 2817.22   1
   2   9  -6 38330.7 3452.75  -2
  -2   9  -1 38330.7 3452.75   1
   2   9  -5 2076.47 1778.62  -2
  -2   9  -2 2076.47 1778.62   1
   2   9  -4 3242.40 1494.31  -2
  -2   9  -3 3242.40 1494.31   1
   2   9  -3 2561.21 1543.91  -2
  -2   9  -4 2561.21 1543.91   1
   2   9  -2 4320.00 1564.98  -2
  -2   9  -5 4320.00 1564.98   1
   2   9  -1-244.130 1608.08  -2
  -2   9  -6-244.130 1608.08   1
   2   9   0 5363.87 1683.80  -2
  -2   9  -7 5363.87 1683.80   1
   2   9   1 5752.39 1732.20  -2
  -2   9  -8 5752.39 1732.20   1
   2   9   2 785.016 2378.82  -2
  -2   9  -9 785.016 2378.82   1
   2   9   3 8205.30 2596.78  -2
  -2   9 -10 8205.30 2596.78   1
   2   9   4 12834.5 1227.73  -2
  -2   9 -11 12834.5 1227.73   1
   2   9   5 3497.44 1037.29  -2
  -2   9 -12 3497.44 1037.29   1
   2   9   6 12438.1 1115.52  -2
  -2   9 -13 12438.1 1115.52   1
   2   9   7 5938.03 1069.82  -2
  -2   9 -14 5938.03 1069.82   1
   2   9   8 25918.6 1875.45  -2
  -2   9 -15 25918.6 1875.45   1
   2   9   9 40412.2 1940.81  -2
  -2   9 -16 40412.2 1940.81   1
   2  -9  17 2334.70 1330.05   1
   2  -9  18 675.227 1175.98   1
   2   9  11 461.172 1535.94  -2
  -2   9 -18 461.172 1535.94   1
  -2   9 -19 1346.77 745.388   1
  -2   9 -20 38.1223 564.422   1
   2   8 -20 14122.3 1458.07  -2
  -2   8  14 14122.3 1458.07   1
   2   8 -19 2147.98 1552.82  -2
  -2   8  13 2147.98 1552.82   1
   2   8 -18 3342.44 1745.34  -2
  -2   8  12 3342.44 1745.34   1
   2   8 -17 1217.92 1850.13  -2
  -2   8  11 1217.92 1850.13   1
   2   8 -16 331.920 1329.31  -2
  -2   8  10 331.920 1329.31   1
   2   8 -15 35599.2 1777.84  -2
  -2   8   9 35599.2 1777.84   1
   2   8 -14 26400.7 1648.13  -2
  -2   8   8 26400.7 1648.13   1
   2   8 -13 2005.34 1294.78  -2
  -2   8   7 2005.34 1294.78   1
   2   8 -12 123.017 1140.63  -2
  -2   8   6 123.017 1140.63   1
   2   8 -11 7985.24 2285.73  -2
  -2   8   5 7985.24 2285.73   1
   2   8 -10 4526.30 2081.68  -2
  -2   8   4 4526.30 2081.68   1
   2   8  -9 2022.96 2960.52  -2
  -2   8   3 2022.96 2960.52   1
   2   8  -8 10252.2 3205.97  -2
  -2   8   2 10252.2 3205.97   1
   2   8  -7 6916.65 2821.74  -2
  -2   8   1 6916.65 2821.74   1
   2   8  -6 6187.00 2878.70  -2
  -2   8   0 6187.00 2878.70   1
   2   8  -5 2558.69 2667.07  -2
  -2   8  -1 2558.69 2667.07   1
   2   8  -4 61438.4 2811.12  -2
  -2   8  -2 61438.4 2811.12   1
   2   8  -3 44778.1 2200.83  -2
  -2   8  -3 44778.1 2200.83   1
   2   8  -2 4184.05 1535.11  -2
  -2   8  -4 4184.05 1535.11   1
   2   8  -1 4382.74 1562.59  -2
  -2   8  -5 4382.74 1562.59   1
   2   8   0 70562.5 2776.50  -2
  -2   8  -6 70562.5 2776.50   1
   2   8   1 1456.01 1587.67  -2
  -2   8  -7 1456.01 1587.67   1
   2   8   2 485.093 1640.91  -2
  -2   8  -8 485.093 1640.91   1
   2   8   3 6718.38 2603.21  -2
  -2   8  -9 6718.38 2603.21   1
   2   8   4 1460.65 2312.37  -2
  -2   8 -10 1460.65 2312.37   1
   2   8   5 1305.32 2607.97  -2
  -2   8 -11 1305.32 2607.97   1
   2   8   6 5781.75 1029.86  -2
  -2   8 -12 5781.75 1029.86   1
   2   8   7 1582.51 1031.29  -2
  -2   8 -13 1582.51 1031.29   1
   2   8   8 810.548 1067.64  -2
  -2   8 -14 810.548 1067.64   1
   2   8   9 3575.54 1686.19  -2
  -2   8 -15 3575.54 1686.19   1
  -2  -8 -10 752.112 1368.23  -2
   2  -8  16 752.112 1368.23   1
   2   8  11 6058.28 1278.53  -2
  -2   8 -17 6058.28 1278.53   1
   2   8  12 1189.88 1118.48  -2
  -2   8 -18 1189.88 1118.48   1
  -2  -8 -13 7560.14 1032.69  -2
   2  -8  19 7560.14 1032.69   1
   2   8  14 7296.55 833.114  -2
  -2   8 -20 7296.55 833.114   1
  -2   7  15 1434.52 921.005   1
  -2   7  14-375.203 1158.10   1
  -2   7  13-664.710 1308.32   1
   2   7 -17-182.789 1279.39  -2
  -2   7  12-182.789 1279.39   1
   2   7 -16 5579.02 1365.03  -2
  -2   7  11 5579.02 1365.03   1
   2   7 -15 2170.93 1350.74  -2
  -2   7  10 2170.93 1350.74   1
   2   7 -14 1223.63 1318.61  -2
  -2   7   9 1223.63 1318.61   1
   2   7 -13 1798.90 1281.51  -2
  -2   7   8 1798.90 1281.51   1
   2   7 -12 834.971 1449.72  -2
  -2   7   7 834.971 1449.72   1
   2   7 -11 31113.8 2499.85  -2
  -2   7   6 31113.8 2499.85   1
   2   7 -10 697.313 1945.47  -2
  -2   7   5 697.313 1945.47   1
   2   7  -9 4535.75 1902.12  -2
  -2   7   4 4535.75 1902.12   1
   2   7  -8 3303.66 1777.91  -2
  -2   7   3 3303.66 1777.91   1
   2   7  -7 26205.0 3095.40  -2
  -2   7   2 26205.0 3095.40   1
   2   7  -6 23381.4 3120.57  -2
  -2   7   1 23381.4 3120.57   1
   2   7  -5 138667. 4368.41  -2
  -2   7   0 138667. 4368.41   1
   2   7  -4 124785. 4319.05  -2
  -2   7  -1 124785. 4319.05   1
   2   7  -3 272152. 2674.90  -2
  -2   7  -2 272152. 2674.90   1
  -2   7  -3-669.595 1706.20   1
   2   7  -2 11798.3 1907.24  -2
  -2   7  -3 11798.3 1907.24   1
  -2   7  -4 12506.4 2071.97   1
   2   7  -1 12985.1 1994.57  -2
  -2   7  -4 12985.1 1994.57   1
  -2   7  -5 35171.0 2441.86   1
   2   7   0 56827.7 2709.43  -2
  -2   7  -5 56827.7 2709.43   1
  -2   7  -6 3805.95 1664.47   1
   2   7   1 14057.7 2278.16  -2
  -2   7  -6 14057.7 2278.16   1
  -2   7  -7 27042.9 2196.35   1
   2   7   2 43053.2 2833.46  -2
  -2   7  -7 43053.2 2833.46   1
  -2   7  -8 5436.93 1295.44   1
  -2   7  -9 6477.26 1302.52   1
  -2   7 -10 11499.4 2251.05   1
  -2   7 -11 1036.82 1991.98   1
  -2   7 -12 796.298 852.130   1
  -2   7 -13 743.145 952.733   1
   2   7   8 3547.70 1626.81  -2
  -2   7 -13 3547.70 1626.81   1
  -2   7 -14 159.886 1034.14   1
   2   7   9 1838.49 1652.68  -2
  -2   7 -14 1838.49 1652.68   1
   2  -7  15 1210.19 944.319   1
   2  -7  16 200.517 1445.62   1
  -2   7 -17 2204.05 956.827   1
   2  -7  18-232.513 849.601   1
  -2   7 -19 879.583 742.501   1
  -2   7 -20 419.223 588.378   1
  -2   6  16 748.268 869.738   1
  -2   6  15 159.152 1077.91   1
  -2   6  14 685.708 870.508   1
  -2   6  13 2311.40 968.631   1
  -2   6  12 211.612 1000.77   1
  -2   6  11 158.414 1034.38   1
  -2   6  10-62.8792 1024.93   1
  -2   6   9 4259.87 1015.71   1
  -2   6   8 21.1128 853.042   1
  -2   6   7 8323.67 1626.08   1
  -2   6   6 77.1488 1458.07   1
  -2   6   5 298.544 1394.73   1
  -2   6   4 9228.52 1489.66   1
  -2   6   3 6719.80 1415.33   1
  -2   6   2 30185.7 1656.25   1
  -2   6   1 24913.9 2404.92   1
  -2   6   0 57529.6 1564.63   1
  -2   6  -1 46.7041 942.796   1
  -2   6  -2 8953.82 727.328   1
  -2   6  -3 32.8878 723.098   1
  -2   6  -4 174.715 722.381   1
  -2   6  -5 63717.0 1357.26   1
  -2   6  -6 1154.54 1182.53   1
  -2   6  -7 1758.87 1141.13   1
  -2   6  -8 12510.7 1334.65   1
  -2   6  -9 3308.35 1197.12   1
  -2   6 -10 3741.03 1918.28   1
  -2   6 -11 1784.34 1896.65   1
  -2   6 -12 363.335 2059.78   1
  -2   6 -13 161.115 969.309   1
  -2   6 -14 377.406 1196.88   1
   2  -6  15 1133.35 1411.82   1
  -2   6 -16 304.626 967.397   1
  -2   6 -17 715.491 965.846   1
   2  -6  18 2676.93 886.392   1
   2  -6  19-54.2044 754.479   1
  -2   6 -20-138.285 596.357   1
  -2   5  16 847.302 1043.32   1
  -2   5  15-306.426 821.336   1
  -2   5  14 8329.28 1034.14   1
  -2   5  13 77.8739 1012.78   1
  -2   5  12 5226.16 1082.06   1
  -2   5  11 9407.22 1126.49   1
  -2   5  10 6873.41 1033.55   1
  -2   5   9 370.925 777.712   1
   2   5 -13 2202.23 1811.70  -2
  -2   5   9 2202.23 1811.70   1
  -2   5   8-416.947 1568.56   1
  -2   5   7 5411.79 1587.11   1
   2   5 -10 2968.04 1848.65  -2
  -2   5   6 2968.04 1848.65   1
   2   5  -9 9380.32 1779.09  -2
  -2   5   5 9380.32 1779.09   1
   2   5  -8 17302.7 1841.30  -2
  -2   5   4 17302.7 1841.30   1
   2   5  -7 5695.66 1616.81  -2
  -2   5   3 5695.66 1616.81   1
   2   5  -6 19706.5 1671.50  -2
  -2   5   2 19706.5 1671.50   1
   2   5  -5 5830.96 2326.49  -2
  -2   5   1 5830.96 2326.49   1
  -2   5   0 69108.1 1760.47   1
   2   5  -4 147734. 1906.65  -2
  -2   5   0 147734. 1906.65   1
   2   5  -3 33223.4 929.612  -2
  -2   5  -1 33223.4 929.612   1
   2   5  -2 33955.6 950.143  -2
  -2   5  -2 33955.6 950.143   1
   2   5  -1 2593.16 882.334  -2
  -2   5  -3 2593.16 882.334   1
  -2   5  -4 21028.6 1990.77   1
   2   5   0 24944.7 1019.62  -2
  -2   5  -4 24944.7 1019.62   1
  -2   5  -5 10020.3 1819.58   1
   2   5   1 23181.8 1425.80  -2
  -2   5  -5 23181.8 1425.80   1
   2   5   2 45866.9 1427.92  -2
  -2   5  -6 45866.9 1427.92   1
   2   5   3 13363.7 1204.46  -2
  -2   5  -7 13363.7 1204.46   1
  -2   5  -8 10577.9 1735.35   1
   2   5   4 19502.5 1539.85  -2
  -2   5  -8 19502.5 1539.85   1
   2   5   5-2.70686 1464.58  -2
  -2   5  -9-2.70686 1464.58   1
   2   5   6 9831.24 2498.33  -2
  -2   5 -10 9831.24 2498.33   1
  -2   5 -11 5818.17 2083.27   1
  -2   5 -12 3306.70 2173.47   1
  -2  -5  -8 7779.33 3047.45  -2
   2  -5  12 7779.33 3047.45   1
   2   5   9 16214.3 1359.24  -2
  -2   5 -13 16214.3 1359.24   1
   2  -5  14 179.237 1431.41   1
   2  -5  15 457.726 1424.81   1
   2   5  11 1425.94 1781.09  -2
  -2   5 -15 1425.94 1781.09   1
   2  -5  16 8840.92 1073.36   1
  -2   5 -17 11203.9 1067.19   1
   2  -5  18-24.0690 846.864   1
  -2   5 -19 653.539 767.317   1
  -2   5 -20 1723.10 591.077   1
   2   4 -20 335.630 1249.78  -2
  -2   4  17 335.630 1249.78   1
   2   4 -19 1237.67 1042.92  -2
  -2   4  16 1237.67 1042.92   1
   2   4 -18 1938.46 1208.95  -2
  -2   4  15 1938.46 1208.95   1
   2   4 -17 9368.79 1408.45  -2
  -2   4  14 9368.79 1408.45   1
   2   4 -16 9449.61 1452.54  -2
  -2   4  13 9449.61 1452.54   1
   2   4 -15 41461.0 1852.19  -2
  -2   4  12 41461.0 1852.19   1
   2   4 -14 8388.53 1422.63  -2
  -2   4  11 8388.53 1422.63   1
   2   4 -13 80043.2 1566.10  -2
  -2   4  10 80043.2 1566.10   1
   2   4 -12 2351.74 3189.46  -2
  -2   4   9 2351.74 3189.46   1
   2   4 -11 9272.32 2066.30  -2
  -2   4   8 9272.32 2066.30   1
   2   4 -10 22854.1 2275.68  -2
  -2   4   7 22854.1 2275.68   1
   2   4  -9 359.253 1482.42  -2
  -2   4   6 359.253 1482.42   1
   2   4  -8 3145.01 1680.32  -2
  -2   4   5 3145.01 1680.32   1
   2   4  -7 63726.6 1801.24  -2
  -2   4   4 63726.6 1801.24   1
   2   4  -6 19149.2 1306.75  -2
  -2   4   3 19149.2 1306.75   1
   2   4  -5 16719.8 1657.79  -2
  -2   4   2 16719.8 1657.79   1
   2   4  -4 77834.6 1312.30  -2
  -2   4   1 77834.6 1312.30   1
   2   4  -3 143127. 1530.15  -2
  -2   4   0 143127. 1530.15   1
   2   4  -2 2606.93 692.306  -2
  -2   4  -1 2606.93 692.306   1
   2   4  -1 935.854 684.397  -2
  -2   4  -2 935.854 684.397   1
   2   4   0 14324.5 860.048  -2
  -2   4  -3 14324.5 860.048   1
   2   4   1 116249. 2095.48  -2
  -2   4  -4 116249. 2095.48   1
   2   4   2 97949.4 2057.89  -2
  -2   4  -5 97949.4 2057.89   1
   2   4   3 1595.52 1130.79  -2
  -2   4  -6 1595.52 1130.79   1
   2   4   4 3440.56 1523.87  -2
  -2   4  -7 3440.56 1523.87   1
   2   4   5 13315.7 1679.05  -2
  -2   4  -8 13315.7 1679.05   1
   2   4   6 20500.0 2987.32  -2
  -2   4  -9 20500.0 2987.32   1
   2   4   7 10410.6 2076.21  -2
  -2   4 -10 10410.6 2076.21   1
   2   4   8 12572.4 2216.16  -2
  -2   4 -11 12572.4 2216.16   1
   2   4   9 1181.90 2071.89  -2
  -2   4 -12 1181.90 2071.89   1
  -2  -4 -10 1556.03 1808.42  -2
   2  -4  13 1556.03 1808.42   1
   2   4  11 4547.25 1323.57  -2
  -2   4 -14 4547.25 1323.57   1
  -2  -4 -12 10218.6 1407.30  -2
   2  -4  15 10218.6 1407.30   1
   2   4  13 8726.89 1390.77  -2
  -2   4 -16 8726.89 1390.77   1
   2   4  14 6742.18 1271.71  -2
  -2   4 -17 6742.18 1271.71   1
   2   4  15 33315.6 1489.35  -2
  -2   4 -18 33315.6 1489.35   1
  -2  -4 -16 24291.9 1182.32  -2
   2  -4  19 24291.9 1182.32   1
   2   4  17 235.356 714.599  -2
  -2   4 -20 235.356 714.599   1
  -2   3  17 231.061 720.065   1
  -2   3  16-4.58786 838.006   1
  -2   3  15 1277.33 955.484   1
  -2   3  14 9034.28 1086.73   1
  -2   3  13 8265.49 1105.90   1
  -2   3  12 7244.71 1515.77   1
   2   3 -14 14519.3 2071.91  -2
  -2   3  12 14519.3 2071.91   1
   2   3 -13 50828.1 1207.99  -2
  -2   3  11 50828.1 1207.99   1
   2   3 -12 1559.62 3199.53  -2
  -2   3  10 1559.62 3199.53   1
   2   3 -11 756.107 1983.39  -2
  -2   3   9 756.107 1983.39   1
   2   3 -10 15123.5 1934.27  -2
  -2   3   8 15123.5 1934.27   1
   2   3  -9 59936.4 2286.37  -2
  -2   3   7 59936.4 2286.37   1
   2   3  -8 11359.4 1695.89  -2
  -2   3   6 11359.4 1695.89   1
   2   3  -7 4829.48 1125.91  -2
  -2   3   5 4829.48 1125.91   1
   2   3  -6 5721.69 1110.46  -2
  -2   3   4 5721.69 1110.46   1
   2   3  -5 1355.99 1045.51  -2
  -2   3   3 1355.99 1045.51   1
  -2   3   2 10006.1 1038.84   1
   2   3  -4 30844.6 2186.54  -2
  -2   3   2 30844.6 2186.54   1
  -2   3   1 31843.7 620.139   1
   2   3  -3 43086.4 1608.19  -2
  -2   3   1 43086.4 1608.19   1
  -2   3   0 32061.3 592.538   1
  -2   3  -1 7821.21 748.073   1
  -2   3  -2 849.900 903.153   1
   2   3   0 8417.03 1865.78  -2
  -2   3  -2 8417.03 1865.78   1
  -2   3  -3 39225.0 1355.07   1
   2   3   1 50955.5 2265.05  -2
  -2   3  -3 50955.5 2265.05   1
  -2   3  -4 2311.32 1644.92   1
   2   3   2 1448.27 1325.35  -2
  -2   3  -4 1448.27 1325.35   1
  -2   3  -5 4818.64 1119.61   1
   2   3   3 8469.41 2015.84  -2
  -2   3  -5 8469.41 2015.84   1
  -2   3  -6 14108.8 1257.38   1
  -2   3  -7 76.3239 1082.31   1
  -2   3  -8 1989.98 1685.08   1
  -2   3  -9 12265.0 1972.29   1
  -2   3 -10 1517.32 1340.18   1
   2  -3  11 350.992 1380.69   1
   2  -3  12 1299.07 1562.25   1
  -2   3 -13 13687.2 1532.64   1
  -2  -3 -11 15688.9 1862.31  -2
   2  -3  13 15688.9 1862.31   1
  -2   3 -14 826.273 976.591   1
   2  -3  15 5542.77 1046.22   1
   2  -3  16 1370.61 984.030   1
  -2   3 -17 2149.83 960.889   1
  -2   3 -18 1836.06 805.982   1
   2  -3  19 131.564 677.439   1
  -2   3 -20 764.797 527.577   1
  -2   2  18 1945.18 655.919   1
  -2   2  17 1985.65 800.654   1
  -2   2  16 13616.1 1042.79   1
  -2   2  15 427.647 973.266   1
  -2   2  14-18.0507 1020.21   1
  -2   2  13 2046.73 1046.36   1
  -2   2  12 947.689 745.933   1
  -2   2  11 1060.00 871.612   1
  -2   2  10-12.2477 1524.09   1
  -2   2   9 14360.6 1676.24   1
  -2   2   8 1484.25 1317.60   1
  -2   2   7 20259.8 1540.67   1
  -2   2   6 128154. 2454.36   1
  -2   2   5 650.136 1073.18   1
  -2   2   4-318.539 992.652   1
  -2   2   3 352.955 739.288   1
  -2   2   2 43673.5 893.082   1
  -2   2   1 12354.6 453.010   1
  -2   2   0 60806.4 886.496   1
  -2   2  -1 52141.8 1056.80   1
  -2   2  -2 20061.2 723.449   1
  -2   2  -3 46848.8 1189.97   1
  -2   2  -4 545.259 1072.89   1
  -2   2  -5 40047.7 1473.43   1
  -2   2  -6 4771.58 1122.71   1
  -2   2  -7 66934.2 2822.46   1
  -2   2  -8 30808.1 1647.37   1
   2  -2   9 2068.01 1279.96   1
  -2   2 -10 18512.6 1661.76   1
   2  -2  11 10419.3 1698.09   1
  -2   2 -12 2434.82 1600.81   1
  -2   2 -13 16811.7 1104.61   1
   2  -2  14 904.102 974.522   1
   2  -2  15 5361.38 1054.30   1
   2  -2  16 113.340 958.140   1
   2  -2  17 4921.88 960.512   1
   2  -2  18 68.4828 749.299   1
   2  -2  19 876.543 638.819   1
  -2   1  18 269.690 709.422   1
  -2   1  17 68.2406 854.833   1
  -2   1  16 809.025 947.053   1
  -2   1  15 1343.68 1033.75   1
  -2   1  14 1364.34 1019.20   1
  -2   1  13 4274.14 783.690   1
  -2   1  12 309.000 724.539   1
  -2   1  11 605.003 2282.51   1
  -2   1  10 1281.67 2304.17   1
  -2   1   9 3685.81 2130.15   1
  -2   1   8 6673.03 2233.61   1
   2   1  -9 7061.87 2229.65  -2
  -2   1   8 7061.87 2229.65   1
   2   1  -8 5808.59 1626.05  -2
  -2   1   7 5808.59 1626.05   1
  -2   1   6 71400.9 2959.45   1
   2   1  -7 146114. 3317.92  -2
  -2   1   6 146114. 3317.92   1
   2   1  -6 5744.86 973.453  -2
  -2   1   5 5744.86 973.453   1
   2   1  -5 6282.27 1195.31  -2
  -2   1   4 6282.27 1195.31   1
  -2   1   3 8340.68 1048.72   1
   2   1  -4 24981.6 1134.87  -2
  -2   1   3 24981.6 1134.87   1
  -2   1   2 12746.4 808.017   1
   2   1  -3 19226.7 1153.64  -2
  -2   1   2 19226.7 1153.64   1
  -2   1   1 1408.67 1087.10   1
   2   1  -2 416.991 1253.82  -2
  -2   1   1 416.991 1253.82   1
  -2   1   0 32902.4 961.110   1
   2   1  -1 44631.9 1482.31  -2
  -2   1   0 44631.9 1482.31   1
  -2   1  -1 452953. 2110.94   1
   2   1   0 759304. 4292.60  -2
  -2   1  -1 759304. 4292.60   1
  -2   1  -2 452262. 4509.03   1
   2   1   1 930679. 5469.84  -2
  -2   1  -2 930679. 5469.84   1
   2   1   2 68265.4 2420.81  -2
  -2   1  -3 68265.4 2420.81   1
  -2   1  -4 24048.1 1335.83   1
   2  -1   5 2023.25 1493.25   1
   2   1   4 19438.4 2071.85  -2
  -2   1  -5 19438.4 2071.85   1
   2  -1   6 455.869 1135.54   1
  -2   1  -7 22374.7 1491.09   1
  -2   1  -8 1902.14 1674.41   1
  -2  -1  -7 9321.35 2474.68  -2
   2  -1   8 9321.35 2474.68   1
  -2   1  -9 9589.04 1485.73   1
   2  -1  10-128.626 1395.44   1
   2  -1  11 3218.03 1571.87   1
  -2   1 -12 674.155 1571.96   1
  -2   1 -13 2204.56 982.787   1
   2  -1  14 2663.90 1014.11   1
  -2   1 -15 2492.43 1008.11   1
  -2   1 -16 819.252 940.616   1
  -2   1 -17 451.528 890.254   1
   2  -1  18 241.129 734.499   1
  -2   1 -19 319.791 596.797   1
   2   0 -19 391.970 794.219  -2
  -2   0  19 391.970 794.219   1
   2   0 -18 3873.48 1053.94  -2
  -2   0  18 3873.48 1053.94   1
   2   0 -17 7841.84 1268.55  -2
  -2   0  17 7841.84 1268.55   1
   2   0 -16 4441.82 1330.71  -2
  -2   0  16 4441.82 1330.71   1
   2   0 -15 294.725 1363.90  -2
  -2   0  15 294.725 1363.90   1
   2   0 -14 22757.8 1613.57  -2
  -2   0  14 22757.8 1613.57   1
   2   0 -13 126.550 908.445  -2
  -2   0  13 126.550 908.445   1
   2   0 -12 36720.0 1539.42  -2
  -2   0  12 36720.0 1539.42   1
   2   0 -11 128449. 4201.27  -2
  -2   0  11 128449. 4201.27   1
   2   0 -10 8644.90 2055.38  -2
  -2   0  10 8644.90 2055.38   1
   2   0  -9 15283.3 2047.89  -2
  -2   0   9 15283.3 2047.89   1
   2   0  -8 34116.1 2218.14  -2
  -2   0   8 34116.1 2218.14   1
   2   0  -7 42206.6 2190.02  -2
  -2   0   7 42206.6 2190.02   1
   2   0  -6 1140.67 1190.68  -2
  -2   0   6 1140.67 1190.68   1
   2   0  -5 2887.55 791.201  -2
  -2   0   5 2887.55 791.201   1
   2   0  -4 265.341 431.869  -2
  -2   0   4 265.341 431.869   1
   2   0  -3 338352. 2335.72  -2
  -2   0   3 338352. 2335.72   1
   2   0  -2 82585.3 1590.94  -2
  -2   0   2 82585.3 1590.94   1
  -2   0   1 335286. 1938.90  -2
   2   0  -1 335286. 1938.90   1
  -2   0   0 15368.0 592.724  -2
   2   0   0 15368.0 592.724   1
  -2   0  -1 134172. 1322.07  -2
   2   0   1 134172. 1322.07   1
   2   0   2 514946. 2563.58  -2
  -2   0  -2 514946. 2563.58   1
  -2   0  -3 991959. 3396.68  -2
   2   0   3 991959. 3396.68   1
   2   0   4 67745.7 2112.66  -2
  -2   0  -4 67745.7 2112.66   1
  -2   0  -5 103117. 2672.22  -2
   2   0   5 103117. 2672.22   1
  -2   0  -6 38870.2 2146.16  -2
   2   0   6 38870.2 2146.16   1
  -2   0  -7 14354.6 1884.29  -2
   2   0   7 14354.6 1884.29   1
   2   0   8 4572.90 1746.21  -2
  -2   0  -8 4572.90 1746.21   1
   2   0   9 25947.5 2314.39  -2
  -2   0  -9 25947.5 2314.39   1
   2   0  10 6819.02 2009.27  -2
  -2   0 -10 6819.02 2009.27   1
  -2   0 -11 28394.7 2710.99  -2
   2   0  11 28394.7 2710.99   1
  -2   0 -12 7352.24 1029.30  -2
   2   0  12 7352.24 1029.30   1
  -2   0 -13 9835.56 1385.12  -2
   2   0  13 9835.56 1385.12   1
  -2   0 -14 2584.90 1149.52  -2
   2   0  14 2584.90 1149.52   1
   2   0  15 34.1292 1239.99  -2
  -2   0 -15 34.1292 1239.99   1
  -2   0 -16 240.249 1053.07  -2
   2   0  16 240.249 1053.07   1
  -2   0 -17 1293.70 1067.35  -2
   2   0  17 1293.70 1067.35   1
   2   0  18 797.362 825.912  -2
  -2   0 -18 797.362 825.912   1
  -2   0 -19 916.453 703.550  -2
   2   0  19 916.453 703.550   1
  -2  -1  19 1292.58 669.386   1
  -2  -1  18 465.111 822.329   1
  -2  -1  17 1517.87 932.169   1
  -2  -1  16 2262.78 989.930   1
  -2  -1  15 115.439 988.174   1
  -2  -1  14 4765.42 1042.70   1
  -2  -1  13 2298.50 973.533   1
  -2  -1  12 160.605 2317.61   1
  -2  -1  11 794.467 1416.30   1
  -2  -1  10 548.102 1405.65   1
   2  -1  -8 8114.67 2251.09  -2
  -2  -1   9 8114.67 2251.09   1
  -2  -1   8 307.212 1207.60   1
  -2  -1   7 77057.4 3117.77   1
   2  -1  -6 141500. 3224.97  -2
  -2  -1   7 141500. 3224.97   1
  -2  -1   6 1607.71 746.050   1
   2  -1  -5 4812.23 1724.62  -2
  -2  -1   6 4812.23 1724.62   1
  -2  -1   5 5889.02 738.276   1
  -2  -1   4 19661.5 796.620   1
   2  -1  -3 27438.8 2117.42  -2
  -2  -1   4 27438.8 2117.42   1
  -2  -1   3 9216.10 803.409   1
  -2   1   2 20395.6 1656.19  -2
   2   1  -3 20395.6 1656.19   1
  -2  -1   2 76.1994 532.715   1
   2   1  -1 13566.0 633.018   1
   2  -1   0 40723.5 1393.49  -2
  -2  -1   1 40723.5 1393.49   1
   2   1   0 301486. 1110.86   1
   2  -1   1 728622. 4796.07  -2
  -2  -1   0 728622. 4796.07   1
   2   1   1 554743. 2446.13   1
   2  -1   2 953161. 5024.53  -2
  -2  -1  -1 953161. 5024.53   1
  -2  -1  -2 56958.9 1474.25   1
  -2  -1  -3 23347.4 1659.51   1
  -2   1  -4 42272.6 2174.41  -2
   2   1   3 42272.6 2174.41   1
  -2   1  -5 21896.2 1533.22  -2
   2   1   4 21896.2 1533.22   1
  -2   1  -6 10908.1 1597.85  -2
   2   1   5 10908.1 1597.85   1
   2  -1   7 39365.7 1954.23  -2
  -2  -1  -6 39365.7 1954.23   1
  -2   1  -8 10602.6 1741.94  -2
   2   1   7 10602.6 1741.94   1
  -2   1  -9 10550.5 1860.13  -2
   2   1   8 10550.5 1860.13   1
  -2   1 -10 3397.77 1833.47  -2
   2   1   9 3397.77 1833.47   1
   2  -1  11 8714.81 2087.74  -2
  -2  -1 -10 8714.81 2087.74   1
  -2  -1 -11 69.3922 2168.90   1
  -2  -1 -12-174.803 966.726   1
  -2  -1 -13 75.4975 996.829   1
  -2  -1 -14 6084.37 1044.82   1
  -2  -1 -15 9.65588 956.747   1
   2   1  16 486.637 885.405   1
   2   1  17 206.457 785.821   1
   2   1  18 228.281 636.945   1
  -2  -2  19 1443.40 712.600   1
  -2  -2  18 6020.75 876.980   1
  -2  -2  17 7172.46 998.556   1
  -2  -2  16 255.772 974.037   1
  -2  -2  15 1257.39 1019.35   1
  -2  -2  14 622.274 981.168   1
  -2  -2  13 3320.10 982.058   1
  -2  -2  12 2226.86 1504.21   1
  -2  -2  11 7529.14 1987.67   1
  -2  -2  10 6609.32 1423.64   1
  -2  -2   9 2975.64 1279.85   1
  -2  -2   8 104285. 2305.78   1
  -2  -2   7 29042.4 1245.90   1
   2   2  -6 4175.23 894.365   1
   2   2  -5 603.086 1075.80   1
   2   2  -4 22895.1 1221.87   1
  -2  -2   3 28795.5 1211.29   1
  -2  -2   2 25894.9 731.203   1
  -2  -2   1 95305.1 807.321   1
   2   2   0 19530.5 846.890   1
   2   2   1 43370.2 1227.40   1
   2   2   2 8940.85 937.152   1
  -2  -2  -3 3107.40 1001.29   1
  -2  -2  -4 40412.5 2176.84   1
  -2  -2  -5 99237.5 3109.03   1
  -2  -2  -6-51.9081 1634.22   1
  -2  -2  -7 27869.9 2437.34   1
  -2  -2  -8 606.198 1902.34   1
  -2  -2  -9 32388.4 2696.40   1
   2   2  10 896.608 2388.30   1
   2   2  11 107.786 1136.16   1
  -2  -2 -12 7426.76 1039.52   1
  -2  -2 -13 9263.27 1074.23   1
  -2  -2 -14 415.865 965.211   1
   2   2  15 1536.66 970.183   1
  -2  -2 -16 2709.91 854.871   1
   2   2  17 718.715 712.897   1
   2   2  18 292.491 557.066   1
  -2  -3  20 107.383 558.231   1
  -2  -3  19 311.816 702.625   1
  -2  -3  18 885.525 849.228   1
  -2  -3  17 111.942 920.312   1
  -2  -3  16 14686.7 1140.63   1
  -2  -3  15 4367.71 1031.60   1
  -2  -3  14 11186.0 1523.30   1
   2  -3 -12 14518.5 2047.11  -2
  -2  -3  14 14518.5 2047.11   1
   2  -3 -11 50036.4 1537.59  -2
  -2  -3  13 50036.4 1537.59   1
  -2  -3  12-591.013 2108.75   1
  -2  -3  11 909.835 1859.45   1
   2  -3  -9-592.657 2507.31  -2
  -2  -3  11-592.657 2507.31   1
  -2  -3  10 12638.8 1492.99   1
  -2  -3   9 24269.0 2511.55   1
   2   3  -8 8485.77 1107.17   1
   2   3  -7 408.842 901.911   1
  -2  -3   6 401.961 1201.59   1
   2   3  -5 561.685 1438.86   1
   2  -3  -3 786.997 2302.17  -2
  -2  -3   5 786.997 2302.17   1
   2   3  -4 24445.1 1369.17   1
   2   3  -3 14322.7 1008.30   1
   2   3  -2 40289.7 779.377   1
  -2  -3   1 26961.6 1185.04   1
  -2  -3   0 11653.3 1053.46   1
   2   3   1 11711.4 1055.65   1
   2   3   2 23.8153 469.565   1
  -2   3  -5 5831.60 985.204  -2
   2   3   3 5831.60 985.204   1
   2   3   4 7801.40 1764.34   1
  -2   3  -6 17763.5 1471.43  -2
   2   3   4 17763.5 1471.43   1
  -2   3  -7 718.928 2295.21  -2
   2   3   5 718.928 2295.21   1
   2   3   6 12202.1 2132.23   1
   2   3   7 2213.43 2008.24   1
   2   3   8 15.3590 1989.90   1
   2   3   9-1875.05 2213.49   1
   2   3  10 1646.25 2523.59   1
   2   3  11 4937.98 1000.12   1
  -2  -3 -12 651.931 984.433   1
  -2  -3 -13 7022.50 1061.56   1
  -2  -3 -14 2660.75 975.300   1
  -2  -3 -15 3192.80 922.770   1
   2   3  16 340.233 764.582   1
   2   3  17 1096.88 659.382   1
   2  -4 -17 344.645 681.595  -2
  -2  -4  20 344.645 681.595   1
   2  -4 -16 1491.31 979.203  -2
  -2  -4  19 1491.31 979.203   1
   2  -4 -15 2683.53 1170.23  -2
  -2  -4  18 2683.53 1170.23   1
   2  -4 -14 8721.23 1328.07  -2
  -2  -4  17 8721.23 1328.07   1
   2  -4 -13 10525.5 1425.18  -2
  -2  -4  16 10525.5 1425.18   1
   2  -4 -12 40514.9 1806.23  -2
  -2  -4  15 40514.9 1806.23   1
   2  -4 -11 9931.32 1414.19  -2
  -2  -4  14 9931.32 1414.19   1
   2  -4 -10 70979.6 1968.02  -2
  -2  -4  13 70979.6 1968.02   1
   2  -4  -9 1929.08 1894.39  -2
  -2  -4  12 1929.08 1894.39   1
   2  -4  -8 9244.59 2866.82  -2
  -2  -4  11 9244.59 2866.82   1
   2  -4  -7 18588.7 3076.99  -2
  -2  -4  10 18588.7 3076.99   1
   2  -4  -6 1282.14 1275.11  -2
  -2  -4   9 1282.14 1275.11   1
   2  -4  -5 4044.75 1407.23  -2
  -2  -4   8 4044.75 1407.23   1
   2  -4  -4 61986.0 2628.60  -2
  -2  -4   7 61986.0 2628.60   1
  -2   4   3 17936.1 1946.59  -2
   2   4  -6 17936.1 1946.59   1
  -2   4   2 15906.4 1789.90  -2
   2   4  -5 15906.4 1789.90   1
  -2   4   1 76822.0 2067.73  -2
   2   4  -4 76822.0 2067.73   1
  -2   4   0 142375. 2998.34  -2
   2   4  -3 142375. 2998.34   1
  -2   4  -1 4054.16 1279.46  -2
   2   4  -2 4054.16 1279.46   1
  -2   4  -2 562.718 1177.09  -2
   2   4  -1 562.718 1177.09   1
   2  -4   3 15273.2 1482.06  -2
  -2  -4   0 15273.2 1482.06   1
  -2   4  -4 117179. 2389.38  -2
   2   4   1 117179. 2389.38   1
  -2   4  -5 109007. 2220.67  -2
   2   4   2 109007. 2220.67   1
  -2   4  -6 734.815 1831.07  -2
   2   4   3 734.815 1831.07   1
  -2   4  -7 3360.67 2312.24  -2
   2   4   4 3360.67 2312.24   1
  -2   4  -8 14547.0 2798.44  -2
   2   4   5 14547.0 2798.44   1
  -2   4  -9 18529.6 3135.02  -2
   2   4   6 18529.6 3135.02   1
  -2   4 -10 6262.52 2842.09  -2
   2   4   7 6262.52 2842.09   1
  -2   4 -11 11639.3 3366.94  -2
   2   4   8 11639.3 3366.94   1
  -2   4 -12 1497.46 2361.70  -2
   2   4   9 1497.46 2361.70   1
   2  -4  13 1087.44 1078.28  -2
  -2  -4 -10 1087.44 1078.28   1
  -2   4 -14 4920.24 1301.70  -2
   2   4  11 4920.24 1301.70   1
  -2   4 -15 9448.35 1376.18  -2
   2   4  12 9448.35 1376.18   1
  -2   4 -16 7860.99 1360.21  -2
   2   4  13 7860.99 1360.21   1
   2  -4  17 6879.75 1275.60  -2
  -2  -4 -14 6879.75 1275.60   1
   2  -4  18 34317.0 1458.24  -2
  -2  -4 -15 34317.0 1458.24   1
   2  -4  19 24956.9 1154.48  -2
  -2  -4 -16 24956.9 1154.48   1
  -2   4 -20 873.174 698.241  -2
   2   4  17 873.174 698.241   1
  -2  -5  20 1085.12 610.393   1
  -2  -5  19 1261.16 757.644   1
  -2  -5  18 4424.50 896.551   1
  -2  -5  17 1422.39 930.665   1
  -2  -5  16 4847.01 1019.83   1
  -2  -5  15 5750.39 1043.34   1
  -2  -5  14 14857.0 1112.06   1
  -2  -5  13 73.2828 761.662   1
  -2  -5  12 391.829 2094.34   1
  -2  -5  11 3131.08 2108.01   1
  -2  -5  10 1507.67 2049.19   1
   2   5  -9 1832.61 1102.66   1
  -2  -5   8 13692.4 1546.10   1
   2   5  -7 2237.58 1759.44   1
   2  -5  -3 4262.11 2517.54  -2
  -2  -5   7 4262.11 2517.54   1
  -2   5   2 18064.1 1867.15  -2
   2   5  -6 18064.1 1867.15   1
   2   5  -5 1376.91 1670.43   1
   2  -5  -1 7139.13 2364.57  -2
  -2  -5   5 7139.13 2364.57   1
  -2  -5   4 87542.9 3064.92   1
  -2   5   0 151011. 3672.48  -2
   2   5  -4 151011. 3672.48   1
   2   5  -3 7440.66 1323.71   1
   2   5  -2 29528.5 1237.37   1
  -2  -5   1 2140.97 1258.12   1
  -2   5  -3 2801.89 2179.62  -2
   2   5  -1 2801.89 2179.62   1
  -2   5  -4 25352.2 2444.86  -2
   2   5   0 25352.2 2444.86   1
   2   5   1 15121.3 1044.59   1
  -2   5  -6 44882.4 2889.25  -2
   2   5   2 44882.4 2889.25   1
  -2   5  -7 15666.7 2619.54  -2
   2   5   3 15666.7 2619.54   1
  -2   5  -8 17884.8 2736.42  -2
   2   5   4 17884.8 2736.42   1
  -2   5  -9 1989.96 2537.96  -2
   2   5   5 1989.96 2537.96   1
  -2   5 -10 10679.0 2789.33  -2
   2   5   6 10679.0 2789.33   1
  -2   5 -11 14992.6 3193.27  -2
   2   5   7 14992.6 3193.27   1
  -2   5 -12 4237.73 3109.54  -2
   2   5   8 4237.73 3109.54   1
   2   5   9 6389.33 2546.83   1
  -2   5 -13 16262.4 1321.28  -2
   2   5   9 16262.4 1321.28   1
  -2   5 -14 1107.74 1274.56  -2
   2   5  10 1107.74 1274.56   1
  -2  -5 -11-324.104 1364.95   1
  -2   5 -15 2896.71 1859.87  -2
   2   5  11 2896.71 1859.87   1
  -2  -5 -12 5115.11 1038.93   1
  -2  -5 -13 17565.5 1078.27   1
  -2  -5 -14 1935.96 876.824   1
  -2  -5 -15 1112.34 750.133   1
  -2  -5 -16 313.338 593.860   1
  -2  -6  20 254.207 594.282   1
  -2  -6  19 1713.73 756.157   1
  -2  -6  18 360.564 867.766   1
  -2  -6  17-97.7153 899.539   1
  -2  -6  16-23.0468 959.304   1
  -2  -6  15 18.7388 962.002   1
   2   6 -14 5027.28 821.591   1
  -2  -6  13 915.923 931.841   1
  -2  -6  12 1226.22 2391.28   1
  -2  -6  11 4679.91 2359.26   1
  -2  -6  10 454.539 1206.44   1
  -2  -6   9 7017.79 1481.25   1
  -2  -6   8-523.910 1314.30   1
   2   6  -7-219.306 1297.89   1
  -2  -6   6 69730.9 2211.33   1
   2   6  -5 7707.01 1394.83   1
   2   6  -4 14942.5 1444.72   1
  -2  -6   3-474.560 1308.98   1
   2   6  -2 21966.0 1141.59   1
   2   6  -1 9919.02 1116.82   1
   2   6   0 32654.2 1695.46   1
   2   6   1 31075.0 2328.64   1
   2   6   2 556.682 1787.23   1
   2   6   3 7424.43 2051.61   1
   2   6   4 8202.48 2166.42   1
   2   6   5 3369.71 2064.86   1
   2   6   6 2550.11 2207.28   1
   2   6   7-319.717 2456.17   1
   2   6   8 555.176 1131.76   1
   2   6   9-284.949 963.031   1
  -2  -6 -10 2545.00 979.392   1
  -2  -6 -11 849.460 979.037   1
  -2  -6 -12 706.801 955.210   1
  -2  -6 -13 1462.68 878.046   1
  -2  -6 -14 51.0945 755.598   1
   2   6  15 110.836 645.841   1
  -2  -7  20 237.569 569.591   1
  -2  -7  19-284.456 717.983   1
  -2  -7  18-85.4962 829.128   1
  -2  -7  17 348.901 1186.95   1
   2  -7 -12-48.2186 1748.91  -2
  -2  -7  17-48.2186 1748.91   1
   2  -7 -11 6574.81 1296.41  -2
  -2  -7  16 6574.81 1296.41   1
  -2  -7  15-557.216 1292.91   1
   2  -7 -10 375.865 1846.64  -2
  -2  -7  15 375.865 1846.64   1
   2  -7  -9 1430.64 1261.07  -2
  -2  -7  14 1430.64 1261.07   1
   2  -7  -8 3750.22 1282.02  -2
  -2  -7  13 3750.22 1282.02   1
  -2  -7  12-441.165 2362.25   1
   2   7 -11 15127.4 2086.10   1
   2  -7  -6 29036.3 3480.07  -2
  -2  -7  11 29036.3 3480.07   1
  -2  -7  10 570.638 2198.06   1
  -2   7   5 1946.55 1678.67  -2
   2   7 -10 1946.55 1678.67   1
  -2  -7   9 2068.53 2087.71   1
  -2   7   4 4497.57 2539.78  -2
   2   7  -9 4497.57 2539.78   1
  -2  -7   8 31.8667 2047.64   1
  -2   7   3 2906.98 2677.28  -2
   2   7  -8 2906.98 2677.28   1
  -2   7   2 26304.3 2072.64  -2
   2   7  -7 26304.3 2072.64   1
  -2   7   1 24094.9 2051.90  -2
   2   7  -6 24094.9 2051.90   1
   2   7  -5 125538. 3783.87   1
   2  -7   0 150904. 4421.52  -2
  -2  -7   5 150904. 4421.52   1
   2   7  -4 28866.7 2391.61   1
   2  -7   1 114922. 3896.82  -2
  -2  -7   4 114922. 3896.82   1
  -2   7  -2 272480. 3832.59  -2
   2   7  -3 272480. 3832.59   1
  -2   7  -3 10954.6 2687.29  -2
   2   7  -2 10954.6 2687.29   1
  -2   7  -4 10400.3 2676.97  -2
   2   7  -1 10400.3 2676.97   1
  -2  -7   0 25834.9 1751.96   1
  -2   7  -5 55889.1 3248.09  -2
   2   7   0 55889.1 3248.09   1
  -2   7  -6 17684.7 2705.17  -2
   2   7   1 17684.7 2705.17   1
  -2   7  -7 49071.1 3297.10  -2
   2   7   2 49071.1 3297.10   1
  -2   7  -8 8293.09 2692.27  -2
   2   7   3 8293.09 2692.27   1
  -2   7  -9 21976.5 3116.75  -2
   2   7   4 21976.5 3116.75   1
  -2   7 -10 17256.8 3191.83  -2
   2   7   5 17256.8 3191.83   1
  -2   7 -11 4039.87 3147.88  -2
   2   7   6 4039.87 3147.88   1
   2  -7  12 2242.61 1472.68  -2
  -2  -7  -7 2242.61 1472.68   1
  -2  -7  -8 2589.77 1366.87   1
  -2   7 -13 2945.99 1796.46  -2
   2   7   8 2945.99 1796.46   1
  -2  -7  -9 1176.08 1466.99   1
  -2   7 -14 1241.94 1793.58  -2
   2   7   9 1241.94 1793.58   1
   2   7  10 1932.29 959.334   1
  -2  -7 -11 1263.58 974.730   1
   2   7  12 3970.61 900.384   1
   2   7  13 18.2785 790.816   1
  -2  -7 -14 427.182 683.863   1
  -2  -7 -15 199.706 715.092   1
   2  -8 -14 14815.1 1371.77  -2
  -2  -8  20 14815.1 1371.77   1
   2  -8 -13 2330.62 973.421  -2
  -2  -8  19 2330.62 973.421   1
   2  -8 -12 3705.03 1153.64  -2
  -2  -8  18 3705.03 1153.64   1
   2  -8 -11 816.845 1028.38  -2
  -2  -8  17 816.845 1028.38   1
   2  -8 -10 988.390 1239.36  -2
  -2  -8  16 988.390 1239.36   1
   2  -8  -9 34429.7 1671.60  -2
  -2  -8  15 34429.7 1671.60   1
  -2   8   8 21995.6 1543.95  -2
   2   8 -14 21995.6 1543.95   1
  -2   8   7 1644.48 1192.30  -2
   2   8 -13 1644.48 1192.30   1
  -2   8   6 140.953 1132.77  -2
   2   8 -12 140.953 1132.77   1
   2  -8  -5 7135.70 2108.11  -2
  -2  -8  11 7135.70 2108.11   1
  -2   8   4 4669.98 1605.14  -2
   2   8 -10 4669.98 1605.14   1
  -2   8   3 1208.14 1889.46  -2
   2   8  -9 1208.14 1889.46   1
  -2   8   2 10086.5 2046.92  -2
   2   8  -8 10086.5 2046.92   1
  -2   8   1 6744.76 1972.41  -2
   2   8  -7 6744.76 1972.41   1
  -2   8   0 4792.43 2445.07  -2
   2   8  -6 4792.43 2445.07   1
   2  -8   1 1175.16 1762.55  -2
  -2  -8   5 1175.16 1762.55   1
  -2   8  -2 58294.4 2768.78  -2
   2   8  -4 58294.4 2768.78   1
   2  -8   3 41327.4 2562.97  -2
  -2  -8   3 41327.4 2562.97   1
  -2   8  -4 4591.60 2678.56  -2
   2   8  -2 4591.60 2678.56   1
  -2   8  -5 4585.65 2477.18  -2
   2   8  -1 4585.65 2477.18   1
  -2   8  -6 69247.4 4316.10  -2
   2   8   0 69247.4 4316.10   1
  -2   8  -7 561.282 1783.33  -2
   2   8   1 561.282 1783.33   1
  -2   8  -8 1111.21 2599.50  -2
   2   8   2 1111.21 2599.50   1
  -2   8  -9 7728.39 3054.70  -2
   2   8   3 7728.39 3054.70   1
  -2   8 -10-223.238 2858.24  -2
   2   8   4-223.238 2858.24   1
  -2   8 -11 1586.48 3179.57  -2
   2   8   5 1586.48 3179.57   1
   2  -8  12 5484.47 1267.97  -2
  -2  -8  -6 5484.47 1267.97   1
   2  -8  13 1546.16 1276.24  -2
  -2  -8  -7 1546.16 1276.24   1
   2  -8  14 327.520 1123.66  -2
  -2  -8  -8 327.520 1123.66   1
  -2   8 -15 1389.63 1162.79  -2
   2   8   9 1389.63 1162.79   1
   2  -8  16 149.734 1214.87  -2
  -2  -8 -10 149.734 1214.87   1
  -2   8 -17 7350.85 1239.84  -2
   2   8  11 7350.85 1239.84   1
  -2   8 -18 1028.66 1083.18  -2
   2   8  12 1028.66 1083.18   1
  -2   8 -19 6508.51 975.322  -2
   2   8  13 6508.51 975.322   1
   2  -8  20 6891.38 1118.97  -2
  -2  -8 -14 6891.38 1118.97   1
  -2  -9  20 245.659 847.331   1
  -2  -9  19-81.2291 684.175   1
  -2  -9  18-352.068 778.973   1
  -2  -9  17 993.078 877.032   1
  -2  -9  16 5041.30 817.152   1
   2   9 -15 920.554 951.368   1
  -2  -9  14 5591.31 997.171   1
  -2  -9  13 22974.2 1625.97   1
  -2   9   6 44353.7 1540.76  -2
   2   9 -13 44353.7 1540.76   1
   2  -9  -5 13955.8 1322.32  -2
  -2  -9  12 13955.8 1322.32   1
   2   9 -11 183.671 2015.93   1
   2  -9  -4 193.606 1294.90  -2
  -2  -9  11 193.606 1294.90   1
  -2   9   3 909.395 2071.77  -2
   2   9 -10 909.395 2071.77   1
   2  -9  -2 7644.33 2160.14  -2
  -2  -9   9 7644.33 2160.14   1
  -2   9   1-84.0985 1923.04  -2
   2   9  -8-84.0985 1923.04   1
  -2   9   0 5848.03 2626.37  -2
   2   9  -7 5848.03 2626.37   1
  -2   9  -1 39737.0 3383.19  -2
   2   9  -6 39737.0 3383.19   1
  -2   9  -2 2214.19 1757.18  -2
   2   9  -5 2214.19 1757.18   1
   2  -9   3 3712.02 1855.78  -2
  -2  -9   4 3712.02 1855.78   1
   2  -9   4 3758.16 1836.02  -2
  -2  -9   3 3758.16 1836.02   1
  -2   9  -5 4772.77 2519.45  -2
   2   9  -2 4772.77 2519.45   1
  -2   9  -6-30.0219 2468.05  -2
   2   9  -1-30.0219 2468.05   1
  -2   9  -7 4281.48 2726.30  -2
   2   9   0 4281.48 2726.30   1
  -2   9  -8 5288.47 2829.96  -2
   2   9   1 5288.47 2829.96   1
  -2   9  -9 2839.75 2000.72  -2
   2   9   2 2839.75 2000.72   1
  -2   9 -10 6510.27 3179.20  -2
   2   9   3 6510.27 3179.20   1
   2  -9  11 12323.7 1523.44  -2
  -2  -9  -4 12323.7 1523.44   1
   2  -9  12 3642.81 1252.50  -2
  -2  -9  -5 3642.81 1252.50   1
  -2   9 -13 12818.0 1361.91  -2
   2   9   6 12818.0 1361.91   1
  -2   9 -14 8508.41 1312.28  -2
   2   9   7 8508.41 1312.28   1
   2  -9  15 24567.6 1442.62  -2
  -2  -9  -8 24567.6 1442.62   1
   2  -9  16 45264.7 1531.63  -2
  -2  -9  -9 45264.7 1531.63   1
   2   9  10 3194.99 936.403   1
  -2  -9 -11 798.606 816.524   1
  -2  -9 -12 325.553 681.824   1
  -2  -9 -13 1525.72 922.045   1
  -2 -10  20 178.476 741.864   1
  -2 -10  19 1053.72 659.883   1
  -2 -10  18 5159.08 815.792   1
  -2 -10  17 127.885 833.634   1
  -2 -10  16 7678.64 968.707   1
  -2 -10  15 20381.5 1115.24   1
  -2 -10  14 191.016 946.910   1
  -2 -10  13 12808.1 1113.50   1
  -2 -10  12 34623.5 1291.47   1
  -2 -10  11 4962.50 1000.21   1
   2  10 -10 5076.22 812.247   1
   2  10  -9 149.709 1685.06   1
  -2 -10   8 683.821 1608.57   1
   2  10  -7-338.500 2003.72   1
   2  10  -6 2178.93 2219.78   1
  -2 -10   5 13667.0 1690.05   1
   2  10  -4-812.130 1477.59   1
  -2 -10   3 3397.19 2147.04   1
  -2  10  -5 2625.26 2699.22  -2
   2  10  -3 2625.26 2699.22   1
   2  10  -2 1914.71 2072.20   1
  -2  10  -7 1015.90 2885.63  -2
   2  10  -1 1015.90 2885.63   1
  -2  10  -8 2028.33 2844.79  -2
   2  10   0 2028.33 2844.79   1
  -2  10  -9 14062.2 3246.21  -2
   2  10   1 14062.2 3246.21   1
   2  10   2 792.447 1074.50   1
   2 -10  10 761.140 1715.13  -2
  -2 -10  -2 761.140 1715.13   1
  -2 -10  -3 15.0421 918.426   1
   2  10   4 561.138 940.659   1
  -2 -10  -5 360.541 954.519   1
  -2 -10  -6 4955.80 1026.58   1
  -2 -10  -7 4595.47 1002.46   1
   2  10   8 707.496 945.459   1
  -2 -10  -9 1643.55 919.594   1
  -2 -10 -10 370.117 809.107   1
   2  10  11 2444.57 610.718   1
  -2 -10 -12-85.6809 914.330   1
  -2 -11  19 2500.79 956.191   1
  -2 -11  18 563.826 930.528   1
   2 -11 -10 1907.26 1390.70  -2
  -2 -11  18 1907.26 1390.70   1
  -2 -11  17-29.8850 1056.40   1
   2 -11  -9 82.2561 1606.12  -2
  -2 -11  17 82.2561 1606.12   1
   2 -11  -8 3523.73 1168.10  -2
  -2 -11  16 3523.73 1168.10   1
  -2  11   7-309.644 1210.14  -2
   2  11 -15-309.644 1210.14   1
  -2  11   6 3585.22 1252.85  -2
   2  11 -14 3585.22 1252.85   1
  -2  11   5 2397.53 1320.93  -2
   2  11 -13 2397.53 1320.93   1
  -2  11   4 5347.33 1315.18  -2
   2  11 -12 5347.33 1315.18   1
   2 -11  -3-476.844 1266.23  -2
  -2 -11  11-476.844 1266.23   1
  -2  11   2 3611.89 1281.94  -2
   2  11 -10 3611.89 1281.94   1
   2 -11  -1 2287.24 1210.25  -2
  -2 -11   9 2287.24 1210.25   1
   2 -11   0 2588.14 1376.73  -2
  -2 -11   8 2588.14 1376.73   1
  -2  11  -1 157.635 2853.35  -2
   2  11  -7 157.635 2853.35   1
  -2  11  -2 570.812 2840.34  -2
   2  11  -6 570.812 2840.34   1
  -2  11  -3 7243.03 2160.82  -2
   2  11  -5 7243.03 2160.82   1
   2 -11   4 12431.3 2335.12  -2
  -2 -11   4 12431.3 2335.12   1
   2 -11   5 2710.77 2129.40  -2
  -2 -11   3 2710.77 2129.40   1
   2 -11   6 1263.59 2134.96  -2
  -2 -11   2 1263.59 2134.96   1
  -2  11  -7 22503.0 3582.17  -2
   2  11  -1 22503.0 3582.17   1
  -2  11  -8 3096.39 1544.06  -2
   2  11   0 3096.39 1544.06   1
   2 -11   9 468.962 1808.59  -2
  -2 -11  -1 468.962 1808.59   1
   2 -11  10 1986.94 1295.35  -2
  -2 -11  -2 1986.94 1295.35   1
   2 -11  11 3063.09 1312.11  -2
  -2 -11  -3 3063.09 1312.11   1
   2 -11  12 6396.87 1107.54  -2
  -2 -11  -4 6396.87 1107.54   1
   2 -11  13 29945.7 1236.71  -2
  -2 -11  -5 29945.7 1236.71   1
  -2 -11  -6 292.127 1379.69   1
   2 -11  14 2442.22 1301.87  -2
  -2 -11  -6 2442.22 1301.87   1
  -2 -11  -7 324.235 962.369   1
  -2  11 -15 4836.23 1702.29  -2
   2  11   7 4836.23 1702.29   1
  -2 -11  -8 3632.43 735.530   1
  -2 -11  -9 2102.96 1256.63   1
  -2 -11 -10 122.159 1084.77   1
  -2 -11 -11 460.317 885.422   1
   2 -12 -10 910.970 1067.42  -2
  -2 -12  19 910.970 1067.42   1
   2 -12  -9 577.893 846.307  -2
  -2 -12  18 577.893 846.307   1
   2 -12  -8 134.673 836.143  -2
  -2 -12  17 134.673 836.143   1
  -2  12   7 625.008 1097.40  -2
   2  12 -16 625.008 1097.40   1
  -2  12   6 8903.24 1256.60  -2
   2  12 -15 8903.24 1256.60   1
  -2  12   5 587.940 1074.26  -2
   2  12 -14 587.940 1074.26   1
  -2  12   4 1841.08 1312.31  -2
   2  12 -13 1841.08 1312.31   1
   2 -12  -3 2608.28 1306.39  -2
  -2 -12  12 2608.28 1306.39   1
   2 -12  -2 1268.02 1294.51  -2
  -2 -12  11 1268.02 1294.51   1
  -2  12   1 201.646 1263.89  -2
   2  12 -10 201.646 1263.89   1
   2 -12   0 6145.30 1333.34  -2
  -2 -12   9 6145.30 1333.34   1
   2 -12   1 3671.18 1270.52  -2
  -2 -12   8 3671.18 1270.52   1
   2 -12   2 13837.7 1369.05  -2
  -2 -12   7 13837.7 1369.05   1
  -2  12  -3 790.329 1247.17  -2
   2  12  -6 790.329 1247.17   1
   2 -12   4 7062.98 1304.95  -2
  -2 -12   5 7062.98 1304.95   1
  -2  12  -5 494.894 1136.93  -2
   2  12  -4 494.894 1136.93   1
   2 -12   6 164.537 1301.62  -2
  -2 -12   3 164.537 1301.62   1
   2 -12   7 52773.0 1802.11  -2
  -2 -12   2 52773.0 1802.11   1
   2 -12   8 42170.2 1726.17  -2
  -2 -12   1 42170.2 1726.17   1
  -2  12  -9 26181.2 1565.40  -2
   2  12   0 26181.2 1565.40   1
   2 -12  10 2316.51 1288.99  -2
  -2 -12  -1 2316.51 1288.99   1
  -2  12 -11 2282.23 1287.74  -2
   2  12   2 2282.23 1287.74   1
   2 -12  12 10916.3 2163.89  -2
  -2 -12  -3 10916.3 2163.89   1
   2 -12  13 5215.71 2037.79  -2
  -2 -12  -4 5215.71 2037.79   1
   2 -12  14 716.964 1744.39  -2
  -2 -12  -5 716.964 1744.39   1
   2 -12  15 3270.89 1717.02  -2
  -2 -12  -6 3270.89 1717.02   1
   2 -12  16 2623.42 1743.53  -2
  -2 -12  -7 2623.42 1743.53   1
   2 -12  17 3852.25 1610.21  -2
  -2 -12  -8 3852.25 1610.21   1
   2 -12  18 518.361 1377.36  -2
  -2 -12  -9 518.361 1377.36   1
   2 -12  19 304.264 1086.96  -2
  -2 -12 -10 304.264 1086.96   1
  -2 -13  18 1192.76 887.213   1
  -2 -13  17 398.206 574.693   1
  -2 -13  16-124.055 798.061   1
  -2 -13  15 295.900 1089.01   1
  -2  13   5 1044.44 1655.21  -2
   2  13 -15 1044.44 1655.21   1
  -2 -13  14 71.7659 1186.26   1
  -2  13   4 396.111 1790.42  -2
   2  13 -14 396.111 1790.42   1
   2 -13  -3 10563.3 1350.74  -2
  -2 -13  13 10563.3 1350.74   1
   2 -13  -2 1662.50 1325.81  -2
  -2 -13  12 1662.50 1325.81   1
  -2  13   1 1378.23 1313.05  -2
   2  13 -11 1378.23 1313.05   1
   2 -13   0 1085.53 1279.93  -2
  -2 -13  10 1085.53 1279.93   1
  -2  13  -1 5543.38 1414.44  -2
   2  13  -9 5543.38 1414.44   1
   2 -13   2 16470.8 1370.41  -2
  -2 -13   8 16470.8 1370.41   1
   2 -13   3 45758.8 1786.34  -2
  -2 -13   7 45758.8 1786.34   1
   2 -13   4 62755.6 1884.38  -2
  -2 -13   6 62755.6 1884.38   1
  -2  13  -5 565.857 1250.56  -2
   2  13  -5 565.857 1250.56   1
   2 -13   6 4807.85 1336.47  -2
  -2 -13   4 4807.85 1336.47   1
   2 -13   7 131.230 1263.31  -2
  -2 -13   3 131.230 1263.31   1
  -2  13  -8 13804.1 1428.95  -2
   2  13  -2 13804.1 1428.95   1
   2 -13   9 44624.2 1768.02  -2
  -2 -13   1 44624.2 1768.02   1
   2 -13  10 15869.6 1434.28  -2
  -2 -13   0 15869.6 1434.28   1
  -2  13 -11 2863.74 1291.59  -2
   2  13   1 2863.74 1291.59   1
  -2  13 -12 818.810 1234.77  -2
   2  13   2 818.810 1234.77   1
   2 -13  13 20.1157 1852.41  -2
  -2 -13  -3 20.1157 1852.41   1
   2 -13  14 1250.61 1689.64  -2
  -2 -13  -4 1250.61 1689.64   1
   2 -13  15 4771.53 1682.67  -2
  -2 -13  -5 4771.53 1682.67   1
   2 -13  16-455.049 1582.82  -2
  -2 -13  -6-455.049 1582.82   1
   2 -13  17-375.797 1428.97  -2
  -2 -13  -7-375.797 1428.97   1
   2 -13  18 1304.30 1207.43  -2
  -2 -13  -8 1304.30 1207.43   1
  -2 -14  18 743.256 749.286   1
  -2 -14  17 477.292 511.318   1
  -2 -14  16 189.363 676.674   1
  -2 -14  15 664.363 788.617   1
  -2 -14  14-7.47270 836.656   1
  -2 -14  13 4177.37 1016.77   1
   2  14 -12 9836.13 1034.18   1
   2  14 -11 1050.23 949.666   1
  -2  14  -1 6467.66 1353.35  -2
   2  14 -10 6467.66 1353.35   1
  -2 -14   9 348.158 1333.81   1
  -2  14  -2 909.708 1752.51  -2
   2  14  -9 909.708 1752.51   1
  -2  14  -3 4821.92 1284.19  -2
   2  14  -8 4821.92 1284.19   1
   2 -14   4 4742.23 1314.13  -2
  -2 -14   7 4742.23 1314.13   1
   2 -14   5 21791.5 1438.24  -2
  -2 -14   6 21791.5 1438.24   1
   2 -14   6 2160.27 1266.71  -2
  -2 -14   5 2160.27 1266.71   1
  -2  14  -7 1902.81 1286.08  -2
   2  14  -4 1902.81 1286.08   1
  -2  14  -8 12183.4 1358.88  -2
   2  14  -3 12183.4 1358.88   1
   2 -14   9 5948.79 1281.80  -2
  -2 -14   2 5948.79 1281.80   1
   2 -14  10 18295.8 1370.54  -2
  -2 -14   1 18295.8 1370.54   1
  -2  14 -11 29391.1 1427.10  -2
   2  14   0 29391.1 1427.10   1
   2 -14  12 38697.9 1437.25  -2
  -2 -14  -1 38697.9 1437.25   1
  -2 -14  -2 15663.9 1561.30   1
  -2 -14  -3-101.882 1293.71   1
  -2 -14  -4 595.233 1179.40   1
  -2 -14  -5 112.576 1116.11   1
  -2 -14  -6 299.701 1003.97   1
  -2 -14  -7 480.120 833.371   1
   2  15 -17 177.485 543.912   1
  -2  15   5 630.933 822.313  -2
   2  15 -16 630.933 822.313   1
  -2  15   4 929.008 891.366  -2
   2  15 -15 929.008 891.366   1
   2 -15  -3 239.272 998.968  -2
  -2 -15  14 239.272 998.968   1
  -2  15   2 3308.75 1153.21  -2
   2  15 -13 3308.75 1153.21   1
   2 -15  -1 5678.31 1226.61  -2
  -2 -15  12 5678.31 1226.61   1
  -2  15   0 6790.08 1238.72  -2
   2  15 -11 6790.08 1238.72   1
  -2  15  -1 4497.59 1296.53  -2
   2  15 -10 4497.59 1296.53   1
  -2  15  -2 35221.0 1571.91  -2
   2  15  -9 35221.0 1571.91   1
   2 -15   3 4196.24 1268.34  -2
  -2 -15   8 4196.24 1268.34   1
   2 -15   4 589.112 1210.31  -2
  -2 -15   7 589.112 1210.31   1
  -2  15  -5 45.7281 1261.17  -2
   2  15  -6 45.7281 1261.17   1
  -2  15  -6 718.757 1203.56  -2
   2  15  -5 718.757 1203.56   1
  -2  15  -7 4459.09 1283.44  -2
   2  15  -4 4459.09 1283.44   1
   2 -15   8 7908.20 1269.53  -2
  -2 -15   3 7908.20 1269.53   1
  -2  15  -9 1688.66 1214.72  -2
   2  15  -2 1688.66 1214.72   1
   2 -15  10 17406.0 1318.61  -2
  -2 -15   1 17406.0 1318.61   1
  -2  15 -11 470.937 1145.48  -2
   2  15   0 470.937 1145.48   1
   2 -15  12 2840.57 1110.75  -2
  -2 -15  -1 2840.57 1110.75   1
   2 -15  13 3586.53 1617.49  -2
  -2 -15  -2 3586.53 1617.49   1
   2 -15  14-486.191 1391.21  -2
  -2 -15  -3-486.191 1391.21   1
  -2 -15  -4 2058.90 1040.70   1
  -2 -15  -5 124.965 880.531   1
   2 -16  -4 547.424 549.126  -2
  -2 -16  16 547.424 549.126   1
   2 -16  -3 484.483 779.249  -2
  -2 -16  15 484.483 779.249   1
  -2  16   2 2154.56 876.396  -2
   2  16 -14 2154.56 876.396   1
  -2  16   1 2376.56 1394.41  -2
   2  16 -13 2376.56 1394.41   1
   2 -16   0 539.654 937.111  -2
  -2 -16  12 539.654 937.111   1
   2 -16   1 3701.92 1112.99  -2
  -2 -16  11 3701.92 1112.99   1
  -2  16  -2 1039.03 987.336  -2
   2  16 -10 1039.03 987.336   1
  -2  16  -3 2845.22 1136.41  -2
   2  16  -9 2845.22 1136.41   1
  -2  16  -4 3239.01 1170.48  -2
   2  16  -8 3239.01 1170.48   1
  -2  16  -5 1340.68 1199.35  -2
   2  16  -7 1340.68 1199.35   1
  -2  16  -6 3557.45 1181.75  -2
   2  16  -6 3557.45 1181.75   1
   2 -16   7 460.122 1141.65  -2
  -2 -16   5 460.122 1141.65   1
  -2  16  -8 748.346 1109.83  -2
   2  16  -4 748.346 1109.83   1
   2 -16   9 648.258 1120.61  -2
  -2 -16   3 648.258 1120.61   1
   2 -16  10-126.034 1084.44  -2
  -2 -16   2-126.034 1084.44   1
  -2  16 -11 542.811 1041.29  -2
   2  16  -1 542.811 1041.29   1
   2 -16  12 343.075 1491.86  -2
  -2 -16   0 343.075 1491.86   1
   2 -16  13 2982.33 1466.64  -2
  -2 -16  -1 2982.33 1466.64   1
   2 -16  14 114.600 1069.21  -2
  -2 -16  -2 114.600 1069.21   1
   2 -16  15 1129.54 1106.89  -2
  -2 -16  -3 1129.54 1106.89   1
  -2 -17  14 139.992 695.150   1
  -2  17   1 459.434 1068.90  -2
   2  17 -14 459.434 1068.90   1
  -2 -17  13-281.511 831.164   1
  -2  17   0 342.988 1163.00  -2
   2  17 -13 342.988 1163.00   1
   2 -17   1 1040.12 902.244  -2
  -2 -17  12 1040.12 902.244   1
   2 -17   2 24.7604 957.129  -2
  -2 -17  11 24.7604 957.129   1
   2 -17   3 3190.02 1015.35  -2
  -2 -17  10 3190.02 1015.35   1
   2 -17   4 313.369 960.669  -2
  -2 -17   9 313.369 960.669   1
   2 -17   5 760.584 1010.89  -2
  -2 -17   8 760.584 1010.89   1
  -2  17  -6 2929.59 1047.30  -2
   2  17  -7 2929.59 1047.30   1
  -2  17  -7-54.3039 937.926  -2
   2  17  -6-54.3039 937.926   1
  -2  17  -8 1196.00 1002.53  -2
   2  17  -5 1196.00 1002.53   1
  -2  17  -9 6225.07 1040.54  -2
   2  17  -4 6225.07 1040.54   1
  -2  17 -10 2555.88 952.852  -2
   2  17  -3 2555.88 952.852   1
   2 -17  11 2573.47 1346.36  -2
  -2 -17   2 2573.47 1346.36   1
   2 -17  12 2193.72 1269.52  -2
  -2 -17   1 2193.72 1269.52   1
   2 -17  13 1432.43 1157.56  -2
  -2 -17   0 1432.43 1157.56   1
   2 -17  14 571.715 1014.96  -2
  -2 -17  -1 571.715 1014.96   1
  -2  18  -3 3404.88 779.917  -2
   2  18 -11 3404.88 779.917   1
   2 -18   4 1131.55 801.726  -2
  -2 -18  10 1131.55 801.726   1
  -2  18  -5 1962.28 865.828  -2
   2  18  -9 1962.28 865.828   1
  -2  18  -6 981.358 879.280  -2
   2  18  -8 981.358 879.280   1
   2 -18   7 738.795 845.070  -2
  -2 -18   7 738.795 845.070   1
   2 -18   8 1192.51 825.808  -2
  -2 -18   6 1192.51 825.808   1
  -2  18  -9 756.819 793.491  -2
   2  18  -5 756.819 793.491   1
   2 -18  10 1852.90 1091.38  -2
  -2 -18   4 1852.90 1091.38   1
   2 -18  11 1708.52 1067.96  -2
  -2 -18   3 1708.52 1067.96   1
  -2 -18   2 2212.68 766.625   1
  -3  18  -5 1692.26 578.997   1
  -3  18  -6 633.760 912.617   1
   3  18  -8 1503.99 986.805  -2
  -3  18  -6 1503.99 986.805   1
  -3  18  -7 251.678 906.961   1
   3  18  -7 1086.27 979.538  -2
  -3  18  -7 1086.27 979.538   1
  -3  18  -8-47.4497 916.728   1
   3  18  -6 631.485 960.143  -2
  -3  18  -8 631.485 960.143   1
  -3  18  -9 820.799 876.358   1
  -3  17   0 384.752 775.369   1
   3  17 -12 5208.72 1176.25  -2
  -3  17  -1 5208.72 1176.25   1
   3  17 -11 5387.49 861.880  -2
  -3  17  -2 5387.49 861.880   1
   3  17 -10 905.296 891.870  -2
  -3  17  -3 905.296 891.870   1
   3  17  -9 1489.21 1279.81  -2
  -3  17  -4 1489.21 1279.81   1
   3  17  -8 496.791 1267.47  -2
  -3  17  -5 496.791 1267.47   1
   3  17  -7 2400.61 1307.34  -2
  -3  17  -6 2400.61 1307.34   1
   3  17  -6 1080.49 1260.83  -2
  -3  17  -7 1080.49 1260.83   1
   3  17  -5 1224.14 1218.71  -2
  -3  17  -8 1224.14 1218.71   1
   3  17  -4 1825.13 1193.41  -2
  -3  17  -9 1825.13 1193.41   1
   3  17  -3 811.774 653.628  -2
  -3  17 -10 811.774 653.628   1
   3  17  -2 2121.98 789.840  -2
  -3  17 -11 2121.98 789.840   1
   3  17  -1 1675.91 718.019  -2
  -3  17 -12 1675.91 718.019   1
  -3  16   2 26.3030 737.719   1
   3  16 -14 498.708 1173.36  -2
  -3  16   2 498.708 1173.36   1
  -3  16   1-119.190 811.940   1
   3  16 -13 928.930 1278.65  -2
  -3  16   1 928.930 1278.65   1
   3  16 -12-297.182 1354.70  -2
  -3  16   0-297.182 1354.70   1
   3  16 -11-81.0102 885.885  -2
  -3  16  -1-81.0102 885.885   1
   3  16 -10 1419.23 1450.14  -2
  -3  16  -2 1419.23 1450.14   1
   3  16  -9 3205.36 1563.32  -2
  -3  16  -3 3205.36 1563.32   1
   3  16  -8 1600.02 1507.70  -2
  -3  16  -4 1600.02 1507.70   1
   3  16  -7 1786.92 1554.21  -2
  -3  16  -5 1786.92 1554.21   1
   3  16  -6 1408.21 1481.25  -2
  -3  16  -6 1408.21 1481.25   1
   3  16  -5 1445.56 1466.38  -2
  -3  16  -7 1445.56 1466.38   1
   3  16  -4 4375.57 1446.68  -2
  -3  16  -8 4375.57 1446.68   1
   3  16  -3 8103.88 1004.98  -2
  -3  16  -9 8103.88 1004.98   1
   3  16  -2 546.631 939.127  -2
  -3  16 -10 546.631 939.127   1
   3  16  -1 5183.73 772.778  -2
  -3  16 -11 5183.73 772.778   1
   3  16   0 696.878 583.346  -2
  -3  16 -12 696.878 583.346   1
   3  16   1 510.330 1258.40  -2
  -3  16 -13 510.330 1258.40   1
   3  16   2 821.224 1131.52  -2
  -3  16 -14 821.224 1131.52   1
  -3  15   4 131.404 942.363   1
   3  15 -14 479.366 1395.84  -2
  -3  15   3 479.366 1395.84   1
   3  15 -13 1367.79 1499.62  -2
  -3  15   2 1367.79 1499.62   1
   3  15 -12 831.975 1578.73  -2
  -3  15   1 831.975 1578.73   1
  -3  15   0-194.075 1012.33   1
   3  15 -11 1598.56 1562.65  -2
  -3  15   0 1598.56 1562.65   1
  -3  15  -1 1821.23 1080.91   1
   3  15 -10 3453.49 1654.20  -2
  -3  15  -1 3453.49 1654.20   1
   3  15  -9 1053.97 1691.57  -2
  -3  15  -2 1053.97 1691.57   1
   3  15  -8 610.383 1664.42  -2
  -3  15  -3 610.383 1664.42   1
   3  15  -7 368.525 1628.64  -2
  -3  15  -4 368.525 1628.64   1
   3  15  -6-442.298 1596.03  -2
  -3  15  -5-442.298 1596.03   1
   3  15  -5 4050.55 1640.24  -2
  -3  15  -6 4050.55 1640.24   1
   3  15  -4 446.264 1534.01  -2
  -3  15  -7 446.264 1534.01   1
   3  15  -3 146.111 851.392  -2
  -3  15  -8 146.111 851.392   1
   3  15  -2 2127.53 882.074  -2
  -3  15  -9 2127.53 882.074   1
   3  15  -1 97.2827 832.406  -2
  -3  15 -10 97.2827 832.406   1
   3  15   0 1376.44 839.422  -2
  -3  15 -11 1376.44 839.422   1
  -3  15 -12 696.692 1044.51   1
   3  15   1 1009.50 1010.18  -2
  -3  15 -12 1009.50 1010.18   1
  -3  15 -13 871.232 1085.79   1
   3  15   2 171.875 954.043  -2
  -3  15 -13 171.875 954.043   1
  -3  15 -14 225.514 1066.66   1
  -3  15 -15 177.697 944.976   1
  -3  15 -16 736.806 803.907   1
  -3  14   6-280.989 886.152   1
  -3  14   5-77.9549 994.244   1
  -3  14   4 137.242 1134.92   1
  -3  14   3-281.185 1196.84   1
   3  14 -13 3017.88 1626.53  -2
  -3  14   2 3017.88 1626.53   1
   3  14 -12 1926.39 1693.36  -2
  -3  14   1 1926.39 1693.36   1
   3  14 -11-28.6644 1688.58  -2
  -3  14   0-28.6644 1688.58   1
   3  14 -10 1457.30 1716.73  -2
  -3  14  -1 1457.30 1716.73   1
   3  14  -9 1859.43 1187.62  -2
  -3  14  -2 1859.43 1187.62   1
   3  14  -8 7614.53 1845.73  -2
  -3  14  -3 7614.53 1845.73   1
   3  14  -7 13442.8 1791.35  -2
  -3  14  -4 13442.8 1791.35   1
   3  14  -6 1481.91 1657.75  -2
  -3  14  -5 1481.91 1657.75   1
   3  14  -5 645.725 1669.36  -2
  -3  14  -6 645.725 1669.36   1
   3  14  -4 7201.35 988.998  -2
  -3  14  -7 7201.35 988.998   1
   3  14  -3 1787.48 968.445  -2
  -3  14  -8 1787.48 968.445   1
   3  14  -2 2623.59 947.952  -2
  -3  14  -9 2623.59 947.952   1
  -3  14 -10 800.316 970.545   1
   3  14  -1 2199.67 1519.87  -2
  -3  14 -10 2199.67 1519.87   1
  -3  14 -11 522.868 927.676   1
   3  14   0 1537.06 1477.58  -2
  -3  14 -11 1537.06 1477.58   1
  -3  14 -12 3993.62 937.598   1
  -3  14 -13 910.859 852.467   1
  -3  14 -14-146.387 669.105   1
  -3  14 -15 100.860 1006.43   1
  -3  14 -16 104.394 628.278   1
  -3  14 -17 412.751 748.287   1
   3  13 -18 1367.87 1105.03  -2
  -3  13   8 1367.87 1105.03   1
   3  13 -17 441.468 1308.13  -2
  -3  13   7 441.468 1308.13   1
   3  13 -16 1379.23 1486.27  -2
  -3  13   6 1379.23 1486.27   1
   3  13 -15 5648.44 1662.33  -2
  -3  13   5 5648.44 1662.33   1
   3  13 -14 1185.17 1657.72  -2
  -3  13   4 1185.17 1657.72   1
   3  13 -13 262.835 1713.14  -2
  -3  13   3 262.835 1713.14   1
   3  13 -12 2246.98 1701.30  -2
  -3  13   2 2246.98 1701.30   1
   3  13 -11 2701.53 1801.19  -2
  -3  13   1 2701.53 1801.19   1
   3  13 -10-90.9757 1729.32  -2
  -3  13   0-90.9757 1729.32   1
   3  13  -9 6476.68 1863.71  -2
  -3  13  -1 6476.68 1863.71   1
   3  13  -8-153.053 1674.69  -2
  -3  13  -2-153.053 1674.69   1
   3  13  -7 2720.23 1211.50  -2
  -3  13  -3 2720.23 1211.50   1
   3  13  -6 2077.44 976.346  -2
  -3  13  -4 2077.44 976.346   1
   3  13  -5 16236.3 1096.84  -2
  -3  13  -5 16236.3 1096.84   1
   3  13  -4 4628.49 1041.07  -2
  -3  13  -6 4628.49 1041.07   1
   3  13  -3 379.791 943.173  -2
  -3  13  -7 379.791 943.173   1
   3  13  -2 2978.96 1000.23  -2
  -3  13  -8 2978.96 1000.23   1
   3  13  -1 1212.94 996.507  -2
  -3  13  -9 1212.94 996.507   1
   3  13   0 11668.8 1089.12  -2
  -3  13 -10 11668.8 1089.12   1
   3  13   1 3807.02 1281.08  -2
  -3  13 -11 3807.02 1281.08   1
   3  13   2-654.175 1233.81  -2
  -3  13 -12-654.175 1233.81   1
   3  13   3 2899.34 1289.32  -2
  -3  13 -13 2899.34 1289.32   1
   3  13   4-414.754 1181.55  -2
  -3  13 -14-414.754 1181.55   1
   3  13   5 632.522 1458.67  -2
  -3  13 -15 632.522 1458.67   1
   3  13   6 2142.60 1320.48  -2
  -3  13 -16 2142.60 1320.48   1
   3  13   7 14.7487 1138.50  -2
  -3  13 -17 14.7487 1138.50   1
   3  12 -18 88.8577 1240.05  -2
  -3  12   9 88.8577 1240.05   1
   3  12 -17 4140.68 1496.73  -2
  -3  12   8 4140.68 1496.73   1
   3  12 -16 4075.64 1659.04  -2
  -3  12   7 4075.64 1659.04   1
   3  12 -15 2024.81 1680.07  -2
  -3  12   6 2024.81 1680.07   1
   3  12 -14 1619.81 1743.83  -2
  -3  12   5 1619.81 1743.83   1
   3  12 -13 2770.14 1850.68  -2
  -3  12   4 2770.14 1850.68   1
   3  12 -12 1837.07 1818.43  -2
  -3  12   3 1837.07 1818.43   1
   3  12 -11 2159.35 1802.50  -2
  -3  12   2 2159.35 1802.50   1
   3  12 -10 1983.10 1830.46  -2
  -3  12   1 1983.10 1830.46   1
   3  12  -9 9460.24 1909.09  -2
  -3  12   0 9460.24 1909.09   1
   3  12  -8 8816.99 1912.57  -2
  -3  12  -1 8816.99 1912.57   1
   3  12  -7 8107.36 1880.42  -2
  -3  12  -2 8107.36 1880.42   1
   3  12  -6 11304.8 1869.19  -2
  -3  12  -3 11304.8 1869.19   1
   3  12  -5 8166.26 1247.37  -2
  -3  12  -4 8166.26 1247.37   1
   3  12  -4 700.937 1682.67  -2
  -3  12  -5 700.937 1682.67   1
   3  12  -3 382.581 816.054  -2
  -3  12  -6 382.581 816.054   1
   3  12  -2-35.5907 978.909  -2
  -3  12  -7-35.5907 978.909   1
   3  12  -1 1220.94 1265.58  -2
  -3  12  -8 1220.94 1265.58   1
   3  12   0 1082.67 1265.95  -2
  -3  12  -9 1082.67 1265.95   1
   3  12   1 616.946 1352.13  -2
  -3  12 -10 616.946 1352.13   1
   3  12   2-387.163 1292.72  -2
  -3  12 -11-387.163 1292.72   1
   3  12   3 1242.81 1370.42  -2
  -3  12 -12 1242.81 1370.42   1
   3  12   4 3556.11 1339.96  -2
  -3  12 -13 3556.11 1339.96   1
   3  12   5 2070.06 1293.21  -2
  -3  12 -14 2070.06 1293.21   1
   3  12   6 16.9949 892.071  -2
  -3  12 -15 16.9949 892.071   1
   3  12   7 2766.59 1448.12  -2
  -3  12 -16 2766.59 1448.12   1
  -3 -12  -8 1078.34 841.530  -2
   3 -12  17 1078.34 841.530   1
   3  12   9 2887.26 749.377  -2
  -3  12 -18 2887.26 749.377   1
  -3  11  10 713.595 942.648   1
  -3  11   9 355.097 1136.15   1
  -3  11   8-180.290 1208.15   1
  -3  11   6 126.197 1372.72   1
  -3  11   5-160.822 1407.24   1
   3  11 -12 16412.3 2060.43  -2
  -3  11   4 16412.3 2060.43   1
   3  11 -11 7361.12 1752.92  -2
  -3  11   3 7361.12 1752.92   1
   3  11 -10 4733.06 1768.27  -2
  -3  11   2 4733.06 1768.27   1
   3  11  -9 11660.2 1904.64  -2
  -3  11   1 11660.2 1904.64   1
   3  11  -8 664.011 1179.20  -2
  -3  11   0 664.011 1179.20   1
   3  11  -7 3651.84 1189.21  -2
  -3  11  -1 3651.84 1189.21   1
   3  11  -6 24691.8 1349.94  -2
  -3  11  -2 24691.8 1349.94   1
   3  11  -5 7186.51 1738.27  -2
  -3  11  -3 7186.51 1738.27   1
  -3  11  -4 4154.59 1159.15   1
   3  11  -4 7484.84 1833.02  -2
  -3  11  -4 7484.84 1833.02   1
  -3  11  -5 1979.82 1378.61   1
   3  11  -2 3613.99 1254.03  -2
  -3  11  -6 3613.99 1254.03   1
   3  11  -1 600.577 1284.19  -2
  -3  11  -7 600.577 1284.19   1
   3  11   0 3359.14 1272.63  -2
  -3  11  -8 3359.14 1272.63   1
   3  11   1 13277.7 1451.79  -2
  -3  11  -9 13277.7 1451.79   1
   3  11   2 2081.21 1336.41  -2
  -3  11 -10 2081.21 1336.41   1
   3  11   3 6793.32 1397.62  -2
  -3  11 -11 6793.32 1397.62   1
   3  11   4-280.688 1357.38  -2
  -3  11 -12-280.688 1357.38   1
   3  11   5 897.637 1341.33  -2
  -3  11 -13 897.637 1341.33   1
  -3  11 -14 128.616 989.648   1
  -3  11 -15 4364.68 796.443   1
  -3  11 -16 5048.73 843.115   1
  -3  11 -17 140.689 571.959   1
  -3  11 -18 1836.08 1021.90   1
  -3  10  11-622.872 1025.44   1
  -3  10  10 41.7384 1070.25   1
  -3  10   9-69.7554 1204.34   1
  -3  10   8-127.656 1246.02   1
  -3  10   7 2167.68 1382.85   1
  -3  10   6-415.903 1349.71   1
  -3  10   5 8741.29 1522.90   1
  -3  10   4 3.00335 1356.24   1
  -3  10   3 51033.0 1297.84   1
  -3  10   2 5347.96 1303.69   1
   3  10 -10 35511.6 2034.31  -2
  -3  10   2 35511.6 2034.31   1
  -3  10   1 299.207 1194.98   1
   3  10  -9 3255.62 1713.40  -2
  -3  10   1 3255.62 1713.40   1
  -3  10   0 1284.40 1668.42   1
  -3  10  -1 4345.71 1641.09   1
  -3  10  -2 7221.65 2313.24   1
  -3  10  -3-56.2197 2242.72   1
  -3  10  -4 1860.21 2304.40   1
  -3  10  -5 10296.6 2589.70   1
  -3  10  -6 2263.03 2286.59   1
  -3  10  -7 4323.24 2449.00   1
  -3  10  -8 411.333 804.443   1
  -3  10  -9 386.893 1127.52   1
  -3  10 -10 1105.57 1017.06   1
  -3  10 -11 5225.97 1094.33   1
  -3  10 -12 4741.19 1127.86   1
  -3  10 -13 2549.84 1096.64   1
  -3  10 -14 5568.38 1114.28   1
  -3  10 -15 21310.8 956.443   1
  -3  10 -16 5104.82 845.784   1
  -3  10 -17 758.983 618.776   1
  -3  10 -18 607.643 1049.71   1
  -3  10 -19 649.264 882.549   1
  -3   9  12-126.600 929.664   1
  -3   9  11 116.539 1137.48   1
  -3   9  10-7.08564 1250.61   1
  -3   9   9-58.7550 1313.68   1
  -3   9   8 4944.26 1436.40   1
  -3   9   7 457.181 1399.30   1
  -3   9   6 706.772 1193.80   1
   3   9 -13 235.365 1735.59  -2
  -3   9   6 235.365 1735.59   1
  -3   9   5 19899.2 1415.34   1
   3   9 -12 30487.1 2021.02  -2
  -3   9   5 30487.1 2021.02   1
   3   9 -11 42908.4 1446.05  -2
  -3   9   4 42908.4 1446.05   1
  -3   9   3 5309.21 2722.27   1
   3   9 -10 9455.69 1246.11  -2
  -3   9   3 9455.69 1246.11   1
   3   9  -9 5626.09 2192.16  -2
  -3   9   2 5626.09 2192.16   1
   3   9  -8 1479.71 2002.12  -2
  -3   9   1 1479.71 2002.12   1
   3   9  -7 47177.9 2665.47  -2
  -3   9   0 47177.9 2665.47   1
   3   9  -6 7204.06 2029.44  -2
  -3   9  -1 7204.06 2029.44   1
   3   9  -5 9270.35 2889.72  -2
  -3   9  -2 9270.35 2889.72   1
   3   9  -4 22678.9 3097.83  -2
  -3   9  -3 22678.9 3097.83   1
   3   9  -3 3649.80 2838.57  -2
  -3   9  -4 3649.80 2838.57   1
   3   9  -2 33443.6 3393.64  -2
  -3   9  -5 33443.6 3393.64   1
   3   9  -1 272.929 1715.61  -2
  -3   9  -6 272.929 1715.61   1
   3   9   0 988.704 1740.82  -2
  -3   9  -7 988.704 1740.82   1
   3   9   1 21700.3 2136.72  -2
  -3   9  -8 21700.3 2136.72   1
   3   9   2 819.242 1021.93  -2
  -3   9  -9 819.242 1021.93   1
   3   9   3 798.033 1261.29  -2
  -3   9 -10 798.033 1261.29   1
   3   9   4 2054.80 1325.80  -2
  -3   9 -11 2054.80 1325.80   1
   3   9   5 1552.25 1337.18  -2
  -3   9 -12 1552.25 1337.18   1
   3   9   6 755.200 1344.21  -2
  -3   9 -13 755.200 1344.21   1
   3   9   7 1780.28 1353.98  -2
  -3   9 -14 1780.28 1353.98   1
   3   9   8 1784.96 1030.36  -2
  -3   9 -15 1784.96 1030.36   1
  -3   9 -16 5136.16 877.663   1
   3  -9  17 3006.49 1142.77   1
   3   9  10 6561.84 1660.56  -2
  -3   9 -17 6561.84 1660.56   1
  -3   9 -18 2020.94 1100.22   1
  -3   9 -19 582.292 925.647   1
   3   8 -19-379.768 1205.86  -2
  -3   8  13-379.768 1205.86   1
   3   8 -18-447.699 1445.28  -2
  -3   8  12-447.699 1445.28   1
   3   8 -17-606.882 1599.80  -2
  -3   8  11-606.882 1599.80   1
   3   8 -16 1318.56 1221.57  -2
  -3   8  10 1318.56 1221.57   1
   3   8 -15 2896.77 1271.47  -2
  -3   8   9 2896.77 1271.47   1
   3   8 -14 1542.67 1263.20  -2
  -3   8   8 1542.67 1263.20   1
   3   8 -13 6752.81 1331.73  -2
  -3   8   7 6752.81 1331.73   1
   3   8 -12 3546.84 1243.24  -2
  -3   8   6 3546.84 1243.24   1
   3   8 -11 16776.9 1363.14  -2
  -3   8   5 16776.9 1363.14   1
   3   8 -10 8042.54 2312.40  -2
  -3   8   4 8042.54 2312.40   1
   3   8  -9 1977.66 2108.66  -2
  -3   8   3 1977.66 2108.66   1
   3   8  -8 615.362 1963.21  -2
  -3   8   2 615.362 1963.21   1
   3   8  -7 2146.11 1968.15  -2
  -3   8   1 2146.11 1968.15   1
   3   8  -6 3609.76 1898.33  -2
  -3   8   0 3609.76 1898.33   1
   3   8  -5 797.658 1685.29  -2
  -3   8  -1 797.658 1685.29   1
   3   8  -4 830.633 1747.07  -2
  -3   8  -2 830.633 1747.07   1
   3   8  -3 37414.8 3593.75  -2
  -3   8  -3 37414.8 3593.75   1
   3   8  -2 42661.8 3757.74  -2
  -3   8  -4 42661.8 3757.74   1
   3   8  -1 1497.10 1622.99  -2
  -3   8  -5 1497.10 1622.99   1
   3   8   0 1538.94 1651.06  -2
  -3   8  -6 1538.94 1651.06   1
   3   8   1 1908.09 1715.76  -2
  -3   8  -7 1908.09 1715.76   1
   3   8   2 7534.77 1937.08  -2
  -3   8  -8 7534.77 1937.08   1
   3   8   3 7874.55 1996.88  -2
  -3   8  -9 7874.55 1996.88   1
   3   8   4 1036.52 1097.73  -2
  -3   8 -10 1036.52 1097.73   1
   3   8   5 289.275 1017.53  -2
  -3   8 -11 289.275 1017.53   1
   3   8   6 1614.99 1339.99  -2
  -3   8 -12 1614.99 1339.99   1
   3   8   7 21499.0 1675.47  -2
  -3   8 -13 21499.0 1675.47   1
   3   8   8 9079.12 1136.55  -2
  -3   8 -14 9079.12 1136.55   1
   3   8   9 2025.84 1123.04  -2
  -3   8 -15 2025.84 1123.04   1
   3   8  10 2046.19 1220.37  -2
  -3   8 -16 2046.19 1220.37   1
   3   8  11 998.871 1099.83  -2
  -3   8 -17 998.871 1099.83   1
   3   8  12 689.574 1470.43  -2
  -3   8 -18 689.574 1470.43   1
   3   8  13 813.341 1212.61  -2
  -3   8 -19 813.341 1212.61   1
  -3   7  14 297.589 893.511   1
   3   7 -18 409.029 1458.29  -2
  -3   7  13 409.029 1458.29   1
  -3   7  12 1248.94 1291.46   1
   3   7 -17 2878.45 1678.66  -2
  -3   7  12 2878.45 1678.66   1
   3   7 -16 4734.72 1283.84  -2
  -3   7  11 4734.72 1283.84   1
   3   7 -15 7626.08 1321.67  -2
  -3   7  10 7626.08 1321.67   1
   3   7 -14 261.436 1258.73  -2
  -3   7   9 261.436 1258.73   1
   3   7 -13-242.032 1245.51  -2
  -3   7   8-242.032 1245.51   1
   3   7 -12 474.888 1223.65  -2
  -3   7   7 474.888 1223.65   1
   3   7 -11 1047.11 1058.24  -2
  -3   7   6 1047.11 1058.24   1
  -3   7   5 2123.27 2049.14   1
   3   7 -10 2511.76 3163.90  -2
  -3   7   5 2511.76 3163.90   1
  -3   7   4 4304.96 2312.31   1
   3   7  -9 14148.0 3316.44  -2
  -3   7   4 14148.0 3316.44   1
  -3   7   3 2592.08 2020.86   1
   3   7  -8 2797.90 2887.38  -2
  -3   7   3 2797.90 2887.38   1
   3   7  -7 2530.59 1948.98  -2
  -3   7   2 2530.59 1948.98   1
   3   7  -6 11762.7 1985.76  -2
  -3   7   1 11762.7 1985.76   1
   3   7  -5 10717.6 1927.85  -2
  -3   7   0 10717.6 1927.85   1
   3   7  -4 10039.0 1915.06  -2
  -3   7  -1 10039.0 1915.06   1
  -3   7  -2 4551.06 1963.21   1
   3   7  -3 12233.5 2855.97  -2
  -3   7  -2 12233.5 2855.97   1
   3   7  -2 5453.21 2428.16  -2
  -3   7  -3 5453.21 2428.16   1
  -3   7  -4 5466.96 1208.53   1
  -3   7  -5 15836.8 1414.35   1
  -3   7  -6 15824.1 2310.50   1
   3   7   1 24258.3 2494.01  -2
  -3   7  -6 24258.3 2494.01   1
  -3   7  -7 4994.79 1950.37   1
   3   7   2 6010.33 2340.64  -2
  -3   7  -7 6010.33 2340.64   1
  -3   7  -8 1750.39 1834.66   1
   3   7   3 252.220 2428.09  -2
  -3   7  -8 252.220 2428.09   1
  -3   7  -9 799.624 1358.71   1
  -3   7 -10-92.2948 2029.24   1
  -3   7 -11 1049.85 870.689   1
   3   7   7 1593.33 1282.94  -2
  -3   7 -12 1593.33 1282.94   1
  -3   7 -13-14.1091 786.964   1
  -3   7 -14 638.332 772.240   1
   3  -7  15 2382.08 1287.12   1
   3  -7  16 2645.77 946.544   1
   3  -7  17-104.692 856.131   1
  -3   7 -18 1000.93 1137.16   1
  -3   7 -19 83.4985 959.308   1
  -3   6  15-508.460 838.573   1
  -3   6  14 2812.32 779.411   1
  -3   6  13 3370.13 904.522   1
  -3   6  12 3.05095 914.934   1
  -3   6  11 7633.37 1030.50   1
  -3   6  10 5957.23 1047.68   1
  -3   6   9 3594.50 1007.62   1
  -3   6   8 34.4549 760.656   1
  -3   6   7 9975.49 889.057   1
  -3   6   6 3616.54 2513.74   1
  -3   6   5 2515.26 1539.26   1
  -3   6   4 13249.0 1668.66   1
  -3   6   3 6602.75 1539.20   1
  -3   6   2 951.554 1350.99   1
  -3   6   1 17397.6 1626.79   1
  -3   6   0 40031.5 1899.55   1
  -3   6  -1-333.007 1268.99   1
  -3   6  -2 3426.85 1323.92   1
  -3   6  -3 3744.18 1032.18   1
  -3   6  -4 7042.39 1203.15   1
  -3   6  -5 27865.1 1584.41   1
  -3   6  -6 1785.95 1243.43   1
  -3   6  -7 6111.11 1338.28   1
  -3   6  -8 1894.06 1301.08   1
  -3   6  -9 8650.53 1426.46   1
  -3   6 -10 19205.4 1676.76   1
  -3   6 -11 4017.53 2298.06   1
  -3   6 -12 1051.44 740.222   1
  -3   6 -13 95.2359 803.130   1
  -3   6 -14 2385.06 1017.65   1
  -3   6 -15 64.8524 1415.87   1
  -3   6 -16 439.201 1375.44   1
  -3   6 -17 393.068 1272.62   1
  -3   6 -18 1635.26 1209.67   1
  -3   6 -19 1011.94 984.440   1
  -3   5  16 630.057 777.048   1
  -3   5  15 344.144 726.696   1
  -3   5  14 87.9390 857.720   1
  -3   5  13 3113.46 946.987   1
  -3   5  12 1903.51 957.625   1
  -3   5  11 85.5816 966.645   1
  -3   5  10 6832.50 806.325   1
  -3   5   9 1047.33 913.955   1
   3   5 -13 5742.36 1858.66  -2
  -3   5   9 5742.36 1858.66   1
  -3   5   8 7331.84 1161.41   1
   3   5 -12 8084.39 1738.94  -2
  -3   5   8 8084.39 1738.94   1
   3   5 -11 974.906 3036.10  -2
  -3   5   7 974.906 3036.10   1
   3   5 -10 20662.9 3377.59  -2
  -3   5   6 20662.9 3377.59   1
   3   5  -9 6666.29 1845.71  -2
  -3   5   5 6666.29 1845.71   1
   3   5  -8 2022.20 1784.59  -2
  -3   5   4 2022.20 1784.59   1
   3   5  -7 6478.11 1759.23  -2
  -3   5   3 6478.11 1759.23   1
   3   5  -6 1487.27 1669.61  -2
  -3   5   2 1487.27 1669.61   1
   3   5  -5 60521.9 2328.20  -2
  -3   5   1 60521.9 2328.20   1
   3   5  -4 31505.2 2039.83  -2
  -3   5   0 31505.2 2039.83   1
   3   5  -3 4253.93 1718.16  -2
  -3   5  -1 4253.93 1718.16   1
   3   5  -2 1400.09 1094.01  -2
  -3   5  -2 1400.09 1094.01   1
   3   5  -1 31655.2 1627.46  -2
  -3   5  -3 31655.2 1627.46   1
   3   5   0 62074.1 2003.71  -2
  -3   5  -4 62074.1 2003.71   1
   3   5   1 3346.26 1221.02  -2
  -3   5  -5 3346.26 1221.02   1
   3   5   2 41639.2 1573.07  -2
  -3   5  -6 41639.2 1573.07   1
   3   5   3 4665.82 1292.13  -2
  -3   5  -7 4665.82 1292.13   1
   3   5   4 18627.9 1486.23  -2
  -3   5  -8 18627.9 1486.23   1
   3   5   5 1850.47 1667.61  -2
  -3   5  -9 1850.47 1667.61   1
   3   5   6 12316.9 2806.33  -2
  -3   5 -10 12316.9 2806.33   1
  -3  -5  -7 10568.9 2125.67  -2
   3  -5  11 10568.9 2125.67   1
   3   5   8 2793.48 930.256  -2
  -3   5 -12 2793.48 930.256   1
   3   5   9 824.623 1266.88  -2
  -3   5 -13 824.623 1266.88   1
   3   5  10 4626.09 1948.14  -2
  -3   5 -14 4626.09 1948.14   1
   3   5  11 8257.50 1919.04  -2
  -3   5 -15 8257.50 1919.04   1
  -3   5 -16 11726.4 1587.31   1
  -3   5 -17 10734.8 1455.36   1
  -3   5 -18 1650.51 1143.49   1
  -3   5 -19 3487.76 1003.38   1
   3   4 -19 1388.59 893.966  -2
  -3   4  16 1388.59 893.966   1
   3   4 -18 958.343 989.819  -2
  -3   4  15 958.343 989.819   1
   3   4 -17 609.525 1077.26  -2
  -3   4  14 609.525 1077.26   1
   3   4 -16 7668.75 1333.96  -2
  -3   4  13 7668.75 1333.96   1
   3   4 -15 636.566 1285.71  -2
  -3   4  12 636.566 1285.71   1
   3   4 -14 2695.12 1044.29  -2
  -3   4  11 2695.12 1044.29   1
   3   4 -13 29046.8 1257.72  -2
  -3   4  10 29046.8 1257.72   1
   3   4 -12 1543.68 1020.72  -2
  -3   4   9 1543.68 1020.72   1
   3   4 -11 45883.0 4527.73  -2
  -3   4   8 45883.0 4527.73   1
   3   4 -10 37519.7 4187.70  -2
  -3   4   7 37519.7 4187.70   1
   3   4  -9-32.9751 2908.33  -2
  -3   4   6-32.9751 2908.33   1
   3   4  -8 26173.6 2093.52  -2
  -3   4   5 26173.6 2093.52   1
   3   4  -7 8224.61 1372.93  -2
  -3   4   4 8224.61 1372.93   1
   3   4  -6 43345.6 1856.88  -2
  -3   4   3 43345.6 1856.88   1
   3   4  -5 1204.86 1653.54  -2
  -3   4   2 1204.86 1653.54   1
   3   4  -4 14925.3 1887.27  -2
  -3   4   1 14925.3 1887.27   1
   3   4  -3 52758.1 2423.52  -2
  -3   4   0 52758.1 2423.52   1
   3   4  -2 78818.3 1822.09  -2
  -3   4  -1 78818.3 1822.09   1
   3   4  -1 4855.94 1137.42  -2
  -3   4  -2 4855.94 1137.42   1
   3   4   0 3194.55 1169.65  -2
  -3   4  -3 3194.55 1169.65   1
   3   4   1 8184.58 1308.94  -2
  -3   4  -4 8184.58 1308.94   1
   3   4   2 6246.95 1322.72  -2
  -3   4  -5 6246.95 1322.72   1
   3   4   3 725.553 1272.45  -2
  -3   4  -6 725.553 1272.45   1
   3   4   4 3713.27 1354.82  -2
  -3   4  -7 3713.27 1354.82   1
   3   4   5 213.991 1286.61  -2
  -3   4  -8 213.991 1286.61   1
   3   4   6 3320.84 1416.97  -2
  -3   4  -9 3320.84 1416.97   1
   3   4   7 14805.4 1774.90  -2
  -3   4 -10 14805.4 1774.90   1
   3   4   8 1535.69 1609.54  -2
  -3   4 -11 1535.69 1609.54   1
   3   4   9 10799.2 1246.59  -2
  -3   4 -12 10799.2 1246.59   1
   3   4  10 8404.27 1090.93  -2
  -3   4 -13 8404.27 1090.93   1
   3   4  11 1325.80 1868.48  -2
  -3   4 -14 1325.80 1868.48   1
   3   4  12 1395.64 1846.68  -2
  -3   4 -15 1395.64 1846.68   1
   3   4  13 21388.2 2214.38  -2
  -3   4 -16 21388.2 2214.38   1
   3   4  14 1475.16 1688.67  -2
  -3   4 -17 1475.16 1688.67   1
   3   4  15 473.227 1211.71  -2
  -3   4 -18 473.227 1211.71   1
   3   4  16-330.107 1202.82  -2
  -3   4 -19-330.107 1202.82   1
  -3   3  17 194.533 600.416   1
  -3   3  16 5.40145 741.835   1
  -3   3  15 2242.01 889.725   1
  -3   3  14 5201.14 962.494   1
  -3   3  13 2694.76 1426.32   1
   3   3 -15 7722.04 1799.04  -2
  -3   3  13 7722.04 1799.04   1
  -3   3  12 30721.1 1837.40   1
   3   3 -14 50830.3 1467.03  -2
  -3   3  12 50830.3 1467.03   1
  -3   3  11 13871.9 1559.09   1
   3   3 -13 19179.0 1309.80  -2
  -3   3  11 19179.0 1309.80   1
   3   3 -12 30613.6 1326.73  -2
  -3   3  10 30613.6 1326.73   1
   3   3 -11 72170.1 4431.32  -2
  -3   3   9 72170.1 4431.32   1
   3   3 -10 2057.76 2958.23  -2
  -3   3   8 2057.76 2958.23   1
   3   3  -9 11621.6 3091.40  -2
  -3   3   7 11621.6 3091.40   1
   3   3  -8 2250.41 2689.27  -2
  -3   3   6 2250.41 2689.27   1
  -3   3   5 1170.69 1393.04   1
   3   3  -7 6624.48 1698.71  -2
  -3   3   5 6624.48 1698.71   1
  -3   3   4 34559.5 2105.88   1
   3   3  -6 68077.0 2304.88  -2
  -3   3   4 68077.0 2304.88   1
  -3   3   3 15747.9 1759.06   1
   3   3  -5 22619.1 1786.13  -2
  -3   3   3 22619.1 1786.13   1
   3   3  -4 3078.19 1270.36  -2
  -3   3   2 3078.19 1270.36   1
  -3   3   1 2186.54 1822.97   1
   3   3  -3 3928.71 1551.81  -2
  -3   3   1 3928.71 1551.81   1
  -3   3   0 2096.60 1830.62   1
   3   3  -2 1267.58 2215.08  -2
  -3   3   0 1267.58 2215.08   1
  -3   3  -1 1304.92 759.345   1
  -3   3  -2 22817.5 1224.32   1
   3   3   0 55635.4 1944.66  -2
  -3   3  -2 55635.4 1944.66   1
  -3   3  -3 11960.7 1564.41   1
   3   3   1 13683.2 1650.16  -2
  -3   3  -3 13683.2 1650.16   1
  -3   3  -4 609.417 1085.54   1
   3   3   2 3896.86 2234.24  -2
  -3   3  -4 3896.86 2234.24   1
  -3   3  -5 19573.8 2132.28   1
   3   3   3 25097.7 1735.51  -2
  -3   3  -5 25097.7 1735.51   1
  -3   3  -6 33445.5 2432.33   1
   3   3   4 77477.9 2310.19  -2
  -3   3  -6 77477.9 2310.19   1
   3  -3   7-216.638 1133.15   1
   3   3   5 12226.9 1750.37  -2
  -3   3  -7 12226.9 1750.37   1
   3  -3   8 17973.8 1565.26   1
   3   3   6 21905.0 2700.11  -2
  -3   3  -8 21905.0 2700.11   1
  -3   3  -9 12519.1 1540.07   1
   3   3   7 24155.7 2932.70  -2
  -3   3  -9 24155.7 2932.70   1
  -3   3 -10 688.832 1924.93   1
   3   3   8 643.835 1880.33  -2
  -3   3 -10 643.835 1880.33   1
  -3   3 -11-594.803 1176.21   1
  -3   3 -12 897.922 739.312   1
  -3   3 -13-523.753 1350.13   1
  -3   3 -14 15546.6 1677.61   1
  -3   3 -15 2655.20 1484.69   1
  -3   3 -16 465.998 1361.22   1
  -3   3 -17 888.138 1242.70   1
  -3   3 -18 283.820 1079.03   1
  -3   3 -19 2349.21 895.858   1
  -3   2  17 546.678 679.280   1
  -3   2  16 601.817 829.233   1
  -3   2  15-190.346 898.721   1
  -3   2  14 1708.40 999.300   1
  -3   2  13 1430.60 745.758   1
  -3   2  12-386.842 757.908   1
  -3   2  11 273.929 763.042   1
  -3   2  10 108.261 797.768   1
  -3   2   9-361.181 2182.90   1
  -3   2   8 905.937 2181.81   1
  -3   2   7 631.492 1331.57   1
  -3   2   6 19481.4 1615.55   1
  -3   2   5 37751.9 1307.16   1
  -3   2   4 8419.71 1020.35   1
  -3   2   3 438.575 922.473   1
  -3   2   2 1338.08 932.810   1
  -3   2   1 5496.83 980.229   1
  -3   2   0 8933.25 700.225   1
  -3   2  -1 125.733 695.143   1
  -3   2  -2 20078.2 1044.72   1
  -3   2  -3 49743.6 1031.05   1
  -3   2  -4 10050.8 828.577   1
  -3   2  -5 484.755 780.821   1
  -3   2  -6 2756.25 860.345   1
   3  -2   7 6246.15 1045.27   1
  -3   2  -8 193.210 1227.43   1
  -3   2  -9 200.262 1330.55   1
   3  -2  10 1040.14 1426.75   1
  -3   2 -11 1126.97 1597.17   1
  -3   2 -12 9527.22 1454.30   1
  -3   2 -13 3242.02 1446.76   1
  -3   2 -14 410.108 1428.34   1
  -3   2 -15 36.3680 1395.95   1
  -3   2 -16-156.394 1363.41   1
  -3   2 -17 660.439 1246.75   1
  -3   2 -18 100.001 1028.56   1
  -3   2 -19 159.216 829.813   1
  -3   1  18 1820.19 598.960   1
  -3   1  17 274.459 758.113   1
  -3   1  16 354.244 855.810   1
  -3   1  15 907.545 927.834   1
  -3   1  14 11.8894 742.164   1
  -3   1  13 588.458 747.875   1
  -3   1  12 1949.59 764.225   1
  -3   1  11 1700.25 1160.63   1
   3   1 -12 1774.32 1742.89  -2
  -3   1  11 1774.32 1742.89   1
  -3   1  10 17953.9 2950.34   1
  -3   1   9 8347.98 2495.69   1
   3   1  -9 8350.49 2900.88  -2
  -3   1   8 8350.49 2900.88   1
   3   1  -8 3829.92 2744.72  -2
  -3   1   7 3829.92 2744.72   1
   3   1  -7 5305.89 2613.91  -2
  -3   1   6 5305.89 2613.91   1
   3   1  -6 43733.8 2922.39  -2
  -3   1   5 43733.8 2922.39   1
   3   1  -5 2807.35 1310.08  -2
  -3   1   4 2807.35 1310.08   1
   3   1  -4 13774.3 1118.48  -2
  -3   1   3 13774.3 1118.48   1
   3   1  -3 65656.3 1398.36  -2
  -3   1   2 65656.3 1398.36   1
   3   1  -2 72575.3 1377.59  -2
  -3   1   1 72575.3 1377.59   1
  -3   1   0 161632. 2295.09   1
   3   1  -1 274055. 2389.39  -2
  -3   1   0 274055. 2389.39   1
  -3   1  -1 78446.6 1531.63   1
   3   1   0 165149. 1466.66  -2
  -3   1  -1 165149. 1466.66   1
   3  -1   2 52194.0 1219.55   1
   3   1   1 97122.7 1390.59  -2
  -3   1  -2 97122.7 1390.59   1
   3  -1   3 40461.8 1498.79   1
   3   1   2 72176.7 1643.92  -2
  -3   1  -3 72176.7 1643.92   1
   3  -1   4 129829. 2645.21   1
   3   1   3 231686. 2498.85  -2
  -3   1  -4 231686. 2498.85   1
   3  -1   5 4600.70 1397.02   1
   3   1   4 11553.1 1732.47  -2
  -3   1  -5 11553.1 1732.47   1
  -3   1  -6 18606.5 2090.96   1
  -3  -1  -5 39503.8 2437.38  -2
   3  -1   6 39503.8 2437.38   1
   3   1   6 5149.45 1577.74  -2
  -3   1  -7 5149.45 1577.74   1
  -3   1  -8 510.485 1281.49   1
  -3   1  -9-224.981 1344.28   1
   3  -1  10 7166.07 1627.60   1
  -3   1 -11 206.448 977.381   1
  -3   1 -12 3401.47 1370.82   1
  -3   1 -13 6782.47 1452.83   1
  -3   1 -14-287.453 1382.63   1
  -3   1 -15 1072.91 1392.31   1
  -3   1 -16 6037.17 1386.03   1
  -3   1 -17 2836.48 1197.51   1
  -3   1 -18 473.161 971.338   1
   3   0 -18 662.826 769.630  -2
  -3   0  18 662.826 769.630   1
   3   0 -17 287.360 1041.88  -2
  -3   0  17 287.360 1041.88   1
   3   0 -16-286.230 1168.56  -2
  -3   0  16-286.230 1168.56   1
   3   0 -15 184.338 1240.79  -2
  -3   0  15 184.338 1240.79   1
   3   0 -14-126.875 971.491  -2
  -3   0  14-126.875 971.491   1
   3   0 -13 557.450 1002.86  -2
  -3   0  13 557.450 1002.86   1
   3   0 -12 1413.94 1161.42  -2
  -3   0  12 1413.94 1161.42   1
   3   0 -11 268.621 1212.55  -2
  -3   0  11 268.621 1212.55   1
   3   0 -10 1195.44 2965.88  -2
  -3   0  10 1195.44 2965.88   1
   3   0  -9-240.240 2771.93  -2
  -3   0   9-240.240 2771.93   1
   3   0  -8 320.814 2679.29  -2
  -3   0   8 320.814 2679.29   1
   3   0  -7 2588.16 2575.04  -2
  -3   0   7 2588.16 2575.04   1
   3   0  -6 1889.12 1684.08  -2
  -3   0   6 1889.12 1684.08   1
   3   0  -5 51.5296 1484.57  -2
  -3   0   5 51.5296 1484.57   1
   3   0  -4 901.408 1046.08  -2
  -3   0   4 901.408 1046.08   1
   3   0  -3 872.429 1072.87  -2
  -3   0   3 872.429 1072.87   1
   3   0  -2 264.525 1079.46  -2
  -3   0   2 264.525 1079.46   1
   3   0  -1 270.701 947.086  -2
  -3   0   1 270.701 947.086   1
   3   0   0-62.1177 497.149  -2
  -3   0   0-62.1177 497.149   1
   3   0   1 281.964 517.005  -2
  -3   0  -1 281.964 517.005   1
   3   0   2-272.339 670.962  -2
  -3   0  -2-272.339 670.962   1
   3   0   3 1228.80 1029.55  -2
  -3   0  -3 1228.80 1029.55   1
   3   0   4 3830.81 1175.70  -2
  -3   0  -4 3830.81 1175.70   1
   3   0   5 302.077 1438.10  -2
  -3   0  -5 302.077 1438.10   1
  -3   0  -6-70.1298 1503.98  -2
   3   0   6-70.1298 1503.98   1
   3   0   7-126.164 1617.89  -2
  -3   0  -7-126.164 1617.89   1
  -3   0  -8 468.334 1711.52  -2
   3   0   8 468.334 1711.52   1
   3   0   9 402.046 1797.05  -2
  -3   0  -9 402.046 1797.05   1
  -3   0 -10 182.857 1984.42  -2
   3   0  10 182.857 1984.42   1
   3   0  11 2310.13 1448.91  -2
  -3   0 -11 2310.13 1448.91   1
   3   0  12 1239.76 1733.58  -2
  -3   0 -12 1239.76 1733.58   1
   3   0  13 563.043 1529.09  -2
  -3   0 -13 563.043 1529.09   1
   3   0  14 308.196 1520.10  -2
  -3   0 -14 308.196 1520.10   1
   3   0  15-258.916 1781.79  -2
  -3   0 -15-258.916 1781.79   1
   3   0  16-427.751 1666.87  -2
  -3   0 -16-427.751 1666.87   1
   3   0  17 618.983 1456.86  -2
  -3   0 -17 618.983 1456.86   1
   3   0  18-153.953 1166.90  -2
  -3   0 -18-153.953 1166.90   1
  -3  -1  19 642.400 799.635   1
  -3  -1  18 98.3259 693.096   1
  -3  -1  17 22.6664 828.964   1
  -3  -1  16 243.197 911.587   1
  -3  -1  15 315.151 963.048   1
  -3  -1  14 258.955 717.840   1
  -3  -1  13 532.880 891.770   1
   3  -1 -12 1994.95 1758.42  -2
  -3  -1  13 1994.95 1758.42   1
  -3  -1  12 1210.82 866.208   1
   3  -1 -10 22220.4 3400.87  -2
  -3  -1  11 22220.4 3400.87   1
   3  -1  -9 17401.7 3187.85  -2
  -3  -1  10 17401.7 3187.85   1
   3  -1  -8 7636.64 2764.94  -2
  -3  -1   9 7636.64 2764.94   1
  -3  -1   8 1607.16 2077.58   1
   3  -1  -7 3864.08 2543.73  -2
  -3  -1   8 3864.08 2543.73   1
  -3  -1   7 372.611 1883.75   1
   3  -1  -6 6143.83 2383.18  -2
  -3  -1   7 6143.83 2383.18   1
  -3  -1   6 21975.6 2380.88   1
   3  -1  -5 43209.2 2789.15  -2
  -3  -1   6 43209.2 2789.15   1
  -3  -1   5 2296.64 1904.00   1
   3  -1  -4 4081.28 2014.87  -2
  -3  -1   5 4081.28 2014.87   1
  -3  -1   4 3394.08 869.061   1
   3  -1  -3 11566.9 1987.53  -2
  -3  -1   4 11566.9 1987.53   1
  -3  -1   3 34542.6 1062.79   1
  -3   1   2 67682.3 1958.71  -2
   3   1  -3 67682.3 1958.71   1
  -3  -1   2 29740.3 1011.32   1
  -3   1   1 72003.9 1823.80  -2
   3   1  -2 72003.9 1823.80   1
  -3  -1   1 148969. 1442.44   1
  -3   1   0 280294. 2108.62  -2
   3   1  -1 280294. 2108.62   1
  -3  -1   0 90889.9 1804.72   1
   3  -1   1 159743. 1552.51  -2
  -3  -1   0 159743. 1552.51   1
  -3  -1  -1 54705.5 995.760   1
   3  -1   2 97104.3 1729.00  -2
  -3  -1  -1 97104.3 1729.00   1
   3   1   2 38989.6 1000.85   1
   3  -1   3 71797.4 2027.34  -2
  -3  -1  -2 71797.4 2027.34   1
  -3   1  -4 231606. 2304.94  -2
   3   1   3 231606. 2304.94   1
   3  -1   5 8942.53 2376.17  -2
  -3  -1  -4 8942.53 2376.17   1
   3  -1   6 46261.3 2913.27  -2
  -3  -1  -5 46261.3 2913.27   1
   3  -1   7 3834.08 2309.42  -2
  -3  -1  -6 3834.08 2309.42   1
   3  -1   8 1311.62 2468.78  -2
  -3  -1  -7 1311.62 2468.78   1
   3  -1   9 225.482 2594.22  -2
  -3  -1  -8 225.482 2594.22   1
   3  -1  10 14165.3 2906.89  -2
  -3  -1  -9 14165.3 2906.89   1
  -3   1 -11 702.292 2153.14  -2
   3   1  10 702.292 2153.14   1
  -3  -1 -11 4482.16 1370.85   1
  -3  -1 -12 3498.19 1403.49   1
  -3  -1 -13 387.052 1437.30   1
  -3  -1 -14-549.404 1427.82   1
  -3  -1 -15 3433.50 1399.07   1
  -3  -1 -16 3999.93 1282.19   1
  -3  -1 -17 1027.12 1018.51   1
  -3  -1 -18 121.353 820.828   1
  -3  -2  19-269.058 582.083   1
  -3  -2  18 67.3474 713.136   1
  -3  -2  17 2507.71 869.833   1
  -3  -2  16 401.952 903.876   1
  -3  -2  15-81.8586 966.051   1
  -3  -2  14 2904.49 987.196   1
  -3  -2  13 338.301 867.296   1
  -3  -2  12-320.087 850.721   1
  -3  -2  11-1901.50 2149.21   1
  -3  -2  10 373.533 1502.18   1
  -3  -2   9 1770.71 1401.22   1
  -3  -2   8 5898.99 1436.63   1
  -3  -2   7 36821.3 1852.82   1
  -3  -2   6 20784.1 1523.37   1
  -3  -2   5 2188.60 908.053   1
  -3  -2   4 2160.87 833.356   1
   3   2  -3 440.512 768.647   1
  -3  -2   2 10255.1 697.220   1
  -3  -2   1 1138.98 733.170   1
  -3  -2   0 311.634 680.994   1
   3   2   1 62400.8 952.588   1
  -3  -2  -2 1884.73 708.111   1
  -3  -2  -3 11191.9 1221.99   1
   3   2   4 18503.5 1865.81   1
   3   2   5 10697.4 1314.36   1
   3   2   6 582.083 1272.73   1
   3   2   7 1119.28 1279.30   1
   3   2   8 381.658 2029.35   1
   3   2   9 214.056 2338.35   1
  -3  -2 -10 2070.25 1148.18   1
  -3  -2 -11 14846.5 1530.74   1
  -3  -2 -12 763.088 1415.84   1
  -3  -2 -13 256.812 1427.00   1
  -3  -2 -14 1660.83 1369.28   1
  -3  -2 -15-61.2581 1280.15   1
  -3  -2 -16 410.109 1150.25   1
  -3  -2 -17-298.467 913.442   1
  -3  -3  19 237.196 605.172   1
  -3  -3  18-31.3586 759.221   1
  -3  -3  17 4972.00 890.273   1
  -3  -3  16 3031.54 951.004   1
  -3  -3  15 4652.22 988.540   1
   3  -3 -12 50221.5 1577.12  -2
  -3  -3  14 50221.5 1577.12   1
   3  -3 -11 14726.2 1945.70  -2
  -3  -3  13 14726.2 1945.70   1
  -3  -3  12 19313.2 3001.36   1
   3  -3 -10 27412.2 1910.85  -2
  -3  -3  12 27412.2 1910.85   1
  -3  -3  11 44726.0 3163.75   1
   3  -3  -9 74850.2 4259.94  -2
  -3  -3  11 74850.2 4259.94   1
   3  -3  -8 1774.71 1944.66  -2
  -3  -3  10 1774.71 1944.66   1
   3  -3  -7 11883.9 1992.32  -2
  -3  -3   9 11883.9 1992.32   1
  -3  -3   8 536.468 2104.96   1
   3  -3  -6 3645.20 2367.69  -2
  -3  -3   8 3645.20 2367.69   1
   3  -3  -5 8287.26 1655.47  -2
  -3  -3   7 8287.26 1655.47   1
  -3  -3   6 38381.8 2769.89   1
  -3   3   4 70162.3 1986.22  -2
   3   3  -6 70162.3 1986.22   1
  -3  -3   5 6633.45 1417.51   1
  -3   3   3 21625.8 1686.46  -2
   3   3  -5 21625.8 1686.46   1
  -3  -3   4 2619.20 1169.45   1
  -3   3   2 2890.36 1459.17  -2
   3   3  -4 2890.36 1459.17   1
  -3  -3   3 707.979 1091.19   1
   3  -3  -1 2654.12 2545.21  -2
  -3  -3   3 2654.12 2545.21   1
  -3  -3   2 2557.49 881.303   1
   3  -3   0 3960.91 2364.65  -2
  -3  -3   2 3960.91 2364.65   1
  -3  -3   1 1278.12 1836.59   1
  -3   3  -1 1745.52 1177.03  -2
   3   3  -1 1745.52 1177.03   1
  -3  -3   0 38277.8 1622.35   1
   3  -3   2 58484.6 1797.09  -2
  -3  -3   0 58484.6 1797.09   1
  -3  -3  -1 2697.53 981.108   1
   3  -3   3 12787.2 1221.82  -2
  -3  -3  -1 12787.2 1221.82   1
   3   3   2 2510.24 1016.57   1
   3  -3   4 3530.26 2309.86  -2
  -3  -3  -2 3530.26 2309.86   1
  -3   3  -5 23786.6 2095.39  -2
   3   3   3 23786.6 2095.39   1
   3   3   4 48181.8 2480.05   1
  -3   3  -7 14418.1 2302.63  -2
   3   3   5 14418.1 2302.63   1
   3   3   6 3762.68 1871.39   1
   3   3   7 14434.1 2352.55   1
  -3   3 -10-840.319 2782.98  -2
   3   3   8-840.319 2782.98   1
   3   3   9-31.4603 2434.18   1
  -3  -3 -10 482.093 1295.72   1
  -3  -3 -11 332.213 1430.48   1
  -3  -3 -12 19097.6 1705.28   1
  -3  -3 -13 1489.48 1410.23   1
  -3  -3 -14-386.481 1337.60   1
  -3  -3 -15-210.764 1214.37   1
  -3  -3 -16 12.1200 1030.49   1
  -3  -3 -17 1215.32 821.228   1
   3  -4 -16 1085.66 730.153  -2
  -3  -4  19 1085.66 730.153   1
   3  -4 -15 950.863 1025.89  -2
  -3  -4  18 950.863 1025.89   1
   3  -4 -14 758.837 1148.01  -2
  -3  -4  17 758.837 1148.01   1
   3  -4 -13 8947.65 1300.05  -2
  -3  -4  16 8947.65 1300.05   1
   3  -4 -12 880.441 1256.26  -2
  -3  -4  15 880.441 1256.26   1
   3  -4 -11 2626.73 1273.68  -2
  -3  -4  14 2626.73 1273.68   1
   3  -4 -10 26982.4 2238.64  -2
  -3  -4  13 26982.4 2238.64   1
   3  -4  -9-350.261 1344.50  -2
  -3  -4  12-350.261 1344.50   1
   3  -4  -8 40771.0 2874.03  -2
  -3  -4  11 40771.0 2874.03   1
   3  -4  -7 34615.9 2712.23  -2
  -3  -4  10 34615.9 2712.23   1
   3  -4  -6 164.669 1831.49  -2
  -3  -4   9 164.669 1831.49   1
   3  -4  -5 22047.8 2202.03  -2
  -3  -4   8 22047.8 2202.03   1
   3  -4  -4 7146.32 1393.01  -2
  -3  -4   7 7146.32 1393.01   1
   3  -4  -3 39337.8 2294.53  -2
  -3  -4   6 39337.8 2294.53   1
  -3   4   2 194.536 1542.34  -2
   3   4  -5 194.536 1542.34   1
  -3   4   1 16927.5 1511.89  -2
   3   4  -4 16927.5 1511.89   1
   3  -4   0 53657.4 1973.43  -2
  -3  -4   3 53657.4 1973.43   1
   3  -4   1 81040.1 1843.05  -2
  -3  -4   2 81040.1 1843.05   1
  -3   4  -2 8453.69 1260.60  -2
   3   4  -1 8453.69 1260.60   1
  -3   4  -3 4326.60 1215.09  -2
   3   4   0 4326.60 1215.09   1
   3  -4   4 8827.89 1063.59  -2
  -3  -4  -1 8827.89 1063.59   1
  -3   4  -5 5211.19 1145.72  -2
   3   4   2 5211.19 1145.72   1
  -3   4  -6 1060.46 2116.07  -2
   3   4   3 1060.46 2116.07   1
  -3   4  -7 2954.28 2309.32  -2
   3   4   4 2954.28 2309.32   1
  -3   4  -8 1991.11 2268.48  -2
   3   4   5 1991.11 2268.48   1
  -3   4  -9 4496.89 2692.65  -2
   3   4   6 4496.89 2692.65   1
  -3   4 -10 13661.9 2533.73  -2
   3   4   7 13661.9 2533.73   1
  -3   4 -11 130.753 2473.86  -2
   3   4   8 130.753 2473.86   1
  -3   4 -12 9769.05 1679.92  -2
   3   4   9 9769.05 1679.92   1
   3  -4  13 9719.96 1963.95  -2
  -3  -4 -10 9719.96 1963.95   1
   3  -4  14 1071.41 1855.41  -2
  -3  -4 -11 1071.41 1855.41   1
   3  -4  15 1367.11 1834.88  -2
  -3  -4 -12 1367.11 1834.88   1
   3  -4  16 21246.5 2140.86  -2
  -3  -4 -13 21246.5 2140.86   1
   3  -4  17 370.228 1396.30  -2
  -3  -4 -14 370.228 1396.30   1
   3  -4  18-424.619 1458.79  -2
  -3  -4 -15-424.619 1458.79   1
   3  -4  19 415.915 1209.01  -2
  -3  -4 -16 415.915 1209.01   1
  -3  -5  19-0.14862 629.610   1
  -3  -5  18 234.033 789.357   1
  -3  -5  17 2742.56 869.539   1
  -3  -5  16 4471.25 923.648   1
  -3  -5  15 74.7441 960.753   1
  -3  -5  14 1895.46 1438.90   1
  -3  -5  13 2745.46 1371.36   1
  -3  -5  12 1035.57 840.534   1
  -3  -5  11 1680.49 2304.24   1
  -3  -5  10 12052.8 2529.27   1
  -3  -5   9 2217.20 2211.96   1
  -3  -5   8 1325.17 2130.19   1
  -3   5   4 106.363 2412.45  -2
   3   5  -8 106.363 2412.45   1
  -3   5   3 3371.04 1718.56  -2
   3   5  -7 3371.04 1718.56   1
  -3  -5   6 494.830 2018.18   1
  -3   5   2 2335.81 2133.00  -2
   3   5  -6 2335.81 2133.00   1
  -3   5   1 54550.2 2166.30  -2
   3   5  -5 54550.2 2166.30   1
   3  -5   0 28082.1 1615.59  -2
  -3  -5   4 28082.1 1615.59   1
   3  -5   1 4274.74 1367.70  -2
  -3  -5   3 4274.74 1367.70   1
   3  -5   2 691.617 1192.57  -2
  -3  -5   2 691.617 1192.57   1
  -3   5  -3 29613.4 1732.47  -2
   3   5  -1 29613.4 1732.47   1
  -3   5  -4 64403.3 1621.61  -2
   3   5   0 64403.3 1621.61   1
  -3  -5  -1 1156.03 1291.93   1
   3  -5   5 3853.68 1200.67  -2
  -3  -5  -1 3853.68 1200.67   1
   3  -5   6 41390.4 1980.18  -2
  -3  -5  -2 41390.4 1980.18   1
  -3   5  -7 2460.85 2261.33  -2
   3   5   3 2460.85 2261.33   1
  -3   5  -8 17210.6 2791.83  -2
   3   5   4 17210.6 2791.83   1
  -3   5  -9 3153.62 2462.60  -2
   3   5   5 3153.62 2462.60   1
  -3   5 -10 11295.9 2966.46  -2
   3   5   6 11295.9 2966.46   1
  -3   5 -11 11818.0 3258.59  -2
   3   5   7 11818.0 3258.59   1
   3  -5  12 3021.21 1517.74  -2
  -3  -5  -8 3021.21 1517.74   1
   3  -5  13 1352.14 1780.50  -2
  -3  -5  -9 1352.14 1780.50   1
   3  -5  14 4028.74 1880.84  -2
  -3  -5 -10 4028.74 1880.84   1
  -3  -5 -11 3709.61 1492.52   1
  -3  -5 -12 12362.2 1570.68   1
  -3  -5 -13 11155.3 1500.95   1
  -3  -5 -14 1916.26 1183.04   1
  -3  -5 -15 4315.06 1018.13   1
  -3  -6  19 425.072 940.753   1
  -3  -6  18 3391.19 785.098   1
  -3  -6  17 505.344 870.176   1
  -3  -6  16 953.590 904.745   1
  -3  -6  15 9581.63 1046.68   1
  -3  -6  14 3294.07 1429.27   1
   3   6 -13 1648.82 942.396   1
  -3  -6  12 3753.36 940.529   1
  -3  -6  11 1475.26 2540.38   1
  -3  -6  10 3330.32 2364.77   1
   3   6  -9 18497.9 1825.37   1
  -3  -6   8 789.222 1427.01   1
  -3  -6   7 3184.91 1373.44   1
  -3  -6   6 1717.25 1327.83   1
  -3  -6   5 42745.7 1927.07   1
  -3  -6   4 9633.49 1249.14   1
   3   6  -3 6859.78 1431.49   1
  -3  -6   2 316.155 914.758   1
   3   6  -1 2319.89 1132.35   1
   3   6   0 29431.7 1532.14   1
   3   6   1 14317.5 1143.97   1
   3   6   2 2313.37 1194.58   1
   3   6   3 6265.23 2076.62   1
   3   6   4 589.942 1992.01   1
   3   6   5 21064.8 2676.37   1
   3   6   6 6972.95 2426.71   1
   3   6   7 2602.57 1146.40   1
  -3  -6  -8 2510.11 1379.47   1
  -3  -6  -9 3289.68 1404.64   1
  -3  -6 -10 263.179 1427.18   1
  -3  -6 -11 117.310 1419.29   1
  -3  -6 -12 1422.84 1364.56   1
  -3  -6 -13 21.1181 1214.89   1
  -3  -6 -14 2975.49 1051.36   1
  -3  -6 -15 540.797 799.534   1
  -3  -7  19 730.955 924.261   1
  -3  -7  18 248.243 732.304   1
  -3  -7  17 875.394 846.633   1
   3  -7 -11 5310.72 1203.71  -2
  -3  -7  16 5310.72 1203.71   1
   3  -7 -10 7782.08 1287.18  -2
  -3  -7  15 7782.08 1287.18   1
   3  -7  -9 347.749 1812.18  -2
  -3  -7  14 347.749 1812.18   1
   3  -7  -8 422.186 1224.38  -2
  -3  -7  13 422.186 1224.38   1
   3  -7  -7 1116.29 1234.03  -2
  -3  -7  12 1116.29 1234.03   1
  -3  -7  11 227.000 2581.25   1
   3  -7  -6 1700.77 1680.01  -2
  -3  -7  11 1700.77 1680.01   1
   3  -7  -5 3349.31 3255.08  -2
  -3  -7  10 3349.31 3255.08   1
  -3   7   4 15944.6 2247.69  -2
   3   7  -9 15944.6 2247.69   1
   3  -7  -3 3953.32 1933.41  -2
  -3  -7   8 3953.32 1933.41   1
  -3   7   2 1203.72 1813.79  -2
   3   7  -7 1203.72 1813.79   1
  -3   7   1 10232.7 1918.11  -2
   3   7  -6 10232.7 1918.11   1
   3  -7   0 10417.7 1587.34  -2
  -3  -7   5 10417.7 1587.34   1
   3  -7   1 8770.12 1588.87  -2
  -3  -7   4 8770.12 1588.87   1
  -3   7  -2 11373.1 1931.40  -2
   3   7  -3 11373.1 1931.40   1
  -3   7  -3 3389.25 1836.48  -2
   3   7  -2 3389.25 1836.48   1
  -3   7  -4 7043.03 2573.16  -2
   3   7  -1 7043.03 2573.16   1
  -3   7  -5 33454.4 3050.38  -2
   3   7   0 33454.4 3050.38   1
  -3   7  -6 26056.9 1902.44  -2
   3   7   1 26056.9 1902.44   1
  -3   7  -7 10482.6 1483.33  -2
   3   7   2 10482.6 1483.33   1
  -3   7  -8-434.241 2522.84  -2
   3   7   3-434.241 2522.84   1
  -3   7  -9 2980.82 2871.74  -2
   3   7   4 2980.82 2871.74   1
  -3   7 -10 1496.14 3061.42  -2
   3   7   5 1496.14 3061.42   1
  -3   7 -11 3547.18 1475.88  -2
   3   7   6 3547.18 1475.88   1
   3  -7  12 2655.07 1732.65  -2
  -3  -7  -7 2655.07 1732.65   1
  -3  -7  -8 1969.11 1439.79   1
  -3  -7  -9 1796.79 1436.67   1
  -3  -7 -10 1518.84 1366.67   1
  -3  -7 -11 4413.96 1373.50   1
  -3  -7 -12 451.082 1212.52   1
  -3  -7 -13 205.711 1104.82   1
  -3  -7 -14 151.754 871.197   1
   3  -8 -13 768.150 1222.96  -2
  -3  -8  19 768.150 1222.96   1
   3  -8 -12 710.065 1463.29  -2
  -3  -8  18 710.065 1463.29   1
   3  -8 -11-207.076 1100.91  -2
  -3  -8  17-207.076 1100.91   1
   3  -8 -10 1391.59 1161.74  -2
  -3  -8  16 1391.59 1161.74   1
   3  -8  -9 2270.62 1846.66  -2
  -3  -8  15 2270.62 1846.66   1
   3  -8  -8 1494.99 1250.88  -2
  -3  -8  14 1494.99 1250.88   1
   3  -8  -7 6691.95 1347.53  -2
  -3  -8  13 6691.95 1347.53   1
   3  -8  -6 2803.90 1239.35  -2
  -3  -8  12 2803.90 1239.35   1
  -3   8   5 16264.7 1411.07  -2
   3   8 -11 16264.7 1411.07   1
  -3   8   4 7259.22 2320.16  -2
   3   8 -10 7259.22 2320.16   1
  -3   8   3 175.732 2150.12  -2
   3   8  -9 175.732 2150.12   1
  -3   8   2 662.434 1813.06  -2
   3   8  -8 662.434 1813.06   1
  -3   8   1 1936.24 2013.11  -2
   3   8  -7 1936.24 2013.11   1
  -3   8   0 1480.62 1948.85  -2
   3   8  -6 1480.62 1948.85   1
   3  -8   1 530.631 1430.83  -2
  -3  -8   5 530.631 1430.83   1
   3  -8   2 660.282 1842.91  -2
  -3  -8   4 660.282 1842.91   1
   3  -8   3 38641.6 2679.17  -2
  -3  -8   3 38641.6 2679.17   1
  -3   8  -4 41602.6 2752.87  -2
   3   8  -2 41602.6 2752.87   1
  -3   8  -5 2956.52 2747.37  -2
   3   8  -1 2956.52 2747.37   1
  -3   8  -6-517.818 2483.65  -2
   3   8   0-517.818 2483.65   1
  -3   8  -7 1814.50 2613.18  -2
   3   8   1 1814.50 2613.18   1
  -3   8  -8 9792.51 2330.27  -2
   3   8   2 9792.51 2330.27   1
  -3   8  -9 9016.93 3367.36  -2
   3   8   3 9016.93 3367.36   1
  -3   8 -10 620.560 1404.75  -2
   3   8   4 620.560 1404.75   1
   3  -8  11-64.0255 1665.01  -2
  -3  -8  -5-64.0255 1665.01   1
   3  -8  12 2950.97 1806.98  -2
  -3  -8  -6 2950.97 1806.98   1
   3  -8  13 32332.9 2386.05  -2
  -3  -8  -7 32332.9 2386.05   1
   3  -8  14 10107.2 2036.42  -2
  -3  -8  -8 10107.2 2036.42   1
   3  -8  15 1307.48 1784.99  -2
  -3  -8  -9 1307.48 1784.99   1
   3  -8  16 2614.68 1776.81  -2
  -3  -8 -10 2614.68 1776.81   1
   3  -8  17 1550.40 1597.47  -2
  -3  -8 -11 1550.40 1597.47   1
   3  -8  18 423.766 1395.76  -2
  -3  -8 -12 423.766 1395.76   1
   3  -8  19 450.199 1194.53  -2
  -3  -8 -13 450.199 1194.53   1
  -3  -9  19 354.740 871.321   1
  -3  -9  18 231.380 1043.68   1
  -3  -9  17 526.724 1154.43   1
  -3  -9  16-175.850 1231.16   1
   3   9 -15 1689.15 954.329   1
  -3  -9  14 2200.02 967.158   1
  -3  -9  13-744.811 1415.33   1
  -3   9   6 1737.77 1698.55  -2
   3   9 -13 1737.77 1698.55   1
   3  -9  -5 25367.9 1395.60  -2
  -3  -9  12 25367.9 1395.60   1
   3  -9  -4 44596.3 1496.88  -2
  -3  -9  11 44596.3 1496.88   1
   3   9 -10 3722.09 1540.41   1
   3  -9  -3 9636.86 1840.94  -2
  -3  -9  10 9636.86 1840.94   1
  -3   9   2 4098.31 2183.40  -2
   3   9  -9 4098.31 2183.40   1
   3  -9  -1 763.301 2138.85  -2
  -3  -9   8 763.301 2138.85   1
   3  -9   0 46096.8 2692.08  -2
  -3  -9   7 46096.8 2692.08   1
   3  -9   1 6786.26 2115.75  -2
  -3  -9   6 6786.26 2115.75   1
  -3   9  -2 8516.75 2132.91  -2
   3   9  -5 8516.75 2132.91   1
  -3   9  -3 26594.2 2479.42  -2
   3   9  -4 26594.2 2479.42   1
   3  -9   4 4682.41 2135.64  -2
  -3  -9   3 4682.41 2135.64   1
  -3   9  -5 35280.4 2732.93  -2
   3   9  -2 35280.4 2732.93   1
  -3   9  -6 2847.95 2749.84  -2
   3   9  -1 2847.95 2749.84   1
  -3   9  -7 2343.13 2880.45  -2
   3   9   0 2343.13 2880.45   1
  -3   9  -8 21642.6 3733.66  -2
   3   9   1 21642.6 3733.66   1
  -3   9  -9 2492.66 1476.36  -2
   3   9   2 2492.66 1476.36   1
   3  -9  10 761.918 1610.41  -2
  -3  -9  -3 761.918 1610.41   1
   3  -9  11 2384.11 1763.16  -2
  -3  -9  -4 2384.11 1763.16   1
   3  -9  12 1211.89 1764.52  -2
  -3  -9  -5 1211.89 1764.52   1
   3  -9  13 1767.13 1817.06  -2
  -3  -9  -6 1767.13 1817.06   1
   3  -9  14 3057.43 1857.29  -2
  -3  -9  -7 3057.43 1857.29   1
   3  -9  15 775.220 1779.37  -2
  -3  -9  -8 775.220 1779.37   1
   3  -9  16 11411.8 1832.99  -2
  -3  -9  -9 11411.8 1832.99   1
   3  -9  17 4133.61 1656.63  -2
  -3  -9 -10 4133.61 1656.63   1
  -3  -9 -11 4704.03 1179.58   1
  -3  -9 -12 1141.23 694.456   1
  -3 -10  19 182.770 815.494   1
  -3 -10  18 200.033 948.172   1
  -3 -10  17 244.528 1134.62   1
  -3 -10  16 72.1800 1217.69   1
  -3 -10  15 2403.49 959.655   1
  -3 -10  14 70.9932 953.338   1
   3  10 -13 404.489 977.493   1
  -3 -10  12 6990.64 996.000   1
  -3 -10  11 17954.1 1102.62   1
  -3 -10  10 35404.2 1245.46   1
  -3 -10   9 1947.72 1309.38   1
  -3 -10   8 728.519 1024.39   1
   3  10  -7 10170.4 1093.24   1
  -3 -10   6 1235.96 1673.01   1
  -3 -10   5 4270.33 1761.57   1
   3  10  -4 6053.53 1787.85   1
  -3 -10   3 2889.65 2691.82   1
  -3  10  -5 11569.3 3365.16  -2
   3  10  -3 11569.3 3365.16   1
   3  10  -2 7655.50 1819.86   1
  -3  10  -7 6802.19 3132.03  -2
   3  10  -1 6802.19 3132.03   1
  -3 -10   0 5372.25 1298.96   1
  -3  10  -8 4879.55 1540.44  -2
   3  10   0 4879.55 1540.44   1
  -3 -10  -1-335.047 1224.90   1
   3 -10   9 13.2976 1744.62  -2
  -3 -10  -1 13.2976 1744.62   1
  -3 -10  -2 750.611 1292.94   1
   3 -10  10 1146.90 1868.17  -2
  -3 -10  -2 1146.90 1868.17   1
  -3 -10  -3 8531.23 1427.66   1
   3 -10  11 15836.1 2045.62  -2
  -3 -10  -3 15836.1 2045.62   1
  -3 -10  -4-508.949 958.646   1
  -3 -10  -5 1950.08 1006.77   1
  -3 -10  -6 13535.7 1148.53   1
  -3 -10  -7 2970.86 1041.06   1
  -3 -10  -8 17637.8 1130.65   1
  -3 -10  -9 972.797 863.003   1
  -3 -10 -10 786.768 779.813   1
  -3 -10 -11 49.6695 683.215   1
   3 -11 -10 2407.18 1189.80  -2
  -3 -11  18 2407.18 1189.80   1
   3 -11  -9 154.035 1411.35  -2
  -3 -11  17 154.035 1411.35   1
   3 -11  -8 1161.23 1512.96  -2
  -3 -11  16 1161.23 1512.96   1
   3 -11  -7 710.727 1139.25  -2
  -3 -11  15 710.727 1139.25   1
   3 -11  -6 140.699 1188.97  -2
  -3 -11  14 140.699 1188.97   1
   3 -11  -5 1670.41 1231.21  -2
  -3 -11  13 1670.41 1231.21   1
   3 -11  -4 18908.7 1423.92  -2
  -3 -11  12 18908.7 1423.92   1
   3 -11  -3 8279.06 1331.22  -2
  -3 -11  11 8279.06 1331.22   1
   3 -11  -2 6637.62 1271.90  -2
  -3 -11  10 6637.62 1271.90   1
   3 -11  -1 11821.4 2006.92  -2
  -3 -11   9 11821.4 2006.92   1
   3 -11   0 0.20166 1853.09  -2
  -3 -11   8 0.20166 1853.09   1
   3 -11   1 3304.22 1862.60  -2
  -3 -11   7 3304.22 1862.60   1
   3 -11   2 22765.1 2124.93  -2
  -3 -11   6 22765.1 2124.93   1
   3 -11   3 7171.97 1655.12  -2
  -3 -11   5 7171.97 1655.12   1
   3 -11   4 9557.81 1648.55  -2
  -3 -11   4 9557.81 1648.55   1
   3 -11   5 4966.30 1560.29  -2
  -3 -11   3 4966.30 1560.29   1
   3 -11   6 6043.45 1779.13  -2
  -3 -11   2 6043.45 1779.13   1
   3 -11   7 730.064 1847.48  -2
  -3 -11   1 730.064 1847.48   1
   3 -11   8 5561.70 1916.59  -2
  -3 -11   0 5561.70 1916.59   1
   3 -11   9 15328.8 2042.60  -2
  -3 -11  -1 15328.8 2042.60   1
   3 -11  10 3016.39 1299.58  -2
  -3 -11  -2 3016.39 1299.58   1
   3 -11  11 3776.47 1329.14  -2
  -3 -11  -3 3776.47 1329.14   1
   3 -11  12 784.751 1322.30  -2
  -3 -11  -4 784.751 1322.30   1
   3 -11  13 2479.77 1299.20  -2
  -3 -11  -5 2479.77 1299.20   1
  -3 -11  -6 2.03470 992.168   1
  -3 -11  -7 10724.3 1037.28   1
  -3 -11  -8 3383.35 885.538   1
  -3 -11  -9 128.818 1133.44   1
  -3 -11 -10 631.412 949.092   1
   3 -12  -9 1361.31 1103.52  -2
  -3 -12  18 1361.31 1103.52   1
   3 -12  -8 5813.24 1369.80  -2
  -3 -12  17 5813.24 1369.80   1
   3 -12  -7 2529.16 1483.75  -2
  -3 -12  16 2529.16 1483.75   1
   3 -12  -6 125.017 1086.18  -2
  -3 -12  15 125.017 1086.18   1
   3 -12  -5 197.014 1171.42  -2
  -3 -12  14 197.014 1171.42   1
   3 -12  -4 3547.37 1229.38  -2
  -3 -12  13 3547.37 1229.38   1
   3 -12  -3 874.942 1145.52  -2
  -3 -12  12 874.942 1145.52   1
   3 -12  -2 584.726 1276.17  -2
  -3 -12  11 584.726 1276.17   1
   3 -12  -1 977.118 1279.00  -2
  -3 -12  10 977.118 1279.00   1
   3 -12   0 10008.0 2094.86  -2
  -3 -12   9 10008.0 2094.86   1
   3 -12   1 10169.9 2040.87  -2
  -3 -12   8 10169.9 2040.87   1
   3 -12   2 7387.02 1909.57  -2
  -3 -12   7 7387.02 1909.57   1
   3 -12   3 11756.9 2112.28  -2
  -3 -12   6 11756.9 2112.28   1
   3 -12   4 9562.90 1963.52  -2
  -3 -12   5 9562.90 1963.52   1
   3 -12   5 719.628 1777.83  -2
  -3 -12   4 719.628 1777.83   1
   3 -12   6 5.54309 1625.20  -2
  -3 -12   3 5.54309 1625.20   1
   3 -12   7-224.110 1790.09  -2
  -3 -12   2-224.110 1790.09   1
   3 -12   8 478.963 1903.30  -2
  -3 -12   1 478.963 1903.30   1
   3 -12   9-276.269 1809.65  -2
  -3 -12   0-276.269 1809.65   1
   3 -12  10 1272.17 1989.48  -2
  -3 -12  -1 1272.17 1989.48   1
   3 -12  11-275.712 1858.38  -2
  -3 -12  -2-275.712 1858.38   1
   3 -12  12-425.939 1959.98  -2
  -3 -12  -3-425.939 1959.98   1
   3 -12  13 4923.72 2031.43  -2
  -3 -12  -4 4923.72 2031.43   1
   3 -12  14 1946.60 1781.54  -2
  -3 -12  -5 1946.60 1781.54   1
   3 -12  15 864.712 1655.76  -2
  -3 -12  -6 864.712 1655.76   1
   3 -12  16 3163.32 1623.56  -2
  -3 -12  -7 3163.32 1623.56   1
   3 -12  17 3239.49 1422.29  -2
  -3 -12  -8 3239.49 1422.29   1
   3 -12  18 1991.68 1238.73  -2
  -3 -12  -9 1991.68 1238.73   1
  -3 -13  17-211.296 876.091   1
  -3 -13  16 116.367 978.540   1
  -3 -13  15 3359.61 1136.51   1
  -3  13   5 6465.00 1481.11  -2
   3  13 -15 6465.00 1481.11   1
  -3 -13  14-128.001 1217.89   1
  -3  13   4 1650.03 1514.01  -2
   3  13 -14 1650.03 1514.01   1
   3 -13  -3 674.138 1177.22  -2
  -3 -13  13 674.138 1177.22   1
   3 -13  -2 961.215 1198.07  -2
  -3 -13  12 961.215 1198.07   1
   3 -13  -1 2922.25 1248.07  -2
  -3 -13  11 2922.25 1248.07   1
   3 -13   0 1868.72 1195.76  -2
  -3 -13  10 1868.72 1195.76   1
   3 -13   1 6647.42 1964.03  -2
  -3 -13   9 6647.42 1964.03   1
   3 -13   2 159.286 1837.64  -2
  -3 -13   8 159.286 1837.64   1
   3 -13   3 3342.19 1967.26  -2
  -3 -13   7 3342.19 1967.26   1
   3 -13   4 2237.75 1890.45  -2
  -3 -13   6 2237.75 1890.45   1
   3 -13   5 15786.5 2185.02  -2
  -3 -13   5 15786.5 2185.02   1
   3 -13   6 7523.66 2106.31  -2
  -3 -13   4 7523.66 2106.31   1
   3 -13   7 495.790 1886.51  -2
  -3 -13   3 495.790 1886.51   1
   3 -13   8 3294.79 1962.58  -2
  -3 -13   2 3294.79 1962.58   1
   3 -13   9 582.557 1654.63  -2
  -3 -13   1 582.557 1654.63   1
   3 -13  10 10582.0 2084.26  -2
  -3 -13   0 10582.0 2084.26   1
   3 -13  11 4510.61 1973.33  -2
  -3 -13  -1 4510.61 1973.33   1
   3 -13  12 234.805 1866.60  -2
  -3 -13  -2 234.805 1866.60   1
   3 -13  13 1566.68 1839.71  -2
  -3 -13  -3 1566.68 1839.71   1
   3 -13  14 183.055 1720.66  -2
  -3 -13  -4 183.055 1720.66   1
   3 -13  15 1812.14 1615.99  -2
  -3 -13  -5 1812.14 1615.99   1
   3 -13  16 946.608 1500.88  -2
  -3 -13  -6 946.608 1500.88   1
   3 -13  17 761.592 1305.63  -2
  -3 -13  -7 761.592 1305.63   1
  -3 -14  17 162.602 743.298   1
  -3 -14  16 762.575 917.066   1
  -3 -14  15 242.221 678.210   1
  -3 -14  14 772.990 741.353   1
  -3 -14  13 577.503 842.894   1
  -3 -14  12 1408.10 891.003   1
   3  14 -11-214.934 897.661   1
  -3 -14  10 496.099 1333.19   1
  -3  14  -1 409.430 1548.55  -2
   3  14 -10 409.430 1548.55   1
   3 -14   2 4301.53 1973.86  -2
  -3 -14   9 4301.53 1973.86   1
   3 -14   3 6257.47 1963.22  -2
  -3 -14   8 6257.47 1963.22   1
   3 -14   4 14998.3 2054.59  -2
  -3 -14   7 14998.3 2054.59   1
   3 -14   5 575.336 1935.72  -2
  -3 -14   6 575.336 1935.72   1
   3 -14   6-379.364 1874.01  -2
  -3 -14   5-379.364 1874.01   1
   3 -14   7 6619.50 2005.42  -2
  -3 -14   4 6619.50 2005.42   1
   3 -14   8 3158.84 1882.08  -2
  -3 -14   3 3158.84 1882.08   1
   3 -14   9 3092.75 1923.55  -2
  -3 -14   2 3092.75 1923.55   1
   3 -14  10 1891.24 1831.44  -2
  -3 -14   1 1891.24 1831.44   1
   3 -14  11 2703.14 1870.42  -2
  -3 -14   0 2703.14 1870.42   1
   3 -14  12 5051.33 1770.09  -2
  -3 -14  -1 5051.33 1770.09   1
   3 -14  13 6348.83 1729.70  -2
  -3 -14  -2 6348.83 1729.70   1
  -3 -14  -3 1689.12 1199.16   1
  -3 -14  -4 200.389 1169.66   1
  -3 -14  -5-516.102 1027.95   1
  -3 -14  -6 554.957 931.384   1
  -3 -15  16 96.3248 740.946   1
   3 -15  -4 819.975 802.652  -2
  -3 -15  15 819.975 802.652   1
   3 -15  -3 470.044 875.535  -2
  -3 -15  14 470.044 875.535   1
  -3  15   2 2066.75 1306.83  -2
   3  15 -13 2066.75 1306.83   1
   3 -15  -1 127.346 1015.87  -2
  -3 -15  12 127.346 1015.87   1
   3 -15   0 1450.08 1095.76  -2
  -3 -15  11 1450.08 1095.76   1
   3 -15   1 4642.75 1728.01  -2
  -3 -15  10 4642.75 1728.01   1
   3 -15   2 775.033 1780.71  -2
  -3 -15   9 775.033 1780.71   1
   3 -15   3 1942.25 1866.65  -2
  -3 -15   8 1942.25 1866.65   1
   3 -15   4 1118.47 1810.26  -2
  -3 -15   7 1118.47 1810.26   1
   3 -15   5-221.583 1802.62  -2
  -3 -15   6-221.583 1802.62   1
   3 -15   6 2077.34 1804.22  -2
  -3 -15   5 2077.34 1804.22   1
   3 -15   7-28.9498 1775.67  -2
  -3 -15   4-28.9498 1775.67   1
   3 -15   8 2428.49 1779.30  -2
  -3 -15   3 2428.49 1779.30   1
   3 -15   9 909.213 1758.92  -2
  -3 -15   2 909.213 1758.92   1
   3 -15  10 632.187 1708.19  -2
  -3 -15   1 632.187 1708.19   1
   3 -15  11-510.924 1706.40  -2
  -3 -15   0-510.924 1706.40   1
   3 -15  12-176.338 1541.39  -2
  -3 -15  -1-176.338 1541.39   1
   3 -15  13 369.249 1520.02  -2
  -3 -15  -2 369.249 1520.02   1
   3 -15  14 1676.79 1362.21  -2
  -3 -15  -3 1676.79 1362.21   1
  -3 -15  -4 180.691 904.300   1
   3 -16  -2 332.545 1127.78  -2
  -3 -16  14 332.545 1127.78   1
   3 -16   0 564.746 1440.96  -2
  -3 -16  12 564.746 1440.96   1
   3 -16   1-75.0302 1518.68  -2
  -3 -16  11-75.0302 1518.68   1
   3 -16   2 132.313 1591.68  -2
  -3 -16  10 132.313 1591.68   1
   3 -16   3 2959.79 1694.35  -2
  -3 -16   9 2959.79 1694.35   1
   3 -16   4 318.090 1671.95  -2
  -3 -16   8 318.090 1671.95   1
   3 -16   5 581.920 1576.04  -2
  -3 -16   7 581.920 1576.04   1
   3 -16   6 2612.70 1690.13  -2
  -3 -16   6 2612.70 1690.13   1
   3 -16   7 793.532 1657.82  -2
  -3 -16   5 793.532 1657.82   1
   3 -16   8 5061.31 1640.74  -2
  -3 -16   4 5061.31 1640.74   1
   3 -16   9 9840.07 1773.75  -2
  -3 -16   3 9840.07 1773.75   1
   3 -16  10 211.544 1570.92  -2
  -3 -16   2 211.544 1570.92   1
   3 -16  11 5166.36 1500.20  -2
  -3 -16   1 5166.36 1500.20   1
   3 -16  12 9.43730 1344.24  -2
  -3 -16   0 9.43730 1344.24   1
   3 -16  13 1060.12 1298.13  -2
  -3 -16  -1 1060.12 1298.13   1
   3 -16  14 179.066 1021.76  -2
  -3 -16  -2 179.066 1021.76   1
   3 -17   1 6235.48 1296.00  -2
  -3 -17  12 6235.48 1296.00   1
   3 -17   2 6550.97 1355.72  -2
  -3 -17  11 6550.97 1355.72   1
   3 -17   3 1342.29 1307.96  -2
  -3 -17  10 1342.29 1307.96   1
   3 -17   4 976.475 1325.00  -2
  -3 -17   9 976.475 1325.00   1
   3 -17   5-192.093 1455.30  -2
  -3 -17   8-192.093 1455.30   1
   3 -17   6 1621.48 1440.46  -2
  -3 -17   7 1621.48 1440.46   1
   3 -17   7 1555.24 1453.05  -2
  -3 -17   6 1555.24 1453.05   1
   3 -17   8 944.710 1400.61  -2
  -3 -17   5 944.710 1400.61   1
   3 -17   9 1300.44 1399.15  -2
  -3 -17   4 1300.44 1399.15   1
   3 -17  10 2318.60 1337.07  -2
  -3 -17   3 2318.60 1337.07   1
   3 -17  11 1551.03 1277.12  -2
  -3 -17   2 1551.03 1277.12   1
   3 -17  12 2066.32 1215.61  -2
  -3 -17   1 2066.32 1215.61   1
   3 -18   6 3229.83 1144.44  -2
  -3 -18   8 3229.83 1144.44   1
   3 -18   7 91.3879 1128.05  -2
  -3 -18   7 91.3879 1128.05   1
   3 -18   8 1252.63 1093.82  -2
  -3 -18   6 1252.63 1093.82   1
  -3 -18   5 79.4286 834.690   1
  -4  17  -3 343.875 801.859   1
   4  17  -9 1155.92 1136.01  -2
  -4  17  -4 1155.92 1136.01   1
   4  17  -8 155.270 1205.09  -2
  -4  17  -5 155.270 1205.09   1
   4  17  -7 985.392 1244.08  -2
  -4  17  -6 985.392 1244.08   1
   4  17  -6 1961.99 1208.65  -2
  -4  17  -7 1961.99 1208.65   1
   4  17  -5 1246.99 1220.59  -2
  -4  17  -8 1246.99 1220.59   1
   4  17  -4 626.362 1122.79  -2
  -4  17  -9 626.362 1122.79   1
  -4  16   0 294.273 733.935   1
   4  16 -11 368.028 757.702  -2
  -4  16  -1 368.028 757.702   1
   4  16 -10 302.945 1243.80  -2
  -4  16  -2 302.945 1243.80   1
   4  16  -9 2584.10 1426.97  -2
  -4  16  -3 2584.10 1426.97   1
   4  16  -8 5930.72 1548.99  -2
  -4  16  -4 5930.72 1548.99   1
   4  16  -7 1314.01 1504.62  -2
  -4  16  -5 1314.01 1504.62   1
   4  16  -6-9.41675 1512.20  -2
  -4  16  -6-9.41675 1512.20   1
   4  16  -5-220.378 1454.24  -2
  -4  16  -7-220.378 1454.24   1
   4  16  -4 1845.94 741.269  -2
  -4  16  -8 1845.94 741.269   1
   4  16  -3 441.765 707.895  -2
  -4  16  -9 441.765 707.895   1
   4  16  -2 1324.06 575.575  -2
  -4  16 -10 1324.06 575.575   1
   4  16  -1 1450.02 555.685  -2
  -4  16 -11 1450.02 555.685   1
   4  16   0 498.289 598.676  -2
  -4  16 -12 498.289 598.676   1
  -4  15   3-255.944 779.803   1
  -4  15   2 144.499 884.978   1
  -4  15   1 1129.08 944.067   1
  -4  15   0 1568.13 730.507   1
  -4  15  -1 650.902 981.294   1
   4  15 -10 1362.60 1415.68  -2
  -4  15  -1 1362.60 1415.68   1
  -4  15  -2 143.002 996.723   1
   4  15  -9 1801.86 1549.70  -2
  -4  15  -2 1801.86 1549.70   1
  -4  15  -3 556.399 1002.19   1
   4  15  -8 1939.50 1660.14  -2
  -4  15  -3 1939.50 1660.14   1
   4  15  -7 1903.03 1688.22  -2
  -4  15  -4 1903.03 1688.22   1
   4  15  -6 4016.63 887.906  -2
  -4  15  -5 4016.63 887.906   1
   4  15  -5 10568.1 976.329  -2
  -4  15  -6 10568.1 976.329   1
   4  15  -4 2808.26 926.350  -2
  -4  15  -7 2808.26 926.350   1
   4  15  -3 1120.11 727.813  -2
  -4  15  -8 1120.11 727.813   1
  -4  15  -9 2491.37 1274.18   1
   4  15  -2 4936.82 819.574  -2
  -4  15  -9 4936.82 819.574   1
  -4  15 -10 257.752 1083.07   1
   4  15  -1 527.398 808.369  -2
  -4  15 -10 527.398 808.369   1
  -4  15 -11 206.467 737.646   1
   4  15   0 1116.66 983.237  -2
  -4  15 -11 1116.66 983.237   1
  -4  15 -12 5511.89 1101.55   1
   4  15   1 14795.4 1028.09  -2
  -4  15 -12 14795.4 1028.09   1
  -4  15 -13 2394.49 548.265   1
  -4  15 -14 744.412 866.544   1
  -4  14   5 190.879 793.942   1
   4  14 -16 1464.09 1108.97  -2
  -4  14   5 1464.09 1108.97   1
  -4  14   4-143.451 834.403   1
   4  14 -15-220.337 1225.02  -2
  -4  14   4-220.337 1225.02   1
  -4  14   3-43.3271 937.292   1
  -4  14   2 1803.45 1036.66   1
   4  14 -13 1183.99 1442.04  -2
  -4  14   2 1183.99 1442.04   1
  -4  14   1 2532.36 1055.19   1
   4  14 -12 1971.34 967.251  -2
  -4  14   1 1971.34 967.251   1
  -4  14   0 1439.92 1142.07   1
   4  14 -11 2110.94 1046.40  -2
  -4  14   0 2110.94 1046.40   1
  -4  14  -1 4444.71 1294.76   1
   4  14 -10 4264.03 1574.07  -2
  -4  14  -1 4264.03 1574.07   1
  -4  14  -2 2648.41 724.892   1
   4  14  -9 3994.94 1587.68  -2
  -4  14  -2 3994.94 1587.68   1
   4  14  -8 2664.76 910.977  -2
  -4  14  -3 2664.76 910.977   1
   4  14  -7 1064.21 879.287  -2
  -4  14  -4 1064.21 879.287   1
   4  14  -6 2964.42 931.089  -2
  -4  14  -5 2964.42 931.089   1
   4  14  -5 1795.27 1193.70  -2
  -4  14  -6 1795.27 1193.70   1
  -4  14  -7 401.341 1053.18   1
   4  14  -4 452.114 1193.43  -2
  -4  14  -7 452.114 1193.43   1
  -4  14  -8 2436.16 1175.33   1
   4  14  -3 3052.88 1187.35  -2
  -4  14  -8 3052.88 1187.35   1
  -4  14  -9 257.735 846.342   1
   4  14  -2 2780.45 1177.41  -2
  -4  14  -9 2780.45 1177.41   1
  -4  14 -10 3490.84 875.130   1
   4  14  -1 5190.03 1204.55  -2
  -4  14 -10 5190.03 1204.55   1
  -4  14 -11 5685.02 866.545   1
   4  14   0 13962.9 1249.56  -2
  -4  14 -11 13962.9 1249.56   1
  -4  14 -12 91.6283 672.860   1
  -4  14 -13-328.926 650.201   1
  -4  14 -14 1207.01 594.281   1
  -4  14 -15 653.856 871.243   1
   4  13 -16 827.867 1094.17  -2
  -4  13   6 827.867 1094.17   1
   4  13 -15-205.346 1249.34  -2
  -4  13   5-205.346 1249.34   1
   4  13 -14-147.032 1365.84  -2
  -4  13   4-147.032 1365.84   1
   4  13 -13 331.735 1428.98  -2
  -4  13   3 331.735 1428.98   1
   4  13 -12 1645.25 1504.00  -2
  -4  13   2 1645.25 1504.00   1
   4  13 -11 538.322 1052.04  -2
  -4  13   1 538.322 1052.04   1
   4  13 -10 3156.96 1687.80  -2
  -4  13   0 3156.96 1687.80   1
   4  13  -9 1368.19 1188.45  -2
  -4  13  -1 1368.19 1188.45   1
   4  13  -8 548.823 1624.64  -2
  -4  13  -2 548.823 1624.64   1
   4  13  -7 2299.68 1610.13  -2
  -4  13  -3 2299.68 1610.13   1
   4  13  -6 1719.15 1617.12  -2
  -4  13  -4 1719.15 1617.12   1
   4  13  -5 1442.49 970.469  -2
  -4  13  -5 1442.49 970.469   1
   4  13  -4 8675.09 1077.24  -2
  -4  13  -6 8675.09 1077.24   1
   4  13  -3 277.452 954.097  -2
  -4  13  -7 277.452 954.097   1
   4  13  -2 3596.93 1022.29  -2
  -4  13  -8 3596.93 1022.29   1
   4  13  -1 5627.02 919.282  -2
  -4  13  -9 5627.02 919.282   1
   4  13   0 2522.26 876.057  -2
  -4  13 -10 2522.26 876.057   1
   4  13   1 15365.1 915.511  -2
  -4  13 -11 15365.1 915.511   1
   4  13   2 7029.18 1033.62  -2
  -4  13 -12 7029.18 1033.62   1
   4  13   3 13055.4 1025.93  -2
  -4  13 -13 13055.4 1025.93   1
   4  13   4 7337.11 902.263  -2
  -4  13 -14 7337.11 902.263   1
   4  13   5 522.182 1298.36  -2
  -4  13 -15 522.182 1298.36   1
   4  13   6 2186.64 819.626  -2
  -4  13 -16 2186.64 819.626   1
   4  12 -17 2319.26 1070.41  -2
  -4  12   8 2319.26 1070.41   1
   4  12 -16 211.414 1228.78  -2
  -4  12   7 211.414 1228.78   1
   4  12 -15 1784.65 1394.16  -2
  -4  12   6 1784.65 1394.16   1
   4  12 -14 81.5985 1459.40  -2
  -4  12   5 81.5985 1459.40   1
   4  12 -13 267.605 1536.66  -2
  -4  12   4 267.605 1536.66   1
   4  12 -12 6141.94 1132.27  -2
  -4  12   3 6141.94 1132.27   1
   4  12 -11 207.522 1083.67  -2
  -4  12   2 207.522 1083.67   1
   4  12 -10 1056.30 994.716  -2
  -4  12   1 1056.30 994.716   1
   4  12  -9 8987.49 1754.58  -2
  -4  12   0 8987.49 1754.58   1
   4  12  -8 3336.21 1673.17  -2
  -4  12  -1 3336.21 1673.17   1
   4  12  -7 14073.8 1864.62  -2
  -4  12  -2 14073.8 1864.62   1
   4  12  -6 25641.9 2005.12  -2
  -4  12  -3 25641.9 2005.12   1
   4  12  -5 19982.1 1927.15  -2
  -4  12  -4 19982.1 1927.15   1
   4  12  -4 17913.7 1783.26  -2
  -4  12  -5 17913.7 1783.26   1
   4  12  -3 518.266 761.924  -2
  -4  12  -6 518.266 761.924   1
   4  12  -2 12985.5 955.150  -2
  -4  12  -7 12985.5 955.150   1
   4  12  -1 313.431 987.797  -2
  -4  12  -8 313.431 987.797   1
   4  12   0 2084.82 930.058  -2
  -4  12  -9 2084.82 930.058   1
   4  12   1 4940.41 948.645  -2
  -4  12 -10 4940.41 948.645   1
   4  12   2 1096.44 1034.80  -2
  -4  12 -11 1096.44 1034.80   1
   4  12   3 1545.71 1049.26  -2
  -4  12 -12 1545.71 1049.26   1
   4  12   4 458.277 975.782  -2
  -4  12 -13 458.277 975.782   1
   4  12   5 1788.60 926.638  -2
  -4  12 -14 1788.60 926.638   1
   4  12   6 430.216 852.991  -2
  -4  12 -15 430.216 852.991   1
   4  12   7 1928.75 896.669  -2
  -4  12 -16 1928.75 896.669   1
   4  12   8 1433.96 732.810  -2
  -4  12 -17 1433.96 732.810   1
  -4  11   9 722.522 829.411   1
  -4  11   8 626.969 1000.54   1
  -4  11   7 4456.83 1160.13   1
  -4  11   6 6205.70 1234.74   1
   4  11 -13 19680.5 1222.84  -2
  -4  11   5 19680.5 1222.84   1
   4  11 -12 14763.4 1241.18  -2
  -4  11   4 14763.4 1241.18   1
   4  11 -11 5413.27 1177.43  -2
  -4  11   3 5413.27 1177.43   1
  -4  11   2 3472.48 1313.88   1
   4  11 -10 6534.07 1732.31  -2
  -4  11   2 6534.07 1732.31   1
   4  11  -9 2075.71 1227.73  -2
  -4  11   1 2075.71 1227.73   1
   4  11  -8 1204.61 1869.53  -2
  -4  11   0 1204.61 1869.53   1
   4  11  -7 729.081 1667.55  -2
  -4  11  -1 729.081 1667.55   1
   4  11  -6 1039.74 1178.83  -2
  -4  11  -2 1039.74 1178.83   1
  -4  11  -3 1186.30 1295.62   1
   4  11  -4 131.779 1650.02  -2
  -4  11  -4 131.779 1650.02   1
   4  11  -3 923.999 1116.90  -2
  -4  11  -5 923.999 1116.90   1
   4  11  -2 3354.40 892.688  -2
  -4  11  -6 3354.40 892.688   1
  -4  11  -7 165.285 1133.69   1
   4  11  -1 731.916 1343.98  -2
  -4  11  -7 731.916 1343.98   1
  -4  11  -8 5970.23 1233.12   1
   4  11   0 8747.08 1421.15  -2
  -4  11  -8 8747.08 1421.15   1
  -4  11  -9 296.255 1408.97   1
   4  11   1 3922.49 1427.26  -2
  -4  11  -9 3922.49 1427.26   1
  -4  11 -10 1942.17 937.765   1
   4  11   2 2637.39 1359.92  -2
  -4  11 -10 2637.39 1359.92   1
  -4  11 -11 894.756 1401.67   1
   4  11   3 709.266 1363.30  -2
  -4  11 -11 709.266 1363.30   1
  -4  11 -12 699.701 1352.17   1
   4  11   4 2701.48 1357.68  -2
  -4  11 -12 2701.48 1357.68   1
  -4  11 -13 3511.84 802.748   1
  -4  11 -14 3016.31 757.661   1
  -4  11 -15 44.0758 722.445   1
  -4  11 -16 97.9851 724.377   1
  -4  11 -17 1856.14 617.436   1
  -4  10  10 356.947 871.812   1
  -4  10   9-204.389 1039.42   1
  -4  10   8 254.421 743.271   1
  -4  10   7 1269.63 825.768   1
  -4  10   6 132.232 858.345   1
  -4  10   5 369.586 868.164   1
  -4  10   4 4836.15 932.257   1
  -4  10   3 406.369 1230.19   1
  -4  10   2 3039.58 980.025   1
  -4  10   1 4238.90 965.800   1
   4  10  -8 6518.36 1733.40  -2
  -4  10   0 6518.36 1733.40   1
   4  10  -7-4.39419 1659.65  -2
  -4  10  -1-4.39419 1659.65   1
   4  10  -6 4750.08 1726.79  -2
  -4  10  -2 4750.08 1726.79   1
   4  10  -5 1918.28 1168.47  -2
  -4  10  -3 1918.28 1168.47   1
   4  10  -4-266.846 1125.56  -2
  -4  10  -4-266.846 1125.56   1
  -4  10  -5 4349.64 1329.44   1
   4  10  -3 5676.27 1917.58  -2
  -4  10  -5 5676.27 1917.58   1
   4  10  -2 9845.22 1759.33  -2
  -4  10  -6 9845.22 1759.33   1
  -4  10  -7 1000.94 749.354   1
  -4  10  -8 1692.16 1050.73   1
   4  10   0 3673.56 1628.63  -2
  -4  10  -8 3673.56 1628.63   1
  -4  10  -9 4520.95 699.137   1
  -4  10 -10-202.655 1032.98   1
  -4  10 -11 351.064 838.343   1
  -4  10 -12 634.787 817.124   1
  -4  10 -13 461.016 814.325   1
  -4  10 -14 4208.04 821.632   1
  -4  10 -15 133.682 729.560   1
  -4  10 -16 338.383 768.186   1
  -4  10 -17 349.553 623.020   1
  -4  10 -18 440.667 851.080   1
   4   9 -18 2458.97 1192.21  -2
  -4   9  11 2458.97 1192.21   1
  -4   9  10 366.655 925.758   1
  -4   9   9 1074.52 1066.65   1
  -4   9   8 4128.31 1175.68   1
  -4   9   7 389.573 1207.70   1
  -4   9   6 12417.8 1436.29   1
  -4   9   5 227.083 1306.75   1
   4   9 -11 60359.3 2202.78  -2
  -4   9   4 60359.3 2202.78   1
   4   9 -10 6286.19 1706.42  -2
  -4   9   3 6286.19 1706.42   1
   4   9  -9 2131.93 906.471  -2
  -4   9   2 2131.93 906.471   1
   4   9  -8 13583.8 1144.21  -2
  -4   9   1 13583.8 1144.21   1
   4   9  -7 3361.35 1075.13  -2
  -4   9   0 3361.35 1075.13   1
   4   9  -6 12911.9 1526.55  -2
  -4   9  -1 12911.9 1526.55   1
   4   9  -5 3881.17 1482.53  -2
  -4   9  -2 3881.17 1482.53   1
   4   9  -4 1872.54 1453.79  -2
  -4   9  -3 1872.54 1453.79   1
   4   9  -3 14063.4 1608.02  -2
  -4   9  -4 14063.4 1608.02   1
   4   9  -2 11056.8 1502.21  -2
  -4   9  -5 11056.8 1502.21   1
   4   9  -1 19646.3 1565.82  -2
  -4   9  -6 19646.3 1565.82   1
   4   9   0 19686.7 1164.86  -2
  -4   9  -7 19686.7 1164.86   1
   4   9   1 2561.72 1013.18  -2
  -4   9  -8 2561.72 1013.18   1
   4   9   2 24355.9 1003.94  -2
  -4   9  -9 24355.9 1003.94   1
   4   9   3 1653.37 1364.14  -2
  -4   9 -10 1653.37 1364.14   1
   4   9   4 5923.09 1132.03  -2
  -4   9 -11 5923.09 1132.03   1
   4   9   5 3381.74 1097.00  -2
  -4   9 -12 3381.74 1097.00   1
   4   9   6 19175.3 1184.01  -2
  -4   9 -13 19175.3 1184.01   1
   4   9   7 330.454 1027.09  -2
  -4   9 -14 330.454 1027.09   1
   4   9   8 4603.92 973.973  -2
  -4   9 -15 4603.92 973.973   1
  -4   9 -16 2169.83 1034.47   1
   4   9   9 2549.39 1612.99  -2
  -4   9 -16 2549.39 1612.99   1
   4   9  10 827.913 1422.16  -2
  -4   9 -17 827.913 1422.16   1
  -4   9 -18 2057.09 960.991   1
  -4   8  11 494.003 968.332   1
   4   8 -16-78.7213 1434.29  -2
  -4   8  10-78.7213 1434.29   1
   4   8 -15 12317.4 1661.64  -2
  -4   8   9 12317.4 1661.64   1
   4   8 -14 1809.32 1134.06  -2
  -4   8   8 1809.32 1134.06   1
   4   8 -13 2351.06 1184.95  -2
  -4   8   7 2351.06 1184.95   1
   4   8 -12 4657.56 1781.34  -2
  -4   8   6 4657.56 1781.34   1
   4   8 -11 14438.5 1904.25  -2
  -4   8   5 14438.5 1904.25   1
   4   8 -10 22383.5 1328.27  -2
  -4   8   4 22383.5 1328.27   1
   4   8  -9 2911.04 1113.85  -2
  -4   8   3 2911.04 1113.85   1
   4   8  -8 969.513 1260.46  -2
  -4   8   2 969.513 1260.46   1
   4   8  -7 15055.3 2495.38  -2
  -4   8   1 15055.3 2495.38   1
   4   8  -6 248.244 1984.33  -2
  -4   8   0 248.244 1984.33   1
   4   8  -5 2190.41 1991.86  -2
  -4   8  -1 2190.41 1991.86   1
   4   8  -4 3494.74 2792.90  -2
  -4   8  -2 3494.74 2792.90   1
   4   8  -3 1094.56 2733.37  -2
  -4   8  -3 1094.56 2733.37   1
   4   8  -2 12074.5 3247.13  -2
  -4   8  -4 12074.5 3247.13   1
   4   8  -1 13923.7 3358.42  -2
  -4   8  -5 13923.7 3358.42   1
   4   8   0 14873.9 3384.10  -2
  -4   8  -6 14873.9 3384.10   1
   4   8   1 4565.55 1172.12  -2
  -4   8  -7 4565.55 1172.12   1
   4   8   2 76004.7 1349.08  -2
  -4   8  -8 76004.7 1349.08   1
   4   8   3 3764.35 1047.34  -2
  -4   8  -9 3764.35 1047.34   1
   4   8   4 10529.4 1173.62  -2
  -4   8 -10 10529.4 1173.62   1
   4   8   5 1998.47 1066.55  -2
  -4   8 -11 1998.47 1066.55   1
   4   8   6 1509.03 1067.30  -2
  -4   8 -12 1509.03 1067.30   1
   4   8   7 33269.0 1377.99  -2
  -4   8 -13 33269.0 1377.99   1
   4   8   8 3354.20 1042.96  -2
  -4   8 -14 3354.20 1042.96   1
   4   8   9 9086.66 1236.69  -2
  -4   8 -15 9086.66 1236.69   1
   4   8  10 24565.3 1238.69  -2
  -4   8 -16 24565.3 1238.69   1
   4   8  11 8361.02 1552.58  -2
  -4   8 -17 8361.02 1552.58   1
   4   8  12 4316.99 1327.53  -2
  -4   8 -18 4316.99 1327.53   1
   4   7 -18 2610.68 1084.90  -2
  -4   7  13 2610.68 1084.90   1
   4   7 -17 1457.65 1290.82  -2
  -4   7  12 1457.65 1290.82   1
   4   7 -16 293.222 1566.62  -2
  -4   7  11 293.222 1566.62   1
   4   7 -15 4500.77 1610.14  -2
  -4   7  10 4500.77 1610.14   1
   4   7 -14 4039.83 1727.62  -2
  -4   7   9 4039.83 1727.62   1
   4   7 -13 4858.32 1677.96  -2
  -4   7   8 4858.32 1677.96   1
   4   7 -12 41799.6 1407.95  -2
  -4   7   7 41799.6 1407.95   1
   4   7 -11 3324.58 1604.90  -2
  -4   7   6 3324.58 1604.90   1
   4   7 -10 22622.0 1659.62  -2
  -4   7   5 22622.0 1659.62   1
   4   7  -9 3140.28 1460.39  -2
  -4   7   4 3140.28 1460.39   1
  -4   7   3-163.656 2081.65   1
   4   7  -8 118.265 3139.12  -2
  -4   7   3 118.265 3139.12   1
   4   7  -7 13844.0 2223.51  -2
  -4   7   2 13844.0 2223.51   1
  -4   7   1 14969.3 2458.81   1
   4   7  -6 21443.7 3325.06  -2
  -4   7   1 21443.7 3325.06   1
  -4   7   0 6727.83 2225.75   1
   4   7  -5 10510.4 3101.26  -2
  -4   7   0 10510.4 3101.26   1
  -4   7  -1 1315.09 2065.09   1
   4   7  -4 2598.48 2935.58  -2
  -4   7  -1 2598.48 2935.58   1
   4   7  -3 3440.53 2733.86  -2
  -4   7  -2 3440.53 2733.86   1
   4   7  -2 41913.5 3437.14  -2
  -4   7  -3 41913.5 3437.14   1
  -4   7  -4 617.985 2124.91   1
  -4   7  -5 4936.39 2354.51   1
  -4   7  -6 3311.07 2209.46   1
  -4   7  -7 4529.70 1447.36   1
  -4   7  -8 9132.04 1597.59   1
  -4   7  -9 7050.67 1707.19   1
   4   7   4 13158.6 1073.61  -2
  -4   7  -9 13158.6 1073.61   1
  -4   7 -10 1200.42 1295.48   1
   4   7   5 202.585 1300.75  -2
  -4   7 -10 202.585 1300.75   1
  -4   7 -11 3108.02 1297.54   1
   4   7   6 4981.42 1345.31  -2
  -4   7 -11 4981.42 1345.31   1
  -4   7 -12 862.649 805.116   1
  -4   7 -13 411.377 790.770   1
  -4   7 -14 4932.04 695.381   1
  -4   7 -15 660.111 864.425   1
  -4   7 -16-256.721 1296.44   1
  -4   7 -17 521.029 1194.49   1
  -4   7 -18 295.970 987.761   1
  -4   6  14 218.046 804.192   1
  -4   6  13-435.798 1047.46   1
  -4   6  12 253.266 1200.98   1
  -4   6  11 4510.33 1312.20   1
  -4   6  10 3738.22 1333.99   1
  -4   6   9 478.815 900.880   1
  -4   6   8 585.908 885.780   1
  -4   6   7 3118.40 899.289   1
  -4   6   6 7805.40 1250.12   1
  -4   6   5 2056.14 1056.53   1
  -4   6   4 89.5737 2332.00   1
  -4   6   3 13701.0 1794.52   1
  -4   6   2 2563.13 1488.27   1
  -4   6   1 586.529 1526.79   1
  -4   6   0-147.344 1448.19   1
  -4   6  -1 1690.61 1464.86   1
  -4   6  -2 4793.69 2141.41   1
  -4   6  -3 1698.58 2044.73   1
  -4   6  -4 5003.54 2060.60   1
  -4   6  -5 391.154 1938.46   1
  -4   6  -6 1173.40 1325.70   1
  -4   6  -7 12590.4 1603.57   1
  -4   6  -8 2124.31 1433.99   1
  -4   6  -9 485.012 960.825   1
  -4   6 -10 524.511 776.616   1
  -4   6 -11 1775.85 778.375   1
  -4   6 -12 4588.61 778.666   1
  -4   6 -13 504.100 752.177   1
  -4   6 -14 297.435 633.578   1
  -4   6 -15 486.711 1398.54   1
  -4   6 -16 48.3817 1317.14   1
  -4   6 -17 288.674 1176.70   1
  -4   6 -18 430.782 994.583   1
  -4   5  15 568.515 768.236   1
  -4   5  14 110.936 1035.50   1
  -4   5  13-433.104 1139.09   1
  -4   5  12 5954.00 1329.21   1
  -4   5  11 3689.64 1359.11   1
  -4   5  10 7344.48 1000.63   1
  -4   5   9 10775.9 1455.93   1
   4   5 -13 12976.1 1869.23  -2
  -4   5   9 12976.1 1869.23   1
  -4   5   8 3387.12 1278.11   1
   4   5 -12 9153.97 1738.42  -2
  -4   5   8 9153.97 1738.42   1
   4   5 -11 44922.2 1378.50  -2
  -4   5   7 44922.2 1378.50   1
   4   5 -10 18603.9 1485.94  -2
  -4   5   6 18603.9 1485.94   1
   4   5  -9 2703.26 3060.43  -2
  -4   5   5 2703.26 3060.43   1
  -4   5   4 4609.13 2056.29   1
   4   5  -8 11651.9 3157.73  -2
  -4   5   4 11651.9 3157.73   1
   4   5  -7 41816.2 2408.72  -2
  -4   5   3 41816.2 2408.72   1
   4   5  -6 21699.2 2151.50  -2
  -4   5   2 21699.2 2151.50   1
   4   5  -5 24047.6 2092.49  -2
  -4   5   1 24047.6 2092.49   1
   4   5  -4 30787.5 2170.16  -2
  -4   5   0 30787.5 2170.16   1
   4   5  -3 1334.96 1810.66  -2
  -4   5  -1 1334.96 1810.66   1
   4   5  -2 3357.72 2517.53  -2
  -4   5  -2 3357.72 2517.53   1
   4   5  -1 2710.37 2599.29  -2
  -4   5  -3 2710.37 2599.29   1
   4   5   0 2111.93 2490.02  -2
  -4   5  -4 2111.93 2490.02   1
   4   5   1 27233.9 1874.43  -2
  -4   5  -5 27233.9 1874.43   1
   4   5   2 6198.77 1414.15  -2
  -4   5  -6 6198.77 1414.15   1
   4   5   3 35354.9 1778.55  -2
  -4   5  -7 35354.9 1778.55   1
   4   5   4 10811.1 1918.77  -2
  -4   5  -8 10811.1 1918.77   1
   4   5   5 17812.6 2907.64  -2
  -4   5  -9 17812.6 2907.64   1
   4   5   6 3675.00 913.125  -2
  -4   5 -10 3675.00 913.125   1
   4   5   7 2167.08 988.308  -2
  -4   5 -11 2167.08 988.308   1
   4   5   8-167.929 963.886  -2
  -4   5 -12-167.929 963.886   1
  -4   5 -13 889.438 1107.13   1
   4   5   9 991.186 1011.56  -2
  -4   5 -13 991.186 1011.56   1
   4   5  10 2219.19 1848.55  -2
  -4   5 -14 2219.19 1848.55   1
  -4   5 -15 407.758 1403.74   1
  -4   5 -16 75.5339 1262.16   1
  -4   5 -17 293.867 1149.98   1
  -4   5 -18 204.757 994.155   1
   4   4 -18 428.588 1107.76  -2
  -4   4  15 428.588 1107.76   1
   4   4 -17 1278.86 1568.23  -2
  -4   4  14 1278.86 1568.23   1
   4   4 -16 10492.4 1827.81  -2
  -4   4  13 10492.4 1827.81   1
   4   4 -15 1040.07 1711.42  -2
  -4   4  12 1040.07 1711.42   1
   4   4 -14 779.618 1201.66  -2
  -4   4  11 779.618 1201.66   1
   4   4 -13 21581.2 1451.19  -2
  -4   4  10 21581.2 1451.19   1
   4   4 -12 60058.7 1748.74  -2
  -4   4   9 60058.7 1748.74   1
   4   4 -11 43489.5 1565.72  -2
  -4   4   8 43489.5 1565.72   1
   4   4 -10 40627.5 1841.27  -2
  -4   4   7 40627.5 1841.27   1
   4   4  -9 6225.54 3173.55  -2
  -4   4   6 6225.54 3173.55   1
   4   4  -8 9302.95 3172.70  -2
  -4   4   5 9302.95 3172.70   1
   4   4  -7 1462.88 1340.55  -2
  -4   4   4 1462.88 1340.55   1
   4   4  -6 63234.9 2885.25  -2
  -4   4   3 63234.9 2885.25   1
   4   4  -5 2896.38 1843.56  -2
  -4   4   2 2896.38 1843.56   1
   4   4  -4 6553.91 1836.73  -2
  -4   4   1 6553.91 1836.73   1
   4   4  -3 33599.2 2387.92  -2
  -4   4   0 33599.2 2387.92   1
   4   4  -2 1855.39 1726.65  -2
  -4   4  -1 1855.39 1726.65   1
   4   4  -1 23237.4 3165.43  -2
  -4   4  -2 23237.4 3165.43   1
   4   4   0 36611.1 3417.93  -2
  -4   4  -3 36611.1 3417.93   1
   4   4   1 6581.69 1370.74  -2
  -4   4  -4 6581.69 1370.74   1
   4   4   2 3810.01 1361.86  -2
  -4   4  -5 3810.01 1361.86   1
   4   4   3 21174.0 1736.91  -2
  -4   4  -6 21174.0 1736.91   1
   4   4   4 43613.8 2150.97  -2
  -4   4  -7 43613.8 2150.97   1
   4   4   5 4110.68 1879.49  -2
  -4   4  -8 4110.68 1879.49   1
   4   4   6 16212.9 2249.67  -2
  -4   4  -9 16212.9 2249.67   1
   4   4   7 3543.21 1364.69  -2
  -4   4 -10 3543.21 1364.69   1
   4   4   8 1423.92 857.505  -2
  -4   4 -11 1423.92 857.505   1
   4   4   9 2624.97 863.066  -2
  -4   4 -12 2624.97 863.066   1
   4   4  10 3743.18 1011.64  -2
  -4   4 -13 3743.18 1011.64   1
   4   4  11 1811.56 1818.12  -2
  -4   4 -14 1811.56 1818.12   1
   4   4  12 3944.85 1815.10  -2
  -4   4 -15 3944.85 1815.10   1
   4   4  13 3219.03 1739.02  -2
  -4   4 -16 3219.03 1739.02   1
   4   4  14 4145.61 1588.52  -2
  -4   4 -17 4145.61 1588.52   1
   4   4  15 11599.2 1422.51  -2
  -4   4 -18 11599.2 1422.51   1
  -4   3  16 1781.28 952.611   1
  -4   3  15-766.264 1084.02   1
  -4   3  14 147.298 1257.92   1
  -4   3  13 775.173 1310.28   1
   4   3 -15-830.249 1555.13  -2
  -4   3  13-830.249 1555.13   1
  -4   3  12 1776.41 1341.79   1
   4   3 -14 2161.29 1669.90  -2
  -4   3  12 2161.29 1669.90   1
  -4   3  11 3276.24 1423.52   1
   4   3 -13 9277.30 1805.57  -2
  -4   3  11 9277.30 1805.57   1
   4   3 -12 3148.65 1245.58  -2
  -4   3  10 3148.65 1245.58   1
   4   3 -11 17929.1 1277.46  -2
  -4   3   9 17929.1 1277.46   1
  -4   3   8 30178.8 1582.76   1
   4   3 -10 51462.0 1734.56  -2
  -4   3   8 51462.0 1734.56   1
   4   3  -9 5431.94 3054.33  -2
  -4   3   7 5431.94 3054.33   1
   4   3  -8 1261.82 2924.04  -2
  -4   3   6 1261.82 2924.04   1
   4   3  -7 6319.58 1830.21  -2
  -4   3   5 6319.58 1830.21   1
   4   3  -6 23922.6 2068.11  -2
  -4   3   4 23922.6 2068.11   1
  -4   3   3 547.400 1542.83   1
   4   3  -5 2938.41 1744.93  -2
  -4   3   3 2938.41 1744.93   1
  -4   3   2-130.356 1648.60   1
   4   3  -4 2122.55 1724.87  -2
  -4   3   2 2122.55 1724.87   1
  -4   3   1 3271.32 1759.23   1
   4   3  -3 7158.11 2344.76  -2
  -4   3   1 7158.11 2344.76   1
  -4   3   0-757.465 1771.77   1
   4   3  -2-450.189 2140.32  -2
  -4   3   0-450.189 2140.32   1
  -4   3  -1 954.284 1883.29   1
   4   3  -1 2419.60 2250.62  -2
  -4   3  -1 2419.60 2250.62   1
  -4   3  -2 3695.66 1855.05   1
  -4   3  -3 7271.26 1209.06   1
   4   3   1 15872.0 2569.91  -2
  -4   3  -3 15872.0 2569.91   1
  -4   3  -4-0.49618 1153.82   1
   4   3   2 825.416 2370.19  -2
  -4   3  -4 825.416 2370.19   1
  -4   3  -5-132.732 1729.77   1
   4   3   3 3097.80 1627.00  -2
  -4   3  -5 3097.80 1627.00   1
  -4   3  -6 9200.42 2074.63   1
   4   3   4 17945.4 1925.89  -2
  -4   3  -6 17945.4 1925.89   1
   4   3   5 351.658 1783.80  -2
  -4   3  -7 351.658 1783.80   1
  -4   3  -8 15903.6 2394.91   1
   4   3   6 24563.8 3117.99  -2
  -4   3  -8 24563.8 3117.99   1
   4   3   7 1204.95 1937.44  -2
  -4   3  -9 1204.95 1937.44   1
  -4   3 -10 612.885 1261.58   1
   4   3   8 8218.47 3120.57  -2
  -4   3 -10 8218.47 3120.57   1
  -4   3 -11 9828.30 963.771   1
  -4   3 -12 586.142 1389.56   1
  -4   3 -13 379.302 1375.83   1
  -4   3 -14 965.573 1459.08   1
  -4   3 -15 4463.43 1432.10   1
  -4   3 -16-357.164 1302.17   1
  -4   3 -17 926.951 1125.05   1
  -4   3 -18 923.137 918.500   1
  -4   2  17 2247.21 845.585   1
  -4   2  16 485.899 1035.96   1
  -4   2  15 75.2841 1175.60   1
  -4   2  14 1209.81 1318.04   1
  -4   2  13 1163.88 940.788   1
  -4   2  12 6442.93 1005.86   1
  -4   2  11 14423.8 1061.24   1
  -4   2  10 1281.07 930.828   1
  -4   2   9 666.732 881.996   1
  -4   2   8 5956.38 2415.53   1
  -4   2   7-217.038 1452.37   1
  -4   2   6 643.034 1384.30   1
  -4   2   5-232.037 1415.85   1
  -4   2   4 4886.49 1380.05   1
  -4   2   3 5118.49 1077.84   1
  -4   2   2 5280.76 1083.07   1
  -4   2   1 1911.58 1022.51   1
  -4   2   0 93.9738 980.466   1
  -4   2  -1 119.323 1169.49   1
  -4   2  -2 493.093 885.346   1
  -4   2  -3 5741.43 1047.08   1
  -4   2  -4 5516.07 1088.19   1
  -4   2  -5 763.217 1049.09   1
  -4   2  -6 2535.92 1344.95   1
  -4   2  -7 301.175 1395.44   1
  -4   2  -8 6233.39 1545.15   1
  -4   2  -9 13551.0 1720.23   1
  -4   2 -10 2641.77 1011.64   1
  -4   2 -11 1357.52 1333.71   1
  -4   2 -12-162.069 1376.33   1
  -4   2 -13 827.722 1406.79   1
  -4   2 -14 436.236 1368.73   1
  -4   2 -15-343.320 1404.72   1
  -4   2 -16 977.762 1249.01   1
  -4   2 -17 944.445 1060.22   1
  -4   2 -18 1157.58 935.934   1
  -4   1  17 914.547 944.020   1
  -4   1  16 3311.57 1165.77   1
  -4   1  15 1154.41 1261.32   1
  -4   1  14 61.4897 871.967   1
  -4   1  13 513.811 937.807   1
  -4   1  12 1014.62 919.275   1
  -4   1  11 85.7788 1253.86   1
   4   1 -12 1420.26 1762.21  -2
  -4   1  11 1420.26 1762.21   1
   4   1 -11 2314.37 1234.66  -2
  -4   1  10 2314.37 1234.66   1
  -4   1   9 7797.54 2617.87   1
   4   1 -10 16603.0 1533.77  -2
  -4   1   9 16603.0 1533.77   1
  -4   1   8-627.933 2166.50   1
   4   1  -9-285.605 2776.64  -2
  -4   1   8-285.605 2776.64   1
  -4   1   7 109.104 2083.27   1
   4   1  -8 100.305 2713.09  -2
  -4   1   7 100.305 2713.09   1
   4   1  -7 2857.08 1841.40  -2
  -4   1   6 2857.08 1841.40   1
   4   1  -6 4635.32 1779.48  -2
  -4   1   5 4635.32 1779.48   1
   4   1  -5 2131.72 1699.09  -2
  -4   1   4 2131.72 1699.09   1
   4   1  -4 3405.24 1263.19  -2
  -4   1   3 3405.24 1263.19   1
   4   1  -3 12208.6 1323.36  -2
  -4   1   2 12208.6 1323.36   1
   4   1  -2 17060.5 1326.03  -2
  -4   1   1 17060.5 1326.03   1
   4   1  -1 7563.83 1243.26  -2
  -4   1   0 7563.83 1243.26   1
   4   1   0-11.4907 1304.20  -2
  -4   1  -1-11.4907 1304.20   1
  -4   1  -2 290.915 1417.08   1
   4   1   1 611.270 1612.87  -2
  -4   1  -2 611.270 1612.87   1
  -4   1  -3 23754.9 2033.20   1
   4   1   2 29175.3 1953.36  -2
  -4   1  -3 29175.3 1953.36   1
   4   1   3 211747. 3379.71  -2
  -4   1  -4 211747. 3379.71   1
   4   1   4 75952.1 2527.19  -2
  -4   1  -5 75952.1 2527.19   1
   4   1   5 8268.23 1862.45  -2
  -4   1  -6 8268.23 1862.45   1
  -4   1  -7 2610.50 1961.75   1
   4   1   6 5542.93 2847.26  -2
  -4   1  -7 5542.93 2847.26   1
  -4   1  -8 1821.93 2007.49   1
   4   1   7 753.197 2783.79  -2
  -4   1  -8 753.197 2783.79   1
  -4   1  -9 5029.09 2130.51   1
   4   1   8 4889.12 2845.33  -2
  -4   1  -9 4889.12 2845.33   1
   4   1   9 19031.1 1855.20  -2
  -4   1 -10 19031.1 1855.20   1
   4   1  10 11240.1 1859.91  -2
  -4   1 -11 11240.1 1859.91   1
  -4   1 -12 6919.66 1490.98   1
  -4   1 -13 1887.95 1435.96   1
  -4   1 -14-326.785 1422.50   1
  -4   1 -15 1473.99 1311.75   1
  -4   1 -16 575.284 1219.29   1
  -4   1 -17-110.370 1058.65   1
   4   0 -17 1079.84 1356.20  -2
  -4   0  17 1079.84 1356.20   1
   4   0 -16 400.905 1576.70  -2
  -4   0  16 400.905 1576.70   1
   4   0 -15 1193.89 1050.22  -2
  -4   0  15 1193.89 1050.22   1
   4   0 -14 4400.04 1187.20  -2
  -4   0  14 4400.04 1187.20   1
   4   0 -13 16167.8 1390.08  -2
  -4   0  13 16167.8 1390.08   1
   4   0 -12 2360.61 1216.08  -2
  -4   0  12 2360.61 1216.08   1
   4   0 -11 2785.91 1228.38  -2
  -4   0  11 2785.91 1228.38   1
   4   0 -10 12937.3 1164.64  -2
  -4   0  10 12937.3 1164.64   1
   4   0  -9 4260.04 3031.72  -2
  -4   0   9 4260.04 3031.72   1
   4   0  -8 5280.49 2911.28  -2
  -4   0   8 5280.49 2911.28   1
   4   0  -7 3560.21 2782.70  -2
  -4   0   7 3560.21 2782.70   1
   4   0  -6 51343.0 3726.09  -2
  -4   0   6 51343.0 3726.09   1
   4   0  -5 453.667 1437.50  -2
  -4   0   5 453.667 1437.50   1
   4   0  -4 18948.0 1674.32  -2
  -4   0   4 18948.0 1674.32   1
   4   0  -3 4095.95 1082.15  -2
  -4   0   3 4095.95 1082.15   1
   4   0  -2 10760.9 1153.74  -2
  -4   0   2 10760.9 1153.74   1
   4   0  -1 69572.7 2098.69  -2
  -4   0   1 69572.7 2098.69   1
   4   0   0 183.876 1047.20  -2
  -4   0   0 183.876 1047.20   1
   4   0   1 10150.0 1037.04  -2
  -4   0  -1 10150.0 1037.04   1
   4   0   2 303874. 4590.37  -2
  -4   0  -2 303874. 4590.37   1
   4   0   3 394017. 4326.18  -2
  -4   0  -3 394017. 4326.18   1
   4   0   4 7915.58 1819.34  -2
  -4   0  -4 7915.58 1819.34   1
   4   0   5 4594.42 1811.75  -2
  -4   0  -5 4594.42 1811.75   1
   4   0   6 9581.33 2007.58  -2
  -4   0  -6 9581.33 2007.58   1
   4   0   7 18209.2 2291.54  -2
  -4   0  -7 18209.2 2291.54   1
   4   0   8 4096.70 2048.52  -2
  -4   0  -8 4096.70 2048.52   1
   4   0   9 4705.43 2138.57  -2
  -4   0  -9 4705.43 2138.57   1
   4   0  10 2073.37 1713.28  -2
  -4   0 -10 2073.37 1713.28   1
   4   0  11 6088.74 1910.40  -2
  -4   0 -11 6088.74 1910.40   1
   4   0  12 17492.3 2123.69  -2
  -4   0 -12 17492.3 2123.69   1
   4   0  13 2019.98 1518.98  -2
  -4   0 -13 2019.98 1518.98   1
   4   0  14 1919.08 1766.07  -2
  -4   0 -14 1919.08 1766.07   1
   4   0  15 998.071 1646.62  -2
  -4   0 -15 998.071 1646.62   1
   4   0  16 1946.83 1519.80  -2
  -4   0 -16 1946.83 1519.80   1
   4   0  17 944.831 1290.19  -2
  -4   0 -17 944.831 1290.19   1
  -4  -1  18 355.548 859.585   1
  -4  -1  17 2903.61 1123.67   1
  -4  -1  16 2035.89 1255.89   1
  -4  -1  15 591.038 827.891   1
  -4  -1  14 132.164 889.098   1
  -4  -1  13 472.597 924.779   1
  -4  -1  12 40.6795 908.589   1
  -4  -1  11 1063.03 887.880   1
  -4  -1  10 8225.18 854.353   1
   4  -1  -9 12005.1 3427.51  -2
  -4  -1  10 12005.1 3427.51   1
   4  -1  -8 1999.84 2790.54  -2
  -4  -1   9 1999.84 2790.54   1
   4  -1  -7 706.347 2619.32  -2
  -4  -1   8 706.347 2619.32   1
  -4  -1   7-985.015 2151.72   1
   4  -1  -6 2529.56 2298.68  -2
  -4  -1   7 2529.56 2298.68   1
  -4  -1   6 3070.90 2165.06   1
   4  -1  -5 2280.93 2127.91  -2
  -4  -1   6 2280.93 2127.91   1
  -4  -1   5 2779.78 2187.38   1
   4  -1  -4 1960.79 2035.73  -2
  -4  -1   5 1960.79 2035.73   1
  -4  -1   4-49.8935 1918.71   1
  -4  -1   3 2858.24 1905.73   1
   4  -1  -2 9021.74 2638.08  -2
  -4  -1   3 9021.74 2638.08   1
  -4  -1   2 12499.8 2087.83   1
   4  -1  -1 21390.4 2722.26  -2
  -4  -1   2 21390.4 2722.26   1
  -4  -1   1 3800.59 1766.78   1
   4  -1   0 7067.30 2464.17  -2
  -4  -1   1 7067.30 2464.17   1
  -4  -1   0 156.723 1531.09   1
   4  -1   1 242.930 1357.96  -2
  -4  -1   0 242.930 1357.96   1
  -4  -1  -1 867.856 1352.29   1
   4  -1   2 1133.10 1340.05  -2
  -4  -1  -1 1133.10 1340.05   1
   4  -1   3 27145.3 1878.18  -2
  -4  -1  -2 27145.3 1878.18   1
   4  -1   4 213765. 5159.81  -2
  -4  -1  -3 213765. 5159.81   1
   4  -1   5 77080.4 3750.48  -2
  -4  -1  -4 77080.4 3750.48   1
   4  -1   6 8405.11 2726.90  -2
  -4  -1  -5 8405.11 2726.90   1
   4  -1   7 7470.22 2813.00  -2
  -4  -1  -6 7470.22 2813.00   1
   4  -1   8 4539.06 2820.10  -2
  -4  -1  -7 4539.06 2820.10   1
   4  -1   9 1990.31 2918.31  -2
  -4  -1  -8 1990.31 2918.31   1
  -4  -1  -9 8260.19 2805.64   1
   4  -1  10 18752.1 1852.82  -2
  -4  -1  -9 18752.1 1852.82   1
   4  -1  11 12869.0 1882.04  -2
  -4  -1 -10 12869.0 1882.04   1
  -4  -1 -11 6915.45 1486.92   1
  -4  -1 -12 2858.29 1460.62   1
  -4  -1 -13 589.590 1432.24   1
  -4  -1 -14 1359.16 1321.28   1
  -4  -1 -15 495.556 1220.21   1
  -4  -1 -16 617.344 1078.58   1
  -4  -1 -17-401.890 864.379   1
  -4  -2  18 135.289 941.262   1
  -4  -2  17 984.358 1141.58   1
  -4  -2  16-28.9548 1269.03   1
  -4  -2  15 2112.67 851.824   1
  -4  -2  14 3510.39 885.783   1
  -4  -2  13 12210.8 1001.81   1
  -4  -2  12 7627.95 936.534   1
  -4  -2  11 400.842 837.160   1
  -4  -2  10 10737.5 890.349   1
  -4  -2   9 2296.14 2420.61   1
  -4  -2   8 228.466 2110.39   1
  -4  -2   7-137.203 2146.60   1
  -4  -2   6 3057.17 2143.42   1
  -4  -2   5 1001.42 2121.42   1
  -4  -2   4 8654.61 2165.04   1
  -4  -2   3 99.1297 1962.43   1
  -4  -2   2 822.092 1338.74   1
  -4  -2   1 162.346 904.794   1
  -4  -2   0 140.453 874.576   1
  -4  -2  -1 2936.44 868.731   1
  -4  -2  -2 2622.11 1942.38   1
  -4  -2  -3 5042.34 2016.56   1
  -4  -2  -4 130.632 1923.99   1
  -4  -2  -5 1351.35 2019.09   1
  -4  -2  -6 2069.97 2005.80   1
  -4  -2  -7 14484.5 2656.46   1
  -4  -2  -8 5583.62 2394.27   1
  -4  -2  -9 1573.84 1329.16   1
  -4  -2 -10 1766.32 1386.29   1
  -4  -2 -11-72.3399 1365.62   1
  -4  -2 -12 1758.06 1399.46   1
  -4  -2 -13-310.934 1345.77   1
  -4  -2 -14-53.9468 1307.06   1
  -4  -2 -15 718.545 1154.66   1
  -4  -2 -16 732.201 962.933   1
  -4  -3  18 1472.51 988.359   1
  -4  -3  17-58.9741 1133.25   1
  -4  -3  16 148.944 1249.65   1
   4  -3 -13-316.628 1773.25  -2
  -4  -3  15-316.628 1773.25   1
   4  -3 -12 3713.36 1155.50  -2
  -4  -3  14 3713.36 1155.50   1
   4  -3 -11 5441.37 1221.66  -2
  -4  -3  13 5441.37 1221.66   1
   4  -3 -10 3498.77 1099.38  -2
  -4  -3  12 3498.77 1099.38   1
   4  -3  -9 15855.3 1173.75  -2
  -4  -3  11 15855.3 1173.75   1
   4  -3  -8 49639.9 1867.20  -2
  -4  -3  10 49639.9 1867.20   1
   4  -3  -7 5836.74 3092.10  -2
  -4  -3   9 5836.74 3092.10   1
   4  -3  -6-691.783 2902.55  -2
  -4  -3   8-691.783 2902.55   1
   4  -3  -5 6810.29 2932.86  -2
  -4  -3   7 6810.29 2932.86   1
   4  -3  -4 17889.8 3054.20  -2
  -4  -3   6 17889.8 3054.20   1
   4  -3  -3 4241.59 2752.97  -2
  -4  -3   5 4241.59 2752.97   1
   4  -3  -2 4310.98 2655.85  -2
  -4  -3   4 4310.98 2655.85   1
   4  -3  -1 6612.63 2600.51  -2
  -4  -3   3 6612.63 2600.51   1
   4  -3   0-64.3722 1464.93  -2
  -4  -3   2-64.3722 1464.93   1
   4  -3   1 2430.77 1212.40  -2
  -4  -3   1 2430.77 1212.40   1
  -4  -3   0 9820.52 1952.32   1
   4  -3   2 12414.4 1428.84  -2
  -4  -3   0 12414.4 1428.84   1
  -4  -3  -1 7863.10 1858.81   1
   4  -3   3 14284.0 1447.67  -2
  -4  -3  -1 14284.0 1447.67   1
   4  -3   4 1660.74 2491.18  -2
  -4  -3  -2 1660.74 2491.18   1
   4  -3   5 2349.47 2572.07  -2
  -4  -3  -3 2349.47 2572.07   1
   4  -3   6 20506.2 2925.73  -2
  -4  -3  -4 20506.2 2925.73   1
   4  -3   7 1089.81 2690.87  -2
  -4  -3  -5 1089.81 2690.87   1
   4  -3   8 22692.7 3391.56  -2
  -4  -3  -6 22692.7 3391.56   1
   4  -3   9 4378.97 3113.02  -2
  -4  -3  -7 4378.97 3113.02   1
  -4  -3  -8 7778.76 1375.32   1
  -4  -3  -9 3242.08 1402.67   1
  -4  -3 -10 753.501 1408.38   1
  -4  -3 -11 5145.20 1457.44   1
  -4  -3 -12 702.402 1424.01   1
  -4  -3 -13 6363.04 1434.03   1
  -4  -3 -14 324.421 1218.33   1
  -4  -3 -15 537.331 1062.21   1
  -4  -3 -16 679.541 867.519   1
   4  -4 -15 1104.05 1359.53  -2
  -4  -4  18 1104.05 1359.53   1
   4  -4 -14 817.307 1528.79  -2
  -4  -4  17 817.307 1528.79   1
   4  -4 -13 9118.66 1897.54  -2
  -4  -4  16 9118.66 1897.54   1
   4  -4 -12 361.560 1525.37  -2
  -4  -4  15 361.560 1525.37   1
   4  -4 -11 2803.49 1890.03  -2
  -4  -4  14 2803.49 1890.03   1
   4  -4 -10 16923.3 1330.46  -2
  -4  -4  13 16923.3 1330.46   1
   4  -4  -9 56209.8 1604.21  -2
  -4  -4  12 56209.8 1604.21   1
   4  -4  -8 37495.8 1438.16  -2
  -4  -4  11 37495.8 1438.16   1
   4  -4  -7 36667.0 1982.62  -2
  -4  -4  10 36667.0 1982.62   1
   4  -4  -6 5823.70 3261.18  -2
  -4  -4   9 5823.70 3261.18   1
   4  -4  -5 8352.93 3202.31  -2
  -4  -4   8 8352.93 3202.31   1
   4  -4  -4-804.302 2890.20  -2
  -4  -4   7-804.302 2890.20   1
   4  -4  -3 64972.6 4705.25  -2
  -4  -4   6 64972.6 4705.25   1
   4  -4  -2 2030.96 2883.23  -2
  -4  -4   5 2030.96 2883.23   1
   4  -4  -1 5511.33 2862.09  -2
  -4  -4   4 5511.33 2862.09   1
   4  -4   0 31149.1 2460.97  -2
  -4  -4   3 31149.1 2460.97   1
   4  -4   1 2100.40 1481.39  -2
  -4  -4   2 2100.40 1481.39   1
   4  -4   2 19227.1 1490.90  -2
  -4  -4   1 19227.1 1490.90   1
   4  -4   3 35247.8 1613.02  -2
  -4  -4   0 35247.8 1613.02   1
   4  -4   4 8449.20 1724.40  -2
  -4  -4  -1 8449.20 1724.40   1
   4  -4   5 3074.40 2615.23  -2
  -4  -4  -2 3074.40 2615.23   1
   4  -4   6 18213.1 3206.33  -2
  -4  -4  -3 18213.1 3206.33   1
   4  -4   7 43641.7 3941.36  -2
  -4  -4  -4 43641.7 3941.36   1
   4  -4   8 3802.57 2855.37  -2
  -4  -4  -5 3802.57 2855.37   1
   4  -4   9 17628.9 3598.45  -2
  -4  -4  -6 17628.9 3598.45   1
   4  -4  10 2698.08 1482.37  -2
  -4  -4  -7 2698.08 1482.37   1
   4  -4  11 1280.11 1707.28  -2
  -4  -4  -8 1280.11 1707.28   1
   4  -4  12 1965.17 1824.61  -2
  -4  -4  -9 1965.17 1824.61   1
   4  -4  13 4045.68 1905.72  -2
  -4  -4 -10 4045.68 1905.72   1
   4  -4  14 2635.52 1873.62  -2
  -4  -4 -11 2635.52 1873.62   1
   4  -4  15 3573.48 1786.89  -2
  -4  -4 -12 3573.48 1786.89   1
   4  -4  16 4836.66 1741.41  -2
  -4  -4 -13 4836.66 1741.41   1
   4  -4  17 3781.84 1591.71  -2
  -4  -4 -14 3781.84 1591.71   1
   4  -4  18 12124.3 1412.81  -2
  -4  -4 -15 12124.3 1412.81   1
  -4  -5  18-211.699 1012.16   1
  -4  -5  17 2555.12 1191.68   1
  -4  -5  16 3447.79 1286.73   1
  -4  -5  15 4184.89 1356.97   1
  -4  -5  14 6699.77 1510.48   1
  -4  -5  13 3474.77 1470.20   1
  -4  -5  12 7058.75 860.700   1
  -4  -5  11 21880.5 1002.58   1
  -4  -5  10 6297.65 2574.88   1
   4  -5  -6 15476.4 1819.16  -2
  -4  -5  10 15476.4 1819.16   1
  -4  -5   9 4437.26 2581.11   1
  -4  -5   8 8631.47 2528.98   1
  -4  -5   7 17885.9 2769.71   1
  -4   5   3 39915.3 2893.24  -2
   4   5  -7 39915.3 2893.24   1
  -4   5   2 21650.1 1974.34  -2
   4   5  -6 21650.1 1974.34   1
  -4   5   1 23657.6 1986.84  -2
   4   5  -5 23657.6 1986.84   1
  -4   5   0 31244.6 2009.04  -2
   4   5  -4 31244.6 2009.04   1
   4  -5   1 480.480 1362.95  -2
  -4  -5   3 480.480 1362.95   1
   4  -5   2 2576.72 1057.17  -2
  -4  -5   2 2576.72 1057.17   1
   4  -5   3 3810.32 1051.28  -2
  -4  -5   1 3810.32 1051.28   1
  -4   5  -4 916.959 1025.50  -2
   4   5   0 916.959 1025.50   1
  -4   5  -5 30444.7 2026.11  -2
   4   5   1 30444.7 2026.11   1
   4  -5   6 4812.95 1668.81  -2
  -4  -5  -2 4812.95 1668.81   1
  -4   5  -7 28368.0 2226.15  -2
   4   5   3 28368.0 2226.15   1
   4  -5   8 11449.2 3141.26  -2
  -4  -5  -4 11449.2 3141.26   1
   4  -5   9 12197.4 3160.41  -2
  -4  -5  -5 12197.4 3160.41   1
   4  -5  10 3471.06 1448.39  -2
  -4  -5  -6 3471.06 1448.39   1
   4  -5  11 1785.18 1707.01  -2
  -4  -5  -7 1785.18 1707.01   1
   4  -5  12 31.2734 1760.07  -2
  -4  -5  -8 31.2734 1760.07   1
   4  -5  13 594.471 1802.56  -2
  -4  -5  -9 594.471 1802.56   1
   4  -5  14 3791.34 1861.56  -2
  -4  -5 -10 3791.34 1861.56   1
   4  -5  15 1933.41 1755.67  -2
  -4  -5 -11 1933.41 1755.67   1
  -4  -5 -12 79.1918 1278.10   1
  -4  -5 -13 838.059 1182.54   1
  -4  -5 -14-74.9386 1010.18   1
  -4  -6  19 759.407 820.334   1
  -4  -6  18-393.411 998.201   1
  -4  -6  17 681.598 1118.25   1
  -4  -6  16 1947.53 1287.24   1
  -4  -6  15 2396.60 1375.97   1
  -4  -6  14 51.3101 1357.19   1
  -4  -6  13 558.358 1385.47   1
  -4  -6  12 1419.13 1363.32   1
  -4  -6  11 2329.14 1317.99   1
  -4  -6  10 1539.93 812.915   1
  -4  -6   9 163.720 2455.05   1
   4   6  -8 2474.20 1562.57   1
  -4  -6   7 6426.37 1585.08   1
  -4  -6   6 1009.63 1376.11   1
  -4  -6   5 3157.65 1410.25   1
   4   6  -4 4407.41 1194.64   1
  -4  -6   3 1139.99 1137.77   1
   4   6  -2 3241.82 985.110   1
  -4  -6   1 122.657 832.015   1
  -4  -6   0 5880.46 1181.38   1
  -4   6  -5 2982.90 2351.76  -2
   4   6   0 2982.90 2351.76   1
  -4  -6  -1 1625.53 1838.02   1
  -4   6  -6 1876.86 2364.69  -2
   4   6   1 1876.86 2364.69   1
  -4  -6  -2 1392.61 1330.21   1
  -4  -6  -3 8546.67 2296.33   1
  -4   6  -8 6518.80 2738.14  -2
   4   6   3 6518.80 2738.14   1
  -4  -6  -4 270.757 2225.28   1
  -4  -6  -5 498.733 1065.29   1
  -4  -6  -6 1631.40 1331.26   1
  -4  -6  -7 2227.52 1442.29   1
  -4  -6  -8 3784.01 1417.74   1
  -4  -6  -9 1060.55 1358.97   1
  -4  -6 -10 521.925 1336.88   1
  -4  -6 -11 336.601 1276.22   1
  -4  -6 -12 693.140 1237.06   1
  -4  -6 -13 910.875 1064.43   1
  -4  -6 -14 160.154 876.458   1
  -4  -7  18 3142.56 1037.40   1
   4  -7 -12 1443.58 1464.50  -2
  -4  -7  17 1443.58 1464.50   1
   4  -7 -11 2254.16 1668.56  -2
  -4  -7  16 2254.16 1668.56   1
   4  -7 -10 2845.18 1812.55  -2
  -4  -7  15 2845.18 1812.55   1
   4  -7  -9 5035.84 1858.43  -2
  -4  -7  14 5035.84 1858.43   1
   4  -7  -8 2102.59 1884.33  -2
  -4  -7  13 2102.59 1884.33   1
   4  -7  -7 36927.2 2214.12  -2
  -4  -7  12 36927.2 2214.12   1
   4  -7  -6 1784.25 1248.07  -2
  -4  -7  11 1784.25 1248.07   1
   4  -7  -5 17431.2 1859.39  -2
  -4  -7  10 17431.2 1859.39   1
   4  -7  -4-732.570 1842.46  -2
  -4  -7   9-732.570 1842.46   1
   4  -7  -3 3706.86 2117.21  -2
  -4  -7   8 3706.86 2117.21   1
   4  -7  -2 13483.8 2182.22  -2
  -4  -7   7 13483.8 2182.22   1
  -4   7   1 20531.5 2281.69  -2
   4   7  -6 20531.5 2281.69   1
  -4   7   0 9644.61 1993.34  -2
   4   7  -5 9644.61 1993.34   1
   4  -7   1 4850.48 1579.75  -2
  -4  -7   4 4850.48 1579.75   1
  -4   7  -2 2653.70 1539.62  -2
   4   7  -3 2653.70 1539.62   1
  -4   7  -3 39977.3 2061.06  -2
   4   7  -2 39977.3 2061.06   1
   4  -7   4 1801.20 1578.16  -2
  -4  -7   1 1801.20 1578.16   1
   4  -7   5 12171.2 1703.12  -2
  -4  -7   0 12171.2 1703.12   1
  -4   7  -6 4305.41 2717.74  -2
   4   7   1 4305.41 2717.74   1
  -4   7  -7 10360.8 3006.70  -2
   4   7   2 10360.8 3006.70   1
  -4   7  -8 18736.7 3325.77  -2
   4   7   3 18736.7 3325.77   1
  -4   7  -9 12531.7 1562.15  -2
   4   7   4 12531.7 1562.15   1
   4  -7  10 1443.81 1704.41  -2
  -4  -7  -5 1443.81 1704.41   1
   4  -7  11 4376.51 1714.88  -2
  -4  -7  -6 4376.51 1714.88   1
  -4  -7  -7-248.907 1353.13   1
  -4  -7  -8 72.3141 1357.72   1
  -4  -7  -9 2561.58 1373.15   1
  -4  -7 -10 110.412 1323.51   1
  -4  -7 -11 632.586 1229.46   1
  -4  -7 -12 798.220 1095.16   1
  -4  -7 -13 1048.39 670.664   1
   4  -8 -12 299.140 1481.73  -2
  -4  -8  18 299.140 1481.73   1
   4  -8 -11 727.086 1472.93  -2
  -4  -8  17 727.086 1472.93   1
   4  -8 -10 319.033 1455.36  -2
  -4  -8  16 319.033 1455.36   1
   4  -8  -9 14685.0 2017.41  -2
  -4  -8  15 14685.0 2017.41   1
   4  -8  -8 1120.21 1800.75  -2
  -4  -8  14 1120.21 1800.75   1
   4  -8  -7 3526.85 1921.06  -2
  -4  -8  13 3526.85 1921.06   1
   4  -8  -6 5456.21 1968.46  -2
  -4  -8  12 5456.21 1968.46   1
   4  -8  -5 14648.3 1999.83  -2
  -4  -8  11 14648.3 1999.83   1
   4  -8  -4 23564.5 2056.80  -2
  -4  -8  10 23564.5 2056.80   1
   4  -8  -3 2554.35 1070.99  -2
  -4  -8   9 2554.35 1070.99   1
  -4   8   2 3218.45 1338.67  -2
   4   8  -8 3218.45 1338.67   1
   4  -8  -1 15951.9 2474.66  -2
  -4  -8   7 15951.9 2474.66   1
  -4   8   0 758.011 2012.66  -2
   4   8  -6 758.011 2012.66   1
   4  -8   1 205.822 1900.88  -2
  -4  -8   5 205.822 1900.88   1
   4  -8   2 4463.65 1709.24  -2
  -4  -8   4 4463.65 1709.24   1
   4  -8   3 3130.86 1700.34  -2
  -4  -8   3 3130.86 1700.34   1
  -4   8  -4 10632.8 1867.19  -2
   4   8  -2 10632.8 1867.19   1
   4  -8   5 12051.3 1915.22  -2
  -4  -8   1 12051.3 1915.22   1
   4  -8   6 19479.0 2066.77  -2
  -4  -8   0 19479.0 2066.77   1
  -4   8  -7 5916.61 3078.98  -2
   4   8   1 5916.61 3078.98   1
  -4   8  -8 80808.5 1832.25  -2
   4   8   2 80808.5 1832.25   1
   4  -8   9 4222.26 1220.63  -2
  -4  -8  -3 4222.26 1220.63   1
   4  -8  10 13595.3 1945.57  -2
  -4  -8  -4 13595.3 1945.57   1
   4  -8  11 3510.69 1784.96  -2
  -4  -8  -5 3510.69 1784.96   1
   4  -8  12 990.264 1803.83  -2
  -4  -8  -6 990.264 1803.83   1
   4  -8  13 37366.1 2446.25  -2
  -4  -8  -7 37366.1 2446.25   1
   4  -8  14 2704.51 1808.71  -2
  -4  -8  -8 2704.51 1808.71   1
   4  -8  15 10217.6 1897.55  -2
  -4  -8  -9 10217.6 1897.55   1
   4  -8  16 27899.6 2072.08  -2
  -4  -8 -10 27899.6 2072.08   1
   4  -8  17 8485.27 1110.67  -2
  -4  -8 -11 8485.27 1110.67   1
   4  -8  18 4354.00 928.262  -2
  -4  -8 -12 4354.00 928.262   1
  -4  -9  18 2887.56 934.896   1
  -4  -9  17-380.979 1074.90   1
  -4  -9  16 2164.36 1205.21   1
  -4  -9  15 3161.09 1298.24   1
  -4  -9  14 745.648 1356.95   1
  -4  -9  13 6994.52 1470.69   1
  -4  -9  12 6197.40 1468.41   1
   4  -9  -5 8241.16 1819.28  -2
  -4  -9  12 8241.16 1819.28   1
   4  -9  -4 61318.0 2278.37  -2
  -4  -9  11 61318.0 2278.37   1
   4  -9  -3 8271.72 1865.64  -2
  -4  -9  10 8271.72 1865.64   1
   4  -9  -2-82.0436 1720.97  -2
  -4  -9   9-82.0436 1720.97   1
  -4  -9   8 2663.32 1052.01   1
   4  -9  -1 11579.8 1803.28  -2
  -4  -9   8 11579.8 1803.28   1
   4  -9   0 1148.36 1518.75  -2
  -4  -9   7 1148.36 1518.75   1
   4  -9   1 13187.4 1447.21  -2
  -4  -9   6 13187.4 1447.21   1
  -4   9  -2 2516.83 2180.87  -2
   4   9  -5 2516.83 2180.87   1
  -4   9  -3 2237.10 1794.07  -2
   4   9  -4 2237.10 1794.07   1
   4  -9   4 8684.92 1874.87  -2
  -4  -9   3 8684.92 1874.87   1
   4  -9   5 8696.17 1380.14  -2
  -4  -9   2 8696.17 1380.14   1
   4  -9   6 23135.4 1552.36  -2
  -4  -9   1 23135.4 1552.36   1
   4  -9   7 18559.6 1296.84  -2
  -4  -9   0 18559.6 1296.84   1
   4  -9   8 3217.53 1238.76  -2
  -4  -9  -1 3217.53 1238.76   1
   4  -9   9 25171.2 1436.47  -2
  -4  -9  -2 25171.2 1436.47   1
   4  -9  10 4036.79 1272.11  -2
  -4  -9  -3 4036.79 1272.11   1
   4  -9  11 6353.64 1356.58  -2
  -4  -9  -4 6353.64 1356.58   1
   4  -9  12 2829.11 1303.21  -2
  -4  -9  -5 2829.11 1303.21   1
   4  -9  13 20042.5 1449.18  -2
  -4  -9  -6 20042.5 1449.18   1
   4  -9  14 1335.48 1261.07  -2
  -4  -9  -7 1335.48 1261.07   1
   4  -9  15 5479.67 1214.18  -2
  -4  -9  -8 5479.67 1214.18   1
   4  -9  16 3369.29 1120.22  -2
  -4  -9  -9 3369.29 1120.22   1
   4  -9  17 757.161 1026.07  -2
  -4  -9 -10 757.161 1026.07   1
  -4  -9 -11 1543.50 958.591   1
   4  -9  18 3075.64 1273.20  -2
  -4  -9 -11 3075.64 1273.20   1
  -4 -10  18 370.078 856.168   1
  -4 -10  17-51.0104 999.408   1
  -4 -10  16 125.742 1153.31   1
  -4 -10  15 386.277 1221.48   1
  -4 -10  14 2907.98 1374.89   1
  -4 -10  13 946.205 1354.65   1
  -4 -10  12 2162.21 1284.28   1
  -4 -10  11 2483.00 1421.66   1
  -4 -10  10 1164.48 1337.74   1
  -4 -10   9 1953.77 1406.76   1
  -4 -10   8 8500.89 1515.90   1
  -4 -10   7 883.792 1364.84   1
  -4 -10   6 2114.36 1364.70   1
  -4 -10   5 2305.80 1385.72   1
   4 -10   4 1003.82 1830.53  -2
  -4 -10   4 1003.82 1830.53   1
   4 -10   5 6663.75 1863.40  -2
  -4 -10   3 6663.75 1863.40   1
   4 -10   6 11605.8 1967.46  -2
  -4 -10   2 11605.8 1967.46   1
   4 -10   7 1963.49 1841.54  -2
  -4 -10   1 1963.49 1841.54   1
   4 -10   8 7073.06 1926.35  -2
  -4 -10   0 7073.06 1926.35   1
  -4 -10  -1 2894.87 1292.93   1
   4 -10   9 6279.54 1907.94  -2
  -4 -10  -1 6279.54 1907.94   1
  -4 -10  -2 2069.28 1366.39   1
   4 -10  10 2856.53 1850.45  -2
  -4 -10  -2 2856.53 1850.45   1
  -4 -10  -3 295.875 1267.33   1
   4 -10  11 266.720 1886.61  -2
  -4 -10  -3 266.720 1886.61   1
  -4 -10  -4 599.745 1334.37   1
   4 -10  12 212.500 1869.91  -2
  -4 -10  -4 212.500 1869.91   1
  -4 -10  -5-446.059 969.116   1
  -4 -10  -6 5770.52 1020.30   1
  -4 -10  -7 2350.32 938.751   1
  -4 -10  -8 545.640 850.096   1
  -4 -10  -9 255.905 774.626   1
  -4 -10 -10 376.245 664.571   1
   4 -11  -9 1726.79 1230.64  -2
  -4 -11  17 1726.79 1230.64   1
   4 -11  -8 3245.95 1436.06  -2
  -4 -11  16 3245.95 1436.06   1
   4 -11  -7 10025.2 1676.92  -2
  -4 -11  15 10025.2 1676.92   1
   4 -11  -6 9654.17 1742.93  -2
  -4 -11  14 9654.17 1742.93   1
   4 -11  -5 21809.8 1981.85  -2
  -4 -11  13 21809.8 1981.85   1
   4 -11  -4 16424.9 1960.55  -2
  -4 -11  12 16424.9 1960.55   1
   4 -11  -3 5367.46 1844.55  -2
  -4 -11  11 5367.46 1844.55   1
   4 -11  -2 7561.62 1914.83  -2
  -4 -11  10 7561.62 1914.83   1
   4 -11  -1 1862.86 1879.86  -2
  -4 -11   9 1862.86 1879.86   1
   4 -11   0 1321.54 1893.99  -2
  -4 -11   8 1321.54 1893.99   1
   4 -11   1 1388.78 1914.71  -2
  -4 -11   7 1388.78 1914.71   1
   4 -11   2 32.9502 1777.76  -2
  -4 -11   6 32.9502 1777.76   1
   4 -11   3 1075.69 1859.07  -2
  -4 -11   5 1075.69 1859.07   1
   4 -11   4 201.138 1757.88  -2
  -4 -11   4 201.138 1757.88   1
   4 -11   5 2510.31 1813.56  -2
  -4 -11   3 2510.31 1813.56   1
   4 -11   6 5592.09 1917.81  -2
  -4 -11   2 5592.09 1917.81   1
   4 -11   7 1796.53 1852.40  -2
  -4 -11   1 1796.53 1852.40   1
   4 -11   8 10593.6 1982.38  -2
  -4 -11   0 10593.6 1982.38   1
   4 -11   9 4619.82 1923.39  -2
  -4 -11  -1 4619.82 1923.39   1
   4 -11  10 3039.81 1892.34  -2
  -4 -11  -2 3039.81 1892.34   1
   4 -11  11 191.701 1880.91  -2
  -4 -11  -3 191.701 1880.91   1
   4 -11  12 2480.74 1239.54  -2
  -4 -11  -4 2480.74 1239.54   1
  -4 -11  -5 5374.05 1318.47   1
   4 -11  13 9596.52 1945.04  -2
  -4 -11  -5 9596.52 1945.04   1
  -4 -11  -6 3029.00 942.282   1
  -4 -11  -7 1332.19 1222.59   1
  -4 -11  -8 3533.92 1103.34   1
  -4 -11  -9 2615.13 951.439   1
   4 -12  -8 3535.15 1178.05  -2
  -4 -12  17 3535.15 1178.05   1
   4 -12  -7 5.45776 1323.07  -2
  -4 -12  16 5.45776 1323.07   1
   4 -12  -6 2838.53 1490.34  -2
  -4 -12  15 2838.53 1490.34   1
   4 -12  -5-25.7708 1584.21  -2
  -4 -12  14-25.7708 1584.21   1
   4 -12  -4 640.772 1192.06  -2
  -4 -12  13 640.772 1192.06   1
   4 -12  -3 6909.77 1907.33  -2
  -4 -12  12 6909.77 1907.33   1
   4 -12  -2 835.359 1771.59  -2
  -4 -12  11 835.359 1771.59   1
   4 -12  -1 150.392 1552.21  -2
  -4 -12  10 150.392 1552.21   1
   4 -12   0 8810.33 2035.68  -2
  -4 -12   9 8810.33 2035.68   1
   4 -12   1 3954.75 1974.85  -2
  -4 -12   8 3954.75 1974.85   1
   4 -12   2 16952.7 2099.83  -2
  -4 -12   7 16952.7 2099.83   1
   4 -12   3 29977.4 2393.93  -2
  -4 -12   6 29977.4 2393.93   1
   4 -12   4 19757.8 2277.60  -2
  -4 -12   5 19757.8 2277.60   1
   4 -12   5 17476.8 2217.06  -2
  -4 -12   4 17476.8 2217.06   1
   4 -12   6-16.7569 1859.44  -2
  -4 -12   3-16.7569 1859.44   1
   4 -12   7 13908.4 2098.42  -2
  -4 -12   2 13908.4 2098.42   1
   4 -12   8-551.666 1825.47  -2
  -4 -12   1-551.666 1825.47   1
   4 -12   9 2077.83 2004.00  -2
  -4 -12   0 2077.83 2004.00   1
   4 -12  10 5543.89 2036.51  -2
  -4 -12  -1 5543.89 2036.51   1
   4 -12  11 1675.10 1902.87  -2
  -4 -12  -2 1675.10 1902.87   1
   4 -12  12 209.370 1839.97  -2
  -4 -12  -3 209.370 1839.97   1
   4 -12  13 276.109 1797.61  -2
  -4 -12  -4 276.109 1797.61   1
   4 -12  14 162.486 1532.27  -2
  -4 -12  -5 162.486 1532.27   1
   4 -12  15-106.749 1547.64  -2
  -4 -12  -6-106.749 1547.64   1
   4 -12  16 2789.60 1417.20  -2
  -4 -12  -7 2789.60 1417.20   1
   4 -12  17 425.295 1190.64  -2
  -4 -12  -8 425.295 1190.64   1
  -4 -13  16 386.686 887.896   1
  -4 -13  15 323.533 1008.10   1
  -4 -13  14 381.727 1093.52   1
  -4 -13  13-134.837 1151.09   1
   4 -13  -3-222.332 1643.89  -2
  -4 -13  13-222.332 1643.89   1
   4 -13  -2 1050.45 1712.08  -2
  -4 -13  12 1050.45 1712.08   1
   4 -13  -1 1298.31 1772.11  -2
  -4 -13  11 1298.31 1772.11   1
   4 -13   0 1789.58 1846.71  -2
  -4 -13  10 1789.58 1846.71   1
   4 -13   1 3696.72 1756.97  -2
  -4 -13   9 3696.72 1756.97   1
   4 -13   2 1539.57 1881.75  -2
  -4 -13   8 1539.57 1881.75   1
   4 -13   3 2679.50 1949.30  -2
  -4 -13   7 2679.50 1949.30   1
   4 -13   4 963.226 1927.34  -2
  -4 -13   6 963.226 1927.34   1
   4 -13   5 2135.10 1928.81  -2
  -4 -13   5 2135.10 1928.81   1
   4 -13   6 9433.08 1948.48  -2
  -4 -13   4 9433.08 1948.48   1
   4 -13   7-206.340 1791.17  -2
  -4 -13   3-206.340 1791.17   1
   4 -13   8 1313.65 1856.27  -2
  -4 -13   2 1313.65 1856.27   1
   4 -13   9 5160.51 1946.11  -2
  -4 -13   1 5160.51 1946.11   1
   4 -13  10 2086.18 1810.09  -2
  -4 -13   0 2086.18 1810.09   1
   4 -13  11 14960.7 2036.66  -2
  -4 -13  -1 14960.7 2036.66   1
   4 -13  12 8424.52 1878.12  -2
  -4 -13  -2 8424.52 1878.12   1
   4 -13  13 14147.7 1874.65  -2
  -4 -13  -3 14147.7 1874.65   1
   4 -13  14 11124.0 1705.04  -2
  -4 -13  -4 11124.0 1705.04   1
   4 -13  15 278.786 1356.72  -2
  -4 -13  -5 278.786 1356.72   1
   4 -13  16 1550.61 1213.14  -2
  -4 -13  -6 1550.61 1213.14   1
  -4 -14  15 1365.91 861.790   1
  -4 -14  14-195.432 984.900   1
  -4 -14  13 986.470 1072.69   1
  -4 -14  12 2452.44 1232.07   1
  -4 -14  11 481.255 1285.14   1
  -4 -14  10 3535.24 1301.33   1
   4 -14   2 9332.96 1886.00  -2
  -4 -14   9 9332.96 1886.00   1
   4 -14   3 1819.89 1772.07  -2
  -4 -14   8 1819.89 1772.07   1
   4 -14   4 3393.73 1817.90  -2
  -4 -14   7 3393.73 1817.90   1
   4 -14   5 5646.52 1857.50  -2
  -4 -14   6 5646.52 1857.50   1
   4 -14   6 3975.97 1830.51  -2
  -4 -14   5 3975.97 1830.51   1
   4 -14   7 240.898 1782.74  -2
  -4 -14   4 240.898 1782.74   1
   4 -14   8 2061.45 1763.43  -2
  -4 -14   3 2061.45 1763.43   1
   4 -14   9 1106.30 1799.88  -2
  -4 -14   2 1106.30 1799.88   1
   4 -14  10 5143.87 1799.35  -2
  -4 -14   1 5143.87 1799.35   1
   4 -14  11 13140.7 1896.32  -2
  -4 -14   0 13140.7 1896.32   1
   4 -14  12 3555.37 1643.02  -2
  -4 -14  -1 3555.37 1643.02   1
   4 -14  13 843.358 1526.71  -2
  -4 -14  -2 843.358 1526.71   1
  -4 -14  -3 687.888 1133.56   1
  -4 -14  -4 1344.20 967.535   1
  -4 -14  -5 376.106 842.196   1
   4 -15  -3 1231.31 1131.99  -2
  -4 -15  14 1231.31 1131.99   1
   4 -15  -2 1098.84 1248.01  -2
  -4 -15  13 1098.84 1248.01   1
   4 -15  -1 910.890 1369.98  -2
  -4 -15  12 910.890 1369.98   1
   4 -15   0 4419.55 1578.31  -2
  -4 -15  11 4419.55 1578.31   1
   4 -15   1 1232.76 1494.08  -2
  -4 -15  10 1232.76 1494.08   1
   4 -15   2 65.3345 1524.52  -2
  -4 -15   9 65.3345 1524.52   1
   4 -15   3 1720.49 1736.19  -2
  -4 -15   8 1720.49 1736.19   1
   4 -15   4 3754.99 1659.36  -2
  -4 -15   7 3754.99 1659.36   1
   4 -15   5 5093.86 1779.72  -2
  -4 -15   6 5093.86 1779.72   1
   4 -15   6 11911.8 1802.92  -2
  -4 -15   5 11911.8 1802.92   1
   4 -15   7 1897.21 1697.89  -2
  -4 -15   4 1897.21 1697.89   1
   4 -15   8 1031.16 1709.16  -2
  -4 -15   3 1031.16 1709.16   1
   4 -15   9 4214.98 1614.55  -2
  -4 -15   2 4214.98 1614.55   1
   4 -15  10 934.766 1504.55  -2
  -4 -15   1 934.766 1504.55   1
   4 -15  11 41.6467 1565.72  -2
  -4 -15   0 41.6467 1565.72   1
   4 -15  12 14891.4 1555.66  -2
  -4 -15  -1 14891.4 1555.66   1
   4 -15  13 4426.06 1298.07  -2
  -4 -15  -2 4426.06 1298.07   1
  -4 -15  -3 765.838 858.949   1
   4 -16   0 208.346 836.406  -2
  -4 -16  12 208.346 836.406   1
   4 -16   1-206.207 1209.29  -2
  -4 -16  11-206.207 1209.29   1
   4 -16   2-53.5643 1400.87  -2
  -4 -16  10-53.5643 1400.87   1
   4 -16   3 2378.62 1502.01  -2
  -4 -16   9 2378.62 1502.01   1
   4 -16   4 6234.54 1549.98  -2
  -4 -16   8 6234.54 1549.98   1
   4 -16   5 732.555 1476.13  -2
  -4 -16   7 732.555 1476.13   1
   4 -16   6-115.750 1408.30  -2
  -4 -16   6-115.750 1408.30   1
   4 -16   7 1223.55 1459.33  -2
  -4 -16   5 1223.55 1459.33   1
   4 -16   8 1415.14 1527.71  -2
  -4 -16   4 1415.14 1527.71   1
   4 -16   9 118.412 1308.27  -2
  -4 -16   3 118.412 1308.27   1
   4 -16  10 1302.88 1381.27  -2
  -4 -16   2 1302.88 1381.27   1
   4 -16  11 1610.72 1275.62  -2
  -4 -16   1 1610.72 1275.62   1
   4 -16  12 172.549 1077.33  -2
  -4 -16   0 172.549 1077.33   1
   4 -17   4 1025.17 1189.98  -2
  -4 -17   9 1025.17 1189.98   1
   4 -17   5 1447.05 1170.44  -2
  -4 -17   8 1447.05 1170.44   1
   4 -17   6 1220.81 1197.86  -2
  -4 -17   7 1220.81 1197.86   1
   4 -17   7 1333.54 1154.31  -2
  -4 -17   6 1333.54 1154.31   1
   4 -17   8 422.557 1038.06  -2
  -4 -17   5 422.557 1038.06   1
   4 -17   9 952.476 1170.16  -2
  -4 -17   4 952.476 1170.16   1
   5  16  -8 1038.54 1116.68  -2
  -5  16  -4 1038.54 1116.68   1
   5  16  -7 852.541 1163.70  -2
  -5  16  -5 852.541 1163.70   1
   5  16  -6 937.430 609.454  -2
  -5  16  -6 937.430 609.454   1
   5  16  -5 2502.61 615.051  -2
  -5  16  -7 2502.61 615.051   1
  -5  16  -8 157.070 459.088   1
  -5  15   0 639.296 811.113   1
  -5  15  -1 585.964 788.658   1
   5  15 -10 1.41540 1149.59  -2
  -5  15  -1 1.41540 1149.59   1
  -5  15  -2-192.480 814.081   1
   5  15  -9-65.2224 666.150  -2
  -5  15  -2-65.2224 666.150   1
  -5  15  -3 820.639 873.756   1
   5  15  -8 2363.86 710.154  -2
  -5  15  -3 2363.86 710.154   1
  -5  15  -4 231.046 842.674   1
   5  15  -7 365.139 756.155  -2
  -5  15  -4 365.139 756.155   1
  -5  15  -5-104.259 813.830   1
   5  15  -6-1.09092 758.536  -2
  -5  15  -5-1.09092 758.536   1
   5  15  -5 102.830 755.341  -2
  -5  15  -6 102.830 755.341   1
   5  15  -4 849.350 756.513  -2
  -5  15  -7 849.350 756.513   1
  -5  15  -8 1424.60 1112.98   1
   5  15  -3 2774.54 928.477  -2
  -5  15  -8 2774.54 928.477   1
  -5  15  -9 714.287 608.875   1
   5  15  -2 2680.86 898.194  -2
  -5  15  -9 2680.86 898.194   1
  -5  15 -10 1864.68 457.030   1
  -5  15 -11 150.996 411.284   1
   5  14 -14 489.001 1080.74  -2
  -5  14   3 489.001 1080.74   1
   5  14 -13 937.685 1186.98  -2
  -5  14   2 937.685 1186.98   1
  -5  14   1-83.1892 640.227   1
   5  14 -12-118.571 1273.63  -2
  -5  14   1-118.571 1273.63   1
  -5  14   0-131.730 566.807   1
   5  14 -11 947.840 1332.03  -2
  -5  14   0 947.840 1332.03   1
  -5  14  -1 1248.98 634.274   1
   5  14 -10 1981.39 1382.06  -2
  -5  14  -1 1981.39 1382.06   1
  -5  14  -2 67.4558 655.599   1
   5  14  -9 1480.02 1412.57  -2
  -5  14  -2 1480.02 1412.57   1
  -5  14  -3 317.353 701.213   1
   5  14  -8 1241.68 1357.52  -2
  -5  14  -3 1241.68 1357.52   1
  -5  14  -4 516.217 1343.99   1
   5  14  -7 1005.15 831.123  -2
  -5  14  -4 1005.15 831.123   1
  -5  14  -5 1126.42 1356.26   1
   5  14  -6 477.599 845.414  -2
  -5  14  -5 477.599 845.414   1
  -5  14  -6 1668.26 1357.75   1
   5  14  -5 1998.97 832.943  -2
  -5  14  -6 1998.97 832.943   1
  -5  14  -7 418.736 1245.83   1
   5  14  -4 1076.29 807.207  -2
  -5  14  -7 1076.29 807.207   1
  -5  14  -8 53.6035 761.971   1
   5  14  -3 1240.13 1092.26  -2
  -5  14  -8 1240.13 1092.26   1
  -5  14  -9 807.988 765.863   1
   5  14  -2 1489.85 1055.91  -2
  -5  14  -9 1489.85 1055.91   1
  -5  14 -10 164.664 726.129   1
   5  14  -1 955.933 1040.35  -2
  -5  14 -10 955.933 1040.35   1
  -5  14 -11 536.239 687.047   1
   5  14   0 770.595 992.155  -2
  -5  14 -11 770.595 992.155   1
  -5  14 -12 1407.34 925.386   1
   5  14   1 3445.67 949.996  -2
  -5  14 -12 3445.67 949.996   1
  -5  14 -13 431.352 518.419   1
   5  13 -15 1083.34 1102.35  -2
  -5  13   5 1083.34 1102.35   1
   5  13 -14 1340.14 1264.63  -2
  -5  13   4 1340.14 1264.63   1
   5  13 -13 1114.23 1376.81  -2
  -5  13   3 1114.23 1376.81   1
   5  13 -12 886.011 1398.45  -2
  -5  13   2 886.011 1398.45   1
   5  13 -11 1207.66 971.133  -2
  -5  13   1 1207.66 971.133   1
   5  13 -10 1570.80 1090.22  -2
  -5  13   0 1570.80 1090.22   1
   5  13  -9 396.048 1143.83  -2
  -5  13  -1 396.048 1143.83   1
   5  13  -8 1286.52 1157.97  -2
  -5  13  -2 1286.52 1157.97   1
   5  13  -7 1072.23 1206.69  -2
  -5  13  -3 1072.23 1206.69   1
   5  13  -6 6061.83 886.525  -2
  -5  13  -4 6061.83 886.525   1
   5  13  -5 905.226 849.471  -2
  -5  13  -5 905.226 849.471   1
   5  13  -4 791.750 840.581  -2
  -5  13  -6 791.750 840.581   1
   5  13  -3 581.469 705.022  -2
  -5  13  -7 581.469 705.022   1
   5  13  -2 6766.63 725.325  -2
  -5  13  -8 6766.63 725.325   1
   5  13  -1 4404.01 821.201  -2
  -5  13  -9 4404.01 821.201   1
   5  13   0 1218.15 774.394  -2
  -5  13 -10 1218.15 774.394   1
   5  13   1 7509.13 772.280  -2
  -5  13 -11 7509.13 772.280   1
   5  13   2 1343.04 823.507  -2
  -5  13 -12 1343.04 823.507   1
   5  13   3 690.202 776.141  -2
  -5  13 -13 690.202 776.141   1
   5  13   4 555.994 573.332  -2
  -5  13 -14 555.994 573.332   1
  -5  12   6 717.790 922.068   1
  -5  12   5-48.5101 1057.34   1
   5  12 -14 1935.57 1130.04  -2
  -5  12   5 1935.57 1130.04   1
  -5  12   4 128.630 1103.85   1
   5  12 -13 520.439 1252.24  -2
  -5  12   4 520.439 1252.24   1
   5  12 -12-320.436 1022.90  -2
  -5  12   3-320.436 1022.90   1
   5  12 -11 2563.59 1102.68  -2
  -5  12   2 2563.59 1102.68   1
   5  12 -10 4896.09 956.697  -2
  -5  12   1 4896.09 956.697   1
   5  12  -9 735.715 856.078  -2
  -5  12   0 735.715 856.078   1
   5  12  -8 1064.92 1248.66  -2
  -5  12  -1 1064.92 1248.66   1
   5  12  -7 298.010 1239.12  -2
  -5  12  -2 298.010 1239.12   1
   5  12  -6 7825.07 1328.19  -2
  -5  12  -3 7825.07 1328.19   1
   5  12  -5 23781.8 1523.19  -2
  -5  12  -4 23781.8 1523.19   1
   5  12  -4 7572.89 986.275  -2
  -5  12  -5 7572.89 986.275   1
   5  12  -3 8118.28 812.343  -2
  -5  12  -6 8118.28 812.343   1
   5  12  -2 5232.26 799.378  -2
  -5  12  -7 5232.26 799.378   1
   5  12  -1 2484.80 772.830  -2
  -5  12  -8 2484.80 772.830   1
   5  12   0 4190.61 892.677  -2
  -5  12  -9 4190.61 892.677   1
   5  12   1-87.6931 821.485  -2
  -5  12 -10-87.6931 821.485   1
   5  12   2 1266.42 959.363  -2
  -5  12 -11 1266.42 959.363   1
   5  12   3 408.108 909.364  -2
  -5  12 -12 408.108 909.364   1
   5  12   4 1096.74 857.234  -2
  -5  12 -13 1096.74 857.234   1
   5  12   5 295.903 629.993  -2
  -5  12 -14 295.903 629.993   1
   5  12   6 197.592 735.182  -2
  -5  12 -15 197.592 735.182   1
  -5  11   8 1459.78 764.076   1
   5  11 -15 2799.97 1136.80  -2
  -5  11   7 2799.97 1136.80   1
   5  11 -14 18.3074 1159.64  -2
  -5  11   6 18.3074 1159.64   1
   5  11 -13 1448.86 1430.14  -2
  -5  11   5 1448.86 1430.14   1
   5  11 -12-56.4185 1495.03  -2
  -5  11   4-56.4185 1495.03   1
   5  11 -11 3307.56 1646.72  -2
  -5  11   3 3307.56 1646.72   1
   5  11 -10 7698.38 1191.70  -2
  -5  11   2 7698.38 1191.70   1
  -5  11   1 7382.30 1433.22   1
   5  11  -9 13427.4 1293.34  -2
  -5  11   1 13427.4 1293.34   1
   5  11  -8 1011.34 994.090  -2
  -5  11   0 1011.34 994.090   1
   5  11  -7 750.106 1018.91  -2
  -5  11  -1 750.106 1018.91   1
   5  11  -6 2735.35 1069.08  -2
  -5  11  -2 2735.35 1069.08   1
   5  11  -5 629.593 1344.66  -2
  -5  11  -3 629.593 1344.66   1
   5  11  -4 1481.61 1331.50  -2
  -5  11  -4 1481.61 1331.50   1
   5  11  -3 6848.31 1341.67  -2
  -5  11  -5 6848.31 1341.67   1
   5  11  -2 4691.50 812.214  -2
  -5  11  -6 4691.50 812.214   1
  -5  11  -7 727.001 1256.25   1
   5  11  -1 1549.90 907.164  -2
  -5  11  -7 1549.90 907.164   1
  -5  11  -8 2294.48 952.908   1
   5  11   0 2934.71 1058.56  -2
  -5  11  -8 2934.71 1058.56   1
  -5  11  -9 1459.24 1337.42   1
   5  11   1 213.289 1053.20  -2
  -5  11  -9 213.289 1053.20   1
  -5  11 -10 2030.09 1284.76   1
   5  11   2 3392.88 1068.82  -2
  -5  11 -10 3392.88 1068.82   1
  -5  11 -11 177.925 1323.52   1
   5  11   3 46.9163 1218.39  -2
  -5  11 -11 46.9163 1218.39   1
  -5  11 -12-41.8808 1171.19   1
   5  11   4 1432.69 1236.83  -2
  -5  11 -12 1432.69 1236.83   1
  -5  11 -13 385.839 704.127   1
  -5  11 -14-97.3923 528.067   1
  -5  11 -15 705.628 656.970   1
  -5  11 -16 198.426 543.240   1
  -5  10   9-37.7574 758.786   1
   5  10 -17 676.115 1070.84  -2
  -5  10   9 676.115 1070.84   1
  -5  10   8 3342.52 917.034   1
  -5  10   7 1290.47 1012.49   1
  -5  10   6 783.563 1144.28   1
  -5  10   5 868.020 1169.31   1
  -5  10   4 4465.37 1354.90   1
  -5  10   3 23593.9 1658.95   1
  -5  10   2 1759.69 943.805   1
  -5  10   1 523.925 985.948   1
  -5  10   0 549.126 1424.48   1
   5  10  -8 1908.54 1272.19  -2
  -5  10   0 1908.54 1272.19   1
  -5  10  -1 4879.27 1598.31   1
   5  10  -7 10843.2 1351.36  -2
  -5  10  -1 10843.2 1351.36   1
  -5  10  -2 6398.50 1644.53   1
   5  10  -6 7532.20 1330.71  -2
  -5  10  -2 7532.20 1330.71   1
  -5  10  -3 117.312 1624.21   1
   5  10  -5 2261.53 1276.51  -2
  -5  10  -3 2261.53 1276.51   1
  -5  10  -4 260.186 1721.90   1
   5  10  -4 3200.01 1780.62  -2
  -5  10  -4 3200.01 1780.62   1
  -5  10  -5 510.796 965.616   1
   5  10  -3-324.897 1738.84  -2
  -5  10  -5-324.897 1738.84   1
  -5  10  -6 699.639 979.415   1
   5  10  -2 515.492 1747.74  -2
  -5  10  -6 515.492 1747.74   1
  -5  10  -7 1338.56 1000.49   1
   5  10  -1 757.214 1060.82  -2
  -5  10  -7 757.214 1060.82   1
  -5  10  -8 4276.65 650.037   1
  -5  10  -9 10861.7 804.555   1
  -5  10 -10 852.768 678.741   1
  -5  10 -11 275.978 802.480   1
  -5  10 -12 2654.28 769.717   1
  -5  10 -13 323.107 615.006   1
  -5  10 -14-27.3087 568.495   1
  -5  10 -15 36.1963 675.664   1
  -5  10 -16 2968.23 601.560   1
  -5   9  10 501.657 786.889   1
  -5   9   9 808.955 987.681   1
  -5   9   8 3092.72 1090.52   1
  -5   9   7 44.8655 1123.10   1
  -5   9   6 470.213 1295.70   1
  -5   9   5 7788.92 1378.62   1
   5   9 -11 4622.39 1772.17  -2
  -5   9   4 4622.39 1772.17   1
   5   9 -10 7658.46 1098.99  -2
  -5   9   3 7658.46 1098.99   1
   5   9  -9 9598.44 984.216  -2
  -5   9   2 9598.44 984.216   1
   5   9  -8 6936.09 994.038  -2
  -5   9   1 6936.09 994.038   1
   5   9  -7 3579.50 862.702  -2
  -5   9   0 3579.50 862.702   1
   5   9  -6 4318.46 1074.46  -2
  -5   9  -1 4318.46 1074.46   1
   5   9  -5 442.030 1047.41  -2
  -5   9  -2 442.030 1047.41   1
   5   9  -4 1674.65 1080.63  -2
  -5   9  -3 1674.65 1080.63   1
   5   9  -3 1242.42 1007.56  -2
  -5   9  -4 1242.42 1007.56   1
   5   9  -2 34892.8 1231.76  -2
  -5   9  -5 34892.8 1231.76   1
   5   9  -1 5293.51 1039.65  -2
  -5   9  -6 5293.51 1039.65   1
   5   9   0 1276.30 833.816  -2
  -5   9  -7 1276.30 833.816   1
   5   9   1 31167.1 1003.76  -2
  -5   9  -8 31167.1 1003.76   1
   5   9   2 912.224 916.293  -2
  -5   9  -9 912.224 916.293   1
   5   9   3 2484.27 1093.01  -2
  -5   9 -10 2484.27 1093.01   1
   5   9   4 830.106 1039.89  -2
  -5   9 -11 830.106 1039.89   1
   5   9   5 886.657 1016.23  -2
  -5   9 -12 886.657 1016.23   1
   5   9   6-9.89287 823.129  -2
  -5   9 -13-9.89287 823.129   1
   5   9   7 268.063 779.634  -2
  -5   9 -14 268.063 779.634   1
   5   9   8 333.187 948.581  -2
  -5   9 -15 333.187 948.581   1
  -5   9 -16 1878.84 825.963   1
   5   9   9 3796.59 1225.94  -2
  -5   9 -16 3796.59 1225.94   1
  -5   9 -17 2161.65 819.867   1
  -5   8  11 1174.79 542.907   1
   5   8 -16-110.620 1283.86  -2
  -5   8  10-110.620 1283.86   1
   5   8 -15 2415.25 1417.70  -2
  -5   8   9 2415.25 1417.70   1
   5   8 -14 3727.46 1593.53  -2
  -5   8   8 3727.46 1593.53   1
   5   8 -13 3196.03 1724.54  -2
  -5   8   7 3196.03 1724.54   1
   5   8 -12 2959.77 1786.50  -2
  -5   8   6 2959.77 1786.50   1
   5   8 -11 1077.84 1795.58  -2
  -5   8   5 1077.84 1795.58   1
   5   8 -10 1657.15 1121.05  -2
  -5   8   4 1657.15 1121.05   1
   5   8  -9 5126.38 954.656  -2
  -5   8   3 5126.38 954.656   1
   5   8  -8 6067.68 993.479  -2
  -5   8   2 6067.68 993.479   1
   5   8  -7 12023.9 1090.82  -2
  -5   8   1 12023.9 1090.82   1
   5   8  -6 1648.54 864.660  -2
  -5   8   0 1648.54 864.660   1
   5   8  -5 1713.82 847.911  -2
  -5   8  -1 1713.82 847.911   1
   5   8  -4 14768.4 946.430  -2
  -5   8  -2 14768.4 946.430   1
   5   8  -3 6922.50 895.212  -2
  -5   8  -3 6922.50 895.212   1
   5   8  -2 4584.61 869.526  -2
  -5   8  -4 4584.61 869.526   1
   5   8  -1-103.166 1001.51  -2
  -5   8  -5-103.166 1001.51   1
   5   8   0 62632.6 1500.50  -2
  -5   8  -6 62632.6 1500.50   1
   5   8   1 13176.2 913.842  -2
  -5   8  -7 13176.2 913.842   1
   5   8   2 6248.90 837.385  -2
  -5   8  -8 6248.90 837.385   1
   5   8   3 2256.76 921.267  -2
  -5   8  -9 2256.76 921.267   1
   5   8   4 1607.32 1074.96  -2
  -5   8 -10 1607.32 1074.96   1
   5   8   5 862.090 1049.05  -2
  -5   8 -11 862.090 1049.05   1
   5   8   6 936.030 985.073  -2
  -5   8 -12 936.030 985.073   1
   5   8   7 702.133 792.255  -2
  -5   8 -13 702.133 792.255   1
   5   8   8 544.272 757.671  -2
  -5   8 -14 544.272 757.671   1
   5   8   9 1994.57 960.554  -2
  -5   8 -15 1994.57 960.554   1
   5   8  10 9167.30 890.194  -2
  -5   8 -16 9167.30 890.194   1
   5   8  11 10631.8 1234.41  -2
  -5   8 -17 10631.8 1234.41   1
   5   7 -17 216.664 1102.09  -2
  -5   7  12 216.664 1102.09   1
   5   7 -16 254.204 1328.77  -2
  -5   7  11 254.204 1328.77   1
   5   7 -15 362.640 1471.46  -2
  -5   7  10 362.640 1471.46   1
   5   7 -14 648.107 1652.65  -2
  -5   7   9 648.107 1652.65   1
   5   7 -13 62.4342 1747.32  -2
  -5   7   8 62.4342 1747.32   1
   5   7 -12 887.861 1182.72  -2
  -5   7   7 887.861 1182.72   1
   5   7 -11 6368.32 1182.57  -2
  -5   7   6 6368.32 1182.57   1
   5   7 -10 3319.20 896.024  -2
  -5   7   5 3319.20 896.024   1
   5   7  -9 1186.76 898.343  -2
  -5   7   4 1186.76 898.343   1
   5   7  -8 7088.59 991.314  -2
  -5   7   3 7088.59 991.314   1
   5   7  -7 1381.98 976.147  -2
  -5   7   2 1381.98 976.147   1
   5   7  -6 3889.91 978.870  -2
  -5   7   1 3889.91 978.870   1
   5   7  -5 3413.85 833.895  -2
  -5   7   0 3413.85 833.895   1
  -5   7  -1 5861.23 2522.94   1
   5   7  -4 14776.3 867.097  -2
  -5   7  -1 14776.3 867.097   1
  -5   7  -2 2922.52 2420.13   1
   5   7  -3 3957.63 813.781  -2
  -5   7  -2 3957.63 813.781   1
  -5   7  -3-1308.35 2444.68   1
   5   7  -2 1958.05 707.515  -2
  -5   7  -3 1958.05 707.515   1
   5   7  -1 13040.4 757.685  -2
  -5   7  -4 13040.4 757.685   1
   5   7   0 3741.36 996.799  -2
  -5   7  -5 3741.36 996.799   1
   5   7   1 3741.91 1005.95  -2
  -5   7  -6 3741.91 1005.95   1
   5   7   2 1664.53 785.946  -2
  -5   7  -7 1664.53 785.946   1
   5   7   3 5456.59 910.824  -2
  -5   7  -8 5456.59 910.824   1
   5   7   4 3829.86 1083.69  -2
  -5   7  -9 3829.86 1083.69   1
   5   7   5 24.0296 1021.50  -2
  -5   7 -10 24.0296 1021.50   1
  -5   7 -11 781.304 1408.72   1
   5   7   6 4465.46 1277.38  -2
  -5   7 -11 4465.46 1277.38   1
  -5   7 -12 1680.38 681.902   1
  -5   7 -13 231.845 633.475   1
  -5   7 -14 1548.01 608.371   1
  -5   7 -15 1621.16 758.868   1
  -5   7 -16 767.887 1017.10   1
  -5   7 -17 288.635 901.131   1
  -5   6  13 2628.55 874.484   1
  -5   6  12-141.029 985.157   1
  -5   6  11 298.594 760.678   1
  -5   6  10-265.203 1095.27   1
  -5   6   9-67.7140 1163.18   1
  -5   6   8 769.705 1264.52   1
  -5   6   7 6007.82 1353.83   1
  -5   6   6 367.560 806.567   1
  -5   6   5 160.634 764.271   1
  -5   6   4 10109.5 732.623   1
  -5   6   3-337.521 694.282   1
  -5   6   2 2683.62 655.377   1
  -5   6   1 2612.75 540.418   1
  -5   6   0 550.498 1581.18   1
  -5   6  -1 3816.52 2248.73   1
  -5   6  -2 3643.13 2377.61   1
  -5   6  -3 456.388 2130.06   1
  -5   6  -4 3320.71 2192.97   1
  -5   6  -5 15347.5 931.910   1
  -5   6  -6 434.222 706.176   1
  -5   6  -7 2345.94 604.033   1
  -5   6  -8 6433.93 830.708   1
  -5   6  -9 9945.42 856.634   1
  -5   6 -10 1813.91 775.250   1
  -5   6 -11 185.434 665.140   1
  -5   6 -12 955.421 643.123   1
  -5   6 -13 9855.43 676.784   1
  -5   6 -14 247.237 809.002   1
  -5   6 -15-168.497 734.859   1
  -5   6 -16 1101.50 1067.22   1
  -5   6 -17 515.076 890.596   1
  -5   5  14 120.424 785.866   1
  -5   5  13 3974.64 679.818   1
  -5   5  12 1636.96 1003.97   1
  -5   5  11 5300.72 1131.95   1
  -5   5  10-80.3078 846.046   1
  -5   5   9 1311.70 1339.87   1
   5   5 -13 66.5643 1482.20  -2
  -5   5   9 66.5643 1482.20   1
   5   5 -12 17709.1 1805.80  -2
  -5   5   8 17709.1 1805.80   1
   5   5 -11 2543.90 1073.70  -2
  -5   5   7 2543.90 1073.70   1
   5   5 -10 5633.18 1125.71  -2
  -5   5   6 5633.18 1125.71   1
   5   5  -9 4442.60 1651.35  -2
  -5   5   5 4442.60 1651.35   1
   5   5  -8 146.137 1520.53  -2
  -5   5   4 146.137 1520.53   1
   5   5  -7 272.805 1407.47  -2
  -5   5   3 272.805 1407.47   1
   5   5  -6 512.395 1920.59  -2
  -5   5   2 512.395 1920.59   1
   5   5  -5 2139.40 1918.00  -2
  -5   5   1 2139.40 1918.00   1
   5   5  -4 726.759 1830.02  -2
  -5   5   0 726.759 1830.02   1
   5   5  -3 13039.1 2988.69  -2
  -5   5  -1 13039.1 2988.69   1
   5   5  -2 11265.7 2907.51  -2
  -5   5  -2 11265.7 2907.51   1
   5   5  -1 27400.0 3352.50  -2
  -5   5  -3 27400.0 3352.50   1
   5   5   0 4656.88 2772.20  -2
  -5   5  -4 4656.88 2772.20   1
   5   5   1 25135.5 3302.04  -2
  -5   5  -5 25135.5 3302.04   1
   5   5   2 6314.51 2905.96  -2
  -5   5  -6 6314.51 2905.96   1
   5   5   3 4535.01 844.201  -2
  -5   5  -7 4535.01 844.201   1
   5   5   4 62645.7 1337.98  -2
  -5   5  -8 62645.7 1337.98   1
   5   5   5 13105.9 1082.06  -2
  -5   5  -9 13105.9 1082.06   1
   5   5   6 9421.45 887.056  -2
  -5   5 -10 9421.45 887.056   1
   5   5   7 574.323 829.403  -2
  -5   5 -11 574.323 829.403   1
   5   5   8 1695.31 819.149  -2
  -5   5 -12 1695.31 819.149   1
  -5   5 -13 1876.26 1180.05   1
   5   5   9 2460.44 1662.83  -2
  -5   5 -13 2460.44 1662.83   1
  -5   5 -14 713.838 991.259   1
   5   5  10 4163.50 1669.87  -2
  -5   5 -14 4163.50 1669.87   1
  -5   5 -15 703.376 1199.74   1
  -5   5 -16-10.6708 1050.97   1
  -5   5 -17 778.309 905.257   1
   5   4 -17 295.384 1157.94  -2
  -5   4  14 295.384 1157.94   1
   5   4 -16-279.105 1333.84  -2
  -5   4  13-279.105 1333.84   1
   5   4 -15 4931.34 1541.35  -2
  -5   4  12 4931.34 1541.35   1
   5   4 -14-367.653 1096.47  -2
  -5   4  11-367.653 1096.47   1
   5   4 -13 2869.68 1153.65  -2
  -5   4  10 2869.68 1153.65   1
   5   4 -12 5392.15 1203.03  -2
  -5   4   9 5392.15 1203.03   1
   5   4 -11 22228.1 1978.57  -2
  -5   4   8 22228.1 1978.57   1
   5   4 -10 11633.0 1854.12  -2
  -5   4   7 11633.0 1854.12   1
   5   4  -9-1015.56 1669.27  -2
  -5   4   6-1015.56 1669.27   1
   5   4  -8 3181.27 1406.71  -2
  -5   4   5 3181.27 1406.71   1
   5   4  -7 3969.45 1207.27  -2
  -5   4   4 3969.45 1207.27   1
   5   4  -6 4644.47 2836.91  -2
  -5   4   3 4644.47 2836.91   1
   5   4  -5 4086.89 1950.25  -2
  -5   4   2 4086.89 1950.25   1
   5   4  -4 1498.81 1836.15  -2
  -5   4   1 1498.81 1836.15   1
   5   4  -3 6020.66 1939.25  -2
  -5   4   0 6020.66 1939.25   1
   5   4  -2 2756.61 2604.98  -2
  -5   4  -1 2756.61 2604.98   1
   5   4  -1 1941.26 2687.42  -2
  -5   4  -2 1941.26 2687.42   1
   5   4   0-238.650 2635.23  -2
  -5   4  -3-238.650 2635.23   1
   5   4   1 7450.88 2852.01  -2
  -5   4  -4 7450.88 2852.01   1
   5   4   2 12651.4 2146.64  -2
  -5   4  -5 12651.4 2146.64   1
   5   4   3 24320.7 2466.73  -2
  -5   4  -6 24320.7 2466.73   1
   5   4   4 1598.86 1373.16  -2
  -5   4  -7 1598.86 1373.16   1
   5   4   5 13878.9 2092.60  -2
  -5   4  -8 13878.9 2092.60   1
   5   4   6 10546.1 1305.83  -2
  -5   4  -9 10546.1 1305.83   1
   5   4   7 4423.54 1201.47  -2
  -5   4 -10 4423.54 1201.47   1
   5   4   8 4893.67 1213.36  -2
  -5   4 -11 4893.67 1213.36   1
   5   4   9 471.054 1119.99  -2
  -5   4 -12 471.054 1119.99   1
   5   4  10 71.5918 1085.13  -2
  -5   4 -13 71.5918 1085.13   1
   5   4  11 1094.69 1598.45  -2
  -5   4 -14 1094.69 1598.45   1
   5   4  12 621.859 1542.08  -2
  -5   4 -15 621.859 1542.08   1
   5   4  13 671.954 1338.15  -2
  -5   4 -16 671.954 1338.15   1
   5   4  14 1595.20 1219.08  -2
  -5   4 -17 1595.20 1219.08   1
  -5   3  15-181.320 804.831   1
  -5   3  14 5256.34 1032.61   1
  -5   3  13-24.9731 755.605   1
  -5   3  12 147.916 840.916   1
  -5   3  11 154.602 1207.95   1
   5   3 -13 4507.23 1700.97  -2
  -5   3  11 4507.23 1700.97   1
  -5   3  10 683.835 1159.16   1
   5   3 -12 1587.99 1695.47  -2
  -5   3  10 1587.99 1695.47   1
   5   3 -11 21640.0 1904.80  -2
  -5   3   9 21640.0 1904.80   1
   5   3 -10 23330.2 1892.39  -2
  -5   3   8 23330.2 1892.39   1
   5   3  -9 16289.6 1766.59  -2
  -5   3   7 16289.6 1766.59   1
   5   3  -8 8593.62 1359.18  -2
  -5   3   6 8593.62 1359.18   1
   5   3  -7 46.2936 2061.53  -2
  -5   3   5 46.2936 2061.53   1
   5   3  -6 14016.4 2242.45  -2
  -5   3   4 14016.4 2242.45   1
   5   3  -5 37.8941 2605.23  -2
  -5   3   3 37.8941 2605.23   1
  -5   3   2 25889.6 2445.91   1
   5   3  -4 40959.5 3385.19  -2
  -5   3   2 40959.5 3385.19   1
  -5   3   1 10577.7 2155.36   1
  -5   3   0 19276.6 2333.14   1
  -5   3  -1 19813.5 2439.41   1
  -5   3  -2 2349.98 2034.57   1
  -5   3  -3 11381.3 2282.14   1
  -5   3  -4 1863.39 1961.65   1
   5   3   2 2067.56 2614.36  -2
  -5   3  -4 2067.56 2614.36   1
  -5   3  -5 3665.47 2087.07   1
   5   3   3 3841.90 2686.90  -2
  -5   3  -5 3841.90 2686.90   1
   5   3   4 412.351 1831.83  -2
  -5   3  -6 412.351 1831.83   1
   5   3   5 12964.8 1353.48  -2
  -5   3  -7 12964.8 1353.48   1
   5   3   6 8336.73 1744.76  -2
  -5   3  -8 8336.73 1744.76   1
   5   3   7 4181.87 1132.93  -2
  -5   3  -9 4181.87 1132.93   1
  -5   3 -10 2618.33 1263.94   1
   5   3   8 2552.73 1605.12  -2
  -5   3 -10 2552.73 1605.12   1
  -5   3 -11 2700.00 924.362   1
  -5   3 -12 70.3942 866.193   1
  -5   3 -13 556.003 1351.96   1
  -5   3 -14 2738.56 1288.40   1
  -5   3 -15 2421.59 1229.28   1
  -5   3 -16 791.916 1051.41   1
  -5   3 -17 1143.88 878.068   1
  -5   2  15 605.210 955.920   1
  -5   2  14 620.814 1049.27   1
  -5   2  13 1765.39 836.516   1
  -5   2  12 585.539 873.056   1
  -5   2  11 13726.7 1027.72   1
  -5   2  10 1810.20 876.706   1
  -5   2   9 11683.3 1022.97   1
  -5   2   8 19975.0 1413.75   1
  -5   2   7 2893.13 1172.26   1
  -5   2   6 252.494 960.153   1
  -5   2   5 1033.57 2264.39   1
  -5   2   4 460.446 2154.38   1
  -5   2   3 37819.3 3098.07   1
  -5   2   2 12217.0 1571.75   1
  -5   2   1-890.890 1849.64   1
  -5   2   0 23676.3 2301.09   1
  -5   2  -1 5885.49 1976.83   1
  -5   2  -2 7697.40 2184.91   1
  -5   2  -3 15231.6 1695.63   1
  -5   2  -4 2690.05 1392.15   1
  -5   2  -5 24151.7 1798.15   1
  -5   2  -6 5860.58 1502.04   1
  -5   2  -7 1147.76 1493.05   1
  -5   2  -8 1198.92 1237.33   1
  -5   2  -9 2721.11 880.066   1
  -5   2 -10 177.550 884.725   1
  -5   2 -11 2241.33 868.073   1
  -5   2 -12 1422.79 1343.01   1
  -5   2 -13 405.362 1328.85   1
  -5   2 -14 786.667 1219.65   1
  -5   2 -15 4724.22 1255.32   1
  -5   2 -16 297.697 1000.61   1
  -5   2 -17-222.641 831.016   1
  -5   1  16 34.6214 829.706   1
  -5   1  15 1884.07 1020.80   1
  -5   1  14 5247.31 829.151   1
  -5   1  13 2778.15 846.493   1
   5   1 -13 2812.98 1180.63  -2
  -5   1  12 2812.98 1180.63   1
   5   1 -12 3022.71 1202.28  -2
  -5   1  11 3022.71 1202.28   1
   5   1 -11 14926.6 1307.80  -2
  -5   1  10 14926.6 1307.80   1
   5   1 -10 1571.95 1127.14  -2
  -5   1   9 1571.95 1127.14   1
   5   1  -9 12060.8 1584.24  -2
  -5   1   8 12060.8 1584.24   1
  -5   1   7 13434.2 2784.89   1
   5   1  -8 41593.9 1130.83  -2
  -5   1   7 41593.9 1130.83   1
   5   1  -7 2628.21 3022.94  -2
  -5   1   6 2628.21 3022.94   1
   5   1  -6 12.5091 2944.34  -2
  -5   1   5 12.5091 2944.34   1
   5   1  -5 14936.4 3184.73  -2
  -5   1   4 14936.4 3184.73   1
   5   1  -4 1395.27 2805.94  -2
  -5   1   3 1395.27 2805.94   1
   5   1  -3 1212.27 1652.54  -2
  -5   1   2 1212.27 1652.54   1
   5   1  -2 17865.0 1900.26  -2
  -5   1   1 17865.0 1900.26   1
   5   1  -1 11598.7 2489.68  -2
  -5   1   0 11598.7 2489.68   1
   5   1   0 10260.9 2522.56  -2
  -5   1  -1 10260.9 2522.56   1
   5   1   1 14320.0 2841.46  -2
  -5   1  -2 14320.0 2841.46   1
   5   1   2 4706.15 2771.60  -2
  -5   1  -3 4706.15 2771.60   1
   5   1   3 0.41784 2594.54  -2
  -5   1  -4 0.41784 2594.54   1
   5   1   4 3195.26 2831.57  -2
  -5   1  -5 3195.26 2831.57   1
   5   1   5 2828.73 2785.55  -2
  -5   1  -6 2828.73 2785.55   1
   5   1   6 10676.9 3238.53  -2
  -5   1  -7 10676.9 3238.53   1
  -5   1  -8 1206.71 1237.50   1
   5   1   7 219.629 1691.74  -2
  -5   1  -8 219.629 1691.74   1
  -5   1  -9 972.323 1119.53   1
   5   1   8 1122.05 1628.40  -2
  -5   1  -9 1122.05 1628.40   1
  -5   1 -10-18.6379 1196.03   1
   5   1   9 1358.09 1653.74  -2
  -5   1 -10 1358.09 1653.74   1
   5   1  10-124.759 1747.12  -2
  -5   1 -11-124.759 1747.12   1
  -5   1 -12 236.488 1316.06   1
  -5   1 -13-501.596 1253.62   1
  -5   1 -14 1.65784 1202.88   1
  -5   1 -15 1799.89 1111.28   1
  -5   1 -16 251.775 995.843   1
   5   0 -16 88.9870 1248.64  -2
  -5   0  16 88.9870 1248.64   1
   5   0 -15 386.531 929.262  -2
  -5   0  15 386.531 929.262   1
   5   0 -14 347.680 978.116  -2
  -5   0  14 347.680 978.116   1
   5   0 -13 874.531 1048.51  -2
  -5   0  13 874.531 1048.51   1
   5   0 -12 739.306 1182.92  -2
  -5   0  12 739.306 1182.92   1
   5   0 -11-176.368 1215.68  -2
  -5   0  11-176.368 1215.68   1
   5   0 -10 2951.13 1143.79  -2
  -5   0  10 2951.13 1143.79   1
   5   0  -9 1225.66 1077.14  -2
  -5   0   9 1225.66 1077.14   1
   5   0  -8 1221.53 970.675  -2
  -5   0   8 1221.53 970.675   1
   5   0  -7 870.117 1202.14  -2
  -5   0   7 870.117 1202.14   1
   5   0  -6-2528.78 3042.05  -2
  -5   0   6-2528.78 3042.05   1
   5   0  -5 1649.66 2985.51  -2
  -5   0   5 1649.66 2985.51   1
   5   0  -4 503.881 2896.32  -2
  -5   0   4 503.881 2896.32   1
   5   0  -3 358.600 2685.10  -2
  -5   0   3 358.600 2685.10   1
   5   0  -2-570.209 2591.38  -2
  -5   0   2-570.209 2591.38   1
   5   0  -1-292.590 2693.26  -2
  -5   0   1-292.590 2693.26   1
   5   0   0 1792.37 2753.43  -2
  -5   0   0 1792.37 2753.43   1
   5   0   1 1099.59 2428.54  -2
  -5   0  -1 1099.59 2428.54   1
   5   0   2 177.705 2707.02  -2
  -5   0  -2 177.705 2707.02   1
   5   0   3 2000.94 2727.55  -2
  -5   0  -3 2000.94 2727.55   1
   5   0   4 1868.55 2562.93  -2
  -5   0  -4 1868.55 2562.93   1
   5   0   5-20.7131 2745.11  -2
  -5   0  -5-20.7131 2745.11   1
   5   0   6-692.324 3000.49  -2
  -5   0  -6-692.324 3000.49   1
   5   0   7 841.767 1351.63  -2
  -5   0  -7 841.767 1351.63   1
   5   0   8 27.1678 1088.54  -2
  -5   0  -8 27.1678 1088.54   1
   5   0   9 1149.90 1125.71  -2
  -5   0  -9 1149.90 1125.71   1
   5   0  10 1622.03 1694.87  -2
  -5   0 -10 1622.03 1694.87   1
   5   0  11-231.138 1763.37  -2
  -5   0 -11-231.138 1763.37   1
   5   0  12 447.806 1489.92  -2
  -5   0 -12 447.806 1489.92   1
   5   0  13 65.2798 1424.46  -2
  -5   0 -13 65.2798 1424.46   1
   5   0  14 141.734 1345.34  -2
  -5   0 -14 141.734 1345.34   1
   5   0  15 790.420 1431.51  -2
  -5   0 -15 790.420 1431.51   1
   5   0  16 408.813 1205.41  -2
  -5   0 -16 408.813 1205.41   1
  -5  -1  17 506.758 835.357   1
  -5  -1  16 2342.70 1056.20   1
  -5  -1  15 3540.95 758.257   1
  -5  -1  14 1574.83 812.879   1
  -5  -1  13 1625.77 871.729   1
  -5  -1  12-258.153 931.361   1
  -5  -1  11 10657.2 992.619   1
  -5  -1  10 703.449 858.780   1
  -5  -1   9 1041.57 840.083   1
  -5  -1   8 25414.2 1365.09   1
   5  -1  -7 34409.0 4012.30  -2
  -5  -1   8 34409.0 4012.30   1
   5  -1  -6 5639.00 3332.30  -2
  -5  -1   7 5639.00 3332.30   1
   5  -1  -5 3960.66 3176.41  -2
  -5  -1   6 3960.66 3176.41   1
  -5  -1   5 4204.99 2226.24   1
   5  -1  -4 12025.7 3235.94  -2
  -5  -1   5 12025.7 3235.94   1
  -5  -1   4-803.692 2185.09   1
   5  -1  -3 4142.01 2808.62  -2
  -5  -1   4 4142.01 2808.62   1
  -5  -1   3 1539.97 1962.29   1
   5  -1  -2 2733.93 2818.21  -2
  -5  -1   3 2733.93 2818.21   1
  -5  -1   2 9864.62 2242.82   1
   5  -1  -1 20949.8 3211.09  -2
  -5  -1   2 20949.8 3211.09   1
  -5  -1   1 7167.75 2038.61   1
   5  -1   0 13305.2 2999.18  -2
  -5  -1   1 13305.2 2999.18   1
   5  -1   1 11028.2 2865.46  -2
  -5  -1   0 11028.2 2865.46   1
   5  -1   2 17419.4 2887.41  -2
  -5  -1  -1 17419.4 2887.41   1
   5  -1   3 2578.82 2693.69  -2
  -5  -1  -2 2578.82 2693.69   1
   5  -1   4 2975.67 2660.14  -2
  -5  -1  -3 2975.67 2660.14   1
   5  -1   5 353.831 2888.77  -2
  -5  -1  -4 353.831 2888.77   1
   5  -1   6 8412.25 3110.16  -2
  -5  -1  -5 8412.25 3110.16   1
   5  -1   7 11145.4 3183.32  -2
  -5  -1  -6 11145.4 3183.32   1
   5  -1   8 324.260 1546.92  -2
  -5  -1  -7 324.260 1546.92   1
   5  -1   9 1020.60 1125.25  -2
  -5  -1  -8 1020.60 1125.25   1
   5  -1  10 726.007 1710.15  -2
  -5  -1  -9 726.007 1710.15   1
   5  -1  11 1185.18 1702.73  -2
  -5  -1 -10 1185.18 1702.73   1
   5  -1  12-110.459 1724.69  -2
  -5  -1 -11-110.459 1724.69   1
  -5  -1 -12 223.039 1350.15   1
  -5  -1 -13-555.298 1235.50   1
  -5  -1 -14 775.841 1229.15   1
  -5  -1 -15 300.680 1028.10   1
  -5  -1 -16 53.5770 831.737   1
  -5  -2  17 1194.98 913.752   1
  -5  -2  16 49.6516 1039.95   1
  -5  -2  15 2611.74 755.208   1
  -5  -2  14 767.697 838.467   1
  -5  -2  13 2753.48 914.418   1
  -5  -2  12 6016.86 950.999   1
  -5  -2  11 2995.49 898.027   1
  -5  -2  10 24323.1 1070.31   1
  -5  -2   9 511.629 835.997   1
  -5  -2   8 1327.37 825.782   1
  -5  -2   7 406.385 1737.71   1
  -5  -2   6 1328.50 1603.29   1
  -5  -2   5 11054.5 1797.19   1
  -5  -2   4 42556.2 2273.14   1
  -5  -2   3 545.670 1404.54   1
  -5  -2   2 10336.2 1540.71   1
  -5  -2   1 14750.1 2482.90   1
  -5  -2   0 2797.41 1192.95   1
  -5  -2  -1 13586.0 1684.09   1
  -5  -2  -2 1542.48 1495.61   1
  -5  -2  -3 10468.6 2468.25   1
  -5  -2  -4 26053.2 2902.65   1
  -5  -2  -5-232.312 2217.23   1
  -5  -2  -6 114.640 791.693   1
  -5  -2  -7 979.350 824.222   1
  -5  -2  -8 2634.50 1338.00   1
  -5  -2  -9 3544.50 1399.41   1
  -5  -2 -10 74.2040 1339.44   1
  -5  -2 -11-225.162 1324.12   1
  -5  -2 -12 4133.80 1336.36   1
  -5  -2 -13 1160.94 1201.36   1
  -5  -2 -14 1336.78 1123.98   1
  -5  -2 -15 1385.03 911.347   1
  -5  -3  17-27.2708 921.502   1
  -5  -3  16 5207.78 1188.03   1
  -5  -3  15 1378.03 968.542   1
   5  -3 -13 920.545 1586.83  -2
  -5  -3  15 920.545 1586.83   1
   5  -3 -12 2587.47 1082.80  -2
  -5  -3  14 2587.47 1082.80   1
   5  -3 -11 259.166 1149.58  -2
  -5  -3  13 259.166 1149.58   1
   5  -3 -10 2892.87 1112.53  -2
  -5  -3  12 2892.87 1112.53   1
   5  -3  -9 19348.3 1237.84  -2
  -5  -3  11 19348.3 1237.84   1
   5  -3  -8 26216.8 1310.10  -2
  -5  -3  10 26216.8 1310.10   1
   5  -3  -7 16273.8 1224.32  -2
  -5  -3   9 16273.8 1224.32   1
   5  -3  -6 3131.72 1131.87  -2
  -5  -3   8 3131.72 1131.87   1
   5  -3  -5-458.541 3154.21  -2
  -5  -3   7-458.541 3154.21   1
   5  -3  -4 12487.9 3177.72  -2
  -5  -3   6 12487.9 3177.72   1
   5  -3  -3 1468.62 2050.68  -2
  -5  -3   5 1468.62 2050.68   1
   5  -3  -2 46635.7 2594.77  -2
  -5  -3   4 46635.7 2594.77   1
   5  -3  -1 16075.2 2160.96  -2
  -5  -3   3 16075.2 2160.96   1
   5  -3   0 44234.3 2402.53  -2
  -5  -3   2 44234.3 2402.53   1
   5  -3   1 29928.6 3153.63  -2
  -5  -3   1 29928.6 3153.63   1
   5  -3   2 3374.03 1540.20  -2
  -5  -3   0 3374.03 1540.20   1
   5  -3   3 20603.2 2240.47  -2
  -5  -3  -1 20603.2 2240.47   1
   5  -3   4-77.1957 1918.30  -2
  -5  -3  -2-77.1957 1918.30   1
   5  -3   5 1764.99 2053.91  -2
  -5  -3  -3 1764.99 2053.91   1
   5  -3   6 1059.57 2076.31  -2
  -5  -3  -4 1059.57 2076.31   1
   5  -3   7 11110.7 3308.60  -2
  -5  -3  -5 11110.7 3308.60   1
  -5  -3  -6 4620.03 1233.75   1
   5  -3   9 4091.90 1646.00  -2
  -5  -3  -7 4091.90 1646.00   1
   5  -3  10 5308.78 1732.69  -2
  -5  -3  -8 5308.78 1732.69   1
  -5  -3  -9 427.899 1345.35   1
  -5  -3 -10 239.342 1273.15   1
  -5  -3 -11-386.331 1280.61   1
  -5  -3 -12 1861.55 1318.79   1
  -5  -3 -13 1296.97 1213.44   1
  -5  -3 -14 933.546 1000.13   1
  -5  -3 -15 1012.98 805.184   1
   5  -4 -14 542.603 1246.28  -2
  -5  -4  17 542.603 1246.28   1
   5  -4 -13-291.676 1483.48  -2
  -5  -4  16-291.676 1483.48   1
   5  -4 -12 6866.31 1029.03  -2
  -5  -4  15 6866.31 1029.03   1
   5  -4 -11 670.756 1066.65  -2
  -5  -4  14 670.756 1066.65   1
   5  -4 -10 1206.10 1152.42  -2
  -5  -4  13 1206.10 1152.42   1
   5  -4  -9 5141.07 1169.54  -2
  -5  -4  12 5141.07 1169.54   1
   5  -4  -8 19825.0 1351.06  -2
  -5  -4  11 19825.0 1351.06   1
   5  -4  -7 8709.48 1183.05  -2
  -5  -4  10 8709.48 1183.05   1
   5  -4  -6 227.681 1094.56  -2
  -5  -4   9 227.681 1094.56   1
   5  -4  -5 5178.57 1124.72  -2
  -5  -4   8 5178.57 1124.72   1
   5  -4  -4 1260.03 1236.43  -2
  -5  -4   7 1260.03 1236.43   1
   5  -4  -3 1273.49 3014.75  -2
  -5  -4   6 1273.49 3014.75   1
   5  -4  -2 3973.99 2108.46  -2
  -5  -4   5 3973.99 2108.46   1
   5  -4  -1 538.945 2038.73  -2
  -5  -4   4 538.945 2038.73   1
   5  -4   0 5471.42 2038.36  -2
  -5  -4   3 5471.42 2038.36   1
   5  -4   1 1339.57 1890.71  -2
  -5  -4   2 1339.57 1890.71   1
   5  -4   2 406.964 1952.32  -2
  -5  -4   1 406.964 1952.32   1
   5  -4   3-33.1081 1424.37  -2
  -5  -4   0-33.1081 1424.37   1
   5  -4   4 9109.66 2129.38  -2
  -5  -4  -1 9109.66 2129.38   1
   5  -4   5 14000.2 2273.51  -2
  -5  -4  -2 14000.2 2273.51   1
   5  -4   6 26145.2 2712.33  -2
  -5  -4  -3 26145.2 2712.33   1
   5  -4   7-564.830 2946.09  -2
  -5  -4  -4-564.830 2946.09   1
   5  -4   8 12940.3 1686.63  -2
  -5  -4  -5 12940.3 1686.63   1
   5  -4   9 13184.7 1866.48  -2
  -5  -4  -6 13184.7 1866.48   1
   5  -4  10 5382.98 1771.57  -2
  -5  -4  -7 5382.98 1771.57   1
   5  -4  11 3226.23 1710.04  -2
  -5  -4  -8 3226.23 1710.04   1
   5  -4  12 1285.26 1689.20  -2
  -5  -4  -9 1285.26 1689.20   1
   5  -4  13 190.250 1674.58  -2
  -5  -4 -10 190.250 1674.58   1
   5  -4  14 1081.40 1612.69  -2
  -5  -4 -11 1081.40 1612.69   1
   5  -4  15 361.663 1367.43  -2
  -5  -4 -12 361.663 1367.43   1
   5  -4  16 858.840 1371.16  -2
  -5  -4 -13 858.840 1371.16   1
   5  -4  17 785.567 763.887  -2
  -5  -4 -14 785.567 763.887   1
  -5  -5  17 3341.72 1030.14   1
  -5  -5  16 3270.88 1143.44   1
  -5  -5  15 7844.80 1304.55   1
  -5  -5  14-431.391 814.798   1
  -5  -5  13 779.008 787.796   1
  -5  -5  12 7075.68 903.776   1
  -5  -5  11 1025.74 853.848   1
  -5  -5  10 931.794 823.487   1
  -5  -5   9 4282.67 887.694   1
  -5  -5   8 508.240 1063.12   1
   5  -5  -4 2193.59 1617.29  -2
  -5  -5   8 2193.59 1617.29   1
  -5  -5   7 282.333 919.218   1
  -5  -5   6 34.3412 2366.86   1
   5  -5  -1 1808.86 2072.11  -2
  -5  -5   5 1808.86 2072.11   1
  -5  -5   4 1644.15 2151.94   1
   5  -5   0 2664.10 2950.87  -2
  -5  -5   4 2664.10 2950.87   1
   5  -5   1 13087.3 2067.67  -2
  -5  -5   3 13087.3 2067.67   1
  -5  -5   2-96.5330 2294.56   1
   5  -5   2 3980.15 2037.19  -2
  -5  -5   2 3980.15 2037.19   1
   5  -5   3 27170.7 2346.69  -2
  -5  -5   1 27170.7 2346.69   1
   5  -5   4 4993.73 2022.51  -2
  -5  -5   0 4993.73 2022.51   1
   5  -5   5 25156.0 2400.85  -2
  -5  -5  -1 25156.0 2400.85   1
   5  -5   6 8055.63 2178.01  -2
  -5  -5  -2 8055.63 2178.01   1
   5  -5   7 3787.43 959.056  -2
  -5  -5  -3 3787.43 959.056   1
   5  -5   8 71425.2 2142.64  -2
  -5  -5  -4 71425.2 2142.64   1
   5  -5   9 14778.1 1767.19  -2
  -5  -5  -5 14778.1 1767.19   1
   5  -5  10 10936.0 1724.69  -2
  -5  -5  -6 10936.0 1724.69   1
   5  -5  11 464.483 1617.52  -2
  -5  -5  -7 464.483 1617.52   1
   5  -5  12 2059.75 1724.59  -2
  -5  -5  -8 2059.75 1724.59   1
   5  -5  13 5003.72 1757.43  -2
  -5  -5  -9 5003.72 1757.43   1
   5  -5  14 6564.59 1653.95  -2
  -5  -5 -10 6564.59 1653.95   1
   5  -5  15 4703.92 1570.51  -2
  -5  -5 -11 4703.92 1570.51   1
   5  -5  16 1808.28 1398.63  -2
  -5  -5 -12 1808.28 1398.63   1
  -5  -5 -13 663.535 930.963   1
   5  -5  17 1068.90 1092.17  -2
  -5  -5 -13 1068.90 1092.17   1
  -5  -6  17 1720.68 987.912   1
  -5  -6  16 146.040 1133.30   1
  -5  -6  15 150.583 1222.89   1
  -5  -6  14 190.170 1304.34   1
  -5  -6  13 655.030 780.466   1
  -5  -6  12 3349.18 841.841   1
  -5  -6  11-227.503 835.649   1
  -5  -6  10-170.648 868.467   1
  -5  -6   9 6555.76 889.886   1
  -5  -6   8 3942.73 1143.51   1
  -5  -6   7 4695.11 1085.56   1
  -5  -6   6 345.561 941.604   1
  -5  -6   5 2086.11 730.044   1
  -5  -6   4 3744.75 1623.29   1
  -5  -6   3 531.982 1562.61   1
  -5  -6   2 6827.51 1643.32   1
   5  -6   3 12694.2 3374.94  -2
  -5  -6   2 12694.2 3374.94   1
   5  -6   4 8260.34 3439.18  -2
  -5  -6   1 8260.34 3439.18   1
   5  -6   5 15399.0 3519.93  -2
  -5  -6   0 15399.0 3519.93   1
  -5  -6  -1 16107.3 1207.26   1
   5  -6   6 11850.4 1389.95  -2
  -5  -6  -1 11850.4 1389.95   1
  -5  -6  -2 9674.92 1127.89   1
   5  -6   7 5072.51 1663.07  -2
  -5  -6  -2 5072.51 1663.07   1
  -5  -6  -3 1724.69 1204.16   1
   5  -6   8 6113.98 1527.49  -2
  -5  -6  -3 6113.98 1527.49   1
   5  -6   9 6027.75 1168.63  -2
  -5  -6  -4 6027.75 1168.63   1
  -5  -6  -5 9393.10 1320.29   1
   5  -6  10 7526.27 1168.75  -2
  -5  -6  -5 7526.27 1168.75   1
  -5  -6  -6 155.669 856.522   1
  -5  -6  -7 53.5066 834.996   1
  -5  -6  -8 4224.57 865.348   1
  -5  -6  -9 5663.00 1337.05   1
  -5  -6 -10 324.922 1229.12   1
  -5  -6 -11 209.002 776.956   1
  -5  -6 -12 1681.17 678.538   1
  -5  -7  17 405.251 957.743   1
   5  -7 -11 791.794 1436.98  -2
  -5  -7  16 791.794 1436.98   1
   5  -7 -10 942.286 1607.03  -2
  -5  -7  15 942.286 1607.03   1
   5  -7  -9 823.755 1655.54  -2
  -5  -7  14 823.755 1655.54   1
   5  -7  -8-239.069 1714.58  -2
  -5  -7  13-239.069 1714.58   1
   5  -7  -7 431.510 1047.62  -2
  -5  -7  12 431.510 1047.62   1
   5  -7  -6 2480.77 1101.62  -2
  -5  -7  11 2480.77 1101.62   1
   5  -7  -5 2180.06 1091.67  -2
  -5  -7  10 2180.06 1091.67   1
   5  -7  -4 1035.22 1080.05  -2
  -5  -7   9 1035.22 1080.05   1
   5  -7  -3 6354.45 1449.48  -2
  -5  -7   8 6354.45 1449.48   1
   5  -7  -2 296.895 1439.92  -2
  -5  -7   7 296.895 1439.92   1
   5  -7  -1 3674.01 1484.82  -2
  -5  -7   6 3674.01 1484.82   1
  -5  -7   5 1443.38 2675.47   1
   5  -7   0 4298.02 1211.50  -2
  -5  -7   5 4298.02 1211.50   1
  -5  -7   4 6212.66 2660.08   1
   5  -7   1 13788.8 1146.32  -2
  -5  -7   4 13788.8 1146.32   1
   5  -7   2 2240.94 999.296  -2
  -5  -7   3 2240.94 999.296   1
   5  -7   3 1651.34 1348.11  -2
  -5  -7   2 1651.34 1348.11   1
   5  -7   4 11798.0 1557.17  -2
  -5  -7   1 11798.0 1557.17   1
   5  -7   5 5427.31 1496.65  -2
  -5  -7   0 5427.31 1496.65   1
   5  -7   6 3581.31 1463.71  -2
  -5  -7  -1 3581.31 1463.71   1
   5  -7   7 631.586 1115.84  -2
  -5  -7  -2 631.586 1115.84   1
   5  -7   8 4366.80 1148.07  -2
  -5  -7  -3 4366.80 1148.07   1
   5  -7   9 3862.63 907.547  -2
  -5  -7  -4 3862.63 907.547   1
  -5  -7  -5 110.024 1133.53   1
   5  -7  10 192.895 1139.65  -2
  -5  -7  -5 192.895 1139.65   1
   5  -7  11 4193.86 1190.29  -2
  -5  -7  -6 4193.86 1190.29   1
  -5  -7  -7 238.773 911.504   1
  -5  -7  -8 168.560 872.285   1
  -5  -7  -9 1569.27 847.892   1
  -5  -7 -10 3170.93 792.900   1
  -5  -7 -11-64.5726 683.430   1
  -5  -7 -12 294.498 565.121   1
   5  -8 -11 1663.95 1234.02  -2
  -5  -8  17 1663.95 1234.02   1
   5  -8 -10 560.791 1405.51  -2
  -5  -8  16 560.791 1405.51   1
   5  -8  -9 1165.50 1538.06  -2
  -5  -8  15 1165.50 1538.06   1
   5  -8  -8 4955.18 1703.64  -2
  -5  -8  14 4955.18 1703.64   1
   5  -8  -7 3457.16 1745.38  -2
  -5  -8  13 3457.16 1745.38   1
   5  -8  -6 1191.14 1723.25  -2
  -5  -8  12 1191.14 1723.25   1
   5  -8  -5 1168.35 1082.14  -2
  -5  -8  11 1168.35 1082.14   1
   5  -8  -4 1232.24 1075.15  -2
  -5  -8  10 1232.24 1075.15   1
   5  -8  -3 5293.36 1425.58  -2
  -5  -8   9 5293.36 1425.58   1
   5  -8  -2 5318.81 1474.23  -2
  -5  -8   8 5318.81 1474.23   1
   5  -8  -1 9531.52 1551.78  -2
  -5  -8   7 9531.52 1551.78   1
   5  -8   0 1337.69 1451.21  -2
  -5  -8   6 1337.69 1451.21   1
   5  -8   1 134.420 1477.68  -2
  -5  -8   5 134.420 1477.68   1
   5  -8   2 14775.2 1252.11  -2
  -5  -8   4 14775.2 1252.11   1
   5  -8   3 5359.31 1536.84  -2
  -5  -8   3 5359.31 1536.84   1
   5  -8   4 4194.93 1128.18  -2
  -5  -8   2 4194.93 1128.18   1
   5  -8   5 651.564 1135.44  -2
  -5  -8   1 651.564 1135.44   1
   5  -8   6 66895.5 1703.61  -2
  -5  -8   0 66895.5 1703.61   1
   5  -8   7 14966.0 1241.42  -2
  -5  -8  -1 14966.0 1241.42   1
   5  -8   8 5577.64 1142.67  -2
  -5  -8  -2 5577.64 1142.67   1
   5  -8   9 4050.39 1832.50  -2
  -5  -8  -3 4050.39 1832.50   1
   5  -8  10 665.672 1069.31  -2
  -5  -8  -4 665.672 1069.31   1
   5  -8  11 893.786 1150.57  -2
  -5  -8  -5 893.786 1150.57   1
   5  -8  12 1231.67 1174.80  -2
  -5  -8  -6 1231.67 1174.80   1
   5  -8  13 1116.81 1126.61  -2
  -5  -8  -7 1116.81 1126.61   1
   5  -8  14 255.627 1110.40  -2
  -5  -8  -8 255.627 1110.40   1
   5  -8  15 2936.06 1036.79  -2
  -5  -8  -9 2936.06 1036.79   1
   5  -8  16 10526.0 1008.52  -2
  -5  -8 -10 10526.0 1008.52   1
   5  -8  17 10056.7 849.781  -2
  -5  -8 -11 10056.7 849.781   1
  -5  -9  17 834.768 877.522   1
  -5  -9  16 655.939 981.495   1
  -5  -9  15 2577.25 1131.02   1
  -5  -9  14 1069.83 1213.18   1
  -5  -9  13-38.3266 1254.69   1
  -5  -9  12 8911.44 1437.54   1
  -5  -9  11 2989.63 1349.56   1
  -5  -9  10 1679.89 1016.86   1
   5  -9  -3 6530.26 1654.84  -2
  -5  -9  10 6530.26 1654.84   1
  -5  -9   9 3567.18 1090.16   1
   5  -9  -2 7397.00 1729.15  -2
  -5  -9   9 7397.00 1729.15   1
  -5  -9   8 2448.12 1032.69   1
   5  -9  -1 3876.61 1642.36  -2
  -5  -9   8 3876.61 1642.36   1
  -5  -9   7 781.812 1048.73   1
   5  -9   0 3796.35 1661.70  -2
  -5  -9   7 3796.35 1661.70   1
   5  -9   1 5181.92 1752.34  -2
  -5  -9   6 5181.92 1752.34   1
   5  -9   2 880.902 1701.99  -2
  -5  -9   5 880.902 1701.99   1
   5  -9   3 254.279 1208.69  -2
  -5  -9   4 254.279 1208.69   1
   5  -9   4 1581.56 1065.09  -2
  -5  -9   3 1581.56 1065.09   1
   5  -9   5 37621.8 1405.93  -2
  -5  -9   2 37621.8 1405.93   1
   5  -9   6 5097.03 1153.79  -2
  -5  -9   1 5097.03 1153.79   1
   5  -9   7 1343.44 1776.23  -2
  -5  -9   0 1343.44 1776.23   1
   5  -9   8 33621.8 2354.42  -2
  -5  -9  -1 33621.8 2354.42   1
   5  -9   9 589.440 1723.57  -2
  -5  -9  -2 589.440 1723.57   1
   5  -9  10 1781.47 1171.35  -2
  -5  -9  -3 1781.47 1171.35   1
   5  -9  11 335.523 1101.89  -2
  -5  -9  -4 335.523 1101.89   1
   5  -9  12-340.946 1137.64  -2
  -5  -9  -5-340.946 1137.64   1
   5  -9  13 658.695 1101.35  -2
  -5  -9  -6 658.695 1101.35   1
   5  -9  14 1193.84 1100.46  -2
  -5  -9  -7 1193.84 1100.46   1
   5  -9  15 617.007 962.704  -2
  -5  -9  -8 617.007 962.704   1
  -5  -9  -9 1001.27 956.936   1
   5  -9  16 2803.79 915.766  -2
  -5  -9  -9 2803.79 915.766   1
   5  -9  17 6598.39 774.426  -2
  -5  -9 -10 6598.39 774.426   1
  -5 -10  16 1474.51 966.039   1
  -5 -10  15 616.612 1073.87   1
  -5 -10  14 1411.57 1172.48   1
  -5 -10  13-308.345 1230.80   1
  -5 -10  12-71.7706 1246.42   1
  -5 -10  11 15864.2 1031.76   1
  -5 -10  10 8659.13 821.166   1
  -5 -10   9 441.502 765.125   1
  -5 -10   8 450.464 814.263   1
  -5 -10   7 7141.93 878.956   1
  -5 -10   6-336.224 1277.86   1
   5 -10   3 3987.34 1778.40  -2
  -5 -10   5 3987.34 1778.40   1
  -5 -10   4 1089.00 900.006   1
   5 -10   5-20.7770 1693.35  -2
  -5 -10   3-20.7770 1693.35   1
   5 -10   6 2251.05 1710.11  -2
  -5 -10   2 2251.05 1710.11   1
   5 -10   7 1117.53 1736.56  -2
  -5 -10   1 1117.53 1736.56   1
   5 -10   8 2620.68 1806.50  -2
  -5 -10   0 2620.68 1806.50   1
   5 -10   9 24008.1 2055.51  -2
  -5 -10  -1 24008.1 2055.51   1
   5 -10  10 1398.70 1821.81  -2
  -5 -10  -2 1398.70 1821.81   1
   5 -10  11 2034.49 1713.90  -2
  -5 -10  -3 2034.49 1713.90   1
  -5 -10  -4 3818.71 1219.29   1
   5 -10  12 5493.08 1732.86  -2
  -5 -10  -4 5493.08 1732.86   1
  -5 -10  -5 496.001 1122.21   1
   5 -10  13 1603.18 1672.56  -2
  -5 -10  -5 1603.18 1672.56   1
  -5 -10  -6 966.934 801.968   1
  -5 -10  -7-294.956 739.593   1
  -5 -10  -8 1522.19 984.517   1
  -5 -10  -9 589.983 548.364   1
   5 -11  -8 3324.43 1158.38  -2
  -5 -11  16 3324.43 1158.38   1
   5 -11  -7 4120.21 1361.10  -2
  -5 -11  15 4120.21 1361.10   1
   5 -11  -6 1161.58 1441.83  -2
  -5 -11  14 1161.58 1441.83   1
   5 -11  -5 2716.34 1570.75  -2
  -5 -11  13 2716.34 1570.75   1
   5 -11  -4 1776.79 1626.50  -2
  -5 -11  12 1776.79 1626.50   1
   5 -11  -3 4383.07 1180.41  -2
  -5 -11  11 4383.07 1180.41   1
   5 -11  -2 8457.67 1644.87  -2
  -5 -11  10 8457.67 1644.87   1
   5 -11  -1 11383.1 1077.96  -2
  -5 -11   9 11383.1 1077.96   1
   5 -11   0 505.981 1012.27  -2
  -5 -11   8 505.981 1012.27   1
   5 -11   1 414.309 1048.57  -2
  -5 -11   7 414.309 1048.57   1
   5 -11   2 2391.24 1821.52  -2
  -5 -11   6 2391.24 1821.52   1
   5 -11   3 1743.30 1716.17  -2
  -5 -11   5 1743.30 1716.17   1
   5 -11   4-8.33585 1147.86  -2
  -5 -11   4-8.33585 1147.86   1
   5 -11   5 6125.72 1824.73  -2
  -5 -11   3 6125.72 1824.73   1
   5 -11   6 6216.97 1835.04  -2
  -5 -11   2 6216.97 1835.04   1
   5 -11   7 1404.25 1808.97  -2
  -5 -11   1 1404.25 1808.97   1
   5 -11   8 3637.94 1788.51  -2
  -5 -11   0 3637.94 1788.51   1
   5 -11   9 1822.30 1738.94  -2
  -5 -11  -1 1822.30 1738.94   1
   5 -11  10 1891.64 1675.20  -2
  -5 -11  -2 1891.64 1675.20   1
   5 -11  11 226.833 1701.43  -2
  -5 -11  -3 226.833 1701.43   1
   5 -11  12 893.139 1688.99  -2
  -5 -11  -4 893.139 1688.99   1
  -5 -11  -5-104.655 1187.11   1
  -5 -11  -6-148.939 1074.05   1
  -5 -11  -7 358.169 935.204   1
   5 -12  -6-10.5285 1210.47  -2
  -5 -12  15-10.5285 1210.47   1
   5 -12  -5 1035.23 1368.51  -2
  -5 -12  14 1035.23 1368.51   1
   5 -12  -4 1184.49 1462.20  -2
  -5 -12  13 1184.49 1462.20   1
   5 -12  -3 754.925 1524.22  -2
  -5 -12  12 754.925 1524.22   1
   5 -12  -2 3421.63 1513.17  -2
  -5 -12  11 3421.63 1513.17   1
   5 -12  -1 4753.80 1667.63  -2
  -5 -12  10 4753.80 1667.63   1
   5 -12   0 72.3630 1567.67  -2
  -5 -12   9 72.3630 1567.67   1
   5 -12   1 2325.22 997.016  -2
  -5 -12   8 2325.22 997.016   1
   5 -12   2-87.5915 1034.65  -2
  -5 -12   7-87.5915 1034.65   1
   5 -12   3 6378.00 1115.34  -2
  -5 -12   6 6378.00 1115.34   1
   5 -12   4 24076.9 2177.79  -2
  -5 -12   5 24076.9 2177.79   1
   5 -12   5 7145.55 1257.16  -2
  -5 -12   4 7145.55 1257.16   1
   5 -12   6 8341.60 1884.13  -2
  -5 -12   3 8341.60 1884.13   1
   5 -12   7 3126.82 1770.34  -2
  -5 -12   2 3126.82 1770.34   1
   5 -12   8 3602.29 1832.11  -2
  -5 -12   1 3602.29 1832.11   1
   5 -12   9 3975.28 1698.84  -2
  -5 -12   0 3975.28 1698.84   1
   5 -12  10 1000.66 1689.93  -2
  -5 -12  -1 1000.66 1689.93   1
   5 -12  11 1279.05 1681.03  -2
  -5 -12  -2 1279.05 1681.03   1
   5 -12  12 273.775 1561.06  -2
  -5 -12  -3 273.775 1561.06   1
   5 -12  13 1999.88 1460.00  -2
  -5 -12  -4 1999.88 1460.00   1
   5 -12  14-299.809 1330.04  -2
  -5 -12  -5-299.809 1330.04   1
   5 -12  15-42.8164 1151.26  -2
  -5 -12  -6-42.8164 1151.26   1
  -5 -13  14 1503.22 910.143   1
  -5 -13  13 48.6998 984.982   1
  -5 -13  12 1292.96 1083.20   1
   5 -13  -1 1170.55 1436.45  -2
  -5 -13  11 1170.55 1436.45   1
   5 -13   0 1361.46 1519.90  -2
  -5 -13  10 1361.46 1519.90   1
   5 -13   1 760.030 1628.96  -2
  -5 -13   9 760.030 1628.96   1
   5 -13   2 1955.47 1620.41  -2
  -5 -13   8 1955.47 1620.41   1
  -5 -13   7 109.580 887.033   1
   5 -13   3 369.196 1566.48  -2
  -5 -13   7 369.196 1566.48   1
   5 -13   4 4879.35 1003.92  -2
  -5 -13   6 4879.35 1003.92   1
   5 -13   5 1746.23 1731.61  -2
  -5 -13   5 1746.23 1731.61   1
   5 -13   6 1316.79 1620.69  -2
  -5 -13   4 1316.79 1620.69   1
  -5 -13   3-205.605 1198.56   1
   5 -13   7 1251.08 1649.27  -2
  -5 -13   3 1251.08 1649.27   1
   5 -13   8 8134.12 1824.36  -2
  -5 -13   2 8134.12 1824.36   1
   5 -13   9 5362.06 1655.21  -2
  -5 -13   1 5362.06 1655.21   1
   5 -13  10 115.459 1374.33  -2
  -5 -13   0 115.459 1374.33   1
   5 -13  11 7405.20 1667.75  -2
  -5 -13  -1 7405.20 1667.75   1
   5 -13  12-200.478 1435.34  -2
  -5 -13  -2-200.478 1435.34   1
   5 -13  13 333.805 1372.31  -2
  -5 -13  -3 333.805 1372.31   1
   5 -13  14 674.272 1199.41  -2
  -5 -13  -4 674.272 1199.41   1
  -5 -14  13-104.299 864.039   1
  -5 -14  12 766.743 973.988   1
  -5 -14  11 351.891 707.101   1
  -5 -14  10 529.218 1032.08   1
  -5 -14   9 1712.20 1125.43   1
  -5 -14   8 72.0231 1093.34   1
   5 -14   4 622.575 1494.65  -2
  -5 -14   7 622.575 1494.65   1
  -5 -14   6 152.475 822.322   1
   5 -14   5 11.3101 1609.03  -2
  -5 -14   6 11.3101 1609.03   1
  -5 -14   5 416.973 866.252   1
   5 -14   6 1492.54 1552.70  -2
  -5 -14   5 1492.54 1552.70   1
   5 -14   7 143.608 1522.57  -2
  -5 -14   4 143.608 1522.57   1
  -5 -14   3-505.561 1048.64   1
   5 -14   8 126.058 1462.74  -2
  -5 -14   3 126.058 1462.74   1
  -5 -14   2 243.805 1036.90   1
   5 -14   9 341.028 1508.71  -2
  -5 -14   2 341.028 1508.71   1
   5 -14  10 870.160 1443.11  -2
  -5 -14   1 870.160 1443.11   1
   5 -14  11 624.437 1405.93  -2
  -5 -14   0 624.437 1405.93   1
   5 -14  12 4460.99 1341.02  -2
  -5 -14  -1 4460.99 1341.02   1
   5 -14  13 676.531 1186.28  -2
  -5 -14  -2 676.531 1186.28   1
   5 -15   0 1786.07 1141.19  -2
  -5 -15  11 1786.07 1141.19   1
   5 -15   1 808.186 1186.37  -2
  -5 -15  10 808.186 1186.37   1
   5 -15   2-93.2811 1267.40  -2
  -5 -15   9-93.2811 1267.40   1
   5 -15   3 2193.75 1360.66  -2
  -5 -15   8 2193.75 1360.66   1
   5 -15   4 853.681 1318.09  -2
  -5 -15   7 853.681 1318.09   1
   5 -15   5-1290.13 1385.57  -2
  -5 -15   6-1290.13 1385.57   1
   5 -15   6 1248.46 1351.05  -2
  -5 -15   5 1248.46 1351.05   1
   5 -15   7 361.721 777.820  -2
  -5 -15   4 361.721 777.820   1
   5 -15   8 1895.74 1373.23  -2
  -5 -15   3 1895.74 1373.23   1
   5 -15   9 1788.91 858.929  -2
  -5 -15   2 1788.91 858.929   1
   5 -15  10 2009.06 818.398  -2
  -5 -15   1 2009.06 818.398   1
   5 -15  11 624.437 794.324  -2
  -5 -15   0 624.437 794.324   1
   5 -16   4 171.666 1086.79  -2
  -5 -16   8 171.666 1086.79   1
   5 -16   5 1348.39 1096.97  -2
  -5 -16   7 1348.39 1096.97   1
   5 -16   6 447.078 1127.11  -2
  -5 -16   6 447.078 1127.11   1
   5 -16   7 1496.74 1127.81  -2
  -5 -16   5 1496.74 1127.81   1
  -6  14  -1 257.481 596.590   1
   6  14 -10 540.346 1045.18  -2
  -6  14  -1 540.346 1045.18   1
  -6  14  -2 708.672 649.680   1
   6  14  -9 2335.68 1114.99  -2
  -6  14  -2 2335.68 1114.99   1
  -6  14  -3 455.005 564.408   1
   6  14  -8 580.243 1123.22  -2
  -6  14  -3 580.243 1123.22   1
  -6  14  -4 259.615 576.605   1
   6  14  -7 154.375 1107.88  -2
  -6  14  -4 154.375 1107.88   1
  -6  14  -5 699.077 1057.06   1
   6  14  -6 2559.36 709.262  -2
  -6  14  -5 2559.36 709.262   1
  -6  14  -6 1213.50 1022.05   1
   6  14  -5 826.607 903.260  -2
  -6  14  -6 826.607 903.260   1
  -6  14  -7 2337.63 1021.58   1
   6  14  -4 6182.83 934.416  -2
  -6  14  -7 6182.83 934.416   1
   6  14  -3 468.304 873.265  -2
  -6  14  -8 468.304 873.265   1
   6  14  -2 1149.76 838.048  -2
  -6  14  -9 1149.76 838.048   1
   6  13 -12 2045.03 1127.73  -2
  -6  13   2 2045.03 1127.73   1
   6  13 -11 1643.19 1193.03  -2
  -6  13   1 1643.19 1193.03   1
   6  13 -10 214.100 1115.97  -2
  -6  13   0 214.100 1115.97   1
   6  13  -9 138.909 1314.44  -2
  -6  13  -1 138.909 1314.44   1
   6  13  -8 1436.46 702.910  -2
  -6  13  -2 1436.46 702.910   1
   6  13  -7 1492.23 732.453  -2
  -6  13  -3 1492.23 732.453   1
   6  13  -6 1072.94 732.432  -2
  -6  13  -4 1072.94 732.432   1
   6  13  -5 1023.83 737.104  -2
  -6  13  -5 1023.83 737.104   1
   6  13  -4 5889.50 751.314  -2
  -6  13  -6 5889.50 751.314   1
   6  13  -3 1875.88 855.142  -2
  -6  13  -7 1875.88 855.142   1
   6  13  -2 1803.74 662.213  -2
  -6  13  -8 1803.74 662.213   1
   6  13  -1 1307.23 735.172  -2
  -6  13  -9 1307.23 735.172   1
   6  13   0 890.625 699.731  -2
  -6  13 -10 890.625 699.731   1
   6  13   1 6334.41 711.435  -2
  -6  13 -11 6334.41 711.435   1
  -6  12   4 5444.39 884.857   1
   6  12 -12 3334.17 1292.88  -2
  -6  12   3 3334.17 1292.88   1
   6  12 -11 1213.03 1395.05  -2
  -6  12   2 1213.03 1395.05   1
   6  12 -10 6371.06 1517.91  -2
  -6  12   1 6371.06 1517.91   1
   6  12  -9 2972.49 1007.65  -2
  -6  12   0 2972.49 1007.65   1
   6  12  -8 428.673 1013.51  -2
  -6  12  -1 428.673 1013.51   1
   6  12  -7 6092.16 1167.18  -2
  -6  12  -2 6092.16 1167.18   1
   6  12  -6 636.044 1156.26  -2
  -6  12  -3 636.044 1156.26   1
   6  12  -5 520.277 834.202  -2
  -6  12  -4 520.277 834.202   1
   6  12  -4 379.981 818.053  -2
  -6  12  -5 379.981 818.053   1
   6  12  -3 6114.91 847.587  -2
  -6  12  -6 6114.91 847.587   1
   6  12  -2 3670.34 763.191  -2
  -6  12  -7 3670.34 763.191   1
   6  12  -1 1031.19 752.681  -2
  -6  12  -8 1031.19 752.681   1
   6  12   0 1352.24 847.434  -2
  -6  12  -9 1352.24 847.434   1
   6  12   1 2024.05 834.420  -2
  -6  12 -10 2024.05 834.420   1
   6  12   2 198.716 770.115  -2
  -6  12 -11 198.716 770.115   1
   6  12   3 3947.54 742.933  -2
  -6  12 -12 3947.54 742.933   1
  -6  12 -13 1682.70 484.699   1
  -6  11   6 336.877 779.890   1
   6  11 -14 2779.06 1030.30  -2
  -6  11   6 2779.06 1030.30   1
  -6  11   5 377.893 870.848   1
   6  11 -13 1053.25 1178.68  -2
  -6  11   5 1053.25 1178.68   1
  -6  11   4 368.878 1042.76   1
   6  11 -12 2805.61 1333.43  -2
  -6  11   4 2805.61 1333.43   1
  -6  11   3 1249.71 1130.74   1
   6  11 -11 2715.40 1441.92  -2
  -6  11   3 2715.40 1441.92   1
  -6  11   2 313.658 1166.69   1
   6  11 -10 757.535 1514.92  -2
  -6  11   2 757.535 1514.92   1
  -6  11   1 8159.60 1311.84   1
   6  11  -9 18172.8 1827.33  -2
  -6  11   1 18172.8 1827.33   1
   6  11  -8 10399.4 1002.80  -2
  -6  11   0 10399.4 1002.80   1
   6  11  -7 5175.64 1236.24  -2
  -6  11  -1 5175.64 1236.24   1
   6  11  -6 9771.03 1277.86  -2
  -6  11  -2 9771.03 1277.86   1
   6  11  -5 4603.36 1271.45  -2
  -6  11  -3 4603.36 1271.45   1
   6  11  -4 5734.19 1254.85  -2
  -6  11  -4 5734.19 1254.85   1
   6  11  -3 20086.3 1007.39  -2
  -6  11  -5 20086.3 1007.39   1
   6  11  -2 8182.68 769.044  -2
  -6  11  -6 8182.68 769.044   1
  -6  11  -7 60.6455 1136.88   1
   6  11  -1 530.765 824.525  -2
  -6  11  -7 530.765 824.525   1
  -6  11  -8 553.402 1317.18   1
   6  11   0 932.190 962.537  -2
  -6  11  -8 932.190 962.537   1
   6  11   1 1108.28 941.834  -2
  -6  11  -9 1108.28 941.834   1
  -6  11 -10-57.0455 1170.49   1
   6  11   2 1115.04 1118.67  -2
  -6  11 -10 1115.04 1118.67   1
  -6  11 -11 1386.01 1097.45   1
   6  11   3 3212.39 1076.02  -2
  -6  11 -11 3212.39 1076.02   1
  -6  11 -12 454.097 593.439   1
  -6  11 -13 773.470 559.335   1
  -6  10   7 665.332 832.184   1
   6  10 -15-3.58596 1028.09  -2
  -6  10   7-3.58596 1028.09   1
  -6  10   6 188.021 979.184   1
   6  10 -14 781.066 1183.49  -2
  -6  10   6 781.066 1183.49   1
  -6  10   5 316.210 1028.06   1
   6  10 -13 338.968 1345.63  -2
  -6  10   5 338.968 1345.63   1
  -6  10   4 767.809 1096.38   1
   6  10 -12 1495.48 1564.07  -2
  -6  10   4 1495.48 1564.07   1
  -6  10   3 205.437 1246.69   1
   6  10 -11 695.224 1590.19  -2
  -6  10   3 695.224 1590.19   1
  -6  10   2 2149.68 1347.22   1
   6  10 -10 6358.00 1700.64  -2
  -6  10   2 6358.00 1700.64   1
  -6  10   1 655.371 894.648   1
   6  10  -9 1731.79 1694.90  -2
  -6  10   1 1731.79 1694.90   1
  -6  10   0 563.209 1383.01   1
   6  10  -8 630.991 1220.62  -2
  -6  10   0 630.991 1220.62   1
  -6  10  -1 59.8564 1390.42   1
   6  10  -7 1123.78 1284.39  -2
  -6  10  -1 1123.78 1284.39   1
  -6  10  -2 3607.96 1555.48   1
   6  10  -6 7387.41 1791.52  -2
  -6  10  -2 7387.41 1791.52   1
  -6  10  -3 1211.64 1586.46   1
   6  10  -5 1290.25 1765.79  -2
  -6  10  -3 1290.25 1765.79   1
  -6  10  -4 926.995 1646.34   1
   6  10  -4 1007.75 1705.14  -2
  -6  10  -4 1007.75 1705.14   1
  -6  10  -5-106.083 886.632   1
   6  10  -3 1300.88 1679.42  -2
  -6  10  -5 1300.88 1679.42   1
  -6  10  -6 455.274 909.636   1
   6  10  -2 870.121 1022.71  -2
  -6  10  -6 870.121 1022.71   1
  -6  10  -7 407.024 876.000   1
   6  10  -1 1199.57 1014.17  -2
  -6  10  -7 1199.57 1014.17   1
  -6  10  -8 2489.56 935.182   1
   6  10   0 2815.97 1314.48  -2
  -6  10  -8 2815.97 1314.48   1
  -6  10  -9 955.952 759.977   1
  -6  10 -10 3095.79 764.177   1
  -6  10 -11 1195.44 675.290   1
  -6  10 -12 1258.75 648.693   1
  -6  10 -13 2296.73 581.371   1
  -6  10 -14 101.369 851.774   1
  -6   9   8 3385.25 898.619   1
   6   9 -15 3031.02 1059.67  -2
  -6   9   8 3031.02 1059.67   1
  -6   9   7 3872.31 1087.07   1
   6   9 -14 3622.25 1281.81  -2
  -6   9   7 3622.25 1281.81   1
  -6   9   6 956.895 1101.39   1
   6   9 -13 870.020 1378.32  -2
  -6   9   6 870.020 1378.32   1
  -6   9   5-140.990 1192.81   1
   6   9 -12 750.314 1544.49  -2
  -6   9   5 750.314 1544.49   1
  -6   9   4 4023.58 1328.57   1
   6   9 -11 3925.96 1692.68  -2
  -6   9   4 3925.96 1692.68   1
   6   9 -10 3465.12 1244.74  -2
  -6   9   3 3465.12 1244.74   1
   6   9  -9 2616.85 1233.42  -2
  -6   9   2 2616.85 1233.42   1
   6   9  -8 1747.02 1022.92  -2
  -6   9   1 1747.02 1022.92   1
   6   9  -7 568.837 1032.70  -2
  -6   9   0 568.837 1032.70   1
   6   9  -6 954.667 1065.50  -2
  -6   9  -1 954.667 1065.50   1
   6   9  -5 2570.43 1081.92  -2
  -6   9  -2 2570.43 1081.92   1
   6   9  -4 3119.77 1365.15  -2
  -6   9  -3 3119.77 1365.15   1
   6   9  -3 420.649 1338.92  -2
  -6   9  -4 420.649 1338.92   1
   6   9  -2 1119.41 979.245  -2
  -6   9  -5 1119.41 979.245   1
   6   9  -1 3858.64 804.236  -2
  -6   9  -6 3858.64 804.236   1
   6   9   0 1385.53 789.824  -2
  -6   9  -7 1385.53 789.824   1
   6   9   1 2079.82 906.246  -2
  -6   9  -8 2079.82 906.246   1
   6   9   2 3118.14 1057.99  -2
  -6   9  -9 3118.14 1057.99   1
   6   9   3 6097.30 1021.65  -2
  -6   9 -10 6097.30 1021.65   1
   6   9   4 2678.11 939.428  -2
  -6   9 -11 2678.11 939.428   1
   6   9   5 844.011 866.176  -2
  -6   9 -12 844.011 866.176   1
   6   9   6 94.6030 801.589  -2
  -6   9 -13 94.6030 801.589   1
   6   9   7 934.843 1155.27  -2
  -6   9 -14 934.843 1155.27   1
   6   9   8 455.732 991.905  -2
  -6   9 -15 455.732 991.905   1
  -6   8   9 167.725 733.239   1
   6   8 -15 1071.62 1194.19  -2
  -6   8   9 1071.62 1194.19   1
  -6   8   8 863.573 919.165   1
   6   8 -14 85.9507 1371.13  -2
  -6   8   8 85.9507 1371.13   1
   6   8 -13 1169.81 1001.59  -2
  -6   8   7 1169.81 1001.59   1
   6   8 -12-850.721 1103.30  -2
  -6   8   6-850.721 1103.30   1
   6   8 -11 4531.26 896.712  -2
  -6   8   5 4531.26 896.712   1
   6   8 -10 2007.65 907.515  -2
  -6   8   4 2007.65 907.515   1
   6   8  -9 10126.4 1010.72  -2
  -6   8   3 10126.4 1010.72   1
   6   8  -8 1464.31 978.034  -2
  -6   8   2 1464.31 978.034   1
   6   8  -7 3944.10 890.424  -2
  -6   8   1 3944.10 890.424   1
   6   8  -6 1135.41 889.227  -2
  -6   8   0 1135.41 889.227   1
   6   8  -5 1362.51 849.190  -2
  -6   8  -1 1362.51 849.190   1
   6   8  -4 21718.9 1048.49  -2
  -6   8  -2 21718.9 1048.49   1
   6   8  -3 230.735 991.970  -2
  -6   8  -3 230.735 991.970   1
   6   8  -2 7226.54 1074.41  -2
  -6   8  -4 7226.54 1074.41   1
   6   8  -1 28668.1 1267.60  -2
  -6   8  -5 28668.1 1267.60   1
   6   8   0 459.869 798.101  -2
  -6   8  -6 459.869 798.101   1
   6   8   1 4138.07 843.023  -2
  -6   8  -7 4138.07 843.023   1
   6   8   2 1228.03 1066.29  -2
  -6   8  -8 1228.03 1066.29   1
   6   8   3 16958.8 1200.57  -2
  -6   8  -9 16958.8 1200.57   1
   6   8   4 1031.04 957.827  -2
  -6   8 -10 1031.04 957.827   1
   6   8   5 7670.17 1009.82  -2
  -6   8 -11 7670.17 1009.82   1
   6   8   6 161.559 865.806  -2
  -6   8 -12 161.559 865.806   1
   6   8   7 1048.75 788.227  -2
  -6   8 -13 1048.75 788.227   1
   6   8   8-42.3098 808.982  -2
  -6   8 -14-42.3098 808.982   1
   6   8   9 675.476 681.851  -2
  -6   8 -15 675.476 681.851   1
   6   7 -15 768.387 1232.07  -2
  -6   7  10 768.387 1232.07   1
   6   7 -14 6137.56 1456.68  -2
  -6   7   9 6137.56 1456.68   1
  -6   7   8 848.331 954.626   1
   6   7 -13 548.442 1543.77  -2
  -6   7   8 548.442 1543.77   1
  -6   7   7 191.628 1127.97   1
   6   7 -12-768.035 1648.24  -2
  -6   7   7-768.035 1648.24   1
  -6   7   6 704.532 1193.24   1
   6   7 -11 663.889 812.853  -2
  -6   7   6 663.889 812.853   1
  -6   7   5 1023.27 1267.52   1
   6   7 -10 3264.86 891.070  -2
  -6   7   5 3264.86 891.070   1
  -6   7   4 693.461 1296.53   1
   6   7  -9 3067.45 1180.69  -2
  -6   7   4 3067.45 1180.69   1
   6   7  -8 4656.81 999.172  -2
  -6   7   3 4656.81 999.172   1
   6   7  -7 33537.9 1197.08  -2
  -6   7   2 33537.9 1197.08   1
   6   7  -6 17971.5 955.277  -2
  -6   7   1 17971.5 955.277   1
   6   7  -5 9537.14 924.118  -2
  -6   7   0 9537.14 924.118   1
   6   7  -4 67267.5 1208.79  -2
  -6   7  -1 67267.5 1208.79   1
   6   7  -3 12330.3 934.355  -2
  -6   7  -2 12330.3 934.355   1
   6   7  -2 6039.29 777.928  -2
  -6   7  -3 6039.29 777.928   1
   6   7  -1 5221.13 1037.03  -2
  -6   7  -4 5221.13 1037.03   1
   6   7   0 14475.9 1104.39  -2
  -6   7  -5 14475.9 1104.39   1
   6   7   1 3449.86 812.290  -2
  -6   7  -6 3449.86 812.290   1
   6   7   2 3500.57 1045.68  -2
  -6   7  -7 3500.57 1045.68   1
   6   7   3 733.544 1019.51  -2
  -6   7  -8 733.544 1019.51   1
   6   7   4 20010.0 1121.15  -2
  -6   7  -9 20010.0 1121.15   1
  -6   7 -10 4134.47 1331.60   1
   6   7   5 7281.78 1202.71  -2
  -6   7 -10 7281.78 1202.71   1
  -6   7 -11 1860.07 1482.96   1
   6   7   6 5698.28 1136.99  -2
  -6   7 -11 5698.28 1136.99   1
  -6   7 -12 5423.02 706.278   1
  -6   7 -13 3694.26 537.949   1
  -6   7 -14 2117.84 657.390   1
  -6   7 -15 983.011 546.705   1
  -6   6  11 253.698 912.814   1
  -6   6  10 474.549 1079.28   1
  -6   6   9 369.940 1204.83   1
  -6   6   8-470.776 797.735   1
  -6   6   7 676.509 557.431   1
  -6   6   6 283.645 583.098   1
  -6   6   5 1826.99 606.089   1
  -6   6   4 4991.69 615.990   1
  -6   6   3 3287.84 752.860   1
  -6   6   2 3663.46 741.015   1
  -6   6   1 1169.98 647.402   1
  -6   6   0 1487.83 557.032   1
  -6   6  -1 3688.26 560.633   1
  -6   6  -2 3220.39 504.296   1
  -6   6  -3 7280.02 519.027   1
  -6   6  -4 6647.95 678.348   1
  -6   6  -5 6125.52 852.473   1
  -6   6  -6 228.983 678.422   1
  -6   6  -7 144.552 767.680   1
  -6   6  -8 3981.09 824.573   1
  -6   6  -9 2580.50 750.098   1
  -6   6 -10 426.755 694.659   1
  -6   6 -11-96.3320 684.604   1
  -6   6 -12 638.712 1160.59   1
  -6   6 -13 125.244 714.490   1
  -6   6 -14 3736.17 666.497   1
  -6   6 -15 822.478 826.859   1
  -6   5  12 1985.69 899.586   1
  -6   5  11 177.400 1020.71   1
  -6   5  10 1308.70 789.873   1
  -6   5   9 587.316 865.323   1
  -6   5   8 2675.56 775.097   1
   6   5 -12 7444.84 1533.03  -2
  -6   5   8 7444.84 1533.03   1
  -6   5   7 1325.39 1431.70   1
   6   5 -11 5796.89 1056.14  -2
  -6   5   7 5796.89 1056.14   1
  -6   5   6 9709.52 1502.63   1
   6   5 -10 15464.7 967.382  -2
  -6   5   6 15464.7 967.382   1
   6   5  -9-93.9635 811.081  -2
  -6   5   5-93.9635 811.081   1
   6   5  -8 1789.33 829.016  -2
  -6   5   4 1789.33 829.016   1
   6   5  -7 7192.48 999.979  -2
  -6   5   3 7192.48 999.979   1
   6   5  -6 4816.21 803.210  -2
  -6   5   2 4816.21 803.210   1
   6   5  -5 6273.89 826.207  -2
  -6   5   1 6273.89 826.207   1
   6   5  -4 15234.8 842.748  -2
  -6   5   0 15234.8 842.748   1
  -6   5  -1 1218.82 1167.51   1
   6   5  -3 5354.01 728.705  -2
  -6   5  -1 5354.01 728.705   1
   6   5  -2 616.840 622.336  -2
  -6   5  -2 616.840 622.336   1
   6   5  -1 1453.32 679.423  -2
  -6   5  -3 1453.32 679.423   1
   6   5   0 561.303 730.594  -2
  -6   5  -4 561.303 730.594   1
   6   5   1 2896.29 931.668  -2
  -6   5  -5 2896.29 931.668   1
   6   5   2 1938.32 861.273  -2
  -6   5  -6 1938.32 861.273   1
   6   5   3 2749.71 988.631  -2
  -6   5  -7 2749.71 988.631   1
   6   5   4 1788.09 973.829  -2
  -6   5  -8 1788.09 973.829   1
   6   5   5 9616.76 1861.74  -2
  -6   5  -9 9616.76 1861.74   1
   6   5   6 2192.57 1705.26  -2
  -6   5 -10 2192.57 1705.26   1
   6   5   7 2825.14 1608.18  -2
  -6   5 -11 2825.14 1608.18   1
   6   5   8 925.337 1039.70  -2
  -6   5 -12 925.337 1039.70   1
  -6   5 -13 916.502 970.945   1
   6   5   9 814.660 1342.35  -2
  -6   5 -13 814.660 1342.35   1
  -6   5 -14 444.469 849.140   1
   6   5  10 420.904 1273.63  -2
  -6   5 -14 420.904 1273.63   1
  -6   5 -15 443.881 802.843   1
  -6   4  13 58.2366 854.612   1
   6   4 -15-307.326 1341.90  -2
  -6   4  12-307.326 1341.90   1
   6   4 -14 13403.5 1106.33  -2
  -6   4  11 13403.5 1106.33   1
   6   4 -13 7553.35 1167.43  -2
  -6   4  10 7553.35 1167.43   1
   6   4 -12 987.762 857.873  -2
  -6   4   9 987.762 857.873   1
   6   4 -11 2105.00 1070.92  -2
  -6   4   8 2105.00 1070.92   1
   6   4 -10 23073.4 1117.91  -2
  -6   4   7 23073.4 1117.91   1
   6   4  -9 907.179 1228.88  -2
  -6   4   6 907.179 1228.88   1
   6   4  -8 4003.79 1228.08  -2
  -6   4   5 4003.79 1228.08   1
   6   4  -7 2168.33 782.343  -2
  -6   4   4 2168.33 782.343   1
   6   4  -6 3442.62 751.056  -2
  -6   4   3 3442.62 751.056   1
   6   4  -5 2973.30 791.641  -2
  -6   4   2 2973.30 791.641   1
   6   4  -4 3941.35 771.825  -2
  -6   4   1 3941.35 771.825   1
   6   4  -3 188.196 753.446  -2
  -6   4   0 188.196 753.446   1
   6   4  -2 3411.16 694.969  -2
  -6   4  -1 3411.16 694.969   1
   6   4  -1 27217.1 841.465  -2
  -6   4  -2 27217.1 841.465   1
   6   4   0 402.387 624.351  -2
  -6   4  -3 402.387 624.351   1
   6   4   1 874.535 698.393  -2
  -6   4  -4 874.535 698.393   1
   6   4   2 12545.6 1015.60  -2
  -6   4  -5 12545.6 1015.60   1
   6   4   3 5277.45 1811.61  -2
  -6   4  -6 5277.45 1811.61   1
   6   4   4 2258.35 1818.87  -2
  -6   4  -7 2258.35 1818.87   1
   6   4   5 5966.89 1819.39  -2
  -6   4  -8 5966.89 1819.39   1
   6   4   6 21325.5 2038.58  -2
  -6   4  -9 21325.5 2038.58   1
   6   4   7 2063.39 1655.40  -2
  -6   4 -10 2063.39 1655.40   1
   6   4   8 5412.73 1575.57  -2
  -6   4 -11 5412.73 1575.57   1
   6   4   9 1998.11 1013.20  -2
  -6   4 -12 1998.11 1013.20   1
   6   4  10 216.735 906.693  -2
  -6   4 -13 216.735 906.693   1
   6   4  11-190.624 1276.57  -2
  -6   4 -14-190.624 1276.57   1
   6   4  12 4455.32 1123.07  -2
  -6   4 -15 4455.32 1123.07   1
   6   3 -15 171.988 1259.69  -2
  -6   3  13 171.988 1259.69   1
  -6   3  12 1105.97 996.455   1
  -6   3  11 2103.12 1166.01   1
  -6   3  10 10426.0 1236.44   1
   6   3 -12 11209.8 1375.95  -2
  -6   3  10 11209.8 1375.95   1
   6   3 -11 5866.44 1666.03  -2
  -6   3   9 5866.44 1666.03   1
   6   3 -10 5190.96 1704.86  -2
  -6   3   8 5190.96 1704.86   1
   6   3  -9 1155.47 1726.66  -2
  -6   3   7 1155.47 1726.66   1
   6   3  -8 8784.97 1623.69  -2
  -6   3   6 8784.97 1623.69   1
   6   3  -7 5200.57 862.870  -2
  -6   3   5 5200.57 862.870   1
   6   3  -6 13594.4 921.899  -2
  -6   3   4 13594.4 921.899   1
   6   3  -5 3287.13 850.082  -2
  -6   3   3 3287.13 850.082   1
   6   3  -4 14487.7 924.199  -2
  -6   3   2 14487.7 924.199   1
   6   3  -3 9157.91 895.037  -2
  -6   3   1 9157.91 895.037   1
  -6   3   0 267.853 2614.78   1
   6   3  -2-359.850 651.991  -2
  -6   3   0-359.850 651.991   1
   6   3  -1 883.076 658.351  -2
  -6   3  -1 883.076 658.351   1
   6   3   0 10403.8 764.473  -2
  -6   3  -2 10403.8 764.473   1
   6   3   1 10917.3 946.500  -2
  -6   3  -3 10917.3 946.500   1
   6   3   2 3298.93 1205.92  -2
  -6   3  -4 3298.93 1205.92   1
   6   3   3 2492.06 1687.60  -2
  -6   3  -5 2492.06 1687.60   1
   6   3   4 6796.43 1738.70  -2
  -6   3  -6 6796.43 1738.70   1
   6   3   5 1756.30 1745.98  -2
  -6   3  -7 1756.30 1745.98   1
   6   3   6 1739.00 1692.82  -2
  -6   3  -8 1739.00 1692.82   1
   6   3   7 3784.93 1736.34  -2
  -6   3  -9 3784.93 1736.34   1
  -6   3 -10 303.237 1211.03   1
  -6   3 -11 3229.95 842.236   1
  -6   3 -12 1985.48 764.517   1
  -6   3 -13 54.8796 1064.29   1
  -6   3 -14 2283.55 995.128   1
  -6   3 -15 184.158 850.204   1
  -6   2  14 53.0050 557.839   1
  -6   2  13 2269.51 637.626   1
  -6   2  12 778.972 1094.68   1
  -6   2  11 3208.22 1240.00   1
  -6   2  10 6236.35 1229.32   1
  -6   2   9 634.893 1266.13   1
  -6   2   8 3976.40 1329.23   1
  -6   2   7 10535.8 1205.13   1
  -6   2   6 4421.63 816.277   1
  -6   2   5 147.390 551.040   1
  -6   2   4 1315.15 653.757   1
  -6   2   3 120.171 624.790   1
  -6   2   2-12.7274 622.984   1
  -6   2   1 2144.83 757.759   1
  -6   2   0 6030.28 792.786   1
  -6   2  -1 7369.92 683.155   1
  -6   2  -2 1641.22 577.466   1
  -6   2  -3 2130.27 700.966   1
  -6   2  -4 25206.9 1519.50   1
  -6   2  -5 10091.1 1391.86   1
  -6   2  -6 10158.1 819.109   1
  -6   2  -7 3267.60 1358.05   1
  -6   2  -8 1126.29 1324.64   1
  -6   2  -9 922.531 1224.98   1
  -6   2 -10 1052.56 1215.42   1
  -6   2 -11 51.2263 785.525   1
  -6   2 -12 37.4730 730.655   1
  -6   2 -13 856.319 1082.75   1
  -6   2 -14 108.960 942.797   1
  -6   2 -15 624.210 818.479   1
  -6   1  14 307.392 589.703   1
  -6   1  13 987.079 1006.95   1
   6   1 -14 1874.56 1209.28  -2
  -6   1  13 1874.56 1209.28   1
  -6   1  12 1210.80 1099.25   1
   6   1 -13 1978.58 1356.24  -2
  -6   1  12 1978.58 1356.24   1
   6   1 -12 2659.59 1580.38  -2
  -6   1  11 2659.59 1580.38   1
   6   1 -11 3917.50 1752.12  -2
  -6   1  10 3917.50 1752.12   1
   6   1 -10-115.012 1750.96  -2
  -6   1   9-115.012 1750.96   1
   6   1  -9 4875.01 1526.32  -2
  -6   1   8 4875.01 1526.32   1
   6   1  -8 8264.90 1064.17  -2
  -6   1   7 8264.90 1064.17   1
   6   1  -7 1647.95 1005.85  -2
  -6   1   6 1647.95 1005.85   1
   6   1  -6 141.444 759.227  -2
  -6   1   5 141.444 759.227   1
   6   1  -5 136.612 677.906  -2
  -6   1   4 136.612 677.906   1
   6   1  -4-648.052 918.360  -2
  -6   1   3-648.052 918.360   1
   6   1  -3-647.973 1371.51  -2
  -6   1   2-647.973 1371.51   1
   6   1  -2 2166.84 1511.16  -2
  -6   1   1 2166.84 1511.16   1
   6   1  -1 982.704 1047.57  -2
  -6   1   0 982.704 1047.57   1
   6   1   0 4575.61 1056.72  -2
  -6   1  -1 4575.61 1056.72   1
   6   1   1 10346.2 946.118  -2
  -6   1  -2 10346.2 946.118   1
   6   1   2 16953.0 1189.01  -2
  -6   1  -3 16953.0 1189.01   1
   6   1   3 30981.3 1220.85  -2
  -6   1  -4 30981.3 1220.85   1
   6   1   4 359.540 978.016  -2
  -6   1  -5 359.540 978.016   1
   6   1   5-555.223 970.900  -2
  -6   1  -6-555.223 970.900   1
   6   1   6 6870.58 1729.54  -2
  -6   1  -7 6870.58 1729.54   1
   6   1   7 3819.23 1613.19  -2
  -6   1  -8 3819.23 1613.19   1
   6   1   8 1041.71 1606.22  -2
  -6   1  -9 1041.71 1606.22   1
  -6   1 -10 66.3619 1043.27   1
  -6   1 -11 513.355 1044.48   1
   6   1  10 530.631 1493.89  -2
  -6   1 -11 530.631 1493.89   1
  -6   1 -12 102.174 1139.31   1
  -6   1 -13 5732.73 1129.45   1
  -6   1 -14 96.9489 934.388   1
  -6   1 -15 384.495 749.450   1
   6   0 -15 14276.4 1121.50  -2
  -6   0  15 14276.4 1121.50   1
   6   0 -14 922.134 822.821  -2
  -6   0  14 922.134 822.821   1
   6   0 -13 7553.58 1018.90  -2
  -6   0  13 7553.58 1018.90   1
   6   0 -12 530.273 999.392  -2
  -6   0  12 530.273 999.392   1
   6   0 -11 62.7989 1596.58  -2
  -6   0  11 62.7989 1596.58   1
   6   0 -10 56377.6 2320.37  -2
  -6   0  10 56377.6 2320.37   1
   6   0  -9 4218.51 1619.43  -2
  -6   0   9 4218.51 1619.43   1
   6   0  -8 16704.5 1127.83  -2
  -6   0   8 16704.5 1127.83   1
   6   0  -7 21900.8 1172.11  -2
  -6   0   7 21900.8 1172.11   1
   6   0  -6 9873.94 841.246  -2
  -6   0   6 9873.94 841.246   1
   6   0  -5 219.513 764.617  -2
  -6   0   5 219.513 764.617   1
   6   0  -4 59.2573 651.162  -2
  -6   0   4 59.2573 651.162   1
   6   0  -3 489.188 677.744  -2
  -6   0   3 489.188 677.744   1
   6   0  -2 1131.93 622.040  -2
  -6   0   2 1131.93 622.040   1
   6   0  -1 12598.1 893.430  -2
  -6   0   1 12598.1 893.430   1
   6   0   0 11876.7 881.421  -2
  -6   0   0 11876.7 881.421   1
   6   0   1 26311.0 1032.25  -2
  -6   0  -1 26311.0 1032.25   1
   6   0   2 28687.1 953.846  -2
  -6   0  -2 28687.1 953.846   1
   6   0   3 19895.6 803.557  -2
  -6   0  -3 19895.6 803.557   1
   6   0   4 6801.96 783.475  -2
  -6   0  -4 6801.96 783.475   1
   6   0   5 54377.7 1297.89  -2
  -6   0  -5 54377.7 1297.89   1
   6   0   6 43156.6 1598.26  -2
  -6   0  -6 43156.6 1598.26   1
   6   0   7 10850.9 1782.28  -2
  -6   0  -7 10850.9 1782.28   1
   6   0   8 4494.06 1658.33  -2
  -6   0  -8 4494.06 1658.33   1
   6   0   9 4451.57 1584.98  -2
  -6   0  -9 4451.57 1584.98   1
   6   0  10 8742.28 1109.55  -2
  -6   0 -10 8742.28 1109.55   1
   6   0  11 5331.82 1576.73  -2
  -6   0 -11 5331.82 1576.73   1
   6   0  12 18077.6 1689.37  -2
  -6   0 -12 18077.6 1689.37   1
   6   0  13 1144.41 1284.87  -2
  -6   0 -13 1144.41 1284.87   1
   6   0  14 946.757 1143.39  -2
  -6   0 -14 946.757 1143.39   1
  -6  -1  15 1552.88 565.717   1
  -6  -1  14 1304.17 690.495   1
  -6  -1  13 1616.17 752.141   1
  -6  -1  12 256.618 807.756   1
  -6  -1  11 2198.35 828.477   1
  -6  -1  10 4011.84 1133.24   1
  -6  -1   9 1603.70 1234.53   1
  -6  -1   8 1628.30 725.581   1
  -6  -1   7 1141.34 770.918   1
   6  -1  -5 212.743 751.607  -2
  -6  -1   6 212.743 751.607   1
   6  -1  -4-273.328 757.343  -2
  -6  -1   5-273.328 757.343   1
   6  -1  -3 510.993 673.163  -2
  -6  -1   4 510.993 673.163   1
   6  -1  -2-162.487 686.284  -2
  -6  -1   3-162.487 686.284   1
   6  -1  -1 1995.00 658.390  -2
  -6  -1   2 1995.00 658.390   1
   6  -1   0 1761.45 664.883  -2
  -6  -1   1 1761.45 664.883   1
   6  -1   1 3560.62 653.409  -2
  -6  -1   0 3560.62 653.409   1
  -6  -1  -1 4736.67 1303.54   1
   6  -1   2 9961.46 778.325  -2
  -6  -1  -1 9961.46 778.325   1
   6  -1   3 16151.7 836.993  -2
  -6  -1  -2 16151.7 836.993   1
   6  -1   4 33725.8 935.131  -2
  -6  -1  -3 33725.8 935.131   1
   6  -1   5 1022.09 844.778  -2
  -6  -1  -4 1022.09 844.778   1
   6  -1   6 1314.65 836.700  -2
  -6  -1  -5 1314.65 836.700   1
   6  -1   7 8626.85 1234.57  -2
  -6  -1  -6 8626.85 1234.57   1
   6  -1   8 5184.56 1567.42  -2
  -6  -1  -7 5184.56 1567.42   1
   6  -1   9 908.042 1552.37  -2
  -6  -1  -8 908.042 1552.37   1
   6  -1  10 291.331 1414.46  -2
  -6  -1  -9 291.331 1414.46   1
   6  -1  11 609.377 1525.94  -2
  -6  -1 -10 609.377 1525.94   1
   6  -1  12 1484.26 1503.56  -2
  -6  -1 -11 1484.26 1503.56   1
  -6  -1 -12 1270.69 1090.58   1
  -6  -1 -13 1514.48 956.814   1
  -6  -1 -14 490.913 800.014   1
   6  -1  15-475.611 957.549  -2
  -6  -1 -14-475.611 957.549   1
  -6  -2  15 331.529 578.459   1
  -6  -2  14 2625.72 700.494   1
  -6  -2  13 406.635 744.798   1
  -6  -2  12 6020.67 887.053   1
  -6  -2  11 954.201 762.160   1
  -6  -2  10 1290.91 1126.50   1
  -6  -2   9 10109.4 1325.38   1
  -6  -2   8 237.301 712.570   1
  -6  -2   7 643.455 759.013   1
  -6  -2   6 1590.05 572.008   1
  -6  -2   5 487.298 584.694   1
  -6  -2   4 184.446 538.933   1
  -6  -2   3 5.95699 536.864   1
  -6  -2   2 6721.73 527.770   1
  -6  -2   1 4033.67 496.648   1
  -6  -2   0 5842.31 522.356   1
  -6  -2  -1 2221.68 506.447   1
  -6  -2  -2 16522.3 681.983   1
  -6  -2  -3 15176.6 676.094   1
  -6  -2  -4 8587.02 717.044   1
  -6  -2  -5 13804.8 732.301   1
  -6  -2  -6 34.3756 911.151   1
  -6  -2  -7 158.499 853.083   1
  -6  -2  -8 783.326 1163.46   1
  -6  -2  -9-15.7490 1093.53   1
  -6  -2 -10 309.451 1114.85   1
  -6  -2 -11-421.155 1045.33   1
  -6  -2 -12 1344.82 1027.16   1
  -6  -2 -13 477.874 611.078   1
  -6  -3  16 24.1310 744.747   1
  -6  -3  15 611.537 769.333   1
   6  -3 -13 264.922 1148.05  -2
  -6  -3  15 264.922 1148.05   1
   6  -3 -12 4849.68 912.939  -2
  -6  -3  14 4849.68 912.939   1
   6  -3 -11 1964.34 1018.95  -2
  -6  -3  13 1964.34 1018.95   1
   6  -3 -10 15606.8 1146.99  -2
  -6  -3  12 15606.8 1146.99   1
   6  -3  -9 3647.45 1061.81  -2
  -6  -3  11 3647.45 1061.81   1
   6  -3  -8 4128.00 1562.27  -2
  -6  -3  10 4128.00 1562.27   1
   6  -3  -7 1353.88 1550.40  -2
  -6  -3   9 1353.88 1550.40   1
   6  -3  -6 4161.29 1609.56  -2
  -6  -3   8 4161.29 1609.56   1
   6  -3  -5 1352.17 976.588  -2
  -6  -3   7 1352.17 976.588   1
   6  -3  -4 14546.0 1029.46  -2
  -6  -3   6 14546.0 1029.46   1
   6  -3  -3 5104.21 835.214  -2
  -6  -3   5 5104.21 835.214   1
   6  -3  -2 18438.1 906.356  -2
  -6  -3   4 18438.1 906.356   1
   6  -3  -1 11459.3 760.266  -2
  -6  -3   3 11459.3 760.266   1
   6  -3   0 1313.81 652.908  -2
  -6  -3   2 1313.81 652.908   1
   6  -3   1 1602.78 649.995  -2
  -6  -3   1 1602.78 649.995   1
   6  -3   2 14381.2 822.162  -2
  -6  -3   0 14381.2 822.162   1
   6  -3   3 11120.2 797.724  -2
  -6  -3  -1 11120.2 797.724   1
   6  -3   4 3711.40 780.058  -2
  -6  -3  -2 3711.40 780.058   1
   6  -3   5 4801.96 788.398  -2
  -6  -3  -3 4801.96 788.398   1
  -6  -3  -4 1526.09 923.231   1
   6  -3   6 3070.49 995.585  -2
  -6  -3  -4 3070.49 995.585   1
   6  -3   7-398.595 985.067  -2
  -6  -3  -5-398.595 985.067   1
  -6  -3  -6 417.627 1212.83   1
   6  -3   8-176.411 1715.50  -2
  -6  -3  -6-176.411 1715.50   1
  -6  -3  -7 3567.09 1140.26   1
   6  -3   9 5211.19 1578.29  -2
  -6  -3  -7 5211.19 1578.29   1
  -6  -3  -9 1596.06 1124.90   1
  -6  -3 -10 2047.75 1091.29   1
  -6  -3 -11 825.889 714.018   1
  -6  -3 -12 979.561 646.144   1
  -6  -3 -13 208.221 532.087   1
   6  -4 -13 493.403 1002.71  -2
  -6  -4  16 493.403 1002.71   1
   6  -4 -12 598.926 778.400  -2
  -6  -4  15 598.926 778.400   1
   6  -4 -11 16120.3 1042.23  -2
  -6  -4  14 16120.3 1042.23   1
   6  -4 -10 6026.93 1074.04  -2
  -6  -4  13 6026.93 1074.04   1
   6  -4  -9 2099.23 1007.24  -2
  -6  -4  12 2099.23 1007.24   1
   6  -4  -8 1507.72 1055.31  -2
  -6  -4  11 1507.72 1055.31   1
   6  -4  -7 25816.1 1357.16  -2
  -6  -4  10 25816.1 1357.16   1
   6  -4  -6 432.771 1507.92  -2
  -6  -4   9 432.771 1507.92   1
   6  -4  -5 3190.52 1615.18  -2
  -6  -4   8 3190.52 1615.18   1
   6  -4  -4 1824.42 1527.33  -2
  -6  -4   7 1824.42 1527.33   1
   6  -4  -3 2304.37 1465.56  -2
  -6  -4   6 2304.37 1465.56   1
   6  -4  -2 4766.25 840.875  -2
  -6  -4   5 4766.25 840.875   1
   6  -4  -1 4590.57 765.377  -2
  -6  -4   4 4590.57 765.377   1
   6  -4   0 142.980 736.102  -2
  -6  -4   3 142.980 736.102   1
   6  -4   1 5091.52 706.156  -2
  -6  -4   2 5091.52 706.156   1
   6  -4   2 32078.8 1006.88  -2
  -6  -4   1 32078.8 1006.88   1
   6  -4   3 1821.87 768.007  -2
  -6  -4   0 1821.87 768.007   1
   6  -4   4 1960.65 780.466  -2
  -6  -4  -1 1960.65 780.466   1
   6  -4   5 9450.43 1059.50  -2
  -6  -4  -2 9450.43 1059.50   1
   6  -4   6 5147.46 1038.27  -2
  -6  -4  -3 5147.46 1038.27   1
   6  -4   7 2812.01 1012.97  -2
  -6  -4  -4 2812.01 1012.97   1
   6  -4   8 6406.85 1009.10  -2
  -6  -4  -5 6406.85 1009.10   1
   6  -4   9 25930.9 1145.92  -2
  -6  -4  -6 25930.9 1145.92   1
   6  -4  10 990.511 1168.17  -2
  -6  -4  -7 990.511 1168.17   1
   6  -4  11 5592.22 903.783  -2
  -6  -4  -8 5592.22 903.783   1
   6  -4  12 1783.98 1041.01  -2
  -6  -4  -9 1783.98 1041.01   1
   6  -4  13 236.011 930.605  -2
  -6  -4 -10 236.011 930.605   1
   6  -4  14 357.662 841.783  -2
  -6  -4 -11 357.662 841.783   1
   6  -4  15 3918.99 773.219  -2
  -6  -4 -12 3918.99 773.219   1
  -6  -5  16 1069.05 785.906   1
  -6  -5  15 1851.22 582.331   1
  -6  -5  14 883.526 691.600   1
  -6  -5  13-327.169 751.338   1
  -6  -5  12 1471.85 781.940   1
  -6  -5  11 5201.82 813.721   1
  -6  -5  10 8144.24 880.497   1
  -6  -5   9-219.312 1142.94   1
  -6  -5   8 1637.13 1101.47   1
  -6  -5   7 6146.49 1261.22   1
   6  -5  -2 3734.08 1508.16  -2
  -6  -5   6 3734.08 1508.16   1
   6  -5  -1 7372.00 1131.78  -2
  -6  -5   5 7372.00 1131.78   1
   6  -5   0 14301.4 979.054  -2
  -6  -5   4 14301.4 979.054   1
  -6  -5   3 3516.90 1191.67   1
   6  -5   1 5900.11 1201.65  -2
  -6  -5   3 5900.11 1201.65   1
   6  -5   2 1428.27 1180.16  -2
  -6  -5   2 1428.27 1180.16   1
   6  -5   3 2984.85 981.854  -2
  -6  -5   1 2984.85 981.854   1
   6  -5   4 770.569 966.511  -2
  -6  -5   0 770.569 966.511   1
   6  -5   5 980.242 960.101  -2
  -6  -5  -1 980.242 960.101   1
   6  -5   6 2646.13 1014.63  -2
  -6  -5  -2 2646.13 1014.63   1
   6  -5   7 2647.24 990.774  -2
  -6  -5  -3 2647.24 990.774   1
   6  -5   8 2988.39 990.830  -2
  -6  -5  -4 2988.39 990.830   1
   6  -5   9 10108.7 990.564  -2
  -6  -5  -5 10108.7 990.564   1
   6  -5  10 1607.70 1179.80  -2
  -6  -5  -6 1607.70 1179.80   1
   6  -5  11 2118.95 1122.27  -2
  -6  -5  -7 2118.95 1122.27   1
  -6  -5  -8 117.329 1216.31   1
   6  -5  12 15.1711 976.828  -2
  -6  -5  -8 15.1711 976.828   1
   6  -5  13-114.169 918.412  -2
  -6  -5  -9-114.169 918.412   1
   6  -5  14-492.758 833.147  -2
  -6  -5 -10-492.758 833.147   1
   6  -5  15-364.498 1135.77  -2
  -6  -5 -11-364.498 1135.77   1
  -6  -5 -12 1022.52 712.379   1
  -6  -6  16-130.402 776.242   1
  -6  -6  15 366.345 902.813   1
  -6  -6  14-209.085 646.294   1
  -6  -6  13 1219.05 711.526   1
  -6  -6  12 14.1078 752.174   1
  -6  -6  11 368.841 774.461   1
[truncated: 170,840 more chars]
