# Supplementary material for: The 1H NMR Spectroscopic Effect of Steric Compression Is Found in [3.3.1]Oxa- and Azabicycles and Their Analogues
Source: ACS Omega. 2021 May 7;6(19):12769–86. doi: 10.1021/acsomega.1c01093 (PMC8154237; doi:10.1021/acsomega.1c01093)
Supplement: Supplementary file 3 — ao1c01093_si_003.cif [file ao1c01093_si_003.cif]

 
data_s18phar3
 
_audit_creation_method            'SHELXL-2018/1'
_shelx_SHELXL_version_number      '2018/1'
_chemical_name_systematic         ?
_chemical_name_common             ?
_chemical_melting_point           ?
_chemical_formula_moiety          'C13 H22 N O3, Cl' 
_chemical_formula_sum
 'C13 H22 Cl N O3' 
_chemical_formula_weight          275.76

loop_
 _atom_type_symbol
 _atom_type_description
 _atom_type_scat_dispersion_real
 _atom_type_scat_dispersion_imag
 _atom_type_scat_source
 'C'  'C'   0.0181   0.0091
 'International Tables Vol C Tables 4.2.6.8 and 6.1.1.4'
 'H'  'H'   0.0000   0.0000
 'International Tables Vol C Tables 4.2.6.8 and 6.1.1.4'
 'N'  'N'   0.0311   0.0180
 'International Tables Vol C Tables 4.2.6.8 and 6.1.1.4'
 'O'  'O'   0.0492   0.0322
 'International Tables Vol C Tables 4.2.6.8 and 6.1.1.4'
 'Cl'  'Cl'   0.3639   0.7018
 'International Tables Vol C Tables 4.2.6.8 and 6.1.1.4'
 
_space_group_crystal_system       orthorhombic
_space_group_IT_number            61
_space_group_name_H-M_alt         'P b c a'
_space_group_name_Hall            '-P 2ac 2ab'
 
_shelx_space_group_comment
;
The symmetry employed for this shelxl refinement is uniquely defined
by the following loop, which should always be used as a source of
symmetry information in preference to the above space-group names.
They are only intended as comments.
;
 
loop_
 _space_group_symop_operation_xyz
 'x, y, z'
 '-x+1/2, -y, z+1/2'
 '-x, y+1/2, -z+1/2'
 'x+1/2, -y+1/2, -z'
 '-x, -y, -z'
 'x-1/2, y, -z-1/2'
 'x, -y-1/2, z-1/2'
 '-x-1/2, y-1/2, z'
 
_cell_length_a                    14.0556(3)
_cell_length_b                    8.4265(2)
_cell_length_c                    23.4225(6)
_cell_angle_alpha                 90
_cell_angle_beta                  90
_cell_angle_gamma                 90
_cell_volume                      2774.15(11)
_cell_formula_units_Z             8
_cell_measurement_temperature     150(2)
_cell_measurement_reflns_used   12537
_cell_measurement_theta_min     3.7010
_cell_measurement_theta_max     73.0340
 
_exptl_crystal_description        block
_exptl_crystal_colour             colourless
_exptl_crystal_density_meas       ?
_exptl_crystal_density_method     ?
_exptl_crystal_density_diffrn     1.321          
_exptl_crystal_F_000              1184
_exptl_transmission_factor_min    ?
_exptl_transmission_factor_max    ?
_exptl_crystal_size_max           0.230
_exptl_crystal_size_mid           0.200
_exptl_crystal_size_min           0.080
_exptl_absorpt_coefficient_mu     2.454
_shelx_estimated_absorpt_T_min    0.602
_shelx_estimated_absorpt_T_max    0.828
_exptl_absorpt_correction_T_min                   0.78003
_exptl_absorpt_correction_T_max                   1.00000
_exptl_absorpt_correction_type            multi-scan
_exptl_absorpt_process_details
;
CrysAlisPro 1.171.39.34b (Rigaku Oxford Diffraction, 2017)
Empirical absorption correction using spherical harmonics,
 implemented in SCALE3 ABSPACK scaling algorithm.
;
_oxdiff_exptl_absorpt_empirical_full_min           0.770
_oxdiff_exptl_absorpt_empirical_full_max           1.319
_oxdiff_exptl_absorpt_empirical_details
;
Empirical correction (ABSPACK) includes:
- Absorption correction using spherical harmonics
- Frame scaling
;
_diffrn_ambient_temperature 150.00(10) 
_diffrn_ambient_environment N~2~
_diffrn_source 'micro-focus sealed X-ray tube'
_diffrn_source_type 'SuperNova (Cu) X-ray Source'
_diffrn_radiation_probe x-ray
_diffrn_radiation_type 'Cu K\a'
_diffrn_radiation_wavelength 1.54184
_diffrn_radiation_monochromator mirror
_diffrn_measurement_device 'four-circle diffractometer'
_diffrn_measurement_device_type 'SuperNova, Dual, Cu at home/near, EosS2'
_diffrn_measurement_method '\w scans'
_diffrn_detector 'CCD plate'
_diffrn_detector_type EosS2
_diffrn_detector_area_resol_mean 8.1150
_diffrn_reflns_number             26135
_diffrn_reflns_av_unetI/netI      0.0296
_diffrn_reflns_av_R_equivalents   0.0769
_diffrn_reflns_limit_h_min        -17
_diffrn_reflns_limit_h_max        16
_diffrn_reflns_limit_k_min        -10
_diffrn_reflns_limit_k_max        7
_diffrn_reflns_limit_l_min        -28
_diffrn_reflns_limit_l_max        28
_diffrn_reflns_theta_min          3.774
_diffrn_reflns_theta_max          73.497
_diffrn_reflns_theta_full         67.684
_diffrn_measured_fraction_theta_max   0.992
_diffrn_measured_fraction_theta_full  1.000
_diffrn_reflns_Laue_measured_fraction_max    0.992
_diffrn_reflns_Laue_measured_fraction_full   1.000
_diffrn_reflns_point_group_measured_fraction_max   0.992
_diffrn_reflns_point_group_measured_fraction_full  1.000
_reflns_number_total              2777
_reflns_number_gt                 2611
_reflns_threshold_expression      'I > 2\s(I)'
_reflns_Friedel_coverage          0.000
_reflns_Friedel_fraction_max      .
_reflns_Friedel_fraction_full     .
 
_reflns_special_details
;
 Reflections were merged by SHELXL according to the crystal
 class for the calculation of statistics and refinement.
 
 _reflns_Friedel_fraction is defined as the number of unique
 Friedel pairs measured divided by the number that would be
 possible theoretically, ignoring centric projections and
 systematic absences.
;
 
_computing_data_collection     'CrysAlisPro 1.171.38.46 (Rigaku OD, 2015)'
_computing_cell_refinement     'CrysAlisPro 1.171.38.46 (Rigaku OD, 2015)'
_computing_data_reduction      'CrysAlisPro 1.171.38.46 (Rigaku OD, 2015)'
_computing_structure_solution     
; 
 SHELXT
 Sheldrick, G. M. (2008). Acta Cryst. A64, 112-122.
;
_computing_structure_refinement   
;
 SHELXL-2018/1 (Sheldrick, 2018)
 Sheldrick GM (2008) Acta Crystallogr A64:112--122 and 
 C. B. H\"ubschle, G. M. Sheldrick and B. Dittrich
 ShelXle: a Qt graphical user interface for SHELXL
 J. Appl. Cryst., 44, (2011) 1281-1284.
;
_computing_molecular_graphics  

'ORTEP3 for Windows - Farrugia, L. J. J. Appl. Crystallogr. 1997, 30, 565'

_computing_publication_material    
;
 'WinGX publication routines, Farrugia, 
 L. J., J. Appl. Crystallogr., 1999, 32, 837-838
; 
_refine_special_details           ?
_refine_ls_structure_factor_coef  Fsqd
_refine_ls_matrix_type            full
_refine_ls_weighting_scheme       calc
_refine_ls_weighting_details
'w=1/[\s^2^(Fo^2^)+(0.0672P)^2^+1.3595P] where P=(Fo^2^+2Fc^2^)/3'
_atom_sites_solution_primary      ?
_atom_sites_solution_secondary    ?
_atom_sites_solution_hydrogens    mixed
_refine_ls_hydrogen_treatment     mixed
_refine_ls_extinction_method      none
_refine_ls_extinction_coef        .
_refine_ls_number_reflns          2777
_refine_ls_number_parameters      169
_refine_ls_number_restraints      0
_refine_ls_R_factor_all           0.0465
_refine_ls_R_factor_gt            0.0449
_refine_ls_wR_factor_ref          0.1185
_refine_ls_wR_factor_gt           0.1170
_refine_ls_goodness_of_fit_ref    1.065
_refine_ls_restrained_S_all       1.065
_refine_ls_shift/su_max           0.001
_refine_ls_shift/su_mean          0.000
 
loop_
 _atom_site_label
 _atom_site_type_symbol
 _atom_site_fract_x
 _atom_site_fract_y
 _atom_site_fract_z
 _atom_site_U_iso_or_equiv
 _atom_site_adp_type
 _atom_site_occupancy
 _atom_site_site_symmetry_order  
 _atom_site_calc_flag
 _atom_site_refinement_flags_posn
 _atom_site_refinement_flags_adp
 _atom_site_refinement_flags_occupancy
 _atom_site_disorder_assembly
 _atom_site_disorder_group
O1 O 0.71547(9) 0.84507(17) 0.40482(6) 0.0337(3) Uani 1 1 d . . . . .
O2 O 0.57794(8) 0.91253(15) 0.44654(5) 0.0257(3) Uani 1 1 d . . . . .
O3 O 0.60438(9) 0.55642(17) 0.47435(5) 0.0311(3) Uani 1 1 d . . . . .
C1 C 0.57572(10) 0.69035(19) 0.38451(6) 0.0184(3) Uani 1 1 d . . . . .
C2 C 0.63172(11) 0.82456(19) 0.41203(7) 0.0218(3) Uani 1 1 d . . . . .
C3 C 0.62759(13) 1.0331(2) 0.47982(8) 0.0285(4) Uani 1 1 d . . . . .
H3A H 0.582439 1.118179 0.490611 0.034 Uiso 1 1 calc R U . . .
H3B H 0.678582 1.081148 0.456323 0.034 Uiso 1 1 calc R U . . .
C4 C 0.66991(16) 0.9622(3) 0.53247(9) 0.0405(5) Uani 1 1 d . . . . .
H4A H 0.619629 0.912217 0.555204 0.061 Uiso 1 1 calc R U . . .
H4B H 0.700651 1.045648 0.555025 0.061 Uiso 1 1 calc R U . . .
H4C H 0.717219 0.882155 0.521712 0.061 Uiso 1 1 calc R U . . .
C5 C 0.47268(11) 0.73801(19) 0.36576(7) 0.0212(3) Uani 1 1 d . . . . .
H5A H 0.462188 0.851690 0.374379 0.025 Uiso 1 1 calc R U . . .
H5B H 0.466360 0.723559 0.323984 0.025 Uiso 1 1 calc R U . . .
C6 C 0.39695(12) 0.6394(2) 0.39594(7) 0.0244(3) Uani 1 1 d . . . . .
H6A H 0.333437 0.668768 0.381027 0.029 Uiso 1 1 calc R U . . .
H6B H 0.398080 0.663696 0.437290 0.029 Uiso 1 1 calc R U . . .
C7 C 0.41291(11) 0.4616(2) 0.38726(7) 0.0240(4) Uani 1 1 d . . . . .
H7A H 0.399272 0.433676 0.347035 0.029 Uiso 1 1 calc R U . . .
H7B H 0.368326 0.401528 0.411825 0.029 Uiso 1 1 calc R U . . .
C8 C 0.51679(11) 0.41340(19) 0.40203(7) 0.0226(3) Uani 1 1 d . . . . .
H8 H 0.514711 0.326792 0.431195 0.027 Uiso 1 1 calc R U . . .
C9 C 0.56913(11) 0.5531(2) 0.42733(7) 0.0210(3) Uani 1 1 d . . . . .
C10 C 0.63512(11) 0.62826(18) 0.33396(6) 0.0194(3) Uani 1 1 d . . . . .
H10A H 0.640075 0.712553 0.304671 0.023 Uiso 1 1 calc R U . . .
H10B H 0.700224 0.603627 0.347439 0.023 Uiso 1 1 calc R U . . .
N1 N 0.59302(9) 0.48313(16) 0.30744(6) 0.0181(3) Uani 1 1 d . . . . .
H1 H 0.5397(16) 0.505(2) 0.2898(9) 0.023(5) Uiso 1 1 d . . . . .
C11 C 0.57423(11) 0.35415(19) 0.35044(7) 0.0229(3) Uani 1 1 d . . . . .
H11A H 0.635715 0.310857 0.363952 0.027 Uiso 1 1 calc R U . . .
H11B H 0.538904 0.266931 0.331667 0.027 Uiso 1 1 calc R U . . .
C12 C 0.65887(11) 0.4197(2) 0.26166(7) 0.0248(4) Uani 1 1 d . . . . .
H12A H 0.722011 0.398274 0.278739 0.030 Uiso 1 1 calc R U . . .
H12B H 0.633292 0.317857 0.247207 0.030 Uiso 1 1 calc R U . . .
C13 C 0.67073(13) 0.5332(2) 0.21216(8) 0.0316(4) Uani 1 1 d . . . . .
H13A H 0.705324 0.627703 0.225003 0.047 Uiso 1 1 calc R U . . .
H13B H 0.607957 0.564523 0.197843 0.047 Uiso 1 1 calc R U . . .
H13C H 0.706583 0.481097 0.181576 0.047 Uiso 1 1 calc R U . . .
Cl Cl 0.41457(3) 0.49678(5) 0.23185(2) 0.02390(15) Uani 1 1 d . . . . .
 
loop_
 _atom_site_aniso_label
 _atom_site_aniso_U_11
 _atom_site_aniso_U_22
 _atom_site_aniso_U_33
 _atom_site_aniso_U_23
 _atom_site_aniso_U_13
 _atom_site_aniso_U_12
O1 0.0176(6) 0.0423(7) 0.0412(7) -0.0160(6) 0.0048(5) -0.0081(5)
O2 0.0188(6) 0.0278(6) 0.0305(6) -0.0098(5) 0.0002(4) -0.0004(5)
O3 0.0304(6) 0.0413(8) 0.0216(6) 0.0037(5) -0.0064(5) -0.0013(6)
C1 0.0143(7) 0.0209(7) 0.0201(7) -0.0016(6) -0.0009(5) -0.0010(6)
C2 0.0187(7) 0.0226(8) 0.0240(7) -0.0023(6) 0.0002(6) -0.0008(6)
C3 0.0266(9) 0.0238(8) 0.0350(10) -0.0099(7) -0.0004(7) -0.0015(7)
C4 0.0375(11) 0.0429(11) 0.0411(11) -0.0109(9) -0.0130(9) 0.0036(9)
C5 0.0149(7) 0.0244(7) 0.0242(7) 0.0014(6) -0.0013(5) 0.0005(6)
C6 0.0160(7) 0.0301(9) 0.0272(8) 0.0011(7) 0.0004(6) -0.0012(6)
C7 0.0166(8) 0.0303(8) 0.0251(8) 0.0022(7) 0.0016(6) -0.0053(6)
C8 0.0209(8) 0.0230(8) 0.0238(8) 0.0051(6) -0.0014(6) -0.0021(6)
C9 0.0156(7) 0.0266(8) 0.0208(7) 0.0008(6) 0.0002(6) 0.0016(6)
C10 0.0152(7) 0.0207(7) 0.0223(7) -0.0021(6) 0.0001(5) -0.0012(6)
N1 0.0125(6) 0.0209(7) 0.0210(7) -0.0017(5) -0.0020(5) 0.0002(5)
C11 0.0203(7) 0.0185(7) 0.0298(8) 0.0016(6) -0.0029(6) -0.0004(6)
C12 0.0159(7) 0.0294(9) 0.0291(8) -0.0090(6) 0.0016(6) 0.0015(6)
C13 0.0254(9) 0.0422(10) 0.0271(9) -0.0067(7) 0.0064(7) -0.0053(8)
Cl 0.0177(2) 0.0248(2) 0.0292(3) -0.00235(13) -0.00385(13) 0.00020(13)
 
_geom_special_details
;
 All esds (except the esd in the dihedral angle between two l.s. planes)
 are estimated using the full covariance matrix.  The cell esds are taken
 into account individually in the estimation of esds in distances, angles
 and torsion angles; correlations between esds in cell parameters are only
 used when they are defined by crystal symmetry.  An approximate (isotropic)
 treatment of cell esds is used for estimating esds involving l.s. planes.
;
 
loop_
 _geom_bond_atom_site_label_1
 _geom_bond_atom_site_label_2
 _geom_bond_distance
 _geom_bond_site_symmetry_2
 _geom_bond_publ_flag
O1 C2 1.202(2) . ?
O2 C2 1.332(2) . ?
O2 C3 1.459(2) . ?
O3 C9 1.208(2) . ?
C1 C2 1.521(2) . ?
C1 C9 1.534(2) . ?
C1 C10 1.540(2) . ?
C1 C5 1.566(2) . ?
C3 C4 1.494(3) . ?
C3 H3A 0.9900 . ?
C3 H3B 0.9900 . ?
C4 H4A 0.9800 . ?
C4 H4B 0.9800 . ?
C4 H4C 0.9800 . ?
C5 C6 1.524(2) . ?
C5 H5A 0.9900 . ?
C5 H5B 0.9900 . ?
C6 C7 1.529(2) . ?
C6 H6A 0.9900 . ?
C6 H6B 0.9900 . ?
C7 C8 1.555(2) . ?
C7 H7A 0.9900 . ?
C7 H7B 0.9900 . ?
C8 C9 1.509(2) . ?
C8 C11 1.537(2) . ?
C8 H8 1.0000 . ?
C10 N1 1.4938(19) . ?
C10 H10A 0.9900 . ?
C10 H10B 0.9900 . ?
N1 C11 1.505(2) . ?
N1 C12 1.514(2) . ?
N1 H1 0.87(2) . ?
C11 H11A 0.9900 . ?
C11 H11B 0.9900 . ?
C12 C13 1.513(3) . ?
C12 H12A 0.9900 . ?
C12 H12B 0.9900 . ?
C13 H13A 0.9800 . ?
C13 H13B 0.9800 . ?
C13 H13C 0.9800 . ?
 
loop_
 _geom_angle_atom_site_label_1
 _geom_angle_atom_site_label_2
 _geom_angle_atom_site_label_3
 _geom_angle
 _geom_angle_site_symmetry_1
 _geom_angle_site_symmetry_3
 _geom_angle_publ_flag
C2 O2 C3 116.13(13) . . ?
C2 C1 C9 108.35(13) . . ?
C2 C1 C10 107.32(12) . . ?
C9 C1 C10 106.22(12) . . ?
C2 C1 C5 114.00(13) . . ?
C9 C1 C5 108.73(12) . . ?
C10 C1 C5 111.89(12) . . ?
O1 C2 O2 124.14(15) . . ?
O1 C2 C1 123.66(15) . . ?
O2 C2 C1 112.16(13) . . ?
O2 C3 C4 110.65(15) . . ?
O2 C3 H3A 109.5 . . ?
C4 C3 H3A 109.5 . . ?
O2 C3 H3B 109.5 . . ?
C4 C3 H3B 109.5 . . ?
H3A C3 H3B 108.1 . . ?
C3 C4 H4A 109.5 . . ?
C3 C4 H4B 109.5 . . ?
H4A C4 H4B 109.5 . . ?
C3 C4 H4C 109.5 . . ?
H4A C4 H4C 109.5 . . ?
H4B C4 H4C 109.5 . . ?
C6 C5 C1 112.09(13) . . ?
C6 C5 H5A 109.2 . . ?
C1 C5 H5A 109.2 . . ?
C6 C5 H5B 109.2 . . ?
C1 C5 H5B 109.2 . . ?
H5A C5 H5B 107.9 . . ?
C5 C6 C7 111.72(14) . . ?
C5 C6 H6A 109.3 . . ?
C7 C6 H6A 109.3 . . ?
C5 C6 H6B 109.3 . . ?
C7 C6 H6B 109.3 . . ?
H6A C6 H6B 107.9 . . ?
C6 C7 C8 111.37(14) . . ?
C6 C7 H7A 109.4 . . ?
C8 C7 H7A 109.4 . . ?
C6 C7 H7B 109.4 . . ?
C8 C7 H7B 109.4 . . ?
H7A C7 H7B 108.0 . . ?
C9 C8 C11 107.82(13) . . ?
C9 C8 C7 109.95(14) . . ?
C11 C8 C7 113.79(13) . . ?
C9 C8 H8 108.4 . . ?
C11 C8 H8 108.4 . . ?
C7 C8 H8 108.4 . . ?
O3 C9 C8 125.16(15) . . ?
O3 C9 C1 123.64(15) . . ?
C8 C9 C1 111.16(13) . . ?
N1 C10 C1 112.52(12) . . ?
N1 C10 H10A 109.1 . . ?
C1 C10 H10A 109.1 . . ?
N1 C10 H10B 109.1 . . ?
C1 C10 H10B 109.1 . . ?
H10A C10 H10B 107.8 . . ?
C10 N1 C11 112.49(12) . . ?
C10 N1 C12 109.96(12) . . ?
C11 N1 C12 109.04(13) . . ?
C10 N1 H1 111.4(13) . . ?
C11 N1 H1 108.5(14) . . ?
C12 N1 H1 105.2(14) . . ?
N1 C11 C8 112.57(13) . . ?
N1 C11 H11A 109.1 . . ?
C8 C11 H11A 109.1 . . ?
N1 C11 H11B 109.1 . . ?
C8 C11 H11B 109.1 . . ?
H11A C11 H11B 107.8 . . ?
C13 C12 N1 112.76(14) . . ?
C13 C12 H12A 109.0 . . ?
N1 C12 H12A 109.0 . . ?
C13 C12 H12B 109.0 . . ?
N1 C12 H12B 109.0 . . ?
H12A C12 H12B 107.8 . . ?
C12 C13 H13A 109.5 . . ?
C12 C13 H13B 109.5 . . ?
H13A C13 H13B 109.5 . . ?
C12 C13 H13C 109.5 . . ?
H13A C13 H13C 109.5 . . ?
H13B C13 H13C 109.5 . . ?
 
loop_
 _geom_torsion_atom_site_label_1
 _geom_torsion_atom_site_label_2
 _geom_torsion_atom_site_label_3
 _geom_torsion_atom_site_label_4
 _geom_torsion
 _geom_torsion_site_symmetry_1
 _geom_torsion_site_symmetry_2
 _geom_torsion_site_symmetry_3
 _geom_torsion_site_symmetry_4
 _geom_torsion_publ_flag
C3 O2 C2 O1 -4.3(3) . . . . ?
C3 O2 C2 C1 173.36(14) . . . . ?
C9 C1 C2 O1 96.18(19) . . . . ?
C10 C1 C2 O1 -18.1(2) . . . . ?
C5 C1 C2 O1 -142.62(17) . . . . ?
C9 C1 C2 O2 -81.48(16) . . . . ?
C10 C1 C2 O2 164.21(13) . . . . ?
C5 C1 C2 O2 39.72(18) . . . . ?
C2 O2 C3 C4 -82.9(2) . . . . ?
C2 C1 C5 C6 -119.53(15) . . . . ?
C9 C1 C5 C6 1.47(18) . . . . ?
C10 C1 C5 C6 118.46(14) . . . . ?
C1 C5 C6 C7 -55.38(18) . . . . ?
C5 C6 C7 C8 50.94(18) . . . . ?
C6 C7 C8 C9 6.58(18) . . . . ?
C6 C7 C8 C11 -114.48(15) . . . . ?
C11 C8 C9 O3 -115.31(18) . . . . ?
C7 C8 C9 O3 120.12(18) . . . . ?
C11 C8 C9 C1 62.39(16) . . . . ?
C7 C8 C9 C1 -62.18(16) . . . . ?
C2 C1 C9 O3 -0.5(2) . . . . ?
C10 C1 C9 O3 114.51(17) . . . . ?
C5 C1 C9 O3 -124.93(17) . . . . ?
C2 C1 C9 C8 -178.27(13) . . . . ?
C10 C1 C9 C8 -63.24(16) . . . . ?
C5 C1 C9 C8 57.33(17) . . . . ?
C2 C1 C10 N1 173.25(12) . . . . ?
C9 C1 C10 N1 57.52(16) . . . . ?
C5 C1 C10 N1 -60.98(17) . . . . ?
C1 C10 N1 C11 -53.26(17) . . . . ?
C1 C10 N1 C12 -174.99(12) . . . . ?
C10 N1 C11 C8 51.46(17) . . . . ?
C12 N1 C11 C8 173.71(13) . . . . ?
C9 C8 C11 N1 -55.06(16) . . . . ?
C7 C8 C11 N1 67.18(17) . . . . ?
C10 N1 C12 C13 -64.37(17) . . . . ?
C11 N1 C12 C13 171.87(13) . . . . ?
 
loop_
 _geom_hbond_atom_site_label_D 
 _geom_hbond_atom_site_label_H 
 _geom_hbond_atom_site_label_A 
 _geom_hbond_distance_DH 
 _geom_hbond_distance_HA 
 _geom_hbond_distance_DA 
 _geom_hbond_angle_DHA 
 _geom_hbond_site_symmetry_A 
 _geom_hbond_publ_flag
N1 H1 Cl  0.87(2) 2.22(2) 3.0724(14) 163.7(19) . yes
 
_refine_diff_density_max    0.450
_refine_diff_density_min   -0.353
_refine_diff_density_rms    0.076

_shelx_res_file
;
TITL shelxt_a.res in Pbca
    s18phar3.res
    created by SHELXL-2018/1 at 10:57:22 on 08-Mar-2018
CELL  1.54184  14.0556   8.4265  23.4225   90.000   90.000   90.000
ZERR     8.00   0.0003   0.0002   0.0006    0.000    0.000    0.000
LATT   1
SYMM  1/2 - X, - Y, 1/2 + Z
SYMM  - X, 1/2 + Y, 1/2 - Z
SYMM  1/2 + X, 1/2 - Y, - Z
SFAC  C    H   N   O    CL
UNIT 104 176 8 24 8
ACTA
FMAP   2
PLAN   10
BOND   $H
HTAB N1 Cl
CONF
TEMP -123
SIZE 0.23 0.2 0.08
LIST   4
L.S.  10
WGHT    0.067200    1.359500
FVAR       3.00114
O1    4    0.715466    0.845073    0.404818    11.00000    0.01758    0.04229 =
         0.04117   -0.01597    0.00481   -0.00809
O2    4    0.577935    0.912531    0.446538    11.00000    0.01881    0.02783 =
         0.03055   -0.00984    0.00022   -0.00043
O3    4    0.604383    0.556415    0.474354    11.00000    0.03039    0.04134 =
         0.02161    0.00367   -0.00640   -0.00126
C1    1    0.575716    0.690350    0.384514    11.00000    0.01434    0.02086 =
         0.02007   -0.00158   -0.00088   -0.00098
C2    1    0.631720    0.824561    0.412027    11.00000    0.01873    0.02260 =
         0.02399   -0.00232    0.00021   -0.00083
C3    1    0.627590    1.033147    0.479816    11.00000    0.02658    0.02383 =
         0.03497   -0.00990   -0.00045   -0.00146
AFIX  23
H3A   2    0.582439    1.118179    0.490611    11.00000   -1.20000
H3B   2    0.678582    1.081148    0.456323    11.00000   -1.20000
AFIX   0
C4    1    0.669913    0.962188    0.532468    11.00000    0.03750    0.04293 =
         0.04112   -0.01087   -0.01300    0.00358
AFIX 137
H4A   2    0.619629    0.912217    0.555204    11.00000   -1.50000
H4B   2    0.700651    1.045648    0.555025    11.00000   -1.50000
H4C   2    0.717219    0.882155    0.521712    11.00000   -1.50000
AFIX   0
C5    1    0.472679    0.738013    0.365758    11.00000    0.01486    0.02438 =
         0.02424    0.00139   -0.00134    0.00053
AFIX  23
H5A   2    0.462188    0.851690    0.374379    11.00000   -1.20000
H5B   2    0.466360    0.723559    0.323984    11.00000   -1.20000
AFIX   0
C6    1    0.396954    0.639438    0.395939    11.00000    0.01599    0.03007 =
         0.02716    0.00110    0.00042   -0.00125
AFIX  23
H6A   2    0.333437    0.668768    0.381027    11.00000   -1.20000
H6B   2    0.398080    0.663696    0.437290    11.00000   -1.20000
AFIX   0
C7    1    0.412906    0.461635    0.387264    11.00000    0.01663    0.03025 =
         0.02509    0.00217    0.00165   -0.00535
AFIX  23
H7A   2    0.399272    0.433676    0.347035    11.00000   -1.20000
H7B   2    0.368326    0.401528    0.411825    11.00000   -1.20000
AFIX   0
C8    1    0.516790    0.413402    0.402034    11.00000    0.02093    0.02296 =
         0.02378    0.00510   -0.00139   -0.00205
AFIX  13
H8    2    0.514711    0.326792    0.431195    11.00000   -1.20000
AFIX   0
C9    1    0.569128    0.553106    0.427330    11.00000    0.01558    0.02663 =
         0.02081    0.00080    0.00022    0.00163
C10   1    0.635119    0.628257    0.333962    11.00000    0.01519    0.02070 =
         0.02229   -0.00207    0.00008   -0.00123
AFIX  23
H10A  2    0.640075    0.712553    0.304671    11.00000   -1.20000
H10B  2    0.700224    0.603627    0.347439    11.00000   -1.20000
AFIX   0
N1    3    0.593016    0.483128    0.307445    11.00000    0.01247    0.02094 =
         0.02100   -0.00174   -0.00198    0.00020
H1    2    0.539726    0.504785    0.289804    11.00000    0.02334
C11   1    0.574232    0.354154    0.350439    11.00000    0.02026    0.01852 =
         0.02982    0.00158   -0.00286   -0.00044
AFIX  23
H11A  2    0.635715    0.310857    0.363952    11.00000   -1.20000
H11B  2    0.538904    0.266931    0.331667    11.00000   -1.20000
AFIX   0
C12   1    0.658872    0.419680    0.261662    11.00000    0.01590    0.02938 =
         0.02913   -0.00903    0.00158    0.00152
AFIX  23
H12A  2    0.722011    0.398274    0.278739    11.00000   -1.20000
H12B  2    0.633292    0.317857    0.247207    11.00000   -1.20000
AFIX   0
C13   1    0.670728    0.533247    0.212165    11.00000    0.02539    0.04215 =
         0.02713   -0.00666    0.00644   -0.00533
AFIX 137
H13A  2    0.705324    0.627703    0.225003    11.00000   -1.50000
H13B  2    0.607957    0.564523    0.197843    11.00000   -1.50000
H13C  2    0.706583    0.481097    0.181576    11.00000   -1.50000
AFIX   0
CL    5    0.414567    0.496780    0.231847    11.00000    0.01769    0.02481 =
         0.02918   -0.00235   -0.00385    0.00020
HKLF    4


REM  shelxt_a.res in Pbca
REM R1 =  0.0449 for    2611 Fo > 4sig(Fo)  and  0.0465 for all    2777 data
REM    169 parameters refined using      0 restraints

END

WGHT      0.0672      1.3595

REM Highest difference peak  0.450,  deepest hole -0.353,  1-sigma level  0.076
Q1    1   0.5795  0.6166  0.4012  11.00000  0.05    0.45
Q2    1   0.4166  0.4885  0.1893  11.00000  0.05    0.43
Q3    1   0.4170  0.3902  0.2390  11.00000  0.05    0.42
Q4    1   0.4158  0.6080  0.2259  11.00000  0.05    0.39
Q5    1   0.6609  0.4984  0.2416  11.00000  0.05    0.35
Q6    1   0.4162  0.4774  0.2779  11.00000  0.05    0.35
Q7    1   0.4007  0.5505  0.3892  11.00000  0.05    0.33
Q8    1   0.5889  0.4349  0.3341  11.00000  0.05    0.29
Q9    1   0.6021  0.6427  0.3618  11.00000  0.05    0.28
Q10   1   0.5981  0.7528  0.3988  11.00000  0.05    0.26
;
_shelx_res_checksum    4115

_shelx_hkl_file
;
   0   0   2 1076.47 97.2419  23
   0   0   2 864.836 76.2601  43
   0   0   3-5.87186 20.2931  23
   0   0   3 12.6750 19.7879  43
   0   0   4 1830.93 161.929  43
   0   0   5-10.6159 27.7075  43
   0   0  -5 6.71424 22.9729   2
   0   0  -6 257783. 2712.40   2
   0   0   6 263798. 2746.95  43
   0   0  -7 37.8379 41.7790   2
   0   0   7 67.8962 44.7612  43
   0   0   8 46398.7 1432.90  22
   0   0  -8 48444.5 1184.71   2
   0   0   8 46970.7 1187.50  43
   0   0  -9 2.92580 43.6908   2
   0   0   9-10.1959 36.1980  43
   0   0   9 6.43047 40.1357  22
   0   0  10 5925.79 579.350  22
   0   0  10 5455.75 453.144  43
   0   0 -10 5086.29 428.589   2
   0   0 -11-1.33916 34.0923   2
   0   0  11 63.0920 124.747  22
   0   0 -12 356.977 123.253   2
   0   0  12 427.099 175.681  22
   0   0  13 92.4689 124.329  22
   0   0 -13 24.3691 58.4589   2
   0   0  14 35531.0 1753.96  22
   0   0  15 17.0147 72.1586  22
   0   0  16 28067.4 1730.44  22
   0   0  17 71.9746 81.8419  22
   0   0  18 501.236 229.645  22
   0   0 -18 318.469 121.759  41
   0   0 -18 272.861 112.674  31
   0   0 -19 6.39723 31.1989  41
   0   0 -19 21.4346 53.8052  31
   0   0  19-14.1050 64.6413  34
   0   0 -20 3053.65 378.987  41
   0   0  20 3648.54 403.908  34
   0   0 -20 3308.48 412.081  31
   0   0 -21 22.0019 44.9754  41
   0   0  21 8.29340 61.7967  34
   0   0 -21 50.7055 85.7531  31
   0   0 -22 535.895 161.027  31
   0   0 -22 423.884 159.633   3
   0   0 -23 24.4781 66.4984   3
   0   0  23 135.426 132.567  12
   0   0 -23 61.2481 95.8217  31
   0   0  24 27582.3 1192.67  12
   0   0 -24 29211.0 1192.87  31
   0   0 -24 31718.7 1197.32   3
   0   0 -25 42.8009 61.4129   3
   0   0  25 61.2502 75.1803  12
   0   0  26 2772.89 342.634  12
   0   0 -26 2417.52 298.332   3
   0   0  27-129.764 71.8375  12
   0   0 -27 56.5314 37.4150   3
   0   0  28 9362.84 502.000  12
   0   0 -28 10483.4 489.240   3
  -1   0   0-0.47504 6.32870   1
   1   0   0 12.1478 10.2056   2
  -1   0   1 6.54827 13.9599   1
  -1   0  -1 28.0372 14.4096  20
  -1   0   1 15.3199 13.2844  21
   1   0   2 168302. 1423.23  43
   1   0   2 170378. 1788.73  23
  -1   0   3 29.4082 17.2946  21
   1   0   3 34.0335 21.8770  43
   1   0   3-1.03825 17.4411  23
   1   0   4 3560.95 197.033  43
  -1   0   4 3729.37 268.177  43
   1   0   4 3387.60 265.490  23
  -1   0   4 3397.55 160.634  21
   1   0  -4 3592.83 258.241   2
   1   0   5 0.13059 14.0312  43
   1   0  -5 17.7690 32.8228   2
  -1   0   5 36.0228 43.9262  43
  -1   0  -5 15.1609 21.0693  19
   1   0   5-13.6963 26.8250  23
   1   0   6 28259.3 708.873  43
   1   0  -6 30453.9 899.929   2
  -1   0  -6 31395.7 699.047   2
  -1   0   6 31090.7 914.873  43
   1   0   6 31867.2 940.708  23
  -1   0  -7 21.1731 21.3346   2
   1   0   7-5.51691 51.9886  23
   1   0  -7 47.9541 60.7503   2
   1   0   7 14.0122 30.2039  43
  -1   0  -8 5615.64 352.871   2
  -1   0   8 6140.38 539.220  22
   1   0   8 5632.23 371.947  43
   1   0  -8 6404.86 464.605   2
   1   0   8 6528.42 527.915  22
   1   0   8 7110.59 507.612  23
   1   0  -9-22.7177 67.9827   2
   1   0   9 64.4600 56.3791  43
  -1   0   9 46.8689 23.9007  21
  -1   0  -9 28.0775 47.3180   2
   1   0   9 32.8930 41.1650  22
  -1   0   9 19.8333 79.8931  22
  -1   0  10 180.249 106.577  22
  -1   0 -10 146.684 62.9226   2
   1   0  10 247.367 162.694  22
   1   0  10 210.161 99.3269  43
   1   0 -10 219.917 106.078   2
   1   0 -11-29.5847 62.2237   2
  -1   0 -11-1.25813 49.3977   2
   1   0  11 101.012 91.1267  22
  -1   0  11 20.1473 90.6619  22
   1   0  11 50.8537 46.9252  43
   1   0 -12 3597.91 424.079   2
   1   0  12 3328.30 473.470  22
  -1   0  12 4253.59 553.471  22
   1   0 -13 31.4610 69.9089   2
   1   0  13 13.7420 88.3184  22
  -1   0  13-9.29152 64.4139  22
   1   0 -14 85458.8 2335.54   2
  -1   0  14 86149.6 2810.59  22
   1   0  14 87595.2 2779.83  22
  -1   0  15-45.6679 86.6282  22
   1   0 -15 4.90442 34.3396   2
   1   0  15 59.6756 127.786  22
  -1   0  16 3749.99 625.625  22
   1   0  16 2466.56 503.062  22
   1   0  17-48.9129 154.333  22
  -1   0  17 46.3450 152.162  22
  -1   0  18 10261.4 1123.74  22
   1   0 -18 10856.0 711.898  31
  -1   0 -18 9727.63 637.051  41
   1   0  18 12428.9 1244.62  22
   1   0 -18 10319.0 665.588  41
  -1   0 -18 9576.78 664.686  31
   1   0 -19-45.2330 73.8247  31
   1   0 -19 49.7347 59.0384  10
  -1   0  19 16.2060 94.4780  34
   1   0  19 20.4982 32.4159  34
  -1   0  19 24.2053 54.2629  24
  -1   0 -19 74.7693 103.060  31
   1   0 -19-46.5682 62.0879  41
  -1   0 -19 51.2260 60.7846  41
  -1   0 -20 13059.1 812.215  31
   1   0  20 12956.2 741.032  34
   1   0 -20 12654.7 809.794  31
  -1   0 -20 12192.0 755.621  41
  -1   0  20 13182.4 769.906  34
  -1   0 -21-27.1757 61.4553  41
  -1   0 -21-56.3978 49.1959  31
   1   0 -21 10.5530 50.4264  31
   1   0  21-20.2068 31.9560  34
  -1   0  22 9779.10 732.294  12
   1   0 -22 11022.6 739.616   3
   1   0 -22 10237.8 728.677  31
  -1   0 -22 9470.63 678.093  41
  -1   0 -22 10316.5 733.207  31
  -1   0 -22 10162.8 731.479   3
  -1   0 -23 27.7592 65.7118  31
  -1   0 -23-15.7007 61.8252   3
  -1   0  23-44.2822 82.6815  12
   1   0 -23 24.4626 44.5536   3
   1   0 -24 1122.98 225.354   3
  -1   0  24 1458.62 271.004  12
  -1   0 -24 1116.74 234.576   3
  -1   0 -24 1073.99 231.274  31
   1   0 -25 30.3830 61.6647   3
   1   0  25 80.7380 116.358  12
  -1   0 -25 125.906 53.7415   3
  -1   0 -25-9.15369 45.3544  31
  -1   0  25-31.1128 80.7482  12
  -1   0 -26 4611.04 411.862   3
   1   0 -26 4685.80 399.195   3
   1   0  26 4592.42 434.626  12
  -1   0  26 5245.06 458.162  12
   1   0 -27 123.139 79.8770   3
  -1   0  27-49.0353 36.8704  12
   1   0  27 23.3381 61.4794  12
  -1   0 -27-51.2945 60.1473   3
   1   0 -28 385.618 94.1883   3
   1   0  28 347.963 94.7445  12
  -1   0  28 198.116 71.6198  12
  -1   0 -28 260.018 68.8987   3
   2   0   0 392070. 2978.47   2
  -2   0   0 386073. 2967.47   1
  -2   0  -1-7.89734 14.7676  20
   2   0   1-18.6720 13.7002   2
  -2   0   1 8.57463 11.8587   1
   2   0  -1 32.3792 26.2570   2
  -2   0   2 1520.61 133.805   1
  -2   0   2 1325.33 136.681  21
   2   0   2 1292.90 155.424  23
   2   0  -2 1366.49 160.170   2
  -2   0  -2 1619.72 131.649  20
  -2   0   3-23.3314 22.5889  21
   2   0   3 3.74292 26.4371  23
   2   0   4 63295.9 933.151  43
  -2   0   4 54126.0 921.520  21
  -2   0   5-0.60097 13.1859  21
   2   0   5 36.2116 27.7471  43
   2   0   5 46.7501 49.6042  23
   2   0   6 5531.57 298.126  43
  -2   0   6 6228.28 277.623  21
   2   0  -6 5720.00 439.919   2
  -2   0  -6 5829.33 230.747   2
   2   0   7-0.08352 35.4533  23
   2   0   7-8.35046 54.3332  22
  -2   0  -7 26.1350 41.7462  19
  -2   0   7 5.39364 17.4824  21
  -2   0  -7 8.60553 14.8201   2
   2   0  -7 1.36906 43.2757   2
  -2   0   7-7.83102 32.2686  22
   2   0   7 4.00590 32.0708  43
   2   0   8 11199.2 499.779  43
   2   0  -8 12095.7 703.144   2
  -2   0  -8 11528.9 476.279  19
  -2   0  -8 12579.0 442.466   2
   2   0   8 11847.6 725.050  22
  -2   0   8 10142.7 351.179  21
  -2   0   8 12299.4 777.177  22
   2   0   8 9588.42 613.199  23
   2   0   9-18.1666 52.2562  23
   2   0   9-5.10651 29.4004  43
  -2   0  -9-0.62669 25.1867   2
  -2   0   9-11.1042 48.1134  22
   2   0  -9 97.5739 89.9228   2
   2   0   9 81.8590 97.5500  22
  -2   0  10 10903.0 812.338  22
   2   0  10 11179.9 795.016  22
   2   0  10 8254.28 499.227  43
   2   0  10 10059.9 701.473  23
   2   0 -10 9990.67 695.784   2
   2   0  11 2.13823 75.5351  22
   2   0  11-42.7035 86.9512  23
   2   0  11 58.9228 27.2554  43
   2   0 -11 14.8058 47.7030   2
  -2   0  11-21.5789 51.0124  22
   2   0 -12 4119.39 504.112   2
  -2   0  12 3235.63 503.917  22
   2   0  12 4367.69 556.877  22
  -2   0  13-18.8031 105.348  22
   2   0 -13 22.1009 82.4827   2
   2   0  13 1.14715 82.4722  22
   2   0 -14 859.754 245.167   2
   2   0  14 530.555 220.572  22
  -2   0  14 780.741 255.601  22
   2   0  15-68.5512 141.234  22
  -2   0  15 66.5591 55.5705  22
   2   0 -15 86.3630 92.3516   2
   2   0 -16 10609.9 915.239   2
   2   0  16 10272.9 1042.94  22
  -2   0  16 9016.65 994.416  22
  -2   0  17 141.674 114.488  22
   2   0  17 51.6963 132.769  22
  -2   0 -18 2805.35 344.402  41
  -2   0  18 2485.47 552.179  22
  -2   0  18 2334.28 316.546  34
   2   0  18 2805.06 601.434  22
   2   0 -18 2333.27 332.674  31
  -2   0 -18 2374.52 333.884  31
  -2   0  18 2563.58 323.929  24
   2   0 -19 103.911 104.013  31
  -2   0  19 197.666 142.521  12
  -2   0  19 76.7130 73.8510  24
  -2   0 -19 18.8313 73.6667  41
  -2   0 -19 45.8006 93.9200  31
  -2   0  19 71.3548 56.1038  34
  -2   0  20 957.874 208.232  24
   2   0 -20 986.040 214.233  10
  -2   0 -20 906.524 204.486  41
   2   0 -20 749.474 196.590  31
  -2   0  20 1248.21 269.386  12
  -2   0 -20 944.928 219.457  31
  -2   0 -21 144.251 103.520  31
  -2   0 -21 50.3512 68.0592  41
   2   0 -21 5.31534 66.4187  10
   2   0 -21 6.20705 42.9073  31
  -2   0 -21 67.2087 50.0170   3
  -2   0  21 96.7740 94.2925  12
  -2   0  21 91.3899 66.3341  24
   2   0 -22 402.659 148.080   3
  -2   0 -22 670.710 199.575   3
   2   0 -22 348.189 127.752  10
  -2   0  22 424.174 185.622  12
  -2   0  22 242.860 91.5176  24
  -2   0 -22 384.749 141.801  31
  -2   0 -22 365.002 126.137  41
   2   0 -23 79.1899 95.8922   3
  -2   0  23 56.8987 87.7614  12
  -2   0 -23 9.45648 44.6221   3
  -2   0  23 14.2681 60.4367  24
  -2   0 -23-43.2327 72.2940  31
  -2   0 -23 9.39058 35.9685  41
  -2   0 -24 11137.1 721.382   3
   2   0 -24 10659.9 653.786   3
  -2   0 -24 9942.92 685.748  31
   2   0 -25 38.2715 90.4097   3
  -2   0  25 34.3474 77.4660  12
  -2   0 -25 88.8124 80.9405  31
  -2   0 -25 36.7092 95.8870   3
   2   0  26 3983.74 392.939  12
  -2   0 -26 2917.17 327.620   3
  -2   0 -26 3037.65 341.740  31
  -2   0  26 3407.03 365.892  12
   2   0 -26 3231.46 313.415   3
  -2   0  27 30.3960 51.6442  12
   2   0  27 77.0092 66.7372  12
   2   0 -27 6.95407 25.5938   3
  -2   0 -27-34.2577 40.9180   3
   2   0  28 779.209 142.074  12
  -2   0 -28 939.269 151.217   3
  -2   0  28 988.826 161.930  12
   3   0   0 28.8010 18.4991   2
  -3   0   0-7.33059 18.4888   1
   3   0  -1 55.9929 37.5791   2
  -3   0  -1-0.12815 20.0444  20
  -3   0   1-21.1796 19.9125   1
   3   0   1 30.9403 22.6306   2
   3   0  -2 166684. 2185.87   2
  -3   0   2 169630. 1921.61   1
  -3   0  -2 163150. 1762.30  20
  -3   0   3 46.6034 43.3566   1
  -3   0  -3-10.3455 20.6014  20
   3   0  -3 1.94470 40.4363   2
   3   0   3-63.4332 59.7818  23
  -3   0   4 9995.53 471.536   1
  -3   0  -4 10230.2 440.360  20
  -3   0   5-7.65354 25.3493   1
   3   0   5 0.07767 36.2846  23
   3   0   5 12.4545 27.3894  43
   3   0  -6 497390. 5209.87   2
   3   0   6 541773. 4160.30  43
   3   0  -7 14.5575 76.8183   2
   3   0   7 19.0898 57.8618  23
  -3   0   7 75.8540 75.3024  22
   3   0   7 17.2298 34.4736  43
  -3   0   8 17660.0 954.715  22
   3   0  -8 18127.1 922.366   2
   3   0   8 14747.6 569.871  43
  -3   0  -8 15024.0 640.877  19
  -3   0   9-88.4097 111.680  22
   3   0   9-1.19509 47.8357  23
   3   0   9-3.86115 28.5258  43
  -3   0  -9 7.88438 24.1725  19
   3   0  -9-39.1134 85.6141   2
   3   0   9-9.41288 82.0346  22
   3   0 -10 37420.0 1445.74   2
   3   0  10 27629.9 1245.99  23
   3   0  10 42084.3 1617.29  22
  -3   0  10 33118.0 1489.90  22
   3   0  11 115.353 105.881  23
   3   0  11 51.1190 92.9264  22
  -3   0  11 13.8079 85.8058  22
   3   0 -11 12.5860 77.1493   2
   3   0  12 51392.0 1888.42  23
  -3   0  12 45323.2 1932.14  22
   3   0  12 47517.6 1922.06  22
   3   0  13 73.5638 67.3706  22
  -3   0  13-83.3484 97.8927  22
   3   0  13-14.3477 58.0630  23
   3   0 -13 12.0093 77.7315   2
   3   0  14 44455.6 2042.30  22
   3   0 -14 39983.6 1777.01   2
  -3   0  14 41392.2 2023.20  22
   3   0  15-42.0179 94.8002  22
   3   0 -15-40.6846 38.7953   2
  -3   0  15-65.0913 117.045  22
   3   0 -16 2272.66 451.954   2
   3   0  16 2432.21 515.693  22
  -3   0  16 2288.26 531.270  22
  -3   0  17-19.1293 96.5213  22
   3   0  17 88.5242 118.780  22
   3   0 -17-18.4217 69.7941   2
   3   0 -18 36090.4 1360.72  31
  -3   0 -18 41064.4 1431.52  26
  -3   0  18 36184.4 1399.71  12
  -3   0 -18 36759.5 1277.72  41
  -3   0  18 39031.9 1313.20  24
  -3   0  19-17.5767 78.3268  12
  -3   0  19 49.3171 79.9477  24
  -3   0 -19 129.789 95.1459  31
  -3   0 -19 84.9545 91.5656  41
  -3   0  20 7376.12 575.064  24
  -3   0 -20 7608.21 630.882  31
  -3   0 -20 7499.13 609.371   3
  -3   0  20 8093.77 672.308  12
  -3   0 -20 7701.00 598.096  41
  -3   0 -21-107.678 124.097   3
   3   0 -21 57.9687 41.9571  10
  -3   0  21 130.911 83.9229  12
  -3   0 -21-86.9235 73.2475  41
  -3   0  21 84.1065 68.1932  24
  -3   0 -21 27.5659 36.7104  31
  -3   0 -22 5552.56 499.250  41
  -3   0  22 5966.98 565.357  12
  -3   0  22 4767.35 453.295  24
   3   0 -22 5279.48 477.129  10
   3   0 -22 4948.54 470.963   3
  -3   0 -22 7005.63 600.697  31
  -3   0 -22 5182.46 514.758   3
  -3   0  23 92.2614 104.226  12
   3   0 -23 53.2521 53.5451  10
  -3   0 -23 16.7012 44.7359  41
   3   0 -23 29.6847 50.5860   3
  -3   0 -23-12.9489 50.0704  31
  -3   0 -23 85.1839 90.6925   3
  -3   0  23 4.91545 48.2409  24
   3   0 -24 11325.0 636.673  10
  -3   0 -24 12586.1 765.196  31
   3   0 -24 11552.0 654.826   3
  -3   0 -24 11446.7 728.285   3
  -3   0 -25 34.0229 76.1665   3
  -3   0 -25-7.58153 55.3429  31
  -3   0  25-65.0317 72.4125  12
   3   0 -25-40.5174 46.6411   3
   3   0  26 922.576 205.703  12
  -3   0 -26 706.190 156.872  31
  -3   0  26 712.732 150.543  12
  -3   0 -26 714.851 154.716   3
  -3   0 -27-40.6739 37.9162   3
   3   0  27 62.1536 61.4741  12
  -3   0  27 41.5889 40.7760  12
   3   0  28 570.117 112.158  12
  -3   0  28 504.132 109.892  11
  -3   0 -28 619.816 119.761   3
  -3   0  28 720.405 131.835  12
   4   0   0 999999. 7266.08   2
  -4   0   0 990985. 7249.68   1
  -4   0   1-20.4151 46.7266   1
   4   0  -1-40.1866 51.1634   2
   4   0   1 18.9131 26.0338   2
  -4   0  -2 4733.88 290.565  20
   4   0  -2 4139.27 342.356   2
  -4   0   2 3851.57 304.339   1
  -4   0  -3-18.2991 36.4099  20
  -4   0   3 46.4909 59.5953   1
   4   0  -3 81.8734 71.1384   2
   4   0   3-19.5081 41.7063  23
  -4   0  -4 169690. 2104.76  20
   4   0  -4 172825. 2660.59   2
  -4   0   4 162925. 2225.25   1
  -4   0   4 151903. 2632.54  42
   4   0   4 166855. 2670.40  23
  -4   0  -4 148479. 2621.02  42
  -4   0   5-2.04362 40.5497  42
   4   0   5-0.54992 35.3327  43
   4   0  -5 46.5541 61.4817   2
  -4   0   5 31.0674 64.7297   1
   4   0   5 70.4497 70.2366  23
  -4   0  -5 15.9000 26.9224  20
   4   0   6 231.806 77.0841  43
   4   0   6 159.758 90.6180  23
  -4   0   6 107.924 55.2245   1
  -4   0  -6 180.468 83.0329  20
   4   0  -6 224.274 102.270   2
   4   0   7 31.5029 88.1286  23
  -4   0  -7 73.0880 56.3902  20
   4   0   7 14.4773 16.6810  43
  -4   0   7 6.78525 50.9129   1
   4   0  -7-4.99581 50.7923   2
   4   0   8 1526.88 306.025  23
   4   0   8 995.463 149.837  43
  -4   0   8 1192.47 223.138   1
   4   0  -8 1371.11 278.121   2
   4   0  -9-30.1174 118.899   2
  -4   0   9 6.19121 51.6346   1
   4   0   9 86.9774 92.4640  23
  -4   0  -9 17.6885 47.4903  19
  -4   0  10 5772.64 550.861   1
   4   0  10 6442.55 657.737  22
   4   0  10 4891.59 558.107  23
   4   0 -10 5916.23 631.799   2
   4   0  11 21.5160 59.9724  23
   4   0 -11-63.1055 80.1980   2
   4   0  11 78.6857 81.4844  22
   4   0  12 11.0558 49.2690  23
   4   0  12 105.805 94.6483  22
   4   0 -12 32.1046 51.0694   2
   4   0  13-46.1285 113.859  22
   4   0  13-29.0828 102.145  23
   4   0 -13 50.7464 97.5325   2
   4   0  14 17142.3 1311.45  22
   4   0  14 16610.3 1242.31  23
   4   0 -14 16666.3 1210.31   2
   4   0 -15 11.7555 120.716   2
   4   0  15 8.49136 100.036  22
  -4   0  15 115.063 162.396   1
   4   0 -16 2057.19 450.332   2
   4   0  16 2489.38 530.747  22
  -4   0 -17 5.58122 37.4806  26
  -4   0 -17-9.72761 68.3031  31
  -4   0 -17-14.0050 78.1323  41
  -4   0  17 59.9076 92.2183  12
   4   0  17 29.5533 110.281  22
  -4   0  17 73.3269 95.2772  24
   4   0 -17 2.03173 67.2128   2
  -4   0 -18 32.8772 36.0421  31
  -4   0 -18 177.826 116.479  26
  -4   0  18 93.0642 77.6616  24
  -4   0 -18 64.9386 74.4352   3
  -4   0 -18 90.0518 59.7105  41
  -4   0  18 327.094 157.899  12
  -4   0 -19 97.2312 79.2615   3
  -4   0 -19-32.4572 64.3203  41
  -4   0  19 106.734 98.2126  12
  -4   0 -19 14.1245 53.2545  31
  -4   0  19-53.6235 44.4365  24
  -4   0 -19 79.1386 113.443  26
  -4   0  20 7356.66 642.248  12
  -4   0 -20 7025.12 602.558   3
  -4   0  20 7211.92 579.022  24
  -4   0 -20 6846.30 599.790  31
  -4   0 -20 6483.84 544.244  41
  -4   0 -21 24.3483 47.8172  41
  -4   0  21 57.9641 55.4821  12
  -4   0 -21-4.63547 93.8894  31
  -4   0 -21 0.12081 57.0141   3
  -4   0  21 56.0007 66.9673  24
  -4   0 -22 6692.77 592.422  31
  -4   0 -22 5523.06 487.942  41
   4   0 -22 6515.77 543.137  10
  -4   0 -22 6747.62 570.030   3
  -4   0  22 6787.34 542.277  24
  -4   0  22 7736.72 646.262  12
  -4   0 -23-54.8346 45.4675  41
   4   0 -23 36.8917 43.8677  10
  -4   0 -23 18.7741 91.6782  31
  -4   0  23 20.1136 78.4977  12
  -4   0 -23 29.1534 46.7316   3
  -4   0 -24 5290.52 481.037  31
   4   0 -24 4310.29 392.898  10
  -4   0  24 5196.87 499.130  12
  -4   0 -24 4689.07 450.517   3
  -4   0 -25 48.4288 59.7738  31
  -4   0  25 37.6618 39.6328  12
   4   0 -25 155.721 82.2770  10
  -4   0 -25 27.0346 55.6990   3
  -4   0 -26 7494.07 498.955  31
  -4   0  26 7259.00 512.230  12
  -4   0 -26 7061.40 482.773   3
  -4   0 -27 35.3380 57.8265   3
  -4   0  27-73.6830 60.4102  11
  -4   0  27-25.2718 48.6491  12
   4   0  28 4264.81 290.675  12
  -4   0  28 4270.32 297.556  12
  -5   0   0 2.31824 56.6931  42
   5   0   0 4.71171 21.9812   2
  -5   0   0 22.8453 43.5339   1
  -5   0   1 22.0252 37.5083   1
  -5   0   1 12.3950 56.9976  42
  -5   0  -1 17.8283 38.4403  42
   5   0  -1 35.4596 61.5202   2
  -5   0   2 43312.7 1085.79   1
   5   0  -2 43640.4 1241.55   2
  -5   0  -2 40413.0 1371.27  42
  -5   0  -3 14.6725 25.1076  20
  -5   0   3-40.0012 25.8237   1
  -5   0  -3-27.7549 72.4107  42
   5   0  -3-23.4706 30.2053   2
   5   0   3-33.1324 38.5689  23
  -5   0   3-1.33226 40.5065  42
  -5   0  -4 17862.6 664.192  20
  -5   0   4 22857.0 1065.65  42
   5   0   4 22488.3 1062.65  23
   5   0  -4 20240.2 930.356   2
  -5   0  -4 21590.1 1007.06  42
  -5   0   4 18370.4 736.559   1
  -5   0   5 39.0300 96.9659  42
   5   0   5 48.0173 49.2556  23
  -5   0  -5 22.3836 22.0750  20
  -5   0   5 108.470 68.5075   1
   5   0  -5 58.7854 75.1075   2
   5   0   6 32344.8 951.236  43
  -5   0   6 44050.4 1591.30  42
   5   0  -6 39053.0 1440.67   2
  -5   0  -6 40339.5 1114.46  20
   5   0   6 40931.6 1475.10  23
  -5   0   6 35619.7 1131.23   1
  -5   0   7-2.05072 39.9692   1
   5   0   7 66.1320 58.3347  43
  -5   0   7-126.964 135.260  42
   5   0  -7-32.0705 96.5229   2
   5   0   7 48.7389 89.4311  23
  -5   0  -7 10.9729 55.9564  20
  -5   0  -8 43360.4 1324.59  20
   5   0  -8 52625.3 1800.26   2
   5   0   8 53173.3 1805.67  23
  -5   0   8 42889.1 1384.35   1
   5   0   9 24.2557 50.6566  23
  -5   0   9 32.5220 37.7753   1
   5   0  -9 71.6200 128.035   2
  -5   0   9 24.1546 97.4744  42
  -5   0  -9 69.1581 83.9704  20
   5   0  10 596.616 219.693  23
   5   0 -10 951.630 268.460   2
  -5   0 -10 899.138 213.157  20
  -5   0  10 1011.35 233.874   1
   5   0  11-8.62797 44.1729  23
   5   0  11-81.3308 44.2592  22
  -5   0 -11 67.4030 82.1858  20
   5   0 -11-33.2632 60.8326   2
  -5   0  11 16.0499 37.0609   1
   5   0  12 12635.0 1070.11  22
  -5   0  12 10561.0 854.913   1
   5   0 -12 11349.1 981.858   2
   5   0  12 8157.53 840.683  23
  -5   0 -12 9735.71 789.826  20
   5   0  13 119.758 151.781  23
   5   0  13 52.2002 90.4490  22
   5   0 -13-8.69538 59.7853   2
   5   0  14 1370.31 390.203  23
   5   0  14 1440.11 396.187  22
   5   0 -14 956.708 283.593   2
   5   0  15-20.2312 74.7327  23
   5   0 -15 33.2198 77.4019   2
   5   0  15-77.1050 62.2646  22
  -5   0  16 2552.89 329.570  24
  -5   0 -16 2764.16 365.191  31
  -5   0 -16 2643.46 353.907  26
   5   0  16 3130.04 634.676  22
  -5   0  16 3090.60 403.946  12
   5   0 -16 2866.04 557.106   2
  -5   0 -16 3061.92 371.567   3
  -5   0 -17 43.6367 38.0990  41
  -5   0  17-32.8383 48.6098  24
  -5   0  17 46.3790 42.8454  12
  -5   0 -17 5.37654 46.4051  26
  -5   0 -17-39.3480 43.9851   3
  -5   0 -17-67.5203 72.2503  31
  -5   0  18 3018.98 375.213  24
  -5   0 -18 2531.17 368.224  31
  -5   0 -18 3613.06 433.462  26
  -5   0  18 2638.12 382.187  12
  -5   0 -18 2490.88 329.624  41
  -5   0 -18 2471.58 351.067   3
  -5   0 -19 134.314 80.2723  41
  -5   0  19-53.9643 91.4679  24
  -5   0 -19-2.67082 58.0408  31
  -5   0 -19-6.04387 77.5180  26
  -5   0 -19-16.8689 66.3862   3
  -5   0  19-31.5735 86.5306  12
  -5   0 -20 466.716 158.021   3
  -5   0 -20 584.184 186.136  31
  -5   0 -20 542.877 182.823  26
  -5   0  20 533.532 157.646  24
  -5   0 -20 679.431 195.250  41
  -5   0  20 596.195 186.957  12
  -5   0 -21 16.7253 43.7145  41
  -5   0  21-107.262 121.176  12
  -5   0 -21 5.43702 46.8723  31
  -5   0  21 3.77149 56.8999  24
  -5   0 -21-73.9024 59.2831   3
  -5   0 -22 1974.67 280.605  41
  -5   0 -22 1751.49 302.316  31
  -5   0 -22 1813.86 311.820   3
  -5   0  22 1294.44 263.180  12
  -5   0  23 26.2015 62.7671  12
   5   0 -23-41.6757 73.3867  10
  -5   0 -23 0.70866 60.6933  41
  -5   0 -23 173.473 118.351   3
  -5   0 -23 45.3948 72.9378  31
  -5   0 -24 905.835 192.293  31
  -5   0 -24 649.489 149.917  41
   5   0 -24 875.142 177.235  10
  -5   0  24 691.519 167.758  12
  -5   0 -24 756.307 191.341   3
   5   0 -25-27.9956 25.7511  10
  -5   0  25-8.43466 30.7425  11
  -5   0  25 60.1563 82.6560  12
  -5   0 -25 10.1323 49.4735   3
  -5   0 -25 9.72585 59.9068  31
  -5   0 -26 3733.91 337.943   3
  -5   0 -26 4344.59 360.200  31
  -5   0  26 3488.87 327.862  11
   5   0 -26 3784.18 293.532  10
  -5   0  26 3790.99 348.377  12
  -5   0  27 115.986 58.8673  11
   5   0  27 22.7807 24.2225  12
  -5   0  27 131.308 70.7334  12
  -5   0 -27 36.1183 36.9074   3
  -6   0   0 375801. 5009.89  42
  -6   0  -1 40.9230 54.4247  42
  -6   0   1 34.2756 42.3928   1
  -6   0   1-7.82678 51.6963  42
   6   0  -1 1.41707 27.1540   2
  -6   0  -2 1038.75 226.884  42
  -6   0   2 1044.23 187.822   1
  -6   0   2 1234.97 261.545  42
   6   0  -2 1122.45 213.658   2
  -6   0   3 0.38795 47.0219   1
   6   0   3-40.4015 104.645  23
  -6   0  -3 7.44618 66.7087  42
   6   0  -3 48.6884 80.2322   2
  -6   0   3-17.9807 65.1375  42
  -6   0   4 760.225 154.376   1
  -6   0  -4 604.856 135.075  20
   6   0   4 673.677 214.779  23
   6   0  -4 629.151 177.313   2
  -6   0   4 435.643 177.574  42
  -6   0  -4 300.289 163.145  42
  -6   0   5 23.0889 48.3475   1
  -6   0  -5 12.6841 30.8003  20
   6   0   5 32.5676 95.8899  23
   6   0  -5 46.6121 63.2543   2
  -6   0   5-30.9279 45.5510  42
  -6   0  -6 37772.5 1110.52  20
   6   0  -6 33488.4 1442.30   2
  -6   0   6 26146.4 1365.66  42
  -6   0   6 26491.1 1019.48   1
   6   0   6 30255.6 1443.12  23
  -6   0   7-10.1128 70.2868  42
   6   0   7-32.4940 74.6308  23
  -6   0   7 28.2164 40.6143   1
   6   0  -7 22.9132 74.6183   2
   6   0  -8 1995.85 385.983   2
  -6   0   8 1493.65 343.136  42
   6   0   8 1837.87 373.230  23
  -6   0   8 1469.73 260.045   1
   6   0  -9 91.0694 87.5724   2
  -6   0   9-65.9017 89.8372  42
   6   0   9-26.5379 47.4836  23
  -6   0  10 1143.37 328.648  42
   6   0  10 859.434 273.976  23
   6   0 -10 1187.62 317.142   2
  -6   0  11-57.0955 115.067  42
   6   0  11 119.492 131.831  23
   6   0 -11-76.4351 78.5321   2
  -6   0  12 988.530 343.605  42
   6   0  12 999.260 286.906  22
   6   0 -12 714.133 258.320   2
   6   0  12 578.901 232.365  23
   6   0  13-9.98778 52.3973  22
   6   0 -13-33.7635 74.2591   2
   6   0  13 100.425 128.301  23
  -6   0  13 4.29017 54.3638  42
   6   0  14 1157.62 369.269  22
  -6   0  14 1557.52 450.997  42
   6   0  14 1311.51 369.183  23
   6   0 -14 1153.07 354.938   2
  -6   0 -15 75.8965 101.864  26
   6   0 -15-26.0978 54.6522   2
   6   0  15 8.88105 166.229  22
   6   0  15-133.595 131.869  23
  -6   0  15-30.5733 61.4056  12
  -6   0 -15 39.3773 62.3103  31
  -6   0  15 24.0331 33.1729  24
  -6   0 -16 4592.48 458.411   3
  -6   0 -16 4145.58 419.732  41
  -6   0 -16 5187.67 517.417  26
  -6   0 -16 3991.57 450.797  31
  -6   0  16 4186.89 484.725  12
  -6   0  16 4109.85 434.626  24
  -6   0  17 10.8094 88.6048  12
  -6   0 -17 35.5291 55.8333  26
  -6   0 -17 58.7270 56.4278   3
  -6   0  17 46.5816 49.0538  24
  -6   0 -17-6.85483 76.5082  31
  -6   0 -17 41.4374 79.2859  41
  -6   0  18 10115.7 778.936  12
  -6   0 -18 10264.5 748.934  26
  -6   0 -18 12812.8 794.880   3
  -6   0 -18 13736.8 861.708  31
  -6   0  18 11210.8 738.969  24
  -6   0 -18 11509.4 715.800  41
  -6   0 -19 41.6232 104.917  26
  -6   0  19 41.0532 103.985  24
  -6   0  19 26.1668 76.1774  12
  -6   0 -19 83.3427 112.455  31
  -6   0 -19-16.4406 42.8303   3
  -6   0 -19 20.3374 39.6354  41
  -6   0  20 1547.62 273.228  24
  -6   0 -20 1880.85 307.267   3
  -6   0 -20 1944.87 322.620  31
  -6   0 -20 1712.81 295.283  26
  -6   0 -20 1951.35 290.813  41
  -6   0  20 1451.36 304.483  12
  -6   0 -21-26.6287 68.5272   3
  -6   0  21 139.463 112.113  12
  -6   0 -21-1.55007 58.8475  31
  -6   0 -21-38.1648 52.1185  41
  -6   0 -22 111.399 75.0597  41
  -6   0  22-10.8718 65.6354  12
  -6   0  22 53.3845 43.7119  11
  -6   0 -22 73.9023 51.6632   3
  -6   0 -22 40.3270 44.8770  31
   6   0 -23 121.486 94.9990  10
  -6   0  23 65.8562 87.9288  11
  -6   0  23 27.2352 55.0975  12
  -6   0 -23 128.728 89.9258  31
  -6   0 -23 23.2325 41.6165   3
  -6   0 -24 38637.8 1181.09   3
  -6   0  24 33054.3 1160.71  11
   6   0 -24 34513.5 1100.84  10
  -6   0 -24 36793.8 1179.55  31
  -6   0  25 66.5482 66.1579  11
   6   0 -25 48.4391 47.0623  10
  -6   0  25 44.1470 66.1491  12
  -6   0 -25 80.1838 61.1612  31
  -6   0 -25 69.6972 59.7047   3
  -6   0  26 24384.3 804.328  11
   6   0 -26 25634.2 734.322  10
  -6   0  26 23780.0 833.316  12
  -6   0  27-16.2870 25.9560  12
   6   0  27 101.079 56.2328  12
  -7   0   0 57.3695 102.280  42
  -7   0   1-28.9794 133.203  42
  -7   0  -1 3.89542 57.2190  42
  -7   0   2 21448.3 935.737   1
   7   0  -2 21831.2 1052.95   2
  -7   0   2 24657.6 1307.15  42
  -7   0  -3-34.4409 99.6752  42
  -7   0   3-8.10995 59.5690  42
  -7   0   3 20.7603 48.3829   1
   7   0   3 38.0268 101.052  23
   7   0  -3-40.6290 67.3210   2
   7   0   4 14814.0 1026.37  23
   7   0  -4 14259.3 914.666   2
  -7   0   4 15354.9 1107.46  42
  -7   0  -4 16103.3 1064.24  42
   7   0  -5-45.5690 55.2490   2
  -7   0   5 50.9758 84.4266  42
   7   0   5-68.0726 65.6104  23
  -7   0   6 113332. 3048.62  42
   7   0  -6 118389. 2938.28   2
   7   0   7-16.8390 62.6215  23
   7   0  -7 46.9272 50.2574   2
  -7   0   7 49.6862 136.832  42
   7   0   8 22499.8 1366.66  23
   7   0  -8 18713.1 1217.81   2
   7   0   9 1.90941 46.3617  23
  -7   0   9 52.9063 74.6424  42
   7   0  -9 83.8839 125.331   2
   7   0  10 48002.5 2130.77  23
   7   0 -10 48374.9 2116.23   2
   7   0 -11 82.0842 156.949   2
  -7   0  11 15.1514 98.0437  42
   7   0  11 356.227 224.149  23
   7   0  12 1338.65 377.300  22
   7   0 -12 1688.27 418.165   2
  -7   0  12 1282.80 388.794  42
   7   0  12 1229.89 347.678  23
  -7   0  13-200.730 154.094  42
   7   0 -13-59.7047 48.9415   2
   7   0  13-83.5524 104.471  23
   7   0  13 9.74266 110.670  22
  -7   0  14 5021.38 471.753  24
   7   0 -14 4935.22 756.851   2
  -7   0 -14 5319.68 508.623  31
  -7   0 -14 5571.26 524.357  26
  -7   0  14 4412.23 492.592  12
   7   0  14 4033.13 714.156  22
   7   0  14 3441.99 641.343  23
  -7   0  14 4924.80 807.090  42
  -7   0  15-56.5633 67.8497  24
  -7   0 -15 22.8698 64.2764  26
  -7   0  15 166.700 135.907  12
  -7   0 -15-45.6652 75.8577  31
  -7   0 -15-38.8066 70.5540   3
  -7   0 -16 6854.08 605.743  26
  -7   0 -16 6557.72 583.028  31
  -7   0  16 4871.49 484.561  24
  -7   0  16 4793.66 525.406  11
  -7   0  16 4770.20 534.792  12
  -7   0 -16 6015.15 537.206   3
  -7   0  17 2.06106 47.3241  12
  -7   0 -17-35.9917 85.5956   3
  -7   0  17 117.902 129.799  11
  -7   0 -17 139.966 78.4540  31
  -7   0  17 32.7086 43.7488  24
  -7   0 -17 15.6866 48.8340  26
  -7   0 -18 8761.07 681.914  31
  -7   0 -18 6464.14 556.294   3
  -7   0  18 7520.02 657.869  11
  -7   0  18 8052.53 697.536  12
  -7   0  18 7277.06 599.406  24
  -7   0 -18 9855.62 729.022  26
  -7   0 -19-11.9127 52.3190  26
  -7   0  19-116.114 110.473  11
  -7   0 -19 25.4609 34.3774   3
  -7   0  19 17.1306 84.6606  12
  -7   0 -19 35.9494 54.0960  31
  -7   0  20 8711.31 710.305  12
  -7   0 -20 8766.09 621.966   3
  -7   0 -20 9320.16 683.776  31
  -7   0  20 7425.67 640.412  11
  -7   0 -20 9472.75 693.133  26
  -7   0  21 40.5847 72.5746  12
  -7   0 -21-42.7273 52.1950   3
  -7   0  21 12.7224 57.7433  11
  -7   0 -21 0.89954 48.5919  31
  -7   0 -21 47.5044 61.2585  26
  -7   0  22 2017.15 317.054  12
  -7   0 -22 1844.87 263.611   3
  -7   0  22 1760.88 286.082  11
  -7   0 -22 2362.23 316.831  31
  -7   0  23-68.3145 77.7898  12
  -7   0  23 71.2389 78.8667  11
   7   0 -23 27.5276 63.8238  10
  -7   0 -23-36.6049 38.6823   3
  -7   0 -23 54.7689 59.8214  31
  -7   0 -24 297.272 108.883  31
   7   0 -24 337.657 109.693  10
  -7   0  24 191.561 76.7031  11
  -7   0  24 246.760 98.8438  12
  -7   0 -24 259.951 96.8583   3
  -7   0 -25 19.0624 38.2752  31
  -7   0  25-24.5362 46.4642  12
  -7   0  25 70.2132 57.1978  11
   7   0 -25-39.8075 37.6995  10
  -7   0 -26 205.273 65.7100  31
  -7   0  26 339.971 91.7029  12
  -7   0 -26 331.110 91.5354  17
  -8   0   0 22149.1 1338.21  42
  -8   0   1-21.1593 74.9482  42
  -8   0  -1 54.3461 83.1587  42
  -8   0  -2 13961.6 1045.82  42
  -8   0   2 12884.1 1047.56  42
   8   0   2 14164.2 1080.91  23
   8   0   3 18.0974 49.1050  23
  -8   0   3 25.1931 105.415  42
  -8   0  -3 124.951 132.416  42
   8   0   4 2944.99 509.253  23
   8   0  -4 2698.84 432.047   2
  -8   0   4 3338.21 545.022  42
  -8   0  -4 3069.94 502.687  42
   8   0  -5 40.7492 55.2969   2
  -8   0   5-41.9187 85.8529  42
   8   0   5-33.6141 131.328  23
  -8   0   6 16471.0 1260.45  42
   8   0   6 13682.1 1156.63  23
   8   0  -6 16224.7 1131.43   2
  -8   0   7 22.5481 94.4639  42
   8   0  -7-93.3299 141.142   2
   8   0   7 221.109 171.702  23
   8   0  -8-22.3056 51.3378   2
   8   0   8 59.9030 44.3507  23
  -8   0   8-21.4132 89.0528  42
   8   0  -9-19.6489 109.118   2
   8   0   9 178.752 162.505  23
  -8   0   9 78.6240 93.2267  42
  -8   0  10 13096.0 1231.77  42
   8   0  10 14554.0 1248.35  23
   8   0 -10 13738.3 1175.27   2
   8   0  11 49.1632 118.141  23
   8   0 -11-82.6828 145.109   2
  -8   0  11-64.9453 82.7188  42
  -8   0  12 11497.4 1232.49  42
  -8   0  12 12922.3 839.073  12
   8   0  12 12900.8 1235.88  22
   8   0  12 10136.9 1113.26  23
  -8   0 -12 10195.2 706.982  26
  -8   0  12 11619.2 712.423  24
   8   0 -12 11605.7 1160.59   2
   8   0  13-25.3485 136.533  23
  -8   0 -13-64.6343 51.6847  31
  -8   0 -13 5.94954 80.5807  26
  -8   0  13-33.1124 45.9436  11
  -8   0  13 21.5670 57.1878  24
  -8   0  13-35.4072 47.6894  12
  -8   0  14 7454.48 660.573  12
  -8   0  14 6994.02 574.112  24
  -8   0  14 7376.82 638.983  11
  -8   0 -14 8974.78 678.645  31
  -8   0 -14 6849.92 604.980  26
  -8   0 -15 26.0327 62.2323  31
  -8   0 -15-9.76672 69.6442  26
  -8   0  15 28.5447 62.2049  12
  -8   0  15 67.5553 93.1149  11
  -8   0  16 4477.57 522.460  12
  -8   0  16 4088.42 497.058  11
  -8   0 -16 4336.38 485.306  31
  -8   0 -16 3313.06 433.901  26
  -8   0  17-158.075 101.070  12
  -8   0 -17-74.2218 98.7688  31
  -8   0 -17-25.6069 72.2270  26
  -8   0  17-54.2554 80.0744  11
  -8   0 -17 41.9816 71.6040   3
  -8   0 -18 11396.5 775.542  26
  -8   0  18 12286.3 845.343  11
  -8   0 -18 8959.35 621.605   3
  -8   0 -18 10034.8 726.954  31
  -8   0  18 11064.4 817.052  12
  -8   0 -19 30.7092 81.9796  26
   8   0 -19 43.2696 67.6041   9
  -8   0  19-90.1850 91.1597  12
  -8   0 -19-18.1663 37.2211   3
  -8   0 -19 35.0293 39.7168  31
  -8   0  19-0.65728 53.9123  11
  -8   0 -20 406.339 148.960  31
  -8   0 -20 366.398 143.197  26
   8   0 -20 228.252 98.2735   9
  -8   0 -20 176.481 85.7794   3
  -8   0  20 403.537 152.738  12
  -8   0  20 241.726 109.933  11
  -8   0  21-21.1541 44.1036  11
  -8   0 -21 3.99177 49.8608  31
  -8   0  21-65.8194 83.1609  12
  -8   0 -21-14.0452 87.0091  26
  -8   0 -21 75.1760 65.6963   3
  -8   0 -22-5.82816 50.5418  31
  -8   0  22 38.7574 54.9344  12
  -8   0 -22 89.0626 68.9059   3
  -8   0  22-90.1776 71.4295  11
  -8   0  23-105.569 91.4572  12
  -8   0  23-46.4709 63.6896  11
   8   0 -23 2.79883 27.9066  10
  -8   0 -23-57.6667 75.9986  31
  -8   0  24 1592.60 208.889  11
  -8   0  24 1588.66 227.013  12
   8   0 -24 1657.09 227.623  10
  -8   0 -24 1792.08 223.965  31
  -8   0 -25 54.3466 51.4319  31
   8   0 -25 23.6308 39.4000  10
  -8   0  25-18.9212 20.4983  11
  -8   0 -25-18.5809 28.5477  17
  -8   0  25-42.6045 48.4585  12
  -9   0   0 63.2078 125.780  42
  -9   0   1 15.5627 88.8644  42
   9   0   1 122.487 149.876  23
  -9   0  -1-27.8210 73.6250  42
   9   0   2 14483.0 1177.28  23
  -9   0  -2 16803.0 1243.06  42
  -9   0   2 17161.5 1279.50  42
  -9   0   3-17.2582 66.0043  42
  -9   0  -3 34.0931 74.4301  42
   9   0   3-42.2059 72.8075  23
  -9   0  -4 4125.20 647.820  42
   9   0   4 4708.97 683.693  23
  -9   0   4 5126.33 746.962  42
   9   0   5 67.7145 107.743  23
  -9   0   5 41.2878 54.1864  42
   9   0   6 25575.9 1623.10  23
  -9   0   6 20274.7 1497.00  42
  -9   0   7 4.68814 87.5348  42
   9   0   7 104.639 113.775  23
  -9   0   8 2124.68 515.173  42
   9   0   8 1477.67 414.434  23
  -9   0   9-47.5830 117.902  42
   9   0   9 152.626 179.815  23
  -9   0  10 18208.2 1557.32  42
  -9   0 -10 22615.6 1025.37  31
   9   0  10 21710.1 1611.43  23
  -9   0  10 21948.7 1108.77  12
  -9   0 -10 22680.8 1025.16  30
  -9   0 -11 19.1622 63.8338  36
  -9   0 -11 39.9284 67.3985  31
  -9   0  11 61.7753 67.8018  12
   9   0  11 124.617 105.984  23
  -9   0  11 64.4260 54.3986  11
  -9   0 -12 59703.2 1805.32  26
  -9   0 -12 63438.0 1812.34  31
  -9   0 -13-67.9297 106.078  26
  -9   0  13 18.5378 77.6811  11
  -9   0 -13 210.290 119.359  31
  -9   0  13 12.8226 98.7733  12
  -9   0  14 1170.59 265.383  11
  -9   0 -14 1659.95 295.956  31
  -9   0  14 931.685 258.972  12
  -9   0 -14 1356.72 271.967  26
  -9   0 -15 20.7525 68.4802  31
  -9   0  15 58.7668 70.8864  11
  -9   0 -15 3.40791 69.9972  26
  -9   0  15 27.5411 95.4533  12
  -9   0 -16 3144.48 411.541  31
  -9   0  16 2910.47 431.249  12
  -9   0  16 3294.26 442.079  11
  -9   0 -16 2709.21 377.300  26
  -9   0  17 15.8367 59.7834  11
  -9   0 -17 47.8751 84.7022  26
  -9   0 -17-62.4807 38.5220  31
  -9   0  17 179.590 91.2729  12
  -9   0  18 17889.5 1035.87  12
  -9   0  18 17338.4 973.243  11
  -9   0 -18 18346.3 952.226  31
   9   0 -18 18298.7 899.575   9
  -9   0 -18 17116.5 931.491  26
  -9   0 -19-0.11020 81.1768  31
  -9   0  19 27.4770 60.1673  11
  -9   0 -19-18.0599 82.0196  26
   9   0 -19 23.3034 64.2338   9
  -9   0  19-61.3885 77.0537  12
  -9   0  20 12553.2 808.470  12
  -9   0 -20 12973.7 739.960  31
  -9   0 -20 13123.1 746.416  26
  -9   0  20 11523.7 721.165  11
   9   0 -20 12999.5 669.621   9
   9   0 -21-10.4295 26.4551   9
  -9   0  21 131.720 78.7512  11
  -9   0 -21 44.4182 37.6415  31
  -9   0  21-81.4711 92.1768  12
  -9   0 -21 88.6667 81.5434  26
  -9   0 -22 9935.81 563.077  31
  -9   0  22 9161.64 597.042  12
  -9   0  22 9382.58 557.407  11
  -9   0 -23-24.0677 33.3738  31
  -9   0  23-61.8307 59.3955  11
   9   0 -23-0.89422 32.9367  10
  -9   0  23 5.35679 51.0206  12
  -9   0  24 1744.39 215.615  12
  -9   0 -24 1843.38 193.469  31
  -9   0 -24 2034.50 224.963  17
   9   0 -24 1766.29 202.257  10
 -10   0   0 59384.3 2526.98  42
  10   0   0 74658.0 2925.12  23
 -10   0  -1 2.54850 89.3481  42
 -10   0   1-38.3202 74.6248  42
  10   0   1 2.13125 73.2809  23
  10   0   2 225.911 175.752  23
 -10   0   2 91.4050 93.0379  42
 -10   0  -2 187.567 157.052  42
  10   0   3 10.9756 53.0395  23
 -10   0   3 44.7271 117.738  42
 -10   0  -3-134.365 142.539  42
 -10   0   4 1326.44 420.393  42
  10   0   4 1040.76 344.470  23
 -10   0   5-102.232 138.891  42
  10   0   5 70.4165 97.8724  23
 -10   0   6 8668.72 1039.67  42
  10   0   6 8742.10 1043.35  23
 -10   0   7 78.6559 73.5439  12
 -10   0  -7-3.61350 29.5602  30
 -10   0   7 0.31526 167.796  42
 -10   0  -7-35.7238 46.0086  31
 -10   0  -8 4310.91 449.565  31
 -10   0  -8 4686.52 487.541  40
 -10   0  -8 4365.43 443.858  30
 -10   0   8 4323.41 507.280  12
 -10   0   8 4210.32 471.370  11
  10   0   8 4746.28 762.458  23
 -10   0   9-24.8122 40.4946  11
 -10   0  -9 89.5602 45.8387  36
 -10   0  -9-25.4570 52.7382  30
 -10   0  -9 71.7221 91.8534  40
 -10   0   9 200.964 129.818  12
 -10   0  -9-1.02096 68.9884  31
 -10   0  10 9233.37 715.224  11
 -10   0  10 10432.4 808.996  12
 -10   0 -10 10247.5 709.956  31
 -10   0 -10 9727.96 709.099  40
 -10   0 -10 8108.80 630.070  30
 -10   0 -10 10501.2 718.909  36
 -10   0  11 68.8854 73.8930  11
 -10   0  11-72.9880 84.5830  12
 -10   0 -11-2.92372 42.0527  40
 -10   0 -11 41.6630 97.2072  36
 -10   0 -11 85.4331 85.7997  31
 -10   0 -12 1783.57 305.272  31
 -10   0  12 1587.96 302.130  11
 -10   0  12 1862.95 353.097  12
 -10   0 -12 2124.72 319.222  36
 -10   0 -12 1747.01 316.986  26
 -10   0 -13 240.647 124.141  31
 -10   0  13-17.6018 54.0111  11
 -10   0 -13-20.9046 68.9699  26
 -10   0  13 96.2040 130.421  12
 -10   0 -14 8549.70 675.550  26
 -10   0  14 10622.6 782.353  11
 -10   0 -14 8259.96 656.647  31
 -10   0  14 8880.76 751.280  12
 -10   0 -15 28.6982 57.2783  31
 -10   0  15-30.8560 77.3539  12
 -10   0  15-2.76609 55.3392  11
 -10   0 -15 27.7107 97.5851  26
 -10   0  16 1449.10 298.275  12
 -10   0  16 1923.08 328.620  11
 -10   0 -16 1384.62 261.387  31
 -10   0 -16 1240.68 255.440  26
 -10   0 -17-7.54341 53.6737  31
 -10   0  17-43.4296 60.3116  11
 -10   0 -17 42.9027 95.4461  26
 -10   0  17 16.5199 64.1855  12
  10   0 -17-40.6480 39.2330   9
 -10   0  18 442.687 140.355  11
 -10   0 -18 328.160 144.696  26
 -10   0  18 661.974 198.013  12
  10   0 -18 379.664 124.344   9
 -10   0 -18 284.131 115.163  31
  10   0 -19 112.956 87.7353   9
 -10   0 -19-30.3354 51.3472  31
 -10   0  19 46.0462 47.6612  12
 -10   0 -19-38.6790 70.4907  26
 -10   0  19-98.6945 61.4626  11
 -10   0 -20 190.370 104.336  26
  10   0 -20 173.453 73.9142   9
 -10   0  20 130.762 76.7592  12
 -10   0 -20 243.110 95.9149  31
 -10   0  20 214.966 112.561  11
 -10   0 -20 259.278 98.0361  16
 -10   0 -21-18.3176 38.1070  31
 -10   0  21 47.6375 49.8394  11
 -10   0 -21 10.1545 43.0928  26
 -10   0  21 5.81158 49.7016  12
  10   0 -21-23.7658 34.3761   9
 -10   0 -22 459.504 104.587  31
 -10   0  22 341.718 94.7846  11
 -10   0  22 589.720 145.473  12
 -10   0 -23 32.9229 24.9605  35
 -10   0 -23 53.7231 60.4932  17
  10   0 -23 73.3226 45.6978  10
 -10   0  23-5.54649 30.6905  12
 -10   0 -23-12.8206 16.1653  31
 -11   0   0 168.845 185.567  42
  11   0   0 117.004 171.866  23
 -11   0   0 57.6829 93.4079  12
  11   0   1-10.0217 115.594  23
 -11   0  -1 102.005 131.480  42
 -11   0   1 2.64423 87.0407  42
  11   0  -1-83.8001 60.0837  23
 -11   0   1-53.7089 68.0786  12
 -11   0  -1-50.6159 67.1484  39
 -11   0  -2 6304.95 513.097  39
 -11   0   2 6406.87 632.670  12
 -11   0   3-37.8474 52.8311  12
 -11   0  -3-88.9500 76.0164  39
 -11   0   4 2078.47 359.297  12
 -11   0  -4 2055.34 290.089  39
 -11   0  -4 2150.06 308.005  30
 -11   0   5 91.5042 90.8868  11
 -11   0  -5 33.5062 53.2245  39
 -11   0   5 35.2465 77.4814  12
 -11   0  -5 9.26467 62.9517  30
 -11   0  -6 1144.77 236.860  31
 -11   0   6 991.461 253.327  12
 -11   0   6 1301.35 265.456  11
 -11   0  -6 1074.50 223.389  30
 -11   0  -7 76.0328 81.1254  38
 -11   0   7 114.634 93.5127  12
 -11   0  -7-0.11393 61.9820  30
 -11   0  -7 50.5742 67.2657  40
 -11   0  -7-20.4335 47.6765  31
 -11   0   7 45.2165 65.0024  11
 -11   0  -8 315.838 115.215  30
 -11   0   8 587.795 192.441  12
 -11   0  -8 670.408 179.283  31
 -11   0   8 505.070 195.846  11
 -11   0  -8 647.466 188.713  36
 -11   0  -8 563.967 184.290  40
 -11   0  -9-2.01216 45.2590  31
 -11   0  -9 157.117 116.096  30
 -11   0   9-38.9609 45.1442  12
 -11   0   9-22.6590 63.2555  11
 -11   0  -9 108.082 90.2533  36
 -11   0  -9-5.43717 58.0502  40
 -11   0 -10 654.171 194.656  36
 -11   0  10 661.141 189.626  11
 -11   0 -10 756.617 189.442  31
 -11   0  10 659.880 229.266  12
 -11   0 -10 718.273 209.327  30
 -11   0 -10 706.393 185.758  40
 -11   0  11 139.411 138.335  12
 -11   0 -11 58.4556 85.8385  31
 -11   0 -11 46.5072 45.8058  40
 -11   0 -11-27.1236 97.2556  36
 -11   0  11 82.9834 99.0262  11
 -11   0  12 58851.8 1852.18  11
 -11   0  12 52235.1 1839.95  12
 -11   0 -12 56848.2 1767.00  26
 -11   0 -12 50888.8 1633.86  31
 -11   0 -12 55226.1 1692.29  36
 -11   0  13 235.485 151.858  11
 -11   0 -13 95.0066 83.8071  26
 -11   0 -13 33.1857 52.2898  31
 -11   0  13 68.8668 130.745  12
 -11   0  14 2411.05 358.761  11
 -11   0 -14 2474.58 358.783  26
 -11   0  14 2103.75 366.098  12
 -11   0 -14 2543.59 351.438  31
 -11   0 -15-29.0355 63.8480  31
 -11   0  15-103.803 45.4812  11
 -11   0  15-122.442 94.2989  12
 -11   0 -15 58.0118 103.973  26
  11   0 -15-38.6735 53.2373   9
 -11   0  16 6059.72 545.368  11
 -11   0 -16 5568.10 492.604  31
 -11   0 -16 5196.67 498.708  26
 -11   0  16 4748.22 516.679  12
  11   0 -16 6032.04 507.591   9
 -11   0 -17 77.8280 69.8663  31
 -11   0  17 80.4861 80.8940  11
 -11   0  17 104.997 93.7576  12
 -11   0 -17 72.2074 92.8860  26
  11   0 -17 36.5167 60.7894   9
 -11   0 -18 12038.7 693.322  26
 -11   0  18 12982.1 722.813  11
 -11   0 -18 14505.8 732.091  31
  11   0 -18 12640.6 669.278   9
 -11   0 -19 6.52277 36.7545  31
  11   0 -19-1.78524 51.0194   9
 -11   0  19 79.3072 68.7277  12
 -11   0 -19 36.0347 77.4286  26
 -11   0 -19 146.574 49.4930  16
 -11   0  19-8.62443 36.5068  11
 -11   0 -20 145.752 87.0405  31
 -11   0  20 116.562 67.8309  12
 -11   0 -20 123.773 60.6430  26
  11   0 -20 103.799 58.0869   9
 -11   0  20 163.955 77.7289  11
 -11   0 -20 127.306 55.6309  16
 -11   0  21 78.6051 59.0723  12
  11   0 -21 0.19248 27.3679   9
 -11   0 -21 17.7978 37.8053  31
 -11   0 -21 5.20705 39.9247  17
  11   0 -22 2464.13 231.098  10
 -11   0 -22 2707.36 243.324  17
 -11   0  22 2783.93 253.373  12
 -12   0   0 78912.3 1944.44  39
 -12   0   1 58.1987 75.9728  39
 -12   0  -1-84.8202 64.1399  39
 -12   0   2 44562.8 1581.93  12
 -12   0  -2 32953.2 1222.16  39
 -12   0   3 43.6933 133.836  12
 -12   0  -3 26.1523 56.6617  39
 -12   0  -3 47.8442 50.5450  30
 -12   0   4 30857.5 1345.72  12
 -12   0  -4 32553.1 1245.30  30
 -12   0  -5 25.0334 47.6712  39
 -12   0   5 47.5115 87.7320  12
 -12   0  -5 67.5848 68.5328  30
 -12   0   6 25607.3 1232.33  12
 -12   0  -6 24047.0 1088.60  30
 -12   0  -6 23627.6 1085.05  31
 -12   0  -7-8.72982 60.7473  31
 -12   0   7 39.9120 87.6124  12
 -12   0  -7-67.7159 42.4338  30
 -12   0  -7 108.692 97.3566  40
 -12   0   7 107.368 98.4579  11
 -12   0  -7-2.22681 42.9902  36
 -12   0   8 5459.38 575.758  12
 -12   0  -8 5578.74 527.375  31
 -12   0  -8 5262.02 548.268  40
 -12   0   8 5686.75 560.302  11
 -12   0  -8 4536.56 487.032  30
 -12   0  -8 4815.36 511.389  36
 -12   0   9-53.3735 90.1407  11
 -12   0  -9-69.3217 105.731  40
 -12   0   9 85.4149 51.0013  12
 -12   0  -9-104.171 84.0601  36
 -12   0  -9 47.5264 52.1383  30
 -12   0  -9 67.7384 46.8276  31
 -12   0 -10 6923.29 601.880  36
 -12   0 -10 8986.22 692.985  40
 -12   0  10 9308.51 771.972  12
 -12   0 -10 7766.12 614.248  31
 -12   0  10 8188.91 680.588  11
 -12   0  11 47.4488 57.9618  11
 -12   0 -11 19.6282 60.4433  36
 -12   0 -11-4.68563 65.6124  31
 -12   0 -11 20.8596 69.5068  40
 -12   0  11 46.7801 51.5377  12
 -12   0  12 7365.81 621.711  11
 -12   0 -12 8942.36 649.256  31
 -12   0 -12 8314.66 654.654  26
 -12   0 -12 8832.68 650.550  40
 -12   0 -12 9147.80 664.253  36
 -12   0 -13-14.4154 41.4289  31
 -12   0  13-1.11495 84.2322  12
 -12   0 -13-76.3820 84.1142  26
  12   0 -13 137.832 125.844   9
 -12   0  13 65.9868 75.5380  11
 -12   0 -13 158.269 108.667  36
 -12   0  14 96.2137 69.8690  11
 -12   0 -14 53.8265 63.4274  26
  12   0 -14 271.881 154.912   9
 -12   0 -14 138.151 66.2923  31
 -12   0  14 133.111 103.120  12
 -12   0  15-102.536 108.253  12
 -12   0  15 111.842 61.9869  11
 -12   0 -15 99.6332 73.1185  31
 -12   0 -15-3.04092 38.5401  26
  12   0 -15 131.985 112.397   9
 -12   0 -16 2237.72 289.415  31
 -12   0  16 2209.59 324.240  12
  12   0 -16 1868.46 267.767   9
 -12   0  16 1824.09 267.699  11
 -12   0 -16 2255.24 304.934  26
 -12   0  17 49.9591 41.5732  11
  12   0 -17 83.5099 76.6685   9
 -12   0 -17 28.7263 34.0053  31
 -12   0 -17 33.4684 72.9850  26
 -12   0  17-31.4070 86.3168  12
 -12   0  18 8850.49 580.917  12
 -12   0 -18 10397.5 581.593  16
 -12   0 -18 9218.34 514.064  31
 -12   0  18 9170.42 520.292  11
  12   0 -18 9009.05 507.560   9
 -12   0 -18 9014.17 533.720  17
 -12   0 -18 9541.80 548.342  26
 -12   0 -19 44.2537 36.2512  16
  12   0 -19 16.3785 40.1236   9
 -12   0 -19 64.5398 54.1800  17
 -12   0 -19 25.5764 27.6074  31
 -12   0 -19 44.2266 40.1748  26
 -12   0  19 39.6639 32.5327  12
 -12   0 -20 202.602 71.0434  26
  12   0 -20 233.418 65.7775   9
 -12   0  20 198.055 78.1191  12
 -12   0 -20 361.875 83.8497  16
 -12   0 -20 240.490 75.9161  17
 -12   0 -20 256.278 69.8792  31
  12   0 -21 53.6704 45.3120  10
 -13   0   0 53.2737 63.5624  39
 -13   0  -1 61.9150 67.7300  39
 -13   0   1 76.3801 74.9762  39
 -13   0  -1-18.7164 45.7565  30
 -13   0  -2 21676.1 1020.24  30
 -13   0   2 21079.0 1009.89  39
 -13   0   3 99.1454 169.333  12
 -13   0  -3 5.40683 58.7281  39
 -13   0  -3-1.84121 55.9051  30
  13   0  -4 6555.46 531.767   9
 -13   0  -4 6976.58 550.830  39
 -13   0   4 9069.07 751.999  12
 -13   0  -4 8088.44 615.230  31
 -13   0  -4 10202.6 686.802  30
 -13   0  -5-28.2055 40.9497  40
 -13   0  -5-28.2617 75.7906  31
 -13   0  -5-8.49039 52.8402  30
 -13   0   5-61.6271 92.7706  12
 -13   0  -5-49.0697 51.7724  36
  13   0  -5 72.3618 75.7517   9
 -13   0  -6 15232.6 858.111  30
 -13   0  -6 14469.6 865.591  31
 -13   0  -6 17660.8 1010.40  40
 -13   0   6 18281.4 1050.63  12
 -13   0  -6 19928.3 1048.71  36
  13   0  -6 16760.8 877.224   9
 -13   0  -7 37.2476 93.1159  30
 -13   0  -7 65.4572 71.8463  31
 -13   0   7 137.386 124.088  12
 -13   0  -7 145.807 97.9533  36
 -13   0  -7 35.9459 89.8914  40
  13   0  -7 27.7453 86.9117   9
  13   0  -8 1004.34 226.940   9
 -13   0  -8 771.207 193.752  31
 -13   0  -8 779.508 192.466  36
 -13   0  -8 631.543 202.058  40
 -13   0   8 762.254 200.948  12
 -13   0  -8 1058.22 230.205  30
 -13   0  -9 6.70242 34.4103  31
 -13   0  -9 64.2125 56.8399  36
 -13   0  -9-0.50363 72.7734  40
  13   0  -9 123.498 107.309   9
 -13   0   9-37.9159 94.5903  12
 -13   0  10 2972.59 423.128  12
  13   0 -10 3446.76 400.998   9
 -13   0 -10 3124.14 377.940  31
 -13   0 -10 2745.12 371.809  36
 -13   0 -10 3191.93 393.297  40
 -13   0 -11 30.8184 62.5732  40
 -13   0 -11 50.7716 50.1148  26
 -13   0 -11 23.1645 61.8263  36
 -13   0  11 139.286 107.949  12
 -13   0 -11-12.6770 41.6967  31
  13   0 -11-71.7969 70.0055   9
  13   0 -12 4555.89 446.586   9
 -13   0 -12 4884.01 446.879  31
 -13   0 -12 4134.72 418.207  36
 -13   0  12 4536.54 494.108  12
 -13   0 -12 5141.73 482.771  26
  13   0 -13 45.8880 54.0767   9
 -13   0 -13 38.5676 32.6244  31
 -13   0 -13-47.4449 88.1071  26
 -13   0  13-4.67201 60.6946  12
  13   0 -14 120.966 82.3924   9
 -13   0  14 167.771 91.9194  12
 -13   0 -14 174.917 82.4310  26
 -13   0 -14 102.102 72.6840  31
 -13   0  15-21.2165 54.9459  12
 -13   0 -15-5.69824 48.6253  31
 -13   0 -15 50.9976 61.3037  17
  13   0 -15 14.1527 42.7531   9
 -13   0 -15 37.3773 44.3072  26
 -13   0  16 4225.25 398.524  12
 -13   0 -16 3599.95 316.738  17
 -13   0 -16 4351.60 370.134  26
  13   0 -16 3683.68 329.519   9
 -13   0 -16 4056.14 336.757  31
  13   0 -17 23.6333 29.2238   9
 -13   0 -17 8.48260 28.3579  31
 -13   0  17 73.2938 67.4861  12
 -13   0 -17 68.4890 54.5103  17
 -13   0 -17-17.3630 31.7436  26
 -13   0 -17 57.3629 56.4145  16
 -13   0 -18 7192.65 378.848  17
 -13   0 -18 7021.28 359.089  31
 -13   0 -18 7950.48 434.768  16
  13   0 -18 7573.21 404.813   9
 -13   0 -18 7949.50 427.304  26
 -13   0  18 7667.01 460.930  12
 -13   0  19 43.5122 49.8521  12
 -13   0 -19 28.1054 36.7020  26
  13   0 -19 41.1297 37.9259   9
 -14   0   0 14119.6 811.132  30
 -14   0   0 17781.3 867.551  39
 -14   0  -1-57.8307 80.7104  30
 -14   0   1 116.307 82.6102  39
 -14   0  -1-0.30123 52.2131  39
 -14   0   1 107.877 198.251  30
 -14   0  -2 229.966 146.546  36
 -14   0   2 147.543 115.167  39
 -14   0  -2 173.073 91.2857  30
 -14   0  -2 152.140 79.9617  39
 -14   0   3 8.69823 60.3828  39
 -14   0  -3-34.4764 85.7528  36
 -14   0  -3 67.8631 49.3747  31
 -14   0  -3 1.18928 64.0074  30
 -14   0  -4 2947.35 365.898  30
 -14   0  -4 2703.29 392.163  40
 -14   0  -4 2601.15 367.102  31
 -14   0   4 2949.79 367.371  39
 -14   0  -4 2848.88 396.857  36
 -14   0   5-10.7033 80.7828  12
 -14   0  -5 58.7231 117.532  30
 -14   0  -5 0.40590 68.3530  31
 -14   0  -5 8.32572 108.588  36
 -14   0   5 122.127 104.016  39
 -14   0  -5 30.9359 44.8869  40
  14   0  -5 64.4378 59.7812   9
 -14   0  -6 10569.0 673.724  31
 -14   0  -6 9411.43 639.410  30
  14   0  -6 10088.4 628.115   9
 -14   0  -6 9757.41 707.294  36
 -14   0  -6 10349.8 733.728  40
 -14   0   6 9023.11 738.420  12
 -14   0   6 8202.28 541.698  41
  14   0  -7 122.019 101.654   9
 -14   0  -7 74.6768 77.8516  31
 -14   0  -7 225.240 109.498  36
 -14   0  -7-0.20751 69.4897  30
 -14   0  -7 108.285 48.7300  40
 -14   0   7 110.566 72.8044  36
 -14   0   7 33.8837 69.2510  12
 -14   0   8 486.875 175.702  12
 -14   0  -8 452.445 154.457  40
  14   0  -8 522.271 150.541   9
 -14   0  -8 576.313 157.555  31
 -14   0  -8 541.317 165.409  36
 -14   0   9 58.2117 83.4336  12
 -14   0  -9 63.1217 69.1707  31
  14   0  -9-41.0956 81.5838   9
 -14   0  -9-88.4313 91.2947  36
 -14   0  -9 102.589 90.2666  40
 -14   0 -10 1429.62 235.670  36
 -14   0 -10 2106.92 291.260  40
 -14   0 -10 1977.58 271.005  31
  14   0 -10 1859.90 267.550   9
 -14   0 -10 2016.51 295.589  26
 -14   0  10 1977.98 317.888  12
 -14   0  11 63.2404 66.4078  12
 -14   0 -11-57.1248 91.4388  26
 -14   0 -11 26.8574 42.1529  31
  14   0 -11-9.56845 64.4180   9
 -14   0 -11-17.7495 56.5673  36
 -14   0 -12 8053.92 506.521  31
 -14   0 -12 7759.39 539.394  26
 -14   0  12 8597.37 616.369  12
  14   0 -12 7893.00 516.371   9
 -14   0 -13 91.7243 57.5190  31
  14   0 -13-29.0199 46.0925   9
 -14   0 -13 25.3798 32.5859  26
 -14   0  13-29.5901 51.2563  12
 -14   0 -14 592.671 134.815  26
 -14   0 -14 467.105 110.049  31
  14   0 -14 471.361 111.435   9
 -14   0  14 407.177 121.766  12
  14   0 -15-0.12227 27.3304   9
 -14   0  15-61.2103 44.9919  12
 -14   0 -15 4.59734 33.1409  31
 -14   0 -15-63.0455 55.6145  26
 -14   0 -15 3.14310 36.3420  16
 -14   0 -16 31.6792 26.8665  26
  14   0 -16 38.0093 21.3104   9
 -14   0  16 52.5069 37.2882  12
 -14   0 -16-25.6784 29.7300  16
  14   0 -17-13.2878 30.5039   9
 -14   0 -17-29.3103 24.7637  26
 -14   0 -17 26.1350 42.2479  16
 -14   0  17-36.5867 39.1517  12
 -15   0   0 20.2252 54.3554  39
 -15   0   0 22.4153 70.1810  30
 -15   0   0 32.7315 55.2282  36
 -15   0  -1 93.3124 132.812  31
 -15   0   1-62.8447 223.563  30
 -15   0  -1 47.4353 38.7310  36
 -15   0   1 112.859 141.075  36
 -15   0  -1-13.9607 66.0260  30
 -15   0   1 28.3051 42.4848  39
 -15   0  -2 16528.6 909.120  40
 -15   0  -2 17380.3 825.735  30
 -15   0  -2 17433.4 804.772  31
 -15   0   2 16409.2 869.721  36
 -15   0   2 15480.1 794.506  30
 -15   0  -2 17883.6 918.818  36
 -15   0  -3-5.50093 34.2093  31
 -15   0   3 86.8498 111.352  36
 -15   0  -3-29.1592 38.6756  30
 -15   0   3 60.2953 105.456  30
 -15   0   3-15.8995 46.2268  39
 -15   0  -3 11.5753 62.5584  40
 -15   0  -3 37.5635 101.738  36
 -15   0   4 754.735 175.757  39
 -15   0   4 1053.49 216.463  36
 -15   0  -4 1017.07 210.438  40
 -15   0  -4 869.173 213.809  36
 -15   0  -4 937.175 190.142  30
 -15   0  -4 897.928 173.858  31
 -15   0  -5-60.1034 61.1943  40
 -15   0  -5 24.9775 55.6292  36
 -15   0   5 118.521 88.7666  36
 -15   0   5 37.4685 44.5249  39
 -15   0  -5-28.3650 46.8461  30
 -15   0  -5 72.9762 56.6342  31
 -15   0  -6 7972.87 541.378  30
 -15   0  -6 7927.73 586.521  36
 -15   0  -6 7931.19 587.316  40
 -15   0   6 9423.50 576.176  36
 -15   0  -6 9855.45 581.748  31
 -15   0   6 10195.1 612.720  39
 -15   0   7 26.5983 61.2194  39
 -15   0  -7 116.968 98.4269  40
 -15   0  -7 138.320 102.819  36
 -15   0  -7 20.0459 71.0310  31
  15   0  -7 89.2488 66.6425   9
 -15   0  -8 23394.4 858.732  31
 -15   0   8 25759.0 956.827  39
 -15   0  -8 26564.3 1018.87  36
 -15   0  -8 24390.0 974.181  40
 -15   0  -9 132.075 89.6627  26
 -15   0  -9-5.68757 45.7388  40
 -15   0  -9 120.964 102.206  36
  15   0  -9 129.701 85.3529   9
 -15   0   9-24.7750 45.6317  39
 -15   0  -9 13.1637 54.4230  31
 -15   0 -10 3441.54 334.737  36
 -15   0 -10 3271.43 324.996  26
  15   0 -10 2956.76 295.586   9
 -15   0  10 3222.02 324.344  39
 -15   0 -10 3002.70 282.730  31
 -15   0  11 28.6905 26.8330  39
 -15   0 -11 43.0234 41.0091  31
 -15   0 -11 101.367 58.3949  16
 -15   0 -11-40.4607 25.9374  26
  15   0 -11-50.9157 39.2959   9
 -15   0 -12 8875.94 507.925  16
 -15   0 -12 8202.69 407.427  31
 -15   0 -12 7446.40 451.562  26
  15   0 -12 7349.56 425.924   9
 -15   0  12 9374.43 505.292  39
 -15   0  13 35.7694 35.5838  39
 -15   0 -13 25.5712 40.7285  16
 -15   0 -13 138.388 77.7379  26
  15   0 -13 11.9614 28.3756   9
 -15   0 -14 10991.5 491.757  16
 -15   0  14 10248.8 462.575  39
  15   0 -14 9927.16 437.053   9
 -16   0   0 24772.4 969.927  36
 -16   0   0 25059.6 1010.27  40
 -16   0   0 25174.9 893.261  30
 -16   0   1 774.879 341.243  30
 -16   0   1 127.198 144.746  31
 -16   0  -1 104.739 73.4591  40
 -16   0  -1 799.734 242.645  30
 -16   0  -1 69.4975 101.023  36
 -16   0   1 66.0319 93.1138  40
 -16   0  -1 73.3252 72.1188  31
 -16   0   1 76.6611 79.9508  36
 -16   0  -2 16244.8 781.593  36
 -16   0  -2 14859.5 689.150  30
 -16   0   2 18875.8 871.630  40
 -16   0   2 14276.9 709.150  36
 -16   0   2 10542.8 529.394  31
 -16   0  -2 13614.4 629.155  28
 -16   0  -2 13855.1 610.415  31
 -16   0  -2 18287.1 837.072  40
 -16   0   2 16247.5 716.160  30
 -16   0   3-58.2599 39.3288  31
 -16   0   3 64.3905 58.6682  36
 -16   0   3 146.604 215.423  30
 -16   0  -3 27.5475 45.8170  31
 -16   0  -3 1.63052 58.3952  40
 -16   0   3-0.26367 52.2164  39
 -16   0  -3 98.2235 90.2945  36
 -16   0  -3-43.5228 39.8243  30
 -16   0  -4 1125.96 207.836  40
 -16   0  -4 1752.79 229.722  30
 -16   0   4 1854.38 239.778  36
 -16   0   4 1801.10 218.351  39
 -16   0   4 1821.64 232.047  30
 -16   0  -4 1754.17 209.651  31
 -16   0  -4 1727.66 248.380  36
 -16   0   5 77.2571 65.2852  36
 -16   0   5-1.16251 60.3259  30
 -16   0  -5 60.2787 61.7034  36
 -16   0  -5-71.8955 57.4664  40
 -16   0  -5 8.84353 25.2243  31
 -16   0   5-8.56800 47.8633  39
 -16   0  -6 6456.47 457.790  36
 -16   0   6 7869.18 473.694  30
 -16   0  -6 7362.66 490.834  40
 -16   0  -7 53.2763 56.3237  26
 -16   0  -7-42.8947 44.5018  16
 -16   0  -7-30.0723 37.2849  40
 -16   0   7 28.0055 40.2625  39
 -16   0   7-23.4294 55.0189  30
 -16   0  -7-39.3268 63.1274  36
 -16   0  -8 7617.75 423.696  16
 -16   0  -8 8144.39 479.474  36
 -16   0  -8 7923.86 468.302  26
 -16   0   8 7234.47 432.465  30
 -16   0   8 8499.07 453.957  39
 -16   0   9-78.6879 43.6127  30
 -16   0   9 52.7988 43.5939  39
 -16   0  -9 9.43772 28.0865  16
  16   0  -9 18.3532 30.3209   9
 -16   0  -9 30.5922 35.9824  26
 -16   0 -10 80.0527 38.5217  16
 -16   0  10 78.4250 46.8611  39
 -16   0 -10 189.077 58.9898  26
 -16   0  10 65.0188 22.6362  30
 -16   0  10 170.604 65.9190  40
 -16   0  11-12.1284 27.5017  30
 -16   0 -11 85.8014 48.1276  26
 -17   0   0 52.7627 49.0268  36
 -17   0   0 56.2577 41.9313  30
 -17   0   0 41.7542 38.3841  40
 -17   0   1 20.9293 43.6730  28
 -17   0  -1 108.339 183.569  40
 -17   0   1 65.7787 60.9145  36
 -17   0   1 252.165 177.284  30
 -17   0   1-25.4794 53.8588  40
 -17   0  -1 361.033 178.663  30
 -17   0  -1 113.197 74.8557  36
 -17   0   2 13827.3 565.193  36
 -17   0  -2 16319.4 664.788  40
 -17   0   2 12054.4 519.982  28
 -17   0   2 18287.4 631.876  30
 -17   0   2 19007.9 724.655  40
 -17   0  -2 14633.0 616.071  36
 -17   0   3 69.4032 29.7557  40
 -17   0  -3 26.8443 39.7756  36
 -17   0  -3 63.0593 60.9343  40
 -17   0  -4 1581.77 189.703  40
 -17   0  -4 1514.38 193.193  36
 -17   0   4 1735.32 187.188  30
 -17   0  -4 1385.32 179.083  26
 -17   0   4 1694.45 206.659  40
 -17   0  -5-80.0348 48.5790  26
 -17   0   5-0.70882 29.9863  30
 -17   0  -5 1.60338 17.7392  40
 -17   0   5 16.7927 37.0343  40
   0   1   0 12.8388 18.3475   1
   0  -1   0 19.4493 12.8607  20
   0  -1   0 7.61922 12.2570  43
   0   1  -1 5.53523 23.1729   1
   0  -1  -1 7.07747 17.3206  20
   0   1   1 0.12264 12.4110  22
   0   1   1 8.48917 12.4802   1
   0  -1   2 14.4915 13.8045  22
   0  -1   2 0.88484 12.8861  37
   0   1   2 14.1752 23.1139  22
   0  -1   3 24.9856 38.8480  22
   0   1   3 32.8015 43.8700  22
   0  -1  -3 14.1573 11.7533  21
   0  -1   4 14.9041 40.0533  22
   0  -1  -4 34.0677 13.5552  21
   0   1   4 50.2680 35.0019  22
   0  -1   4-22.0826 19.2257  43
   0   1   5 49.0846 58.8402  22
   0  -1   5-2.71754 23.9179  43
   0  -1   5 92.3561 75.5290  22
   0  -1   6-0.63196 40.3950  22
   0   1   6 50.7803 60.1873  22
   0  -1   6-26.2630 51.5593  43
   0  -1   7-0.07204 43.8163  43
   0   1   7-11.6413 59.0752  22
   0  -1   7 43.8325 43.9758  22
   0  -1  -8 38.8602 49.2406   2
   0  -1   8 54.7022 55.1855  22
   0  -1   8 15.5119 46.8183  43
   0   1   8 80.8668 83.0309  22
   0   1   9 27.8750 38.1198  22
   0  -1   9-48.4248 49.9226  43
   0  -1  -9 36.5973 40.5782   2
   0  -1   9 18.5599 62.7635  22
   0  -1  10-14.7744 37.6097  43
   0  -1  10-61.0554 79.5715  22
   0   1  10-15.8833 76.1982  22
   0   1 -11-5.19915 75.1510   2
   0  -1  11-45.7237 84.4042  22
   0   1  11 98.1797 70.2638  22
   0  -1  11 70.3983 87.2201  43
   0   1  12 14.0575 90.2860  22
   0  -1  12 65.8914 60.6115  43
   0  -1  12-9.65978 65.9349  22
   0   1 -12-49.5892 44.7115   2
   0  -1  13 88.7090 97.3757  43
   0   1  13 6.70788 87.6226  22
   0  -1  13 149.539 117.697  22
   0   1 -13-5.43350 73.8253   2
   0   1 -14 39.8902 66.7794   2
   0  -1  14 50.0805 107.091  22
   0  -1  14 113.128 101.126  43
   0   1  14 51.7434 110.842  22
   0  -1  15 136.577 120.601  22
   0   1  15 0.94386 89.8807  22
   0   1  16 37.9342 77.8605  22
   0  -1  16 19.3800 65.0867  22
   0   1  17 96.3775 130.512  22
   0  -1  17-52.4635 144.161  22
   0  -1 -18-8.49968 64.1721  10
   0   1  18 78.0196 138.883  22
   0   1 -18-49.3349 58.2626  31
   0  -1 -18 29.8292 32.3680  31
   0  -1 -18 20.6013 34.7596  41
   0  -1  18 72.4196 148.382  22
   0   1 -18 61.4775 58.2104  41
   0  -1  18-10.2140 42.6452  34
   0   1 -19 9.63274 47.2493  41
   0  -1  19-44.1833 72.7951  24
   0  -1 -19 16.3429 45.0161   3
   0   1 -19 22.9583 71.7398  31
   0  -1 -19 25.5429 45.7619  10
   0  -1 -19-8.65819 54.7493  31
   0  -1  19-24.0392 53.7194  34
   0  -1 -20 28.1741 55.1540  10
   0   1 -20 61.1761 77.5164  41
   0  -1  20-3.87462 42.1144  34
   0   1 -20 21.1204 63.0267  31
   0  -1  20-13.9326 54.4550  24
   0  -1 -20 72.7590 89.4298   3
   0  -1 -20 89.3034 88.9949  31
   0  -1 -21 63.8040 58.8212  31
   0  -1 -21 62.5127 81.2704   3
   0  -1 -21 71.9038 65.0366  10
   0  -1  21-28.3671 73.5464  34
   0   1 -21-47.4225 73.3692  41
   0   1 -21-69.0971 82.0298  31
   0  -1 -22 28.3606 44.0124  31
   0  -1  22 80.7981 68.1177  34
   0  -1 -22 11.3549 67.0545  10
   0   1 -22-30.7052 55.7875  31
   0  -1 -22-57.8458 47.9000   3
   0   1 -22-34.8116 36.5275  41
   0  -1 -23-0.50845 50.3220  10
   0  -1  23-49.1881 39.0012  34
   0  -1  23 3.00347 50.8250  12
   0   1 -23 68.6711 59.1547  31
   0  -1 -23 24.7481 47.7841   3
   0  -1 -23 30.2775 89.8998  31
   0   1 -24 83.7447 112.945   3
   0  -1 -24 39.1001 77.7889   3
   0  -1 -24 18.9350 64.7506  10
   0  -1  24-75.6276 54.4877  12
   0   1  24 80.2232 120.702  12
   0   1 -24 86.6340 80.8532  31
   0  -1 -25 178.350 108.017   3
   0  -1  25 76.0486 66.5200  12
   0   1 -25 18.4226 34.8924   3
   0   1  25 65.7341 104.539  12
   0   1  26 119.397 96.0892  12
   0  -1  26-58.5501 52.8782  12
   0   1 -26-40.8920 51.7464   3
   0  -1 -26 3.42773 39.6476   3
   0  -1  27-24.9942 59.3481  12
   0  -1 -27-0.40136 26.3557   3
   0   1  27-131.254 84.9606  12
   0   1 -27-65.8825 31.7204   3
   0  -1  28 1.73946 32.7980  12
   0   1  28 14.4541 35.9481  12
   0   1 -28 33.1184 42.5039   3
   1   1   0 17.1999 14.3627   1
   1  -1   0 31.1460 28.6958  23
  -1   1   0-3.41869 10.1880  42
  -1  -1   0 11.8083 19.5216  42
   1  -1   0 14.9673 12.1747  20
  -1  -1   0 14.1804 11.1146  43
   1  -1  -1 58135.5 772.405  23
   1  -1   1 61336.6 972.737  23
  -1  -1   1 64966.7 957.558  43
  -1   1   1 59972.7 787.644  42
  -1  -1  -1 62779.0 707.390  43
  -1   1  -1 66540.7 800.722  42
  -1   1  -1 68572.2 1024.77   1
  -1  -1  -1 66112.7 970.017  21
  -1  -1  -1 59337.2 811.519  42
  -1   1   2 129440. 1446.18  22
  -1  -1   2 129569. 1577.52  43
  -1  -1  -2 114600. 1368.74  21
   1  -1   2 126582. 1641.68  23
  -1   1  -2 124067. 1624.80   1
  -1  -1  -3 111665. 1342.63  21
   1  -1   3 112726. 1088.87  37
  -1   1   3 117200. 1537.55  22
  -1  -1   3 98682.3 1348.07  22
   1  -1   3 107959. 1504.69  43
  -1  -1  -3 120669. 1649.29  19
  -1  -1   4 33315.8 853.012  22
   1  -1   4 39969.6 914.831  43
   1  -1   4 35929.2 864.648  22
   1   1   4 41568.6 968.360  22
  -1   1   4 33973.4 906.407  22
   1   1   4 33077.8 652.063  23
  -1  -1  -4 33161.4 879.545  19
   1  -1  -5 120287. 1877.50   2
  -1   1   5 120551. 1970.12  22
   1   1   5 115485. 1873.79  22
  -1  -1   5 113521. 1826.80  22
   1  -1   5 121241. 1838.85  22
   1   1   5 112349. 1475.81  23
   1   1   6 11045.6 474.560  23
  -1  -1   6 11940.0 596.654  43
   1  -1  -6 10467.2 555.979   2
   1  -1   6 10353.2 518.219  43
   1   1   6 11254.3 601.844  22
   1  -1   6 13089.7 623.528  22
  -1   1   6 12599.5 661.038  22
  -1  -1   6 13705.7 649.879  22
   1  -1  -7 56606.1 1401.62   2
  -1   1   7 61258.8 1619.00  22
   1  -1   7 62121.1 1622.18  23
   1  -1   7 55543.0 1455.09  22
  -1  -1   7 50893.0 1392.95  22
   1   1   7 58580.2 1218.86  23
   1  -1   7 63030.5 1379.42  43
   1   1   7 61409.1 1571.81  22
  -1  -1   7 57123.4 1425.17  43
   1  -1   8 1316.58 208.244  43
  -1  -1   8 1376.04 234.331  43
   1  -1   8 1168.73 234.739  23
   1  -1  -8 1277.95 215.604   2
  -1   1   8 1147.53 236.625  22
   1  -1   8 1762.23 268.102  22
   1   1   8 1503.28 259.543  22
  -1  -1   8 1319.71 238.571  22
  -1   1   9 3259.66 409.677  22
   1  -1   9 2844.11 374.875  22
   1  -1  -9 3378.19 369.138   2
  -1  -1   9 3289.19 367.963  43
   1   1   9 3013.43 403.661  22
   1  -1   9 3349.59 344.598  43
  -1  -1   9 2672.59 363.384  22
   1   1  10 1074.96 245.125  22
   1  -1  10 828.948 205.666  22
   1  -1  10 1174.85 217.694  43
  -1  -1  10 901.978 203.587  43
  -1  -1  10 1199.75 269.506  22
  -1   1  10 1265.14 270.528  22
   1  -1 -10 1210.27 219.776   2
   1  -1 -11 105900. 2327.25   2
   1   1  11 114010. 2760.57  22
   1  -1  11 105277. 2592.62  22
  -1  -1  11 109242. 2489.05  43
  -1  -1  11 100453. 2592.29  22
  -1   1  11 101519. 2673.56  22
   1  -1  11 108825. 2307.75  43
   1   1 -11 116678. 2478.62   2
  -1  -1  12 2103.67 353.280  43
   1   1  12 1593.87 339.793  22
  -1   1 -12 2058.46 294.904   2
   1  -1  12 1817.61 346.548  22
   1  -1  12 2104.70 335.642  43
  -1   1  12 1456.19 320.670  22
   1  -1 -12 1958.29 318.661   2
   1   1 -12 1941.80 333.966   2
  -1  -1  12 1386.74 315.374  22
  -1  -1  13 37650.3 1570.75  43
  -1   1  13 39315.5 1819.34  22
   1   1 -13 38953.1 1544.71   2
   1   1  13 33045.5 1623.76  22
   1  -1  13 32767.3 1571.61  22
   1  -1  13 38552.7 1491.07  43
   1  -1  14 4383.38 609.950  22
   1   1  14 3973.68 586.090  22
   1  -1  14 4104.24 505.278  43
  -1   1  14 4763.51 663.279  22
  -1  -1  14 4173.10 594.801  22
   1   1 -14 5195.79 590.382   2
  -1   1  15 6073.98 773.327  22
   1   1 -15 7572.27 739.977   2
  -1  -1  15 6528.77 789.022  22
   1   1  15 5849.44 754.320  22
   1  -1  15 6369.16 773.952  22
  -1   1  16 1073.71 347.735  22
   1  -1  16 1224.75 346.382  22
   1   1  16 1324.06 365.487  22
  -1  -1  16 1449.01 400.509  22
   1   1  17 17300.2 1424.88  22
  -1   1  17 20504.4 1554.99  22
   1  -1  17 16102.1 1341.99  22
  -1  -1  17 17293.0 1393.21  22
   1   1 -18 1995.98 300.184  41
  -1  -1  18 1432.42 426.675  22
  -1  -1 -18 2175.15 299.469  10
  -1  -1  18 1858.91 282.286  34
   1  -1 -18 2054.87 302.019  10
   1  -1  18 2057.21 492.448  22
   1   1 -18 1900.98 293.446  31
   1   1  18 1881.19 477.244  22
  -1  -1  18 1864.51 277.394  24
  -1   1 -18 2187.85 321.484  31
  -1   1  18 1797.74 462.410  22
  -1  -1 -18 1495.41 247.025  41
  -1  -1 -18 1923.30 289.857  31
   1  -1 -18 1805.34 282.519  31
  -1   1 -18 1967.32 293.991  41
   1  -1  18 2137.18 299.132  34
  -1  -1 -18 1996.30 308.096   3
  -1  -1 -19 3214.01 375.691  10
  -1  -1 -19 2473.37 349.036  31
  -1   1 -19 2993.56 367.425  41
  -1   1 -19 2924.02 381.474  31
  -1  -1 -19 3051.33 381.774   3
   1  -1 -19 2806.08 368.681   3
  -1  -1 -19 2609.81 329.306  41
   1   1 -19 2489.20 340.165  41
  -1  -1  19 2844.14 361.109  34
  -1  -1  19 2782.92 343.508  24
   1  -1 -19 3210.28 389.249  10
   1  -1 -19 2433.92 341.194  31
   1   1 -19 2632.26 358.121  31
   1  -1  19 2897.32 359.340  34
   1  -1  20 102.689 81.9947  34
  -1  -1  20 116.113 95.9262  34
  -1   1 -20 92.3347 66.4559  31
  -1   1 -20 137.077 118.108  41
  -1  -1 -20 117.235 80.5800  31
   1  -1 -20 275.070 133.503  31
   1   1 -20 137.490 93.5017  31
  -1  -1 -20 43.4571 81.6961  41
   1  -1 -20 109.345 81.8663   3
   1  -1 -20 195.068 113.321  10
  -1  -1 -20 116.241 70.2463   3
  -1  -1  20 158.312 70.8835  24
   1   1 -20 138.003 75.6260  41
  -1  -1 -20 99.4226 46.6051  10
   1  -1 -21 7532.28 592.793  10
  -1  -1 -21 8156.01 643.217  31
  -1  -1  21 7724.40 641.546  12
  -1  -1 -21 7703.67 626.139   3
  -1  -1  21 7637.12 598.655  34
   1   1 -21 7919.90 636.378  31
  -1  -1  21 8884.93 622.653  24
  -1  -1 -21 7784.86 579.602  10
   1  -1 -21 8218.33 655.884  31
   1  -1 -21 8067.35 612.066   3
  -1   1 -21 7075.33 595.809  41
   1  -1  21 8246.55 612.994  34
  -1   1 -21 9327.70 689.399  31
  -1  -1 -22 1927.26 298.632   3
   1  -1 -22 2207.80 321.578  10
  -1  -1  22 2000.09 295.881  24
   1  -1 -22 1816.33 289.898   3
  -1  -1  22 2018.38 330.644  12
  -1   1 -22 1741.76 291.631  31
  -1  -1  22 2069.90 313.419  34
  -1  -1 -22 1626.56 263.444  10
   1  -1  22 1794.64 283.116  34
  -1  -1 -22 1785.13 302.743  31
  -1   1  22 1911.32 333.661  12
  -1   1 -22 1990.80 314.471  41
   1   1 -22 1720.76 287.567  31
   1   1 -23 3698.13 431.071  31
   1  -1  23 4604.69 438.735  34
   1  -1 -23 5329.92 492.526   3
  -1  -1 -23 4433.79 478.446   3
   1  -1 -23 5320.99 476.834  10
  -1   1 -23 4729.59 473.683  41
  -1  -1  23 5353.47 514.223  12
  -1   1  23 4933.28 521.458  12
  -1  -1  23 5172.28 452.296  24
  -1  -1 -23 4488.25 470.147  31
  -1   1 -23 4405.40 473.466  31
   1  -1 -24 594.787 160.302   3
  -1  -1 -24 556.070 170.577  31
  -1   1 -24 744.070 187.432   3
  -1   1  24 728.269 214.566  12
  -1  -1 -24 714.233 183.822   3
  -1  -1  24 582.920 173.146  12
   1  -1 -24 539.351 139.505  10
   1  -1  24 548.973 172.798  12
  -1   1 -24 590.446 182.592  31
  -1  -1  25-22.9114 38.9855  12
  -1   1  25 35.4885 87.6578  12
   1  -1  25 85.4422 78.1436  12
  -1   1 -25 9.46884 36.8333  31
   1   1  25 130.884 109.547  12
  -1   1 -25 90.9192 109.160   3
   1   1 -25-70.9931 54.3042   3
   1  -1 -25 56.2586 82.7407  10
   1  -1 -25 39.2585 38.9101   3
  -1  -1 -25-0.48592 38.7861   3
  -1   1  26 387.477 135.254  12
   1   1  26 535.973 184.083  12
   1   1 -26 619.292 151.706   3
  -1   1 -26 671.974 164.330   3
  -1  -1 -26 445.692 134.864   3
   1  -1 -26 454.937 121.718   3
   1  -1  26 654.544 158.961  12
  -1  -1  26 602.194 155.579  12
   1   1 -27 3135.86 302.374   3
  -1   1  27 4127.84 377.463  12
   1  -1 -27 3426.74 295.994   3
  -1  -1 -27 3295.07 314.033   3
  -1   1 -27 3710.78 337.864   3
   1  -1  27 3376.48 313.667  12
   1   1  27 3532.40 353.342  12
  -1  -1  27 3089.38 298.308  12
   1   1 -28 421.348 94.2660   3
  -1  -1  28 202.443 68.8993  12
   1  -1  28 358.355 92.0112  12
  -1   1  28 427.900 106.176  12
  -1   1 -28 302.760 91.4663   3
   1   1  28 315.408 98.7465  12
  -2   1   0 70975.6 1115.32  42
  -2  -1   0 59080.3 1076.58  42
   2  -1   0 67053.1 1136.52  23
  -2  -1   1 3344.21 245.305  42
  -2  -1   1 3915.18 253.862  43
  -2   1   1 4539.15 271.937  42
  -2   1  -1 3994.54 253.108  42
  -2  -1  -1 3770.57 267.420  20
  -2  -1  -1 3806.78 277.057  21
   2  -1   1 4001.36 278.969  23
  -2  -1  -1 4604.22 275.272  37
  -2  -1  -2 38634.8 901.080  42
  -2   1  -2 49687.7 948.681  42
  -2  -1  -2 37005.5 793.750  37
  -2  -1   2 41947.2 944.496  21
  -2  -1  -2 39794.3 931.606  21
   2  -1   2 45048.7 1017.00  23
  -2  -1   2 39462.7 953.958  42
  -2  -1   2 43459.9 962.211  43
  -2   1   2 43382.8 904.112  42
  -2  -1   3 7876.48 407.330  21
  -2  -1  -3 6738.65 365.094  21
   2  -1   3 6711.25 373.202  43
  -2   1   3 7637.89 426.168   1
  -2  -1  -3 9054.94 382.020  37
  -2  -1   3 7028.88 412.537  43
  -2  -1  -3 4928.80 329.774  20
  -2   1   4 1957.64 236.647   1
  -2  -1   4 1674.26 196.132  21
  -2  -1  -4 2128.21 244.993  19
  -2   1   4 2002.18 234.832  22
   2  -1   4 2036.04 217.185  43
  -2  -1  -4 1222.70 141.008  37
  -2  -1  -4 1830.42 210.765  20
   2   1   4 1621.94 176.333  23
  -2  -1  -5 37502.7 812.385  37
   2  -1   5 36637.5 970.286  43
  -2  -1   5 36106.3 1033.33  22
  -2  -1   5 36529.0 953.612  21
   2  -1  -5 35683.3 1056.09   2
  -2   1   5 44267.8 1176.04  22
  -2   1   6 9343.26 582.269  22
  -2  -1  -6 9614.39 412.086  37
   2   1   6 6653.23 403.051  23
   2  -1  -6 7087.33 519.486   2
  -2  -1   6 8074.17 454.442  21
  -2  -1  -6 8281.44 498.730  19
   2  -1   6 7378.72 441.407  43
  -2  -1   6 6888.26 480.595  22
  -2   1   7 231864. 3370.14  22
   2  -1   7 242297. 3398.97  23
   2   1   7 222327. 2768.08  23
   2  -1   7 221205. 2803.14  43
  -2  -1  -7 219821. 2855.13  19
  -2  -1   7 225432. 2740.47  21
   2  -1   7 228524. 3147.48  22
  -2  -1   7 218018. 3153.59  43
   2  -1  -7 216477. 3111.01   2
   2   1   7 230788. 3229.50  22
   2  -1   8 28290.6 969.623  43
   2  -1   8 24490.0 1087.04  23
  -2  -1   8 27147.7 1105.68  43
   2   1   8 24179.5 885.416  23
  -2  -1   8 26218.1 860.000  21
  -2   1   8 20643.0 1017.02  22
   2  -1   8 29441.4 1122.88  22
   2  -1  -8 25053.0 1051.97   2
   2   1   8 31204.8 1190.63  22
  -2  -1   8 27913.4 1124.20  22
   2   1   9 3661.85 371.503  23
   2  -1   9 3411.85 422.202  23
  -2  -1   9 3811.62 329.802  21
   2  -1  -9 3885.31 428.593   2
  -2   1   9 4305.74 500.718  22
  -2  -1   9 3865.99 432.115  43
   2  -1   9 4401.11 465.870  22
   2  -1   9 4350.83 396.386  43
   2   1   9 4186.32 452.622  22
  -2  -1   9 4445.33 486.514  22
   2   1  10 6046.60 599.965  22
   2   1 -10 7084.16 602.607   2
  -2  -1  10 7253.17 643.223  22
  -2  -1  10 7467.60 461.242  21
   2  -1  10 7125.29 534.961  43
  -2  -1  10 6939.13 604.572  43
   2  -1  10 6694.59 608.858  22
   2  -1 -10 5881.91 555.609   2
   2  -1  10 5632.12 576.711  23
  -2   1  10 6868.94 663.009  22
   2   1  10 6500.71 514.504  23
   2  -1  11 4263.84 525.736  23
  -2  -1  11 4785.40 553.940  22
  -2  -1  11 4239.67 497.964  43
   2   1 -11 4329.68 500.441   2
   2  -1 -11 4017.23 472.164   2
   2  -1  11 4672.20 537.923  22
  -2   1  11 4369.52 551.595  22
   2   1  11 3813.62 498.356  22
   2  -1  11 4280.80 431.802  43
  -2  -1  12 143.271 130.084  22
   2   1 -12 126.268 109.452   2
  -2   1  12 252.296 170.566  22
   2   1  12 160.562 127.881  22
   2  -1  12 162.903 113.815  22
   2  -1 -12 165.443 107.254   2
   2  -1  12 195.029 84.3298  43
  -2   1  13 68.6715 114.950  22
   2  -1 -13 155.382 102.520   2
   2  -1  13 139.303 87.9443  43
   2   1  13 85.5442 86.1293  22
   2   1 -13 99.5996 49.9440   2
   2  -1  13 131.444 100.240  22
  -2  -1  13 117.339 130.121  22
   2  -1  14 2379.69 444.554  22
  -2  -1  14 1695.07 387.873  22
   2   1 -14 2476.71 425.352   2
   2   1  14 1914.03 413.868  22
  -2   1  14 2399.73 489.634  22
   2   1 -15 3506.12 524.280   2
  -2  -1  15 3148.43 555.779  22
   2   1  15 3458.85 578.476  22
   2  -1  15 3652.52 583.712  22
  -2   1  15 3794.21 628.405  22
  -2  -1  16 2566.89 519.492  22
  -2   1  16 1923.33 461.463  22
   2   1 -16 2126.01 423.405   2
   2   1  16 2133.42 496.779  22
   2  -1  16 2631.79 530.632  22
   2  -1  17 16487.3 1369.34  22
   2   1  17 17709.2 1458.03  22
  -2   1  17 16063.2 1395.92  22
  -2  -1  17 15686.7 1352.05  22
   2   1 -18 732.002 176.421  41
  -2  -1 -18 1045.16 223.200  31
   2  -1  18 914.352 198.044  34
  -2  -1 -18 789.700 205.752   3
  -2  -1 -18 786.779 187.004  41
  -2   1  18 899.258 186.666  24
  -2   1 -18 867.429 212.337  41
  -2  -1  18 815.647 193.120  24
  -2  -1  18 742.468 190.942  34
  -2   1 -18 728.781 194.278  31
   2   1 -18 732.363 188.056  31
  -2  -1  18 952.693 209.463  12
   2  -1 -18 589.674 165.113  31
   2  -1  19 10329.8 667.575  34
   2  -1 -19 9803.48 678.899   3
   2  -1 -19 10606.8 730.749  31
  -2  -1  19 9739.90 659.112  24
  -2  -1 -19 8974.25 616.986  41
  -2  -1  19 9601.78 705.311  12
   2  -1 -19 11552.1 740.079  10
   2   1 -19 10091.1 709.359  31
  -2  -1 -19 10110.1 696.478  31
   2   1 -19 9613.28 673.253  41
  -2  -1  19 9589.48 663.818  34
  -2   1 -19 9170.57 662.518  41
  -2  -1 -19 10906.3 729.116   3
  -2  -1  20 2073.15 312.506  34
  -2   1 -20 2194.01 339.587  31
   2  -1 -20 2587.88 351.259  10
  -2  -1 -20 1438.04 252.862  41
   2   1 -20 1504.14 283.391  31
   2  -1 -20 2188.22 312.587   3
  -2  -1  20 2208.51 341.145  12
  -2  -1 -20 2201.25 334.309   3
  -2  -1  20 1942.44 300.701  24
  -2  -1 -20 1652.39 285.743  31
   2  -1  20 2056.69 302.625  34
  -2   1 -20 1421.85 264.525  41
  -2   1  20 2007.02 329.405  12
   2  -1 -21 590.061 169.181  10
  -2  -1  21 807.060 200.480  34
  -2   1 -21 699.662 182.705  41
   2  -1  21 761.230 187.760  34
   2   1 -21 812.718 203.872  31
  -2  -1  21 821.692 213.547  12
   2  -1 -21 840.990 217.068   3
  -2  -1 -21 770.408 195.051  31
  -2  -1  21 586.546 165.761  24
  -2  -1 -21 803.226 194.882   3
  -2  -1 -21 562.289 152.173  41
  -2   1 -21 874.159 214.274  31
  -2   1  21 875.197 237.414  12
  -2   1 -22 167.012 57.6093  41
  -2   1  22 404.432 152.698  12
   2  -1  22 262.718 99.0488  34
  -2  -1  22 504.726 149.757  24
   2  -1 -22 276.210 118.649  10
  -2  -1 -22 175.662 112.182  31
  -2   1 -22 276.527 152.403  31
  -2  -1 -22 347.100 114.660   3
  -2  -1  22 278.805 118.048  12
   2  -1 -22 227.576 88.3724   3
  -2  -1 -23 34067.4 1294.03   3
  -2   1 -23 33254.5 1282.82   3
  -2  -1  23 33520.6 1190.04  24
  -2  -1 -23 28968.8 1200.38  31
  -2  -1  23 38930.4 1387.38  12
   2  -1 -23 30154.4 1118.69   3
   2  -1 -23 27207.4 1102.09  10
   2  -1  23 32173.7 1141.40  34
  -2   1 -23 32621.9 1239.38  41
  -2   1  23 34651.5 1363.11  12
  -2   1 -23 36883.1 1368.18  31
  -2  -1 -24 3951.33 420.545  31
  -2  -1 -24 3702.71 417.779   3
  -2   1 -24 3722.55 409.832  41
  -2   1  24 4708.38 490.933  12
  -2  -1  24 4537.42 460.179  12
  -2  -1  24 3949.50 382.934  24
   2  -1 -24 4395.97 421.657  10
  -2   1 -24 3588.09 418.555  31
   2   1 -24 4346.38 430.694   3
  -2   1 -24 4823.25 484.610   3
   2  -1 -24 4192.63 401.307   3
  -2  -1 -25 100.721 67.5091   3
   2   1 -25 304.501 108.835   3
   2  -1 -25 308.642 109.410   3
  -2  -1  25 206.089 96.8535  12
   2  -1 -25 270.013 103.967  10
  -2   1 -25 300.911 132.509   3
  -2   1 -25 173.703 90.7893  31
   2  -1  25 359.114 125.776  12
  -2  -1  25 167.714 84.8383  24
  -2  -1 -25 158.244 88.9315  31
  -2   1  25 284.048 123.650  12
  -2  -1  26 45.5505 36.8791  12
   2   1  26 21.8959 93.0244  12
  -2   1 -26 16.7832 49.6872   3
  -2   1  26 16.6695 46.6911  12
   2  -1  26-2.99279 43.6422  12
  -2   1 -26-6.60514 44.2562  31
   2  -1 -26 28.4469 47.8888   3
   2   1 -26-50.0996 50.2323   3
   2  -1 -26 88.6813 75.3979  10
  -2  -1 -26-185.606 84.7378   3
   2   1  27 8922.82 543.644  12
  -2   1  27 9043.00 548.209  12
  -2   1 -27 8959.79 523.025   3
  -2  -1 -27 7191.16 411.852  35
   2  -1  27 7587.39 458.634  12
   2   1 -27 8188.67 454.152   3
  -2  -1  27 8706.69 493.828  12
  -2  -1 -27 7291.87 466.632   3
  -2   1 -28 1230.69 164.569   3
   2   1  28 1267.18 185.448  12
  -2  -1  28 998.503 144.882  12
   2  -1  28 1029.42 140.147  12
   2   1 -28 1067.88 136.372   3
  -2   1  28 1572.74 202.201  12
  -3  -1   0 29.3730 46.2193  20
  -3  -1   0 2.21390 25.4507  42
  -3   1   0-1.28568 42.9926   1
  -3   1   0 1.05112 36.5261  42
  -3   1  -1 93815.4 1586.89  42
   3  -1   1 94074.8 1671.12  23
  -3   1   1 98090.4 1641.75   1
  -3   1   1 101644. 1663.15  42
  -3   1  -1 99956.3 1653.66   1
  -3  -1   1 89313.2 1614.16  42
  -3  -1  -2 16483.0 663.727  20
  -3  -1  -2 21967.0 801.359  42
  -3   1  -2 24223.1 778.796  42
  -3  -1   2 19442.4 705.799  21
  -3  -1   2 19516.5 742.142  42
  -3   1   2 26112.5 832.307   1
  -3   1   2 24220.4 785.912  42
  -3  -1  -2 29133.0 885.849  21
  -3  -1   3 11912.4 305.728   1
  -3  -1  -3 11467.9 592.534  42
  -3  -1   3 14689.4 623.039  21
  -3  -1  -3 14764.4 614.805  20
  -3   1  -3 17673.6 693.162  42
  -3   1   3 12334.8 596.897  42
  -3   1   3 14974.7 652.664   1
  -3  -1   3 10101.8 552.681  42
  -3   1  -3 14999.7 300.753  20
   3  -1   4 17839.3 684.025  43
  -3  -1  -4 12468.0 594.671  20
   3   1   4 15387.5 640.512  23
  -3   1   4 15267.5 688.074   1
  -3  -1   4 15416.5 652.247  21
  -3  -1   4 13334.0 398.189   1
   3  -1   5 1013.90 169.202  43
   3   1   5 879.237 160.833  23
  -3  -1   5 749.746 144.221  21
  -3  -1   5 897.337 184.324  43
   3  -1  -5 796.370 173.468   2
  -3  -1  -5 822.638 164.191  20
  -3   1   5 927.122 183.500   1
   3  -1   6 4987.90 456.738  23
   3  -1   6 5976.03 418.592  43
  -3  -1  -6 5297.89 439.005  19
   3   1   6 3959.01 352.462  23
   3  -1  -6 4181.62 455.863   2
  -3   1   6 5240.96 451.826   1
  -3  -1   6 5065.10 383.888  21
  -3  -1  -6 5100.70 434.179  20
  -3   1   7 22688.9 993.395   1
  -3   1   7 24261.6 1067.62  22
   3  -1   7 24490.2 879.527  43
   3   1   7 20381.4 838.149  23
   3  -1  -7 22496.3 1012.07   2
  -3  -1  -7 20652.3 639.257  37
  -3  -1   7 23071.1 831.335  21
   3  -1   7 27739.9 1151.28  23
   3  -1  -8 14082.2 841.463   2
  -3   1   8 16644.8 950.043  22
  -3  -1   8 13737.4 647.937  21
   3   1   8 13598.3 833.390  22
   3   1  -8 13673.3 810.595   2
  -3  -1  -8 12295.5 481.032  37
   3  -1   8 15626.7 915.085  23
   3   1   8 17519.7 830.837  23
   3  -1   8 12571.9 777.924  22
   3  -1   8 11031.2 612.945  43
  -3  -1  -8 17903.7 825.406  19
   3   1  -9 12660.0 828.542   2
   3  -1   9 11394.1 776.511  22
  -3  -1  -9 12690.3 711.552  19
  -3  -1   9 8161.86 688.259  22
   3  -1   9 10301.5 770.184  23
   3   1   9 9664.89 637.315  23
   3  -1   9 10319.7 621.171  43
   3  -1  -9 12465.3 817.260   2
  -3  -1   9 11798.4 602.320  21
  -3   1   9 12834.5 886.355  22
   3   1   9 13408.3 871.436  22
   3   1  10 29497.3 1180.16  23
   3  -1 -10 32719.8 1412.24   2
   3  -1  10 34632.7 1492.80  23
   3   1  10 27801.6 1345.00  22
   3  -1  10 34821.6 1206.40  43
   3  -1  10 33760.7 1424.11  22
  -3  -1  10 35434.6 1518.56  22
   3   1 -10 38365.9 1486.86   2
  -3   1  10 33672.2 1526.26  22
   3  -1  11 1861.89 353.640  23
   3   1 -11 2488.06 405.257   2
   3   1  11 2216.90 342.668  23
   3  -1  11 2008.42 367.849  22
   3  -1  11 2088.28 305.590  43
  -3   1  11 2063.78 382.877  22
   3  -1 -11 1936.75 365.368   2
   3   1  11 1703.84 336.598  22
  -3  -1  11 1881.18 356.065  22
   3  -1 -12 16238.0 1043.27   2
  -3   1  12 14854.6 1119.06  22
   3   1 -12 17561.5 1108.77   2
   3   1  12 16427.8 1132.97  22
   3  -1  12 15309.4 1088.39  23
   3   1  12 13193.7 867.118  23
  -3  -1  12 17028.0 1166.42  22
   3  -1  12 16886.8 903.958  43
   3  -1  12 17383.3 1128.29  22
   3  -1  13 974.074 276.901  22
   3   1 -13 1281.87 302.415   2
   3  -1 -13 931.757 266.166   2
  -3   1  13 828.848 275.493  22
   3   1  13 1143.89 313.707  22
  -3  -1  13 923.858 293.639  22
   3  -1  14 17222.5 1252.66  22
  -3  -1  14 17409.1 1305.92  22
   3   1  14 18666.2 1345.09  22
   3   1 -14 18653.4 1238.93   2
  -3   1  14 16037.5 1280.15  22
   3   1 -15 310.114 183.478   2
  -3   1  15 42.6684 63.4079  22
  -3  -1  15 25.9897 113.317  22
   3   1  15 124.746 152.456  22
   3  -1  15-33.1255 56.8189  22
   3  -1  16 1012.70 321.127  22
   3   1 -16 1051.11 311.680   2
  -3   1  16 1185.34 381.000  22
   3   1  16 847.870 294.332  22
   3   1 -17 14911.3 1214.94   2
   3  -1  17 14669.0 1311.02  22
   3   1  17 14090.9 1318.15  22
  -3  -1  17 14872.2 798.708  34
  -3   1  17 19644.5 1011.60  12
  -3   1 -17 10633.4 698.222  26
  -3   1 -17 16114.0 872.559  31
  -3  -1 -17 18302.4 914.696  26
  -3  -1 -17 14294.8 837.410   3
  -3   1 -17 16863.7 859.250  41
   3   1 -17 14571.5 835.832  31
  -3   1  17 14366.6 1358.72  22
  -3   1 -18 7917.26 611.136  41
  -3  -1 -18 7031.06 575.561  31
  -3   1  18 7694.70 572.997  24
   3   1 -18 8527.82 656.798  31
  -3  -1  18 7601.52 625.991  12
   3  -1  18 7560.00 553.689  34
  -3  -1  18 7772.78 587.357  24
  -3  -1 -18 7809.46 614.746  26
  -3  -1  18 6902.05 555.271  34
  -3  -1 -18 7578.47 601.836   3
  -3   1 -18 7411.53 612.242  31
  -3   1  18 9494.28 715.447  12
  -3  -1  19 837.755 212.047  12
  -3   1 -19 888.916 223.761  31
  -3  -1  19 649.215 178.435  34
  -3   1  19 786.645 219.786  12
  -3   1  19 818.434 192.149  24
  -3  -1 -19 650.296 189.821  31
  -3   1 -19 807.135 204.024  41
   3  -1  19 776.888 174.010  34
   3   1 -19 788.683 199.502  31
  -3  -1 -19 867.587 203.395   3
  -3  -1  19 963.385 223.700  24
  -3   1 -20 312.799 133.668  41
   3  -1 -20 543.222 168.029  10
  -3  -1 -20 277.886 117.644  31
  -3  -1  20 341.342 152.016  34
  -3  -1 -20 292.165 125.513   3
   3  -1  20 377.557 141.310  34
  -3   1  20 474.865 168.713  12
  -3   1  20 474.619 146.952  24
  -3  -1  20 353.325 147.137  24
  -3   1 -20 394.605 149.775  31
  -3  -1  20 324.862 143.381  12
  -3   1  21 100.148 126.799  12
  -3  -1  21 121.859 86.7823  12
  -3  -1 -21 149.204 96.2864  31
  -3  -1 -21 184.275 89.5168   3
   3  -1 -21 140.198 73.2677  10
  -3   1 -21 226.124 129.245  31
  -3  -1  21 58.3457 55.1453  24
  -3   1 -21 156.185 78.6984  41
  -3  -1  22 93.5663 84.1169  24
  -3   1  22 50.9419 73.3771  12
  -3  -1 -22 166.492 100.012  31
  -3  -1 -22 248.876 108.990   3
  -3   1 -22 273.685 129.791  31
  -3   1 -22 275.961 141.137   3
  -3  -1  22 49.3973 66.9930  12
   3  -1 -22 98.4475 72.1275  10
  -3   1 -22 133.663 103.808  41
   3  -1 -23 1284.55 239.069  10
  -3   1 -23 1454.94 264.978  41
  -3   1  23 1347.38 272.759  12
  -3  -1 -23 1908.50 303.116  31
  -3  -1  23 1824.60 275.169  24
  -3   1 -23 1446.43 275.111  31
  -3  -1 -23 1545.16 272.992   3
  -3  -1  23 1428.46 270.471  12
  -3   1 -23 1693.69 293.311   3
  -3  -1  24 264.424 101.159  12
  -3  -1 -24 204.333 102.318   3
   3   1 -24 288.002 103.404   3
  -3   1 -24 356.079 136.097  31
  -3  -1 -24 290.649 130.748  31
  -3   1  24 470.027 147.380  12
  -3  -1  24 295.280 100.943  24
   3  -1 -24 284.108 106.459  10
  -3   1 -24 352.854 114.650  41
  -3   1 -24 229.228 107.419   3
  -3   1  25 2318.37 321.984  12
  -3  -1 -25 2189.14 301.567   3
   3  -1 -25 2343.31 284.107  10
  -3  -1  25 2345.72 278.874  24
  -3  -1 -25 2022.87 281.485  31
  -3   1 -25 2536.78 328.880  31
  -3  -1  25 1614.16 267.855  12
   3   1 -25 2228.27 275.446   3
  -3   1 -25 2885.78 338.670   3
  -3   1 -26 33.9292 33.8614  31
   3   1 -26 106.426 65.3124   3
   3   1  26 132.530 103.815  12
   3  -1 -26-36.2279 37.8689  10
  -3   1 -26 189.866 81.6804   3
  -3  -1 -26 52.7253 83.8473   3
  -3   1  26 52.7155 51.2926  12
  -3  -1  26 11.2760 54.7937  12
   3  -1  26 98.6260 74.6668  12
  -3  -1 -27 127.651 54.4495  35
  -3   1 -27 120.151 70.1073   3
  -3  -1 -27-23.2930 34.5663   3
   3  -1 -27 20.1003 27.3731  10
  -3   1  27 138.780 83.6502  12
   3  -1  27 92.2600 62.2582  12
  -3  -1  27 17.2676 45.6770  12
   3   1  27 61.3480 84.6454  12
  -3   1  28 44.6067 48.0314  12
  -3   1 -28-20.7159 37.9887   3
  -3  -1  28 0.11797 35.9985  11
   3   1  28-8.33915 25.9632  12
   4   1   0 21619.3 710.486   2
  -4   1   0 23546.4 897.243  42
  -4   1   0 24201.0 857.071   1
  -4   1   1 145707. 2178.09   1
  -4   1  -1 139938. 2246.02  42
  -4  -1   1 143941. 2307.96  21
   4   1   1 119042. 1627.74   2
   4  -1   1 128815. 2256.59  23
  -4   1  -1 139217. 2173.40   1
  -4   1   2 4547.37 375.415   1
  -4  -1  -2 3320.81 352.132  42
  -4  -1   2 3912.00 406.774  42
  -4  -1   2 4674.24 405.460  21
   4   1   2 3616.22 226.286   2
  -4   1  -2 5254.17 413.321  42
   4  -1   2 4884.27 425.707  23
  -4  -1  -2 4905.50 395.739  20
  -4   1   2 5366.11 423.269  42
  -4   1  -2 4538.33 384.897   1
  -4   1   3 148291. 2420.95  42
  -4   1  -3 173596. 2557.56  42
  -4   1   3 156257. 2375.28   1
   4  -1   3 175604. 2702.76  23
  -4  -1   3 151230. 2405.00  21
  -4  -1  -4 36229.3 1112.10  20
  -4   1   4 38676.9 1240.45  42
  -4  -1   4 35003.6 1128.65  21
   4  -1  -4 36805.6 1216.68   2
   4   1   4 31292.5 1071.87  23
  -4   1   4 38569.6 1172.23   1
   4  -1   4 35750.9 1238.62  23
  -4   1  -4 40202.5 640.631  20
   4   1  -4 38427.6 1203.83   2
  -4  -1  -5 143786. 2323.14  20
   4  -1   5 138591. 2222.97  43
  -4  -1   5 142457. 2340.43  21
  -4   1   5 148442. 2468.97   1
   4  -1   5 154079. 2708.16  23
   4  -1  -5 148075. 2609.06   2
  -4   1  -5 146523. 1597.51  20
   4   1  -5 148203. 2567.02   2
  -4  -1   5 144467. 2636.14  42
   4   1   5 138738. 2369.89  23
   4   1   6 10186.2 658.265  23
  -4   1   6 9488.66 633.683   1
  -4   1  -6 10873.6 461.494  20
  -4  -1   6 8808.50 567.797  21
   4  -1   6 10330.3 714.468  23
  -4  -1   6 7522.55 600.287  42
  -4  -1  -6 9314.89 608.409  20
   4   1  -6 10012.0 679.973   2
   4  -1   6 9590.15 568.071  43
  -4  -1   6 6927.73 390.161   1
   4  -1  -6 10970.1 728.020   2
  -4   1   6 12944.4 771.409  42
  -4   1   7 18837.8 934.385   1
   4  -1   7 19304.4 1021.27  23
   4  -1  -7 18870.7 998.928   2
  -4  -1  -7 16750.2 845.459  20
  -4  -1   7 17923.0 810.418  21
  -4  -1   7 14759.7 626.979   1
   4  -1   7 17566.4 792.239  43
   4   1   7 14482.5 798.095  23
   4   1  -7 18568.9 967.866   2
  -4  -1  -7 16716.5 866.741  19
   4  -1   8 189.133 96.4873  43
  -4   1   8 169.082 96.6661   1
  -4  -1   8 202.598 86.2537  21
   4  -1   8 145.362 74.9531  23
   4   1   8 188.091 109.196  23
  -4  -1  -8 373.072 142.122  19
  -4  -1   8 167.558 81.0490   1
  -4  -1  -8 242.272 126.001  20
   4   1  -8 152.738 91.4007   2
   4  -1  -8 45.6367 85.6496   2
   4   1   9 60004.7 1792.33  23
  -4   1   9 65062.6 1970.61   1
   4  -1   9 73877.2 2197.95  23
   4  -1   9 57574.0 1540.94  43
   4  -1  -9 66480.2 2042.79   2
  -4  -1  -9 47905.3 1549.11  19
  -4  -1  -9 59428.6 1798.67  20
   4   1  -9 65543.2 2000.29   2
  -4  -1   9 60179.4 1526.77  21
   4   1 -10 3975.07 508.577   2
  -4  -1 -10 2504.89 349.585  19
   4   1  10 3973.58 533.949  22
  -4  -1 -10 4471.70 521.264  20
   4  -1  10 3855.86 405.245  43
   4  -1 -10 3752.67 538.198   2
  -4   1  10 4184.57 515.961   1
   4  -1  10 3441.02 473.617  22
   4   1  10 4538.55 503.368  23
   4  -1  10 3788.65 513.323  23
   4   1 -11 2588.06 431.316   2
   4  -1  11 2191.57 313.696  43
   4  -1  11 2596.59 444.403  23
   4   1  11 2013.96 354.927  23
   4  -1  11 2782.91 464.872  22
  -4  -1 -11 3309.27 469.899  20
   4   1  11 2587.96 448.381  22
  -4   1  11 2557.37 434.976   1
   4  -1 -11 2135.29 423.149   2
   4  -1  12 6933.08 755.296  23
   4  -1 -12 7029.26 766.862   2
   4   1  12 6303.24 740.262  22
   4  -1  12 6452.38 718.217  22
  -4  -1 -12 7852.62 753.322  20
   4   1  12 6852.77 679.085  23
   4   1 -12 7887.64 784.860   2
  -4   1  12 6903.31 739.267   1
   4  -1 -13 5603.98 680.322   2
  -4   1  13 6783.27 768.671   1
   4   1  13 5517.81 721.763  22
  -4  -1 -13 5749.52 688.957  20
   4  -1  13 6612.40 772.775  22
   4  -1  13 6692.37 775.974  23
   4   1 -13 6758.14 751.647   2
   4  -1  14 1538.85 378.787  22
  -4   1  14 2321.66 466.164   1
  -4  -1 -14 1810.54 385.786  20
   4   1  14 1846.79 442.115  22
   4  -1  14 1838.14 434.517  23
   4   1 -14 1872.35 406.990   2
   4  -1  15 3591.73 611.175  22
   4   1  15 5004.13 749.783  22
  -4  -1 -15 5630.87 733.902  20
  -4   1  15 4431.52 664.526   1
   4   1 -15 5552.93 725.666   2
  -4  -1 -16 11294.6 1071.85  20
   4   1 -16 13360.1 1162.64   2
   4  -1  16 11859.0 1158.53  22
  -4   1  16 11945.2 1137.37   1
   4   1  16 11475.2 1193.31  22
  -4  -1  17 26995.8 1103.73  34
  -4   1 -17 28914.2 1149.48  41
   4  -1  17 23560.5 1690.19  22
  -4  -1  17 30804.2 1263.62  12
  -4  -1 -17 27005.6 1154.55  26
  -4   1  17 27473.8 1802.34   1
   4   1 -17 30541.3 1823.12   2
  -4   1 -17 23322.7 1094.22  31
  -4   1 -17 31915.4 1227.93  26
  -4  -1 -17 28303.7 1160.28   3
  -4  -1 -17 29007.9 1161.57  31
  -4  -1  17 28150.0 1114.27  24
  -4  -1 -17 27543.9 1733.49  20
  -4   1  17 32818.1 1332.66  12
  -4   1  17 27237.4 1097.98  24
  -4   1 -18 4240.90 459.620  41
  -4  -1  18 4117.05 438.140  24
  -4  -1  18 3741.10 413.554  34
  -4  -1 -18 4129.67 449.493  26
  -4  -1  18 4846.86 502.105  12
  -4   1  18 4794.72 516.114  12
  -4  -1 -18 3795.89 430.192   3
  -4   1 -18 4840.11 500.476  31
  -4  -1 -18 3971.25 437.557  31
  -4   1 -18 4096.98 440.682  26
  -4   1  18 3831.28 417.291  24
  -4   1 -19 13216.6 842.727  31
  -4   1 -19 12311.6 773.092  41
  -4  -1  19 11494.0 729.671  24
  -4  -1 -19 11290.6 770.073  26
  -4  -1 -19 11658.3 775.364   3
  -4   1  19 11814.0 822.394  12
  -4  -1  19 11840.3 805.643  12
  -4   1 -19 11168.9 750.431  26
  -4  -1 -19 10985.4 746.716  31
  -4   1  19 11170.4 713.026  24
  -4  -1 -20 1966.63 338.691   3
  -4   1 -20 2102.67 327.855  41
  -4  -1 -20 2809.05 379.254  31
  -4  -1  20 2467.22 366.474  12
  -4   1 -20 2262.74 349.360  31
  -4  -1  20 2435.56 334.864  24
  -4   1  20 1687.99 299.493  12
  -4   1  21 3356.12 435.092  12
  -4  -1 -21 3466.63 411.155  31
  -4   1 -21 3724.34 424.083  41
   4  -1 -21 3266.64 413.507  10
  -4  -1 -21 3490.69 426.776   3
  -4  -1  21 3105.64 381.076  24
  -4   1 -21 3252.86 401.507   3
  -4  -1  21 2580.02 379.850  12
  -4   1 -21 3774.39 447.178  31
  -4   1 -22 2786.70 383.023  31
  -4  -1  22 3162.01 376.052  24
  -4  -1 -22 2858.03 395.321   3
  -4   1 -22 2947.70 374.268  41
   4  -1 -22 3852.42 429.206  10
  -4   1 -22 3434.01 435.132   3
  -4  -1  22 3417.00 412.343  12
  -4  -1 -22 3216.11 395.747  31
  -4   1  22 2700.18 384.559  12
  -4  -1 -23 4363.52 440.514  31
  -4  -1 -23 4243.51 445.950   3
  -4  -1  23 5505.28 481.082  24
  -4  -1  23 4149.99 436.462  12
   4  -1 -23 5154.50 482.598  10
  -4   1 -23 4645.32 474.348  31
  -4   1 -23 4722.43 453.569  41
  -4   1  23 4900.02 512.089  12
  -4   1 -23 5647.89 506.729   3
  -4  -1  24 55.7892 82.5425  12
  -4  -1  24 141.518 85.8976  24
  -4   1 -24 136.425 89.4192  31
   4  -1 -24 94.5749 99.7440  10
  -4   1  24-28.0143 83.1344  12
  -4  -1 -24 76.5795 61.9204  31
  -4  -1 -24-28.2164 50.9061   3
  -4   1 -24 4.07036 47.6500  41
  -4   1 -24 46.2076 64.2119   3
  -4  -1 -25 213.827 91.1527   3
  -4  -1 -25 317.121 116.933  31
  -4   1 -25 486.236 149.478   3
   4  -1 -25 206.396 89.1370  10
  -4   1  25 260.002 108.364  12
  -4   1 -25 435.246 130.819  31
  -4  -1  25 305.971 129.531  12
  -4  -1 -26 2331.96 279.475   3
   4  -1  26 2109.21 252.843  12
  -4   1  26 2491.48 295.188  12
   4  -1 -26 2065.11 239.420  10
  -4   1  26 1847.95 230.156  11
  -4  -1  26 2622.57 306.526  11
  -4   1 -26 2038.71 256.660  31
  -4   1 -26 2082.49 261.102   3
  -4  -1  26 2012.13 249.107  12
   4  -1 -27 2230.22 214.351  10
  -4   1 -27 2779.97 270.377   3
  -4   1  27 1815.56 200.969  11
  -4  -1 -27 2349.79 248.914  35
  -4  -1  27 3074.24 271.557  12
   4  -1  27 2315.30 227.098  12
   4   1  27 1952.44 245.117  12
  -4   1  27 2588.45 275.430  12
  -4   1 -27 2380.69 255.258  31
  -4  -1  27 2192.35 251.043  11
  -4   1  28 126.665 57.7405  12
   4   1  28 115.064 54.6742  12
  -4   1 -28 76.5593 39.4744   3
  -4  -1  28 92.3079 49.6039  11
  -5  -1   0 48.3518 75.9292  42
  -5   1   0-73.4843 101.580  42
   5   1   0 33.6628 41.4547   2
  -5   1   0 2.72629 32.7333   1
  -5   1   1 77665.1 1724.91   1
  -5  -1   1 87875.1 2113.52  42
  -5   1  -1 82816.6 1913.02  42
   5  -1   1 83750.9 1982.30  23
  -5   1  -1 76760.2 1740.29   1
  -5   1   1 87507.1 1984.23  42
   5   1  -1 75418.4 1610.06   2
  -5   1   2 3945.84 371.374   1
   5  -1   2 3297.42 394.737  23
   5   1   2 2968.68 232.610   2
  -5   1  -2 4234.93 415.069  42
  -5  -1  -2 2420.93 335.075  42
  -5  -1   2 3493.02 425.904  42
  -5  -1  -2 3018.98 325.075  20
  -5   1   2 3894.86 406.380  42
  -5   1  -2 3359.52 366.192   1
   5   1  -2 3466.20 349.406   2
  -5   1   3 10557.6 693.716  42
  -5   1   3 9742.47 604.391   1
  -5  -1  -3 9062.37 582.315  20
  -5  -1   3 12019.6 796.797  42
  -5  -1   3 7286.71 315.344   1
   5  -1   3 10582.0 714.053  23
  -5  -1  -3 11223.1 774.457  42
   5   1  -3 10559.9 647.313   2
  -5   1  -3 12804.9 750.115  42
  -5  -1   3 10501.9 679.183  21
   5   1   3 7884.29 317.762   2
  -5   1   4 27103.2 1132.05  42
  -5  -1   4 22552.8 1109.58  42
  -5  -1  -4 28767.4 1205.57  42
   5  -1   4 23404.1 1107.88  23
  -5  -1   4 24236.5 1035.47  21
  -5   1  -4 27860.0 1157.18  42
  -5  -1  -4 21502.1 904.603  20
   5   1  -4 26782.7 1085.27   2
   5   1   4 26809.9 1128.51  23
  -5   1   4 23965.4 987.339   1
  -5  -1   5 6466.96 597.012  42
  -5   1   5 5012.33 505.308  42
   5  -1  -5 5103.33 505.932   2
  -5  -1   5 4934.63 474.518  21
  -5  -1  -5 6513.61 495.626  20
   5   1   5 4667.41 477.263  23
  -5   1   5 5414.39 480.263   1
   5  -1   5 5216.29 544.338  23
   5   1  -5 5206.78 506.784   2
   5  -1   6 20509.4 1099.54  23
  -5  -1   6 19551.7 1056.30  42
   5   1   6 21536.2 1048.77  23
  -5  -1   6 17926.0 903.207  21
   5  -1  -6 20141.0 1060.78   2
  -5   1   6 19322.9 948.770   1
   5  -1   6 17161.8 838.510  43
   5   1  -6 19685.8 1018.41   2
  -5  -1  -6 18497.2 881.998  20
  -5   1   6 18333.5 1016.86  42
   5  -1   7 31499.1 1144.78  43
  -5  -1   7 39295.7 1570.79  42
   5   1   7 36773.6 1408.08  23
   5  -1  -7 32716.8 1395.39   2
   5   1  -7 32202.4 1364.84   2
   5  -1   7 38071.1 1542.42  23
  -5   1   7 24185.7 1231.60  42
  -5   1   7 27586.4 1188.41   1
  -5  -1  -7 30025.1 1195.77  20
  -5  -1   7 32331.0 1212.20  21
   5   1   8 3522.12 457.151  23
  -5  -1  -8 3390.59 441.391  19
  -5   1   8 3609.74 490.876  42
   5  -1   8 3204.07 482.496  23
  -5  -1   8 3626.02 395.830  21
   5   1  -8 2989.78 427.224   2
  -5  -1  -8 4321.63 470.764  20
  -5   1   8 3560.92 440.283   1
  -5  -1   8 3154.19 463.474  42
   5  -1  -8 3673.23 492.443   2
   5  -1   8 2668.14 334.385  43
  -5   1   9 5023.45 557.809   1
  -5  -1  -9 3594.72 457.404  20
  -5  -1   9 3548.71 515.554  42
   5  -1  -9 5770.75 639.139   2
   5  -1   9 4915.99 611.268  23
  -5  -1   9 4901.71 469.531  21
   5   1   9 5515.02 570.993  23
  -5   1   9 4941.50 594.630  42
  -5  -1  -9 5924.79 576.715  19
   5  -1   9 4218.72 417.907  43
   5   1  -9 5555.65 618.231   2
   5   1 -10 317.572 171.423   2
  -5   1  10 350.078 169.736   1
   5   1  10 502.323 198.440  23
  -5   1  10 189.366 123.173  42
  -5  -1  10 84.2399 114.415  42
   5  -1 -10 297.157 143.445   2
   5  -1  10 494.922 203.584  23
  -5  -1 -10 231.807 117.955  20
  -5  -1 -10 201.937 108.063  19
   5  -1  11 53128.4 2152.84  23
  -5  -1 -11 56067.8 1959.85  20
   5   1  11 59108.8 2256.67  22
   5   1 -11 55514.7 2120.16   2
   5  -1 -11 56489.7 2151.27   2
  -5   1  11 55426.9 2066.33   1
   5  -1  11 56010.3 2136.31  22
  -5   1  12 1836.34 381.942   1
   5   1  12 1966.74 390.762  23
   5   1 -12 2553.45 460.098   2
  -5  -1 -12 2059.80 396.797  20
   5  -1  12 2576.21 474.653  22
   5   1  12 2830.54 528.070  22
   5  -1 -12 2163.16 424.198   2
   5  -1  12 2640.58 490.111  23
   5   1  13 76744.4 2840.95  22
  -5  -1 -13 72314.3 2455.88  20
  -5   1  13 81363.0 2747.27   1
   5  -1  13 69731.9 2657.85  23
   5   1 -13 81510.2 2741.00   2
   5  -1  13 73175.1 2696.68  22
   5  -1  14 198.706 170.104  23
   5   1 -14 312.530 173.109   2
  -5   1  14 298.623 224.320   1
  -5  -1 -14 141.351 105.996  20
   5  -1  14 253.364 205.568  22
   5   1  14 78.0497 127.007  22
   5  -1  15 8849.31 1004.65  23
   5   1  15 11025.0 1157.23  22
  -5  -1 -15 9096.02 924.043  20
  -5   1  15 8156.23 929.784   1
   5  -1  15 8094.02 953.591  22
   5   1 -15 10395.9 1038.27   2
  -5   1  16 6124.08 516.115  24
  -5  -1  16 6946.33 548.327  24
  -5   1 -16 6917.83 587.730  31
  -5   1  16 8344.96 671.680  12
  -5  -1  16 7634.36 629.173  12
  -5   1 -16 6691.38 546.077  41
  -5  -1 -16 7328.91 576.491  31
   5   1 -16 6479.89 839.168   2
  -5  -1 -16 5525.40 519.441  26
  -5  -1 -16 6873.32 576.649   3
   5  -1  16 5625.20 823.812  22
   5   1  16 7646.02 994.660  22
  -5   1 -16 7817.11 607.937  26
  -5  -1 -17 37477.6 1365.10   3
  -5   1  17 34406.1 1274.08  24
  -5  -1  17 31485.4 1320.85  12
  -5  -1  17 32500.1 1227.09  24
  -5   1 -17 37228.9 1334.72  41
  -5  -1 -17 29585.4 1211.10  31
  -5   1  17 37530.7 1469.35  12
  -5  -1 -17 33001.3 1320.57  26
  -5   1 -17 34978.8 1316.82  26
  -5   1 -17 38166.7 1428.54  31
  -5  -1 -18 120.763 81.0229   3
  -5  -1  18 189.892 114.390  24
  -5  -1 -18 32.6215 47.9976  31
  -5   1 -18-5.05693 73.7292  31
  -5   1 -18-67.1414 87.5558  26
  -5  -1  18 37.5794 47.0469  12
  -5   1 -18 72.2909 58.4750  41
  -5   1  18 14.6786 73.4239  12
  -5  -1 -18 118.106 113.385  26
  -5   1  18 44.5720 59.6930  24
  -5   1  19 4818.70 534.666  12
  -5  -1 -19 4513.78 481.137   3
  -5   1 -19 4433.31 495.311  31
  -5   1 -19 4316.64 469.946   3
  -5  -1  19 3578.22 446.473  12
  -5   1 -19 4108.19 447.362  41
  -5   1 -19 3162.09 407.225  26
  -5  -1 -19 5657.38 546.983  26
  -5  -1 -19 4744.76 482.705  31
  -5  -1  19 4240.07 450.566  24
  -5   1  20 3446.07 453.187  12
  -5   1 -20 2833.88 394.308   3
  -5  -1  20 2787.55 393.369  12
  -5  -1 -20 2452.59 350.346  31
  -5  -1 -20 2312.12 345.261   3
  -5   1 -20 2443.78 368.143  31
  -5  -1 -20 2833.42 391.033  26
  -5   1 -20 2616.12 362.410  41
  -5  -1  20 2616.98 361.129  24
  -5  -1  21 23504.1 1050.18  24
  -5  -1 -21 22489.8 1047.25  31
  -5  -1 -21 21936.7 1049.71   3
  -5   1 -21 21863.8 1021.13  41
  -5   1  21 22416.2 1121.10  12
  -5   1 -21 22026.0 1016.83   3
  -5  -1  21 26559.0 1195.94  12
  -5   1 -21 21921.1 1077.94  31
  -5  -1  22 61.9274 55.6818  12
  -5  -1  22 190.155 117.181  24
  -5   1 -22 133.770 78.6773   3
  -5   1 -22 70.1364 93.1208  31
  -5  -1 -22 118.282 126.172   3
  -5  -1 -22 87.0469 67.7037  31
   5  -1 -22 143.738 86.3208  10
  -5   1 -22 49.4090 67.8347  41
  -5   1  22-16.6026 84.2806  12
  -5  -1  23 901.782 194.103  24
  -5   1 -23 1008.80 208.520  41
   5   1 -23 833.983 166.528  10
   5  -1 -23 958.334 204.671  10
  -5   1  23 938.022 222.263  12
  -5  -1  23 802.686 196.672  12
  -5   1 -23 908.825 204.297   3
  -5  -1 -23 840.204 182.038  31
  -5  -1 -23 951.005 212.266   3
  -5   1 -23 683.801 180.054  31
  -5   1  24 671.903 179.988  12
   5  -1 -24 653.480 163.119  10
  -5   1 -24 672.008 170.096   3
  -5   1 -24 564.536 152.301  41
  -5  -1  24 735.918 176.624  12
  -5  -1 -24 841.660 193.348   3
  -5  -1 -24 694.454 159.147  31
  -5   1  24 573.994 157.067  11
  -5   1 -24 643.298 171.570  31
   5  -1 -25 82.8158 38.0933  10
  -5  -1  25 72.7252 49.7980  11
  -5   1  25 197.427 115.045  12
  -5  -1  25 42.4357 76.0094  12
  -5   1 -25 68.0621 66.5314  31
  -5  -1 -25 153.380 86.5896  17
  -5   1 -25 68.7318 76.6967   3
  -5   1  25 114.064 68.2692  11
  -5  -1 -25-28.5070 53.4019  31
  -5  -1 -25 2.34463 38.1040   3
  -5   1 -25 58.2488 67.8143  41
  -5   1  26 50.3158 58.5494  11
  -5   1  26-14.5837 53.8082  12
  -5   1 -26 65.9201 46.1764  31
  -5  -1  26 73.2913 66.4458  12
  -5  -1 -26 10.6841 48.0618  31
   5  -1  26 114.327 67.9965  12
  -5  -1  26-31.9815 32.6357  11
   5  -1 -26 8.45482 28.6091  10
  -5   1 -26 70.4262 63.6445   3
  -5   1  27 5943.75 388.374  12
  -5  -1  27 6659.63 405.801  11
  -5  -1 -27 6101.60 366.672  35
   5  -1 -27 5243.06 314.026  10
  -5  -1  27 5217.15 328.546  12
  -5   1 -27 6454.87 366.129   3
   5   1  27 5716.01 384.449  12
  -5   1 -27 6446.97 387.622  31
  -6  -1   0 6755.45 619.311  42
  -6   1   0 5889.98 507.613   1
  -6   1   0 7397.48 637.715  42
   6   1   0 6554.86 466.217   2
  -6   1   1 1009.61 227.589  42
  -6  -1   1 486.175 185.502  42
   6   1  -1 878.051 188.973   2
   6  -1   1 934.383 220.976  23
  -6  -1  -1 717.291 207.383  42
  -6   1   1 934.048 213.220   1
  -6   1  -1 806.426 191.317   1
  -6   1  -1 782.891 214.317  42
   6   1   1 911.793 156.317   2
   6   1  -2 2310.32 318.847   2
  -6   1   2 2219.86 352.452  42
   6   1   2 1887.36 203.878   2
  -6  -1   2 2403.18 401.198  42
  -6   1   2 2177.18 302.846   1
  -6   1  -2 3018.07 392.166  42
  -6  -1  -2 2512.03 392.920  42
   6  -1   2 2471.86 379.011  23
  -6   1  -3 7157.70 616.127  42
  -6  -1   3 6696.40 686.854  42
  -6  -1  -3 6078.74 494.279  20
  -6  -1  -3 8068.32 714.326  42
  -6   1   3 7266.40 639.573  42
  -6   1   3 6902.37 552.858   1
   6  -1   3 6673.29 630.997  23
   6   1  -3 6665.06 560.314   2
  -6  -1  -4 3513.42 472.943  42
  -6   1   4 4322.47 444.792   1
   6   1  -4 4282.30 468.721   2
   6   1   4 3727.91 466.684  23
  -6  -1  -4 3475.07 392.319  20
  -6  -1   4 4483.00 539.534  42
  -6   1   4 3563.62 458.604  42
  -6   1  -4 4446.77 495.679  42
   6  -1   4 4664.53 546.080  23
  -6   1   5 835.090 224.673  42
  -6   1   5 1046.97 233.927   1
   6   1   5 794.506 220.873  23
   6   1  -5 860.190 225.645   2
  -6  -1   5 1094.54 279.189  42
   6  -1   5 895.054 274.468  23
  -6  -1  -5 1287.81 243.922  20
  -6   1   6 24631.0 1136.23   1
  -6  -1  -6 23806.0 1047.85  20
   6   1  -6 25176.4 1238.51   2
  -6   1   6 20376.7 1152.23  42
  -6  -1   6 21531.6 1225.70  42
   6  -1   6 30881.5 1440.70  23
   6  -1   6 27543.7 1125.15  43
   6   1   6 27453.6 1296.56  23
   6  -1   7 14750.9 1059.70  23
   6   1   7 14443.8 982.880  23
   6  -1   7 11203.7 720.840  43
  -6   1   7 13402.8 862.449   1
   6   1  -7 13469.0 952.719   2
  -6  -1  -7 11650.6 759.851  20
  -6   1   7 15948.2 1053.12  42
  -6  -1   7 9546.90 841.635  42
   6  -1   8 983.129 213.720  43
   6   1   8 721.703 243.161  23
  -6   1   8 960.394 291.028  42
   6   1  -8 837.777 236.516   2
  -6  -1  -8 1089.09 236.449  20
   6  -1   8 754.533 282.996  23
  -6  -1   8 703.117 219.329  42
  -6  -1  -8 1153.13 286.894  19
  -6   1   8 820.703 212.110   1
   6  -1  -9 236.975 150.646   2
  -6  -1  -9 297.556 139.921  20
   6   1   9 284.004 147.011  23
  -6   1   9 196.563 115.444   1
   6   1  -9 295.262 173.695   2
  -6   1   9 182.555 94.1127  42
  -6  -1  -9 236.146 138.721  19
  -6  -1   9 444.228 235.543  42
   6  -1   9 331.101 170.508  23
   6  -1  10 5826.25 717.789  23
   6   1 -10 5722.70 675.035   2
  -6  -1  10 6180.21 760.321  42
  -6  -1 -10 7667.15 734.589  19
  -6  -1 -10 5230.33 572.115  20
  -6   1  10 5174.77 607.837   1
  -6   1  10 3913.71 603.304  42
   6   1  10 5137.86 649.129  23
   6   1  11 240.846 184.150  22
  -6  -1  11 133.403 156.289  42
   6   1  11 207.936 112.334  23
  -6   1  11 132.588 110.021   1
   6  -1  11 202.871 131.550  22
  -6  -1 -11 205.934 128.785  20
   6  -1  11 148.082 111.856  23
  -6   1  11 121.889 95.0708  42
   6   1 -11 94.8426 69.0224   2
  -6   1  12-14.7877 54.0333   1
   6  -1  12 45.1473 53.6522  23
   6   1  12 121.219 123.721  22
  -6  -1  12 252.360 147.117  42
  -6   1  12 455.430 237.437  42
  -6  -1 -12 78.2164 81.7968  20
   6   1 -12 23.0286 122.404   2
   6   1  12 131.226 129.585  23
   6  -1  12 77.1495 108.076  22
  -6  -1  13-47.7858 62.5564  42
  -6   1  13 30.6888 71.2517   1
   6  -1  13 11.4834 145.919  23
   6   1  13 49.0998 107.819  22
   6   1 -13-33.3786 93.6935   2
   6  -1  13-4.34696 64.9391  22
  -6   1  13 17.2427 60.1008  42
   6   1 -14 2133.92 475.152   2
   6  -1  14 2472.11 526.699  23
  -6  -1  14 2326.48 545.965  42
  -6   1  14 3095.24 619.291  42
   6   1  14 2379.09 532.357  22
   6  -1  14 2200.68 498.056  22
  -6   1 -15 3342.01 404.527  31
  -6   1  15 3550.19 403.257  24
  -6   1  15 3228.46 417.918  12
  -6  -1 -15 3304.51 397.844   3
  -6   1  15 3767.54 706.954  42
   6   1  15 2778.84 578.769  22
  -6   1 -15 4379.44 453.457  26
  -6  -1 -15 4252.34 457.462  26
   6  -1  15 2928.83 617.399  23
   6  -1  15 3776.61 682.124  22
  -6   1 -15 3585.86 395.466  41
  -6  -1 -15 3528.24 405.936  31
   6   1 -15 3589.23 620.245   2
  -6  -1  15 3502.87 388.126  24
  -6  -1  15 3875.87 727.407  42
  -6  -1  15 3868.56 443.200  12
  -6   1 -16 93.2016 74.7877   3
  -6   1  16 80.1971 69.8112  12
  -6   1 -16 101.908 64.1109  31
  -6  -1 -16 12.0053 71.8128  26
  -6  -1 -16 52.1610 77.0264  31
  -6   1 -16 13.4486 52.3368  41
  -6  -1  16 107.230 102.284  24
   6  -1 -16 167.172 112.612   9
  -6  -1  16 21.1710 66.8501  12
  -6  -1 -16 201.874 118.238   3
  -6   1 -16 102.598 88.2255  26
  -6   1 -17 371.238 156.815  26
  -6  -1 -17 215.538 95.1061  31
  -6   1 -17 172.854 115.979  41
  -6  -1 -17 54.8328 67.3678   3
  -6  -1 -17 138.494 91.4623  26
  -6  -1  17 242.144 88.7047  24
  -6   1 -17 298.737 151.428  31
  -6  -1  17 157.440 136.133  12
  -6   1  17 108.678 72.9162  12
  -6   1 -17 259.599 116.172   3
  -6  -1  18 1512.06 269.726  24
  -6  -1  18 1848.71 306.542  12
  -6   1 -18 1551.41 278.884  26
  -6  -1 -18 1589.26 282.353  31
  -6   1 -18 1741.13 288.732  41
  -6  -1 -18 1135.12 249.721  26
  -6   1 -18 1761.88 290.786   3
  -6   1  18 1342.02 297.338  12
  -6  -1 -18 1655.70 289.222   3
  -6   1 -18 1217.08 265.802  31
  -6   1 -19 490.532 152.766  41
  -6  -1  19 503.903 157.609  24
  -6  -1  19 505.631 159.143  12
  -6  -1 -19 474.846 172.214   3
  -6  -1 -19 690.776 182.652  31
  -6   1 -19 540.078 170.326   3
  -6  -1 -19 255.211 118.054  26
  -6   1 -19 578.949 163.865  31
  -6   1 -19 572.815 167.603  26
  -6   1  19 690.268 200.663  12
  -6   1 -20 1485.21 275.265  26
  -6  -1 -20 1343.30 267.391  26
  -6   1 -20 1302.05 266.535  31
  -6   1 -20 1287.31 263.914   3
  -6   1 -20 1764.59 284.539  41
  -6  -1 -20 1657.77 276.967   3
  -6  -1  20 1362.87 251.785  24
  -6  -1  20 1175.78 256.670  12
  -6  -1 -20 1258.91 242.839  31
  -6   1  20 1348.56 270.314  12
  -6  -1  21 244.435 113.956  12
  -6   1  21 193.643 100.017  12
  -6   1 -21 175.704 89.8769  31
  -6  -1 -21 261.520 118.071   3
  -6   1 -21 115.516 44.3756   3
  -6   1 -21 169.620 85.1632  41
  -6  -1  21 85.8328 62.5782  24
  -6  -1 -21 93.8203 83.9751  31
  -6  -1  22 681.589 168.850  24
  -6  -1 -22 631.126 167.141  31
  -6  -1 -22 744.586 172.182   3
  -6   1  22 809.451 187.032  11
  -6   1  22 962.679 234.449  12
  -6   1 -22 1054.66 216.228  31
  -6   1 -22 694.836 176.928   3
  -6  -1  22 551.597 175.170  12
  -6   1 -22 678.991 169.989  41
   6  -1 -22 999.455 220.048  10
  -6  -1  22 723.804 194.962  11
  -6   1 -23 287.649 124.643  31
  -6   1 -23 245.307 110.967  41
  -6   1  23 298.973 129.373  12
  -6  -1 -23 223.976 112.906   3
   6   1 -23 335.175 128.960  10
   6  -1 -23 358.284 142.034  10
  -6   1  23 176.110 89.5021  11
  -6   1 -23 195.230 102.300   3
  -6  -1  23 221.335 121.804  11
  -6  -1 -23 251.023 96.5474  31
  -6  -1  23 256.505 127.780  12
   6   1 -24 1613.94 225.782  10
  -6  -1 -24 1577.85 240.236   3
  -6   1  24 1681.70 237.895  11
  -6   1 -24 1719.22 244.671   3
  -6  -1 -24 2002.06 268.258  31
  -6  -1  24 1664.74 264.711  11
  -6  -1  24 2053.83 288.915  12
   6  -1 -24 1940.55 257.697  10
  -6   1  24 1622.33 256.274  12
  -6   1 -24 2215.97 284.629  31
  -6   1 -24 1609.62 227.460  41
  -6  -1  25 305.044 114.437  12
  -6   1  25 322.179 121.447  12
  -6  -1  25 139.019 88.4179  11
   6  -1 -25 169.332 79.9174  10
  -6   1 -25 151.830 70.8381  41
  -6   1 -25 202.628 82.7713   3
  -6   1 -25 301.520 96.5103  31
  -6   1  25 155.565 69.6170  11
  -6  -1 -25 302.501 101.047  31
  -6  -1 -25 155.705 61.8068  17
  -6  -1 -26 561.270 137.429  35
  -6  -1 -26 372.378 94.8992  31
   6  -1  26 485.700 110.345  12
   6  -1 -26 589.518 119.337  10
  -6  -1 -26 447.913 94.2380  17
  -6   1 -26 369.930 101.004  31
  -6  -1  26 490.506 117.170  12
  -6   1 -26 476.379 104.178   3
  -6  -1  26 385.479 107.487  11
  -6   1  26 558.566 129.193  12
   6   1  27 115.741 72.3454  12
  -6   1 -27 42.1177 43.2697  31
  -6  -1 -27 46.1604 37.9233  35
  -6   1  27 88.7915 57.4704  12
  -7  -1   0-51.4425 78.2594  42
  -7   1   0-6.95811 63.9545  42
   7  -1   0 124.293 176.543  23
  -7   1   0 72.6442 60.0808   1
   7   1   0-20.1035 36.2429   2
  -7  -1  -1 1598.77 339.210  42
   7   1  -1 1109.61 218.892   2
  -7   1   1 1166.12 248.379   1
   7  -1   1 1345.53 303.503  23
  -7   1  -1 1547.23 300.490  42
  -7  -1   1 1264.61 335.533  42
  -7   1   1 1546.53 312.394  42
  -7   1  -2 6618.33 641.850  42
  -7   1   2 6811.95 660.486  42
  -7  -1   2 6775.05 688.943  42
   7  -1   2 6715.97 679.561  23
  -7   1   2 6126.78 547.885   1
   7   1  -2 5361.02 511.800   2
  -7   1   3 1199.42 253.587   1
  -7  -1   3 775.801 252.127  42
   7   1  -3 991.200 226.859   2
  -7  -1  -3 1347.84 296.566  42
  -7   1  -3 868.897 259.599  42
  -7   1   3 869.181 247.413  42
   7  -1   3 1390.72 311.820  23
   7  -1   4 57219.2 2069.91  23
  -7   1   4 50036.9 1927.94  42
  -7  -1   4 54848.8 2064.79  42
  -7  -1  -4 57583.7 1677.45  20
  -7   1   4 49584.2 1623.33   1
  -7   1  -4 47917.5 1818.46  42
   7   1   4 51744.9 1971.96  23
   7   1  -4 45599.9 1663.43   2
  -7   1   5 2836.36 458.826  42
  -7  -1   5 2832.54 479.007  42
  -7   1   5 2727.93 384.234   1
   7  -1   5 2594.74 442.061  23
   7   1   5 2704.16 472.040  23
   7   1  -5 2657.86 418.418   2
  -7  -1  -5 3482.20 409.105  20
   7   1   6 523.102 216.276  23
  -7  -1   6 475.405 201.605  42
  -7  -1  -6 630.369 182.080  20
  -7   1   6 499.830 174.510   1
   7   1  -6 568.597 201.229   2
   7  -1   6 376.712 140.396  43
   7  -1   6 547.760 203.835  23
  -7   1   6 669.161 253.094  42
  -7   1   7 29448.9 1333.73   1
  -7  -1   7 30357.8 1644.77  42
  -7  -1  -7 33451.6 1340.37  20
  -7   1   7 35470.2 1735.83  42
   7   1   7 29888.0 1493.24  23
   7  -1   7 30133.6 1621.45  23
   7   1  -7 32582.5 1564.88   2
  -7   1   8 19586.5 1327.08  42
   7   1  -8 18014.1 1206.06   2
   7   1   8 19683.1 1257.32  23
  -7  -1   8 20601.4 1376.18  42
   7  -1   8 18700.4 1306.96  23
  -7   1   8 16358.7 1035.78   1
   7  -1   9 5947.26 755.914  23
  -7  -1  -9 4891.94 628.778  19
   7   1  -9 5000.37 663.968   2
  -7   1   9 4368.02 541.077   1
  -7  -1   9 4500.36 661.978  42
  -7   1   9 4884.61 676.107  42
   7   1   9 5786.86 696.530  23
  -7  -1 -10 1627.35 359.080  19
   7  -1  10 1686.00 443.136  23
  -7   1  10 1792.91 428.284  42
   7   1 -10 1735.57 410.737   2
  -7  -1  10 2030.33 462.354  42
   7   1  10 1369.63 371.377  23
  -7   1  10 2077.75 381.550   1
  -7   1  11 24241.2 1630.94  42
  -7  -1  11 29952.7 1821.46  42
   7   1  11 25678.5 1583.43  23
   7  -1  11 20515.9 1517.67  23
   7   1 -11 25268.5 1567.47   2
   7   1 -12 2806.61 539.341   2
   7  -1  12 3137.31 590.024  23
   7   1  12 3195.54 603.547  22
   7  -1  12 2419.96 504.591  22
  -7   1  12 2916.33 590.971  42
  -7  -1  12 3578.26 645.047  42
   7   1  13 25172.1 1753.49  22
   7   1 -13 28554.8 1768.10   2
   7  -1  13 23182.5 1653.66  23
  -7  -1  13 28479.6 1913.03  42
   7  -1  13 24580.1 1675.21  22
  -7   1  13 22731.7 1714.46  42
   7  -1  14 1229.17 378.404  22
   7  -1  14 1443.76 421.268  23
  -7  -1 -14 1120.84 232.134  31
  -7  -1  14 1315.38 241.868  24
  -7   1  14 978.661 313.635  42
  -7  -1 -14 1180.35 237.536   3
  -7   1 -14 1290.24 243.144  41
  -7  -1 -14 1361.35 259.855  26
  -7   1 -14 868.737 205.979  26
  -7  -1  14 1544.61 295.096  11
  -7   1  14 1375.99 277.352  12
  -7   1  14 1444.53 267.163  11
  -7  -1  14 1215.54 260.187  12
  -7   1 -14 1388.30 266.046  31
  -7  -1 -15 38379.3 1357.51   3
  -7  -1 -15 42393.5 1452.98  31
  -7  -1 -15 40004.0 1477.12  26
  -7   1 -15 44657.4 1442.96  41
  -7   1  15 40000.0 1454.68  11
  -7   1 -15 41241.4 1456.05  26
  -7   1 -15 36758.8 1418.91  31
  -7   1  15 38619.1 1526.91  12
  -7  -1  15 40177.6 1380.30  24
  -7  -1  15 44838.9 1606.30  12
  -7  -1  16 4240.06 496.695  12
  -7   1  16 5262.40 568.027  12
  -7   1 -16 5751.61 565.301  31
  -7   1 -16 4934.72 476.642  41
  -7   1 -16 4780.26 506.614  26
  -7  -1 -16 4774.50 480.712  31
  -7  -1  16 5175.79 558.269  11
  -7  -1 -16 5185.27 542.904  26
   7  -1 -16 5248.12 509.374   9
  -7  -1  16 4837.65 483.097  24
  -7  -1 -16 5138.12 499.857   3
  -7   1  16 5140.13 521.388  11
  -7  -1 -17 27686.6 1177.99  31
  -7  -1  17 25314.9 1243.01  11
  -7   1  17 21115.2 1149.06  12
  -7   1 -17 23430.9 1012.42   3
  -7  -1 -17 33013.7 1348.92  26
  -7   1 -17 23206.6 1109.13  26
  -7  -1 -17 27128.4 1153.00   3
  -7  -1  17 24549.5 1089.94  24
  -7  -1  17 26136.1 1236.29  12
  -7   1  17 21627.9 1095.24  11
  -7   1 -17 26924.9 1128.04  41
   7  -1 -17 24216.4 1041.58   9
  -7   1 -17 24584.6 1169.48  31
  -7  -1  18 294.902 118.941  24
  -7   1 -18 155.987 89.1744  41
  -7   1 -18 91.4696 60.6132  31
  -7  -1  18 134.599 114.608  11
  -7   1 -18 173.362 96.7221   3
  -7   1  18 148.232 112.929  11
  -7  -1 -18 88.3992 73.9589   3
  -7   1  18 58.7579 95.2581  12
  -7  -1 -18 321.661 154.877  26
   7  -1 -18 308.494 135.977   9
  -7   1 -18 76.6412 82.1947  26
  -7  -1 -18 110.796 75.2190  31
  -7  -1  18 125.986 98.9630  12
  -7  -1  19 300.241 127.770  24
  -7   1 -19 374.472 135.323   3
  -7   1  19 275.385 104.430  11
  -7   1  19 623.898 218.228  12
  -7  -1 -19 417.695 143.642   3
  -7   1 -19 483.665 152.294  31
  -7  -1 -19 415.286 138.871  31
  -7  -1  19 259.361 107.135  12
  -7   1 -19 632.474 172.708  41
  -7   1 -19 743.896 205.107  26
  -7  -1  19 751.995 214.296  11
  -7  -1 -19 428.793 150.555  26
  -7  -1  20 513.349 205.339  11
  -7   1 -20 461.590 140.240   3
  -7  -1  20 367.407 137.532  12
  -7  -1  20 358.947 122.894  24
  -7   1  20 255.257 107.659  11
  -7   1 -20 379.979 127.676  41
  -7  -1 -20 415.531 143.524   3
  -7   1 -20 409.479 149.602  26
  -7  -1 -20 522.654 164.321  31
  -7   1  20 435.317 172.181  12
  -7   1 -20 331.180 141.676  31
  -7  -1 -20 267.273 93.8665  26
  -7  -1  21 18829.7 1009.30  11
  -7  -1 -21 19755.5 948.300   3
  -7  -1 -21 21203.6 958.452  31
  -7   1 -21 19579.0 889.202  41
  -7   1  21 19367.7 934.037  11
  -7   1  21 18780.1 1004.50  12
  -7  -1 -21 20036.5 972.444  26
  -7  -1  21 19049.8 914.780  24
  -7   1 -21 21203.3 1010.08  31
  -7  -1  21 19000.7 985.319  12
  -7   1 -21 19644.7 882.123   3
  -7  -1  22 1359.91 261.529  11
  -7   1  22 1405.73 267.491  12
  -7  -1  22 1316.54 238.868  12
   7  -1 -22 1315.38 246.213  10
  -7  -1 -22 1645.82 253.785  31
  -7   1 -22 1469.64 252.252  31
  -7   1  22 1511.52 244.745  11
  -7  -1 -22 1561.98 259.003   3
  -7   1 -22 1244.23 218.568   3
  -7   1 -22 1321.76 219.973  41
  -7   1  23 525.477 125.011  11
  -7  -1  23 572.409 158.728  12
  -7   1 -23 634.168 143.033  41
  -7   1  23 856.400 199.906  12
  -7   1 -23 531.821 152.734  31
   7  -1 -23 669.683 158.667  10
  -7   1 -23 501.175 127.221   3
  -7  -1 -23 677.976 153.378  31
  -7  -1  23 552.009 161.437  11
  -7   1  24 43.2225 65.9358  12
  -7   1 -24 108.919 61.4070  41
  -7  -1  24 129.958 64.7412  11
  -7  -1 -24 57.8504 89.8724  17
   7   1 -24 98.5322 57.1327  10
  -7  -1 -24 143.044 73.7806  31
  -7   1 -24 14.5664 24.7500   3
  -7   1 -24 59.9086 63.0488  31
  -7  -1  24-8.65721 32.7963  12
   7  -1 -24 93.1991 52.0063  10
  -7   1 -25 123.860 51.6936   3
  -7  -1 -25 146.300 68.3328  17
  -7  -1 -25 51.8641 45.9561  31
  -7   1  25 97.4861 41.2482  12
  -7  -1  25 97.0870 39.0258  11
  -7  -1  25 28.5344 28.2835  12
   7  -1 -25 67.1137 47.8531  10
  -7   1 -25 81.5818 59.4547  31
  -7   1  26 78.0173 52.6879  12
  -7  -1  26 220.822 77.4392  11
  -7   1 -26 106.146 43.9863  31
   7  -1 -26 104.511 51.2594  10
  -7  -1 -26 175.467 67.7913  35
   8  -1   0 55159.4 2138.77  23
  -8   1   0 54102.4 2054.87  42
  -8  -1  -1 103375. 2915.07  42
  -8   1   1 104004. 2909.67  42
  -8  -1   1 114265. 3153.43  42
   8  -1   1 110924. 3056.14  23
  -8   1   1 107828. 2556.77   1
   8  -1   2 3599.98 540.532  23
  -8  -1  -2 3372.28 540.999  42
  -8  -1   2 4276.31 653.058  42
   8   1  -2 2967.55 410.883   2
  -8   1  -2 3697.77 528.088  42
  -8   1   2 3429.76 450.490   1
  -8   1   2 3822.13 563.314  42
   8  -1   3 7069.71 769.257  23
  -8  -1  -3 7454.31 781.451  42
  -8   1   3 5966.52 590.183   1
  -8  -1   3 5709.63 727.789  42
  -8   1  -3 6997.67 735.620  42
   8   1   3 6562.24 751.246  23
   8   1  -3 5283.76 573.651   2
  -8   1   3 6709.17 746.852  42
   8  -1   4 4983.51 659.814  23
  -8   1   4 6428.60 733.576  42
   8   1   4 4930.40 683.027  23
  -8  -1   4 6077.31 761.681  42
  -8   1  -4 5104.33 653.037  42
  -8   1   4 5764.24 585.789   1
  -8  -1  -4 5140.16 671.878  42
   8   1  -4 5202.51 590.192   2
   8   1   5 48720.6 2025.11  23
   8  -1   5 68797.2 2516.67  23
  -8   1   5 51562.5 1788.77   1
  -8   1   5 62669.8 2384.66  42
   8   1  -5 49244.4 1924.20   2
  -8  -1   5 65310.9 2481.54  42
  -8   1   6 9282.90 756.827   1
   8   1   6 6857.11 797.791  23
   8  -1   6 10769.6 998.093  23
  -8  -1   6 8710.80 918.447  42
   8   1  -6 8716.99 837.399   2
  -8   1   6 8841.46 905.648  42
   8  -1   7 113820. 3393.26  23
   8   1   7 108476. 3167.06  23
   8   1  -7 98517.7 2956.56   2
  -8   1   7 104283. 3249.87  42
  -8  -1   7 105102. 3339.90  42
  -8  -1   8 6155.00 821.868  42
   8   1  -8 7674.38 826.347   2
  -8   1   8 6358.56 812.582  42
   8  -1   8 7484.04 881.286  23
   8   1   8 8682.92 883.948  23
   8   1  -9 6419.10 795.820   2
  -8   1   9 6769.40 856.295  42
  -8  -1   9 8990.54 993.862  42
  -8  -1  -9 8498.51 883.242  19
   8   1   9 5414.36 723.051  23
   8  -1   9 6398.97 841.904  23
   8  -1  10 13.3257 143.335  23
  -8  -1  10 57.6898 185.063  42
  -8   1  10 95.6206 54.8703  42
   8   1  10 56.8284 66.2139  23
   8   1 -10-69.7048 103.095   2
  -8   1  11 3993.39 717.826  42
   8  -1  11 4603.59 738.773  23
  -8  -1  11 4660.26 760.918  42
   8   1  11 3855.99 645.167  23
   8   1 -11 3494.19 609.475   2
  -8   1 -12 1355.74 243.191  41
  -8  -1  12 1101.22 227.080  24
  -8  -1  12 1262.75 262.613  12
  -8  -1 -12 919.029 211.465  26
  -8  -1  12 1050.38 246.927  11
  -8   1 -12 685.489 164.789  26
  -8   1  12 1075.75 234.616  12
  -8   1  12 552.708 255.386  42
   8  -1  12 761.398 270.033  22
   8   1 -12 951.438 329.242   2
   8   1  12 1206.19 383.675  22
   8  -1  12 917.226 350.259  23
  -8   1 -12 1052.83 226.308  31
  -8  -1  12 780.412 317.737  42
  -8  -1  13 991.064 241.434  11
  -8   1 -13 896.938 202.113  26
  -8  -1 -13 1133.48 227.354  31
  -8   1  13 1006.50 238.084  12
  -8  -1 -13 838.157 216.471  26
  -8  -1  13 734.958 195.303  12
  -8   1 -13 964.981 214.917  41
  -8   1 -13 962.537 220.392  31
  -8  -1  13 976.201 216.235  24
  -8   1 -14 767.088 188.676  41
  -8  -1  14 629.867 166.409  24
  -8  -1  14 584.352 186.697  12
  -8   1 -14 644.389 171.413  31
  -8   1  14 782.348 228.139  12
  -8  -1 -14 661.136 176.438  31
  -8  -1 -14 610.972 173.343   3
  -8  -1 -14 637.183 183.353  26
  -8  -1  14 792.976 213.680  11
  -8   1 -14 510.083 165.651  26
  -8   1 -15 1332.53 270.980  26
  -8  -1  15 1271.33 281.595  12
  -8   1 -15 1411.46 258.123  41
  -8   1  15 1286.09 254.409  11
  -8  -1 -15 1242.84 239.306   3
  -8  -1 -15 1638.50 305.613  26
  -8  -1  15 1183.24 273.264  11
  -8   1 -15 1641.21 297.160  31
   8  -1 -15 1592.76 297.521   9
  -8   1  15 1446.99 297.871  12
  -8  -1 -15 1572.92 278.346  31
  -8  -1  15 1361.37 251.518  24
  -8  -1 -16 1297.83 250.589   3
  -8  -1  16 1065.62 225.844  24
  -8   1  16 1254.98 265.144  11
  -8  -1 -16 1021.27 255.250  26
   8  -1 -16 1475.05 266.631   9
  -8   1 -16 1163.15 227.601  41
  -8  -1  16 1160.48 268.491  12
  -8  -1  16 1247.78 269.222  11
  -8   1 -16 1221.98 266.311  31
  -8   1 -16 955.250 233.148  26
  -8  -1 -16 1171.58 240.317  31
  -8   1  16 1264.27 272.823  12
  -8  -1  17 34518.0 1304.87  24
  -8  -1  17 25539.3 1246.16  12
  -8  -1 -17 32152.9 1243.51   3
  -8   1  17 35604.4 1379.49  11
  -8   1  17 36111.0 1506.76  12
  -8  -1 -17 39305.8 1477.73  26
  -8  -1 -17 31755.6 1264.04  31
  -8  -1  17 34530.7 1459.22  11
   8  -1 -17 42164.4 1409.49   9
  -8   1 -17 36646.7 1421.07  31
  -8   1 -17 35425.8 1296.95  41
  -8   1 -17 41039.1 1459.05  26
  -8  -1  18 388.601 155.392  24
  -8  -1 -18 386.608 156.627  26
  -8  -1  18 530.711 194.065  12
  -8  -1 -18 425.079 157.563  31
  -8   1 -18 258.082 107.786  41
  -8  -1 -18 442.121 142.049   3
  -8   1  18 365.153 183.975  12
  -8   1 -18 452.490 172.142  31
  -8  -1  18 341.696 147.421  11
  -8   1  18 420.332 145.259  11
   8  -1 -18 418.359 125.399   9
  -8   1 -18 247.750 99.5844  26
  -8   1 -19 3847.96 442.119  31
  -8  -1  19 3520.92 399.526  24
   8  -1 -19 4045.03 407.502   9
  -8  -1 -19 3165.59 374.178  31
  -8  -1 -19 3612.52 393.696  16
  -8  -1  19 3425.72 439.525  12
  -8  -1  19 3946.13 468.219  11
  -8  -1 -19 3766.51 407.313   3
  -8   1 -19 3934.45 408.921  41
  -8  -1 -19 3670.15 429.163  26
  -8   1 -19 2759.78 362.492  26
  -8   1  19 3034.57 379.224  11
  -8   1  19 3424.04 446.038  12
  -8  -1 -20 365.304 122.160  31
  -8  -1  20 531.813 170.643  11
  -8   1 -20 240.697 119.481  31
  -8  -1  20 177.167 76.6722  12
  -8   1  20 374.666 117.419  11
  -8   1 -20 373.262 111.610  41
  -8   1  20 323.525 139.049  12
  -8  -1 -20 294.455 121.053  26
  -8   1 -20 315.155 122.807  26
   8   1 -20 375.693 126.753   9
   8  -1 -20 314.509 112.818   9
  -8   1  21 820.898 202.796  12
  -8  -1 -21 1204.03 218.612  31
  -8  -1  21 960.021 219.544  12
  -8   1 -21 1033.61 213.640  31
  -8   1 -21 956.358 192.016  41
  -8  -1 -21 1136.43 206.782  26
  -8  -1  21 776.329 189.233  11
  -8  -1  22 549.448 171.757  11
   8  -1 -22 763.354 181.004  10
  -8   1 -22 718.477 156.108  41
  -8  -1  22 651.692 180.956  12
  -8   1  22 598.994 166.101  12
  -8   1 -22 485.103 143.377  31
  -8  -1 -22 588.844 149.197  31
  -8  -1  23 5780.04 466.063  11
  -8   1 -23 5907.09 441.026  31
  -8   1  23 5896.59 486.243  12
  -8  -1 -23 6080.31 419.252  31
  -8  -1 -23 6560.19 475.482  17
  -8  -1  23 6020.91 459.719  12
  -8   1 -23 5757.90 384.060  41
  -8  -1  24 52.2049 33.2760  12
   8   1 -24 62.1501 33.9959  10
  -8  -1 -24 70.1534 57.0079  17
  -8  -1 -24 61.2765 48.2238  35
  -8   1 -24 48.1423 37.0104  31
  -8   1  24 43.4396 45.0409  12
  -8  -1  24 162.622 71.4149  11
   8  -1 -24 46.2328 50.4160  10
  -8  -1 -24 97.4332 44.2389  31
  -8  -1  25 195.852 64.7090  12
   8  -1 -25 60.2980 44.4545  10
  -8   1  25 233.456 80.9641  12
  -8   1 -25 292.531 82.3556  31
  -8  -1 -25 139.818 59.2160  17
  -8  -1  25 211.995 73.4201  11
  -8  -1 -25 225.823 77.5359  35
  -9   1   0-51.4989 109.519  42
  -9  -1   0-7.63957 134.262  42
   9  -1   0-67.2514 76.1597  23
   9  -1   1 8376.41 906.101  23
  -9   1  -1 7375.51 807.141  42
  -9  -1   1 5960.79 824.552  42
  -9  -1  -1 6752.63 793.994  42
  -9   1   1 6876.58 782.366  42
   9  -1  -1 7748.73 856.213  23
  -9   1  -2 9668.64 913.988  42
   9  -1  -2 8039.54 893.731  23
  -9  -1   2 6772.75 818.600  42
   9  -1   2 7670.46 873.688  23
  -9   1   2 8306.60 875.791  42
   9   1   2 8404.87 916.263  23
  -9  -1  -2 6755.56 804.650  42
  -9  -1  -3 817.181 278.516  42
  -9  -1   3 505.863 229.776  42
   9   1   3 261.725 169.558  23
  -9   1  -3 609.613 232.433  42
   9  -1   3 465.307 215.720  23
  -9   1   3 596.608 234.243  42
  -9   1   4 742.640 267.909  42
  -9  -1  -4 677.025 263.659  42
   9   1  -4 650.399 212.396   2
  -9  -1   4 769.539 302.629  42
   9   1   4 852.591 291.304  23
   9  -1   4 1392.21 368.655  23
   9   1  -5 8185.82 830.473   2
  -9   1   5 10647.0 1045.24  42
  -9  -1   5 7398.65 939.636  42
   9   1   5 11139.5 1033.61  23
   9  -1   5 9903.44 1056.76  23
   9  -1   6-81.9337 129.346  23
  -9  -1   6-11.6919 139.617  42
   9   1   6 168.740 165.998  23
  -9   1   6-30.2844 91.4100  42
   9   1  -6 103.047 148.655   2
   9   1  -7 96.4682 114.172   2
  -9   1   7 69.4708 135.864  42
   9  -1   7 130.366 158.717  23
  -9  -1   7 31.6530 110.869  42
   9   1   7 49.4661 43.4912  23
   9   1  -8 945.638 319.003   2
   9  -1   8 1214.88 380.773  23
  -9  -1   8 1139.57 394.037  42
   9   1   8 1094.92 365.410  23
  -9   1   8 1265.53 381.493  42
  -9   1   9 194.208 162.193  42
   9  -1   9 315.130 168.258  23
   9   1   9 42.4443 87.2777  23
  -9  -1   9-6.49372 67.5225  42
  -9  -1  -9 4.15774 52.0184  19
   9   1  -9 124.353 116.427   2
   9   1 -10-38.0160 124.452   2
  -9   1 -10 87.4024 82.1616  30
  -9  -1  10 151.197 85.8130  12
   9   1  10 14.6785 169.324  23
  -9   1  10 120.967 129.382  12
  -9   1  10 182.417 180.686  42
  -9  -1  10 120.743 133.500  42
  -9   1 -10 60.2886 75.2159  31
  -9  -1  10 90.2215 139.514  11
   9  -1  10-177.862 210.414  23
  -9  -1 -10 71.8027 67.0135  30
  -9  -1 -10 133.486 98.7856  36
  -9   1 -10 7.07427 50.9019  41
  -9  -1  10 44.3462 44.6383  24
  -9  -1 -10 123.218 76.0784  40
  -9  -1  11 203.156 96.5142  24
  -9  -1  11 107.794 100.652  11
  -9   1 -11 132.074 40.4574  41
  -9  -1  11 120.669 65.4775  12
  -9  -1 -11 180.701 82.1646  31
  -9   1  11 276.412 161.972  12
  -9  -1 -11 193.867 101.070  40
  -9  -1 -11 371.206 143.596  36
  -9   1 -11 88.9797 84.4314  31
  -9  -1 -12 810.224 202.720  26
  -9   1  12 1260.52 278.906  12
  -9  -1 -12 1015.52 215.650  36
  -9  -1  12 1132.09 251.967  11
  -9  -1  12 882.748 188.004  24
  -9  -1 -12 1172.03 232.832  31
  -9  -1 -12 1425.21 282.685  40
  -9   1 -12 1102.14 249.614  26
  -9   1 -12 985.359 213.931  41
  -9   1 -12 1156.42 256.795  31
  -9  -1  12 953.073 233.541  12
  -9   1 -13 20935.7 975.820  41
  -9  -1 -13 19965.6 989.507  31
  -9  -1  13 19857.9 1104.40  11
  -9  -1  13 19843.8 974.779  24
  -9  -1  13 20032.9 1107.15  12
  -9   1 -13 24201.9 1119.16  26
  -9   1  13 19397.8 1102.61  12
  -9  -1 -13 21015.2 1079.69  26
  -9   1 -13 21262.8 1057.53  31
  -9  -1  14 6988.35 577.657  24
  -9  -1  14 7859.45 688.823  11
  -9  -1  14 9136.07 740.890  12
  -9   1 -14 8685.20 678.080  26
  -9  -1 -14 8973.51 712.809  26
  -9   1  14 7854.88 709.997  12
   9  -1 -14 7703.77 637.804   9
  -9  -1 -14 7631.50 612.134  31
  -9   1 -14 8065.04 606.484  41
  -9   1 -14 8459.21 676.541  31
  -9  -1  15 177.381 119.095  12
  -9  -1 -15 71.2910 77.0214  26
   9  -1 -15 262.464 159.538   9
  -9   1 -15 217.329 123.469  31
  -9  -1 -15 171.900 76.1502  31
  -9   1 -15 188.345 92.2061  26
  -9   1 -15 301.932 121.221  41
  -9  -1  15 317.449 148.289  11
  -9   1  15 84.2555 82.9083  12
  -9   1 -16 18.5230 110.263  31
  -9   1 -16 14.2642 36.8525  41
  -9  -1 -16 43.4983 61.6981  31
  -9  -1  16-8.99418 76.0636  11
  -9   1 -16-39.3625 52.9125  26
   9  -1 -16 140.389 125.986   9
  -9  -1  16-116.097 113.646  12
  -9   1  16 90.6211 85.2301  12
  -9  -1 -16 81.2637 67.8280  26
  -9   1  17 5283.33 571.641  12
  -9   1 -17 4319.59 468.348  26
   9  -1 -17 4940.88 474.818   9
  -9  -1  17 4648.73 517.920  11
  -9  -1  17 5214.95 559.536  12
  -9   1 -17 5005.74 462.021  41
  -9   1 -17 5326.06 528.966  31
  -9  -1 -17 3799.67 452.197  26
  -9  -1 -17 4560.27 461.310  31
  -9  -1  18 2301.85 358.689  12
  -9   1  18 2847.19 414.764  12
  -9   1 -18 2019.07 289.180  41
  -9  -1 -18 2225.50 313.016  31
  -9  -1 -18 2176.49 337.571  26
  -9   1 -18 2528.11 350.531  31
  -9   1 -18 2502.14 348.870  26
   9  -1 -18 2000.23 293.426   9
  -9  -1  18 2555.44 377.791  11
  -9  -1 -19 3458.87 406.992  26
  -9   1  19 3657.51 450.004  12
  -9  -1 -19 2936.18 343.308  31
  -9  -1 -19 2996.70 352.350  16
  -9  -1  19 3430.55 425.279  12
  -9   1 -19 2875.36 352.342  26
  -9   1 -19 3085.33 376.701  31
   9  -1 -19 2981.55 334.426   9
  -9  -1  19 2931.14 389.348  11
  -9   1 -19 3065.41 342.763  41
  -9   1  20 1745.91 305.450  12
  -9   1 -20 1069.35 197.150  41
  -9   1 -20 1116.97 210.450  26
   9  -1 -20 891.716 167.752   9
  -9   1 -20 1371.99 240.056  31
  -9  -1  20 911.670 211.904  11
   9   1 -20 1216.42 200.014   9
  -9  -1  20 1206.63 240.412  12
  -9  -1 -20 1341.88 225.063  31
  -9  -1 -20 1330.08 241.207  26
  -9   1  21 1847.07 291.134  12
  -9  -1 -21 1616.84 232.382  31
  -9   1 -21 1743.32 257.265  31
  -9  -1 -21 1853.59 272.336  26
  -9  -1  21 1370.02 239.973  11
   9   1 -21 1502.00 210.731   9
  -9   1 -21 1635.12 214.978  41
  -9  -1  21 1715.12 264.532  12
  -9   1  22 311.538 119.435  12
  -9  -1 -22 364.469 105.165  31
  -9  -1  22 290.296 105.607  11
   9  -1 -22 294.432 104.836  10
  -9  -1  22 226.721 90.3101  12
  -9   1 -22 362.905 110.152  31
  -9  -1 -22 408.201 122.565  17
  -9  -1 -23 236.053 83.4454  35
  -9  -1  23 342.775 94.8116  11
  -9  -1 -23 362.404 95.2663  31
  -9  -1 -23 225.061 84.2300  17
  -9   1  23 491.627 130.674  12
  -9  -1  23 338.166 112.747  12
   9  -1 -23 360.193 111.337  10
  -9   1 -23 308.276 101.739  31
   9   1 -23 259.005 84.3255  10
  -9  -1  24 104.452 52.4907  12
  -9   1 -24 63.9719 31.3457  31
  -9   1  24 7.27524 26.6655  12
  -9  -1 -24 144.363 60.2081  35
  -9  -1  24 112.177 60.7307  11
   9  -1 -24 118.395 54.5843  10
   9   1 -24 86.6677 50.6457  10
  -9  -1 -24 69.1310 53.4870  17
 -10   1   0 1021.85 316.300  42
 -10  -1   0 848.882 348.043  42
  10  -1   0 1558.10 417.411  23
 -10   1   1 4392.97 675.931  42
  10  -1   1 5637.93 799.524  23
  10  -1  -1 5495.91 792.734  23
 -10  -1   1 6296.12 849.302  42
 -10  -1  -1 5429.00 778.693  42
 -10   1  -1 5961.75 779.611  42
  10   1   1 4141.26 695.703  23
  10  -1  -2 1374.42 407.368  23
  10   1   2 1387.24 398.347  23
 -10   1  -2 1155.61 338.090  42
  10  -1   2 1274.60 385.671  23
 -10  -1   2 1273.99 372.136  42
 -10  -1  -2 1206.11 360.903  42
 -10   1   2 1507.67 378.776  42
 -10  -1   3 11482.6 1167.98  42
  10  -1  -3 13359.4 1249.89  23
  10  -1   3 12982.9 1227.13  23
  10   1   3 11259.2 1137.88  23
 -10   1   3 13099.1 1198.76  42
 -10  -1  -3 13135.5 1222.95  42
 -10   1  -3 13124.2 1176.42  42
 -10  -1   4 229.778 209.824  42
  10  -1   4 272.237 187.566  23
 -10   1   4 0.27551 66.0314  42
  10   1   4 83.5841 136.048  23
 -10   1   5 6379.81 882.232  42
  10   1   5 4346.38 723.861  23
  10  -1   5 6535.69 888.680  23
 -10  -1   5 7460.73 974.138  42
 -10  -1  -6 339.016 127.912  36
  10  -1   6 237.805 190.802  23
 -10  -1   6 537.132 258.735  42
 -10  -1  -6 312.105 117.948  30
  10   1   6 74.6417 162.413  23
 -10   1   6 256.540 116.732  12
 -10   1   6 315.502 224.193  42
  10   1  -6 267.715 159.771   2
 -10  -1   6 170.647 104.657  12
 -10  -1   7 5556.62 582.012  12
 -10  -1  -7 5060.52 508.447  36
 -10   1  -7 6193.10 502.069  41
 -10   1   7 6862.77 610.192  12
 -10   1  -7 5772.22 513.137  31
  10   1   7 5925.24 864.190  23
 -10   1   7 6347.35 898.671  42
 -10  -1   7 6568.30 934.839  42
  10  -1   7 4901.16 783.650  23
  10   1  -7 4426.44 676.719   2
 -10  -1  -7 5919.84 562.571  40
 -10  -1  -7 6049.88 527.939  30
 -10  -1   7 6967.97 620.199  11
 -10  -1  -7 6996.31 542.382  38
 -10   1  -7 6500.49 525.718  30
 -10   1  -8 2337.52 335.671  31
 -10  -1  -8 2085.94 313.869  38
 -10  -1  -8 2333.18 543.852  19
 -10  -1   8 1717.58 320.487  11
  10   1   8 2001.65 525.414  23
 -10   1  -8 2359.24 323.267  30
 -10  -1  -8 2233.06 330.544  36
 -10   1  -8 2096.77 294.077  41
  10   1  -8 1958.72 437.282   2
 -10  -1  -8 1868.25 291.232  30
 -10   1   8 2408.17 369.208  12
 -10  -1  -8 2696.43 383.133  40
 -10  -1   8 1916.01 336.610  12
 -10  -1  -9 4911.92 468.337  31
 -10   1   9 6493.12 618.161  12
 -10  -1  -9 6214.47 527.998  38
 -10  -1   9 6596.68 621.869  11
 -10   1  -9 5226.57 494.881  30
 -10  -1  -9 5145.14 511.671  36
 -10  -1   9 5777.21 583.762  12
 -10   1  -9 5604.94 531.911  31
 -10   1  -9 4649.63 446.331  41
 -10  -1  -9 5762.99 569.143  40
 -10  -1  -9 5342.21 510.101  30
 -10  -1 -10 450.483 145.842  31
 -10  -1  10 166.495 95.0058  12
 -10   1  10 464.778 153.353  12
 -10   1 -10 404.573 148.336  31
 -10   1 -10 591.665 156.166  41
 -10  -1 -10 276.706 101.532  30
 -10  -1  10 339.042 144.882  11
 -10  -1 -10 407.327 162.667  40
 -10  -1 -10 190.944 99.0763  36
 -10   1  11 4141.88 505.610  12
 -10  -1 -11 4540.22 484.550  36
 -10   1 -11 4241.71 427.586  41
 -10  -1 -11 3085.15 427.503  40
 -10  -1  11 3503.32 467.022  11
 -10   1 -11 3922.93 445.520  31
 -10  -1 -11 4110.12 439.010  31
 -10  -1  11 3599.85 473.442  12
 -10   1 -12 16959.7 868.518  41
 -10   1 -12 19708.9 1009.68  31
 -10  -1  12 18680.3 1059.39  11
 -10  -1 -12 15642.5 931.452  26
 -10  -1 -12 18661.5 953.591  31
 -10  -1 -12 16962.1 953.002  36
  10  -1 -12 20148.4 1028.33   9
 -10   1  12 15098.2 976.595  12
 -10  -1  12 16536.8 1006.66  12
 -10  -1 -12 15859.1 959.642  40
 -10   1 -12 13134.0 837.568  26
 -10  -1 -13 315.156 118.957  36
 -10   1 -13 506.560 187.109  31
 -10  -1 -13 532.913 172.108  31
  10  -1 -13 557.025 209.405   9
 -10  -1  13 441.867 173.054  11
 -10  -1  13 529.938 202.386  12
 -10   1 -13 550.832 161.355  41
 -10   1  13 357.088 186.894  12
 -10   1 -13 351.340 128.584  26
 -10  -1 -13 221.277 121.737  26
 -10  -1  14-6.67599 58.1129  12
 -10   1 -14 29.7408 43.1453  41
 -10  -1 -14 144.247 105.064  31
 -10   1  14-67.6966 67.8576  12
 -10   1 -14 25.1221 66.4319  31
  10  -1 -14 78.4457 75.6846   9
 -10   1 -14 101.034 90.6270  26
 -10  -1  14-76.0778 64.7574  11
 -10  -1 -14 53.9235 91.9491  26
 -10  -1 -15 8271.47 621.782  31
 -10   1 -15 7727.87 574.272  41
 -10  -1  15 7912.56 688.864  11
 -10   1 -15 8151.37 657.034  31
 -10  -1 -15 10085.0 743.225  26
 -10   1  15 8532.94 735.283  12
 -10  -1  15 7853.31 687.635  12
  10  -1 -15 8118.17 632.295   9
 -10   1 -15 7059.48 607.164  26
 -10   1  16 9144.13 742.555  12
 -10  -1  16 7030.43 637.339  11
 -10   1 -16 9616.32 704.371  31
  10  -1 -16 8768.35 636.786   9
 -10  -1 -16 8050.88 601.196  31
 -10  -1 -16 7842.79 638.436  26
 -10   1 -16 8603.95 594.440  41
 -10  -1  16 9003.49 723.316  12
 -10   1 -16 7200.37 601.737  26
 -10  -1  17 12433.3 829.122  11
  10  -1 -17 13747.9 770.449   9
 -10  -1 -17 13331.4 807.227  26
 -10   1 -17 12427.7 691.620  41
 -10  -1 -17 12995.5 739.906  31
 -10  -1  17 11987.2 819.082  12
 -10   1  17 11807.3 822.119  12
 -10   1 -17 12614.5 780.996  31
 -10   1 -17 14164.0 807.702  26
 -10  -1  18 1607.54 289.123  12
 -10   1  18 1229.53 259.373  12
 -10   1 -18 1516.81 254.280  26
 -10  -1  18 1591.99 289.237  11
 -10   1 -18 1482.35 224.602  41
 -10  -1 -18 1360.06 227.040  31
 -10  -1 -18 1482.66 260.398  16
 -10  -1 -18 1331.55 251.523  26
 -10   1 -18 1714.87 275.350  31
  10  -1 -18 1175.96 218.491   9
  10  -1 -19 4829.89 412.866   9
 -10   1 -19 5066.60 397.166  41
  10   1 -19 5536.85 440.951   9
 -10   1  19 5117.62 504.294  12
 -10  -1  19 4657.39 466.123  11
 -10  -1  19 5905.03 528.145  12
 -10  -1 -19 5363.45 432.001  31
 -10   1 -19 5000.65 438.877  26
 -10   1 -19 6230.14 503.876  31
 -10  -1 -19 4829.05 444.791  26
 -10  -1 -19 5679.92 467.445  16
 -10  -1 -20 619.982 142.343  31
 -10  -1  20 844.639 193.620  11
 -10  -1 -20 955.764 192.885  26
 -10  -1 -20 952.994 205.973  17
  10  -1 -20 851.966 155.984   9
 -10  -1  20 714.938 172.382  12
 -10   1  20 634.338 169.548  12
 -10  -1 -20 681.732 151.511  16
 -10   1 -20 754.249 167.148  26
  10   1 -20 854.397 169.357   9
 -10   1 -20 821.958 170.926  31
 -10  -1 -21 966.509 161.168  31
 -10  -1 -21 1145.09 178.732  35
 -10  -1  21 1327.78 216.645  11
 -10   1  21 1373.78 233.976  12
 -10   1 -21 1071.60 183.933  31
  10  -1 -21 887.216 144.715   9
 -10  -1 -21 1146.18 200.717  17
  10   1 -21 1122.11 169.367   9
 -10  -1  21 1520.21 231.812  12
 -10  -1 -21 1339.62 210.459  26
 -10  -1  22 328.889 101.243  12
 -10   1  22 440.876 124.491  12
 -10   1 -22 471.100 111.241  31
 -10  -1 -22 396.531 115.668  17
  10  -1 -22 487.755 130.914  10
 -10  -1  22 579.240 129.599  11
 -10  -1 -22 419.747 104.000  35
 -10  -1  23 6022.44 358.033  12
 -10   1  23 5844.06 381.966  12
  10  -1 -23 6670.00 389.521  10
 -10  -1 -23 7356.45 408.217  17
 -10   1 -23 7883.81 399.715  31
 -10  -1 -23 6233.41 338.191  35
 -10  -1  23 7342.66 395.477  11
  10   1 -23 6240.72 353.376  10
 -11  -1   0 5.99471 52.1366  38
 -11  -1   0 0.38140 56.7783  12
 -11   1   0 40.0573 90.3436  12
 -11  -1   0 90.8261 77.7888  39
 -11   1   1 9288.87 690.690  12
 -11  -1   1 6148.36 511.502  38
 -11  -1   1 7875.78 589.906  29
 -11  -1  -1 7001.95 546.639  38
 -11  -1  -1 7106.96 582.862  39
 -11  -1   1 8938.71 724.220  12
 -11   1  -1 7754.13 580.271  41
 -11  -1  -1 7497.05 542.298  25
 -11  -1   2 4364.48 440.156  29
 -11   1   2 5681.13 546.868  12
 -11  -1   2 4654.85 443.032  38
 -11  -1  -2 4769.23 490.630  39
 -11  -1  -2 4718.77 449.380  38
 -11   1  -2 4889.15 444.995  41
 -11  -1   2 5161.70 585.155  12
 -11   1  -3 329.011 116.596  30
 -11   1   3 365.561 109.372  12
 -11   1  -3 529.274 152.113  41
 -11  -1  -3 589.664 172.736  39
 -11  -1   3 338.742 135.049  12
 -11  -1  -3 526.891 143.689  38
 -11  -1   3 434.818 136.934  29
 -11  -1   3 488.405 159.406  38
  11  -1  -3 490.510 140.019   9
 -11   1   4 1303.97 271.261  12
 -11  -1  -4 1017.23 205.037  38
 -11  -1   4 661.467 213.177  12
 -11  -1   4 918.349 208.225  38
 -11   1  -4 870.786 189.670  30
  11  -1  -4 986.435 213.812   9
 -11   1  -4 763.641 184.173  41
 -11  -1   4 533.837 190.974  11
 -11  -1  -4 996.096 209.002  30
 -11  -1  -4 749.300 206.352  39
 -11  -1   5 27592.8 1238.38  12
 -11   1  -5 21189.0 951.135  41
 -11  -1  -5 18653.9 944.766  39
 -11  -1   5 22434.2 1128.24  11
 -11  -1  -5 17510.8 928.367  30
 -11  -1   5 20886.0 984.282  38
 -11   1   5 23166.4 1127.78  12
  11  -1  -5 20759.9 978.606   9
 -11  -1  -5 16807.6 952.034  36
 -11  -1  -5 20776.1 952.330  38
 -11   1  -5 21911.3 988.029  30
 -11   1   6 954.841 231.486  12
 -11  -1  -6 985.873 207.384  38
 -11  -1  -6 840.257 211.215  36
 -11  -1   6 1032.74 247.912  12
 -11   1  -6 808.696 182.619  30
 -11   1  -6 911.054 201.410  41
  11  -1  -6 841.163 211.879   9
 -11  -1  -6 963.521 207.193  30
 -11  -1   6 912.713 243.161  11
 -11  -1  -6 921.570 232.966  40
 -11  -1  -6 933.807 216.481  39
 -11  -1   7 15713.0 967.348  11
 -11   1   7 18225.7 1025.55  12
 -11   1  -7 15537.9 818.923  41
 -11  -1  -7 16170.1 978.199  40
 -11  -1  -7 15225.1 912.676  36
 -11   1  -7 16147.3 861.926  30
 -11   1  -7 16525.2 909.996  31
 -11  -1  -7 16461.2 849.650  38
 -11  -1  -7 16092.7 888.452  30
  11  -1  -7 17187.0 925.878   9
 -11  -1   7 19058.9 1046.78  12
 -11  -1  -8 638.236 190.513  38
 -11  -1  -8 544.542 178.864  40
 -11  -1   8 546.539 205.035  12
 -11  -1  -8 715.711 207.848  36
 -11   1  -8 543.125 140.979  41
 -11   1  -8 611.056 164.471  31
 -11  -1   8 713.318 213.776  11
 -11  -1  -8 713.556 193.996  28
 -11   1  -8 620.268 181.260  40
  11  -1  -8 745.273 213.851   9
 -11   1  -8 511.463 139.620  30
 -11   1   8 969.471 244.072  12
 -11  -1  -8 415.705 155.277  30
 -11  -1   9 233.940 112.802  11
 -11  -1   9 392.777 156.505  12
 -11   1   9 318.282 135.848  12
 -11   1  -9 250.467 126.399  30
 -11  -1  -9 258.003 137.531  40
 -11   1  -9 199.384 81.8830  41
 -11  -1  -9 313.988 126.434  36
 -11  -1  -9 247.454 134.890  30
  11  -1  -9 282.394 128.880   9
 -11   1  -9 80.7011 52.6373  31
 -11   1  10 3506.69 479.864  12
 -11   1 -10 3530.84 419.257  36
  11  -1 -10 4491.29 481.008   9
 -11  -1 -10 5333.60 528.315  30
 -11  -1 -10 4682.59 530.054  40
 -11  -1 -10 4986.18 521.509  36
 -11  -1  10 3703.84 481.446  12
 -11  -1  10 4074.84 496.258  11
 -11  -1 -10 3733.27 420.713  31
 -11   1 -10 3777.53 444.747  31
 -11   1 -10 4295.18 427.473  41
 -11   1  11 54716.3 1870.38  12
 -11  -1 -11 58012.9 1789.09  36
 -11  -1  11 50894.6 1780.09  11
 -11  -1 -11 56843.2 1846.66  40
 -11   1 -11 46055.9 1434.58  41
 -11   1 -11 51202.9 1585.93  36
 -11  -1 -11 49195.1 1542.01  31
 -11  -1  11 48279.7 1736.78  12
  11  -1 -11 51493.0 1639.45   9
 -11   1 -11 45207.2 1560.56  31
 -11   1 -12 81.1386 94.4613  26
 -11  -1 -12 114.176 80.2637  31
 -11  -1 -12 62.3852 60.6671  26
 -11  -1  12 53.0857 94.4171  11
 -11   1 -12 16.6168 59.0752  41
 -11  -1  12 268.896 168.043  12
 -11  -1 -12 301.478 164.704  40
  11  -1 -12 179.023 150.395   9
 -11   1  12 251.411 190.897  12
 -11   1 -12 78.4050 100.166  31
 -11  -1 -12 104.180 110.819  36
 -11  -1  13 31937.2 1395.01  11
 -11   1 -13 32860.2 1306.99  31
 -11   1 -13 26156.1 1163.81  26
 -11   1 -13 33134.9 1191.17  41
 -11  -1 -13 28452.7 1256.51  26
 -11   1  13 32030.7 1429.57  12
  11  -1 -13 35551.0 1331.94   9
 -11  -1 -13 32714.9 1238.03  31
 -11  -1  13 32019.2 1401.69  12
 -11  -1  14 3461.34 457.437  11
 -11  -1  14 2819.20 402.650  12
 -11  -1 -14 4110.04 474.029  26
 -11   1 -14 3345.24 366.220  41
 -11   1 -14 3458.82 415.668  31
 -11   1 -14 3207.87 394.291  26
 -11   1  14 3817.07 484.383  12
 -11  -1 -14 3044.04 362.576  31
  11  -1 -14 3277.13 406.513   9
 -11   1  15 8911.91 726.618  12
 -11   1 -15 8127.00 558.311  41
 -11   1 -15 9953.51 697.354  31
 -11  -1 -15 9661.98 699.773  26
  11  -1 -15 7965.73 600.027   9
 -11  -1  15 8697.39 698.733  11
 -11  -1 -15 8363.93 590.602  31
 -11   1 -15 9358.10 660.831  26
 -11  -1  15 6940.33 628.314  12
 -11  -1  16 852.764 216.299  11
 -11  -1 -16 668.991 161.275  31
 -11  -1  16 739.232 196.769  12
 -11   1  16 1029.47 245.426  12
  11  -1 -16 498.785 155.992   9
 -11   1 -16 809.978 175.247  41
 -11   1 -16 728.536 183.620  26
 -11   1 -16 657.095 182.322  31
 -11  -1 -16 637.354 186.445  26
 -11   1 -17 13614.4 744.979  26
 -11  -1  17 13081.1 796.645  12
 -11  -1  17 13933.6 824.147  11
 -11  -1 -17 13988.9 703.366  31
 -11   1 -17 15368.3 808.803  31
 -11  -1 -17 14420.4 797.145  16
 -11   1  17 12222.8 797.867  12
 -11  -1 -17 14003.3 768.864  17
  11  -1 -17 14908.9 758.107   9
 -11   1 -18 1358.67 223.875  26
  11  -1 -18 1157.88 205.277   9
  11   1 -18 1248.49 204.096   9
 -11  -1 -18 1256.32 202.711  31
 -11   1 -18 1122.11 211.929  31
 -11  -1 -18 1093.97 214.977  17
 -11  -1  18 1263.72 231.436  11
 -11   1  18 1210.09 237.684  12
 -11  -1 -18 1325.22 238.330  26
 -11  -1 -18 1432.85 235.276  16
 -11  -1  18 1185.05 228.613  12
 -11  -1  19 1498.21 240.016  12
 -11  -1 -19 1463.45 196.286  35
 -11  -1 -19 1456.97 217.956  16
 -11  -1  19 1254.00 219.125  11
 -11  -1 -19 1400.92 221.919  26
 -11   1  19 1059.47 212.240  12
 -11  -1 -19 1574.57 250.050  17
 -11   1 -19 1182.67 189.971  26
  11   1 -19 1355.56 212.972   9
  11  -1 -19 1168.63 183.624   9
 -11   1 -19 1362.68 223.187  31
 -11  -1 -20 1092.02 189.921  17
  11  -1 -20 870.729 149.570   9
  11   1 -20 989.177 152.940   9
 -11  -1  20 1051.62 186.956  11
 -11  -1 -20 1088.01 159.967  35
 -11  -1  20 1211.69 197.959  12
 -11   1 -20 1113.29 173.576  26
 -11   1 -20 1019.07 173.598  31
 -11   1 -20 1182.67 172.688  16
 -11  -1 -20 1017.31 163.880  16
 -11  -1 -20 1133.71 189.902  26
 -11   1  20 1296.64 213.548  12
  11  -1 -21 571.203 106.049   9
 -11   1  21 484.157 122.475  12
 -11   1 -21 429.462 101.003  31
  11  -1 -21 462.979 119.026  10
 -11  -1 -21 601.537 127.111  17
  11   1 -21 358.759 84.4477   9
 -11  -1  21 483.184 122.811  11
 -11  -1  21 547.017 122.874  12
 -11   1  22 477.302 105.364  12
 -11   1 -22 599.870 103.710  31
 -11   1 -22 560.503 113.816  17
 -11  -1 -22 602.000 113.633  17
  11  -1 -22 498.411 110.545  10
 -12  -1   0 17931.1 958.988  39
 -12  -1   0 18462.8 905.662  38
 -12   1   1 681.081 197.999  41
 -12   1  -1 1048.24 205.664  41
 -12   1   1 1216.27 266.338  12
 -12  -1   1 872.736 215.561  39
 -12  -1   1 1072.01 223.007  38
 -12  -1  -1 1062.55 230.328  39
 -12  -1  -1 1115.07 231.828  38
 -12   1  -2 1094.98 222.327  30
 -12  -1   2 1321.14 302.058  12
 -12   1  -2 1212.73 216.762  41
 -12  -1   2 1105.73 229.233  38
 -12   1   2 1602.19 294.584  12
 -12  -1  -2 1032.81 215.039  38
 -12  -1  -2 998.908 240.372  36
 -12  -1  -2 1437.74 268.364  39
 -12   1  -3 1104.38 224.458  41
 -12  -1   3 782.695 185.371  38
 -12  -1  -3 1058.25 243.099  39
 -12  -1  -3 1170.68 235.451  30
 -12  -1  -3 834.661 189.292  38
 -12  -1  -3 1109.77 257.589  36
 -12   1  -3 886.925 203.433  30
 -12  -1   3 983.861 252.842  12
 -12   1   3 1273.14 274.334  12
 -12  -1  -4 14448.3 859.493  39
 -12  -1   4 13828.7 914.758  12
 -12   1   4 16587.0 976.420  12
 -12   1  -4 16090.1 829.636  41
  12  -1  -4 13419.2 769.741   9
 -12  -1   4 15025.2 832.421  38
 -12  -1  -4 21255.7 946.315  38
 -12  -1  -4 14242.5 836.589  30
 -12   1  -4 18652.5 918.413  30
 -12  -1  -4 13434.2 887.183  36
 -12   1  -5 1030.11 215.092  41
 -12  -1   5 1183.72 236.143  38
 -12  -1  -5 1729.67 289.402  30
 -12  -1  -5 1111.64 259.107  40
 -12   1  -5 1144.20 232.182  30
 -12  -1  -5 1464.18 255.254  38
  12  -1  -5 1113.59 242.152   9
 -12  -1   5 1138.39 269.788  12
 -12  -1  -5 1385.99 271.012  39
 -12  -1  -5 1021.73 246.488  36
 -12   1   5 1091.17 250.259  12
 -12   1   6 5559.02 562.301  12
 -12  -1   6 4315.18 498.547  11
 -12   1  -6 4318.93 435.853  41
 -12   1  -6 4806.40 466.842  30
 -12  -1  -6 5004.71 510.819  30
 -12  -1   6 4723.71 469.970  38
 -12  -1  -6 5327.90 567.141  40
 -12   1  -6 4889.66 497.748  31
 -12  -1  -6 4157.98 483.319  36
 -12  -1  -6 4633.62 458.071  38
  12  -1  -6 4616.62 472.768   9
 -12  -1   6 5845.81 591.487  12
 -12  -1  -7 9359.04 748.703  40
 -12   1  -7 8291.73 660.454  31
 -12  -1  -7 8528.41 616.071  38
 -12  -1   7 9525.84 741.753  11
  12  -1  -7 9630.09 697.364   9
 -12   1  -7 8003.62 647.102  40
 -12   1   7 8456.83 724.632  12
 -12  -1   7 8581.15 739.961  12
 -12   1  -7 8795.23 638.548  30
 -12  -1  -7 8782.64 662.556  30
 -12  -1   7 10638.4 711.027  38
 -12   1  -7 7871.43 592.767  41
 -12  -1  -7 10021.9 753.042  36
 -12  -1  -8 122.176 107.669  30
 -12   1   8-15.1871 87.1443  12
 -12  -1  -8 43.9741 95.0074  36
 -12  -1   8 3.90310 65.2452  11
 -12  -1   8 9.71838 73.6066  38
 -12  -1  -8-103.481 97.7879  28
 -12   1  -8 46.1241 72.2926  31
 -12  -1  -8-4.37336 67.9465  40
 -12   1  -8-13.7404 73.7982  41
 -12   1  -8-46.5954 70.5422  40
  12  -1  -8 43.4663 73.2171   9
 -12  -1   8-94.3657 118.179  12
 -12   1  -8 64.1840 87.0146  30
 -12  -1  -9 686.465 210.619  36
 -12   1   9 836.671 240.972  12
 -12   1  -9 1081.25 240.718  31
 -12  -1   9 736.644 220.099  12
 -12  -1  -9 843.789 239.163  40
 -12  -1   9 802.324 202.354  38
 -12  -1   9 890.076 236.161  11
 -12   1  -9 928.469 196.818  41
 -12   1  -9 984.894 222.602  36
 -12  -1  -9 696.575 193.129  30
  12  -1  -9 952.014 220.970   9
 -12  -1  10 2941.73 424.892  11
 -12   1 -10 3620.91 427.159  31
 -12  -1 -10 3741.13 467.389  40
 -12  -1  10 3518.10 460.438  12
 -12   1 -10 3243.06 364.757  41
 -12  -1 -10 2966.10 413.558  36
  12  -1 -10 3598.29 422.570   9
 -12   1 -10 3800.15 439.035  36
 -12   1  10 3521.03 482.467  12
 -12  -1  11 11470.6 825.370  11
 -12  -1 -11 13759.3 851.937  36
 -12  -1 -11 10885.7 705.494  17
 -12  -1 -11 14180.4 898.667  40
 -12   1 -11 12398.1 705.217  41
 -12   1 -11 10485.4 701.558  36
 -12   1  11 10881.7 819.407  12
 -12  -1  11 9920.37 765.283  12
  12  -1 -11 11128.0 738.005   9
 -12   1 -11 12051.3 773.896  31
 -12   1 -11 12614.5 798.052  26
 -12   1 -12 120.847 45.3744  26
 -12   1  12 188.171 148.967  12
 -12  -1  12 98.3088 80.3936  12
 -12  -1 -12 297.454 154.760  36
 -12  -1 -12 134.598 118.515  40
 -12  -1 -12 107.431 77.2782  17
 -12   1 -12 327.476 143.964  31
 -12  -1  12 112.388 104.244  11
  12  -1 -12 248.120 111.874   9
 -12  -1 -12 68.1135 44.8341  26
 -12   1 -12 94.1744 33.8938  41
  12  -1 -13 535.890 165.901   9
 -12  -1  13 358.586 144.397  12
 -12   1  13 613.214 201.157  12
 -12   1 -13 354.854 125.023  31
 -12  -1 -13 253.616 60.6349  26
 -12  -1 -13 407.536 156.985  17
 -12   1 -13 161.129 57.9693  41
 -12  -1  13 244.263 75.6168  11
 -12   1 -13 251.799 92.9746  26
 -12  -1 -14 673.438 197.281  26
 -12   1  14 710.282 205.842  12
  12  -1 -14 398.589 134.280   9
 -12  -1  14 453.122 142.429  12
 -12  -1 -14 317.220 73.4283  27
 -12   1 -14 617.130 169.282  31
 -12   1 -14 689.425 188.511  26
 -12  -1  14 402.311 147.896  11
 -12  -1 -14 431.753 123.423  17
 -12  -1  15 1021.56 233.857  12
 -12   1 -15 1176.66 225.436  31
  12  -1 -15 749.252 182.826   9
 -12   1  15 1028.14 231.935  12
 -12  -1 -15 1141.83 212.781  17
 -12  -1  15 952.634 213.911  11
 -12   1 -15 1107.07 217.773  26
 -12  -1 -15 1087.64 232.686  26
 -12  -1  16-67.4769 53.8482  12
  12   1 -16 59.8095 74.7769   9
 -12   1  16 66.4245 56.4732  12
 -12   1 -16 7.25303 50.6483  26
 -12  -1  16-51.2126 68.6227  11
 -12  -1 -16 47.6907 65.2292  17
 -12  -1 -16 28.2856 35.9346  26
 -12  -1 -16-47.3278 39.3131  16
 -12   1 -16-54.9784 42.3349  31
  12  -1 -16-66.2094 58.5159   9
 -12  -1  17 42.2765 49.7490  12
  12  -1 -17-66.1273 63.5169   9
 -12  -1 -17 61.0324 63.9112  16
 -12   1 -17 103.662 72.8490  31
  12   1 -17-2.83256 39.0741   9
 -12  -1 -17 18.5445 47.8967  26
 -12  -1  17-13.6905 63.8769  11
 -12   1 -17-10.6401 35.5009  26
 -12  -1 -17 13.7930 46.1008  17
 -12   1  17-21.8689 65.0529  12
 -12   1  18 436.188 136.182  12
 -12  -1 -18 383.535 108.544  26
 -12   1 -18 387.752 118.060  31
 -12  -1 -18 441.747 113.640  17
 -12  -1  18 404.482 121.898  11
 -12  -1  18 399.781 113.159  12
  12   1 -18 430.223 115.115   9
 -12  -1 -18 434.424 116.312  16
  12  -1 -18 403.675 99.7090   9
 -12   1 -18 325.564 97.1800  26
 -12  -1  19 2161.28 248.938  12
 -12  -1 -19 2466.85 249.372  16
 -12  -1 -19 2094.75 229.122  17
 -12   1 -19 2018.47 226.598  16
 -12   1 -19 2311.58 234.976  26
  12   1 -19 2287.78 232.608   9
  12  -1 -19 1983.00 215.660   9
 -12   1  19 1561.70 221.007  12
 -12  -1  19 2397.53 259.134  11
 -12  -1 -19 2089.48 238.213  26
 -12   1 -19 2254.27 240.856  31
 -12   1 -20 186.767 71.8538  17
 -12   1 -20 289.588 80.8827  31
 -12  -1  20 115.256 53.2113  12
 -12   1  20 136.265 72.0300  12
 -12  -1 -20 235.690 70.9569  16
  12  -1 -20 142.708 69.2608  10
 -12  -1  20 211.281 71.2327  11
 -12  -1 -20 171.422 71.4145  26
 -12  -1 -20 95.9688 52.4135  17
  12   1 -20 174.443 68.2808   9
  12  -1 -20 231.228 65.5818   9
  12  -1 -21 155.476 53.8269  10
 -13  -1   0-57.6485 68.3124  38
 -13  -1   0-24.4160 92.5118  36
 -13   1   0-7.42068 84.2114  41
 -13  -1   0-23.2365 57.9989  39
 -13   1   1 61.4596 75.9974  41
 -13   1  -1 75.6407 37.0386  41
 -13  -1   1 115.652 99.1848  38
 -13  -1  -1 110.774 108.880  36
 -13  -1   1 46.9938 74.0445  39
 -13   1  -1 13.9978 66.2715  30
 -13  -1   1 2.70825 80.4121  36
 -13  -1  -1-45.6905 63.3963  39
 -13  -1  -1-15.1975 79.2538  30
 -13  -1  -1 39.2642 69.2204  38
 -13  -1   2 167.791 109.338  36
 -13   1  -2 172.651 103.927  30
 -13   1   2 101.274 52.0759  41
 -13  -1  -2 118.221 72.8038  38
 -13  -1  -2 50.8893 46.3245  36
 -13  -1   2 248.804 105.043  38
 -13  -1   2 155.399 81.1268  39
 -13  -1  -2 120.565 45.0823  30
 -13   1  -2 171.711 99.8391  41
 -13  -1  -2 234.583 129.951  39
 -13  -1   3 693.167 204.192  36
 -13  -1  -3 581.136 180.336  30
 -13   1   3 873.577 223.231  12
 -13  -1  -3 694.046 171.724  38
 -13  -1  -3 523.441 195.265  36
 -13   1  -3 1012.21 207.965  30
 -13   1  -3 827.424 179.474  41
 -13  -1   3 952.072 210.281  38
 -13   1   3 587.348 176.794  41
 -13  -1  -3 516.018 153.486  39
 -13  -1   3 566.355 176.140  39
 -13   1   3 821.746 185.530  39
 -13   1  -4 2282.36 317.364  41
 -13  -1  -4 2903.38 373.452  30
 -13  -1  -4 2550.89 399.019  40
 -13   1   4 2793.95 397.885  12
 -13  -1   4 2329.73 328.574  38
 -13  -1   4 2540.23 373.427  36
 -13  -1  -4 2534.41 347.187  39
 -13  -1  -4 2540.27 384.813  36
 -13   1  -4 2332.89 329.941  30
  13  -1  -4 1951.58 286.233   9
 -13  -1  -4 2821.29 358.010  38
 -13  -1   4 2554.91 399.892  12
 -13  -1  -5 6322.76 618.506  40
 -13  -1   5 6067.46 524.501  38
 -13   1   5 8801.92 703.646  12
 -13  -1  -5 6878.73 616.929  36
 -13  -1   5 8290.71 709.550  12
 -13  -1  -5 6688.92 540.181  38
 -13   1  -5 6048.87 562.402  31
 -13  -1   5 6420.79 569.650  36
 -13   1  -5 7646.51 590.493  30
  13  -1  -5 6646.35 547.231   9
 -13   1  -5 7003.57 539.026  41
 -13  -1  -5 6750.30 576.291  30
 -13  -1  -6 836.329 222.163  40
 -13  -1  -6 719.553 204.147  30
 -13   1  -6 702.562 187.329  30
 -13   1  -6 671.049 181.785  40
 -13   1  -6 515.608 142.203  41
 -13  -1   6 601.334 170.199  38
 -13  -1  -6 605.654 186.301  36
 -13   1  -6 593.491 182.794  31
 -13  -1   6 492.496 211.771  12
  13  -1  -6 685.759 177.338   9
 -13   1   6 896.352 228.520  12
 -13  -1  -6 1008.97 215.866  38
 -13  -1  -7 7795.93 677.100  40
 -13  -1  -7 7902.33 618.425  28
 -13  -1  -7 8300.56 680.394  36
 -13  -1   7 8208.51 597.641  38
 -13  -1   7 8105.96 676.566  12
 -13   1  -7 8095.84 575.751  41
 -13  -1  -7 8036.96 627.712  30
 -13   1  -7 7627.71 637.324  36
 -13   1  -7 7987.08 625.097  31
 -13   1  -7 8027.12 602.819  30
  13  -1  -7 7566.26 594.826   9
 -13   1   7 8500.71 691.405  12
 -13   1  -7 7552.39 625.599  40
 -13  -1  -8 826.481 217.375  36
 -13   1  -8 519.917 178.701  36
 -13  -1   8 520.381 195.060  12
 -13   1  -8 635.149 175.837  40
 -13  -1  -8 632.554 214.168  40
 -13  -1  -8 903.459 207.210  30
 -13   1  -8 673.522 165.119  41
 -13   1  -8 575.896 165.421  31
  13  -1  -8 726.647 193.938   9
 -13   1   8 575.426 188.890  12
 -13   1  -8 671.046 182.849  30
 -13  -1   9 1341.06 282.082  12
 -13   1   9 1527.87 293.141  12
 -13   1  -9 1325.04 227.565  41
 -13   1  -9 1470.71 266.372  36
  13  -1  -9 1434.15 261.604   9
 -13  -1  -9 1530.33 285.026  40
 -13   1  -9 1416.45 252.757  31
 -13   1  -9 1282.93 233.570  40
 -13  -1  -9 1376.85 272.951  36
 -13   1  10 399.072 167.011  12
 -13   1 -10 633.880 170.414  31
 -13  -1 -10 627.051 187.261  36
 -13   1 -10 485.146 153.501  36
 -13  -1 -10 718.294 200.135  40
 -13   1 -10 482.831 141.752  26
 -13  -1  10 491.637 176.567  12
  13  -1 -10 448.402 154.136   9
 -13   1 -11 12327.0 721.569  36
 -13  -1 -11 14479.4 856.884  40
 -13   1 -11 12301.9 745.740  31
 -13  -1 -11 12924.3 792.478  36
 -13   1  11 13055.5 839.846  12
 -13  -1 -11 11373.9 755.333  26
  13  -1 -11 12048.3 711.413   9
 -13  -1  11 12250.3 796.879  12
 -13   1 -11 11865.4 731.923  26
 -13  -1  12 478.001 169.515  12
  13  -1 -12 327.855 131.354   9
 -13   1 -12 339.140 118.225  31
 -13   1  12 335.327 136.835  12
 -13   1 -12 323.576 115.201  26
 -13  -1 -12 395.623 142.810  26
 -13  -1  12 258.900 102.802  11
 -13  -1  13 2123.90 313.288  12
 -13  -1 -13 1289.46 201.459  27
 -13   1 -13 1923.90 275.833  31
 -13  -1  13 1564.29 262.177  11
 -13   1 -13 1673.34 256.408  26
 -13   1  13 1885.28 300.545  12
  13  -1 -13 1622.24 250.731   9
  13   1 -13 1767.03 270.032   9
 -13  -1 -13 1258.12 234.065  26
 -13  -1 -14 1297.13 234.449  16
 -13  -1  14 1185.32 228.473  12
 -13  -1 -14 1045.79 182.306  17
  13   1 -14 1374.84 222.773   9
 -13  -1  14 1289.80 230.724  11
 -13   1  14 1271.34 247.489  12
  13  -1 -14 1217.42 211.170   9
 -13  -1 -14 1138.19 180.662  27
 -13  -1 -14 1518.76 246.736  26
 -13   1 -14 1478.63 231.999  31
 -13   1 -14 896.123 182.346  26
 -13   1  15 7142.68 542.632  12
  13  -1 -15 6110.50 446.009   9
 -13   1 -15 5736.38 426.940  26
  13   1 -15 5649.65 434.504   9
 -13  -1 -15 6545.97 495.349  16
 -13   1 -15 6818.00 479.959  31
 -13  -1 -15 6046.37 417.854  17
 -13  -1  15 5782.61 472.101  12
 -13  -1 -15 6973.91 500.540  26
 -13   1  16 616.473 150.803  12
 -13  -1 -16 696.775 136.093  17
 -13  -1 -16 783.086 176.963  16
 -13  -1  16 776.428 172.375  12
 -13   1 -16 795.631 156.447  31
  13  -1 -16 673.064 130.131   9
  13   1 -16 759.197 142.148   9
 -13  -1 -16 930.711 176.600  26
 -13   1 -16 851.251 164.445  26
 -13  -1 -17 1939.79 230.586  26
 -13  -1  17 1724.21 228.436  12
  13  -1 -17 1724.59 208.681   9
 -13   1 -17 1966.02 219.931  26
 -13   1 -17 1990.07 225.145  31
 -13  -1 -17 1894.71 233.223  16
 -13  -1 -17 1962.72 211.656  17
  13   1 -17 1648.34 199.297   9
 -13   1  17 1713.91 231.532  12
 -13   1 -17 1736.23 193.302  17
 -13   1  18 293.407 89.0401  12
 -13  -1  18 224.340 76.6961  12
 -13   1 -18 329.214 91.0739  16
 -13  -1 -18 343.817 99.5607  26
 -13  -1 -18 260.013 87.6349  16
 -13   1 -18 340.814 82.1016  26
  13   1 -18 243.421 64.2102   9
 -13   1 -18 240.698 67.6145  31
 -13  -1 -18 293.007 73.5829  17
  13  -1 -18 244.646 68.2918   9
  13  -1 -19 240.974 74.0940  10
 -13   1  19 216.799 73.6616  12
 -13  -1 -19 199.541 62.7172  26
 -14  -1   0 3482.37 401.247  39
 -14   1   0 3363.14 359.187  41
 -14  -1   0 3243.81 418.494  36
 -14  -1   0 3025.25 415.234  30
 -14   1   0 3076.52 354.375  30
 -14  -1  -1 4373.67 483.976  36
 -14   1   1 4751.91 446.610  30
 -14  -1  -1 4788.99 423.229  38
 -14   1  -1 5514.45 481.491  30
 -14  -1  -1 5009.19 485.771  30
 -14  -1  -1 4423.47 450.847  39
 -14  -1   1 5233.22 497.363  39
 -14  -1   1 4319.30 475.728  36
 -14   1   1 4070.98 401.083  41
 -14   1  -1 4684.24 420.455  41
 -14  -1   1 4276.13 472.673  30
 -14  -1   2 627.024 173.921  36
 -14  -1  -2 700.383 169.197  38
 -14   1   2 486.677 136.971  41
 -14  -1  -2 636.612 193.420  36
 -14   1  -2 594.226 150.145  41
 -14  -1  -2 745.469 177.798  39
 -14  -1  -2 994.388 260.865  30
 -14   1  -2 574.074 159.513  30
 -14  -1  -2 492.375 172.870  40
 -14  -1   2 597.684 181.014  39
 -14   1  -3 4877.21 430.209  41
 -14  -1  -3 3696.92 457.575  36
 -14   1  -3 4593.95 437.360  30
 -14  -1   3 4530.84 463.781  39
 -14  -1   3 4181.60 460.489  36
 -14  -1  -3 5292.60 495.509  30
 -14  -1  -3 5854.53 462.188  38
 -14  -1  -3 4852.69 530.023  40
 -14   1   3 4007.58 404.373  41
 -14  -1  -4 1716.61 285.186  30
 -14  -1   4 2020.78 317.292  36
 -14  -1  -4 1806.77 322.621  36
 -14  -1  -4 2199.64 291.366  38
 -14   1   4 2159.71 285.390  39
 -14   1   4 1821.66 268.129  41
 -14  -1  -4 1824.44 338.065  40
 -14   1  -4 1637.03 259.444  41
 -14   1  -4 2183.58 331.083  31
 -14   1  -4 1952.01 286.099  30
 -14  -1   4 2020.44 307.406  39
 -14   1   5 2418.09 309.765  41
 -14  -1   5 3044.68 377.878  39
 -14   1  -5 2555.96 305.483  41
 -14   1  -5 3547.56 380.353  30
 -14   1  -5 2844.71 379.931  36
  14  -1  -5 2683.22 316.542   9
  14   1  -5 2193.61 289.972   9
 -14   1  -5 2877.69 382.556  40
 -14  -1  -5 3223.83 385.318  30
 -14  -1  -5 2393.35 367.995  40
 -14  -1   5 2696.34 345.565  36
 -14   1   5 2956.52 335.472  39
 -14   1  -5 2393.05 344.781  31
 -14  -1  -5 2824.07 396.952  36
 -14  -1  -5 1944.53 302.324  28
 -14  -1  -6 153.134 73.8333  40
 -14  -1  -6 68.1999 52.8373  28
 -14   1  -6 190.407 71.7060  30
 -14   1   6 154.327 83.8517  41
 -14  -1  -6 86.9727 43.3518  36
  14  -1  -6 75.5413 65.9596   9
  14   1  -6 189.249 102.294   9
 -14   1   6 120.536 63.4431  12
 -14  -1   6 223.791 116.111  39
 -14   1  -6 142.109 92.0383  40
 -14  -1  -6 190.373 132.152  30
 -14   1  -6 291.416 126.457  36
 -14   1  -6 106.404 71.1001  31
 -14  -1   7 13313.4 818.110  12
 -14  -1  -7 10242.8 740.353  40
 -14  -1  -7 11457.0 715.957  30
 -14  -1   7 13615.2 798.882  39
 -14  -1  -7 7828.78 631.522  36
 -14   1  -7 10748.2 683.327  31
 -14  -1  -7 8554.59 587.118  28
 -14   1  -7 9603.06 653.071  40
  14   1  -7 8692.53 607.071   9
  14  -1  -7 9856.33 624.045   9
 -14   1   7 12862.9 802.128  12
 -14   1  -7 11231.5 729.322  36
 -14  -1   8 174.105 109.510  12
 -14   1   8-35.3191 85.6345  12
 -14   1  -8 72.9253 85.5081  40
 -14   1  -8 53.3937 75.3899  36
 -14  -1  -8-21.4728 41.3763  40
 -14   1  -8 144.060 90.2187  31
 -14  -1  -8 76.5766 75.0010  36
  14   1  -8 198.563 112.492   9
  14  -1  -8 126.020 78.2024   9
 -14  -1  -9 5420.22 496.797  36
 -14  -1  -9 5099.68 491.740  40
 -14   1   9 4197.49 451.958  12
 -14   1  -9 3471.74 384.044  31
 -14   1  -9 3602.16 387.178  36
  14  -1  -9 3762.34 382.808   9
 -14   1  -9 3656.59 388.368  26
 -14  -1   9 4170.79 450.500  12
  14   1  -9 3598.68 376.495   9
 -14  -1  10-14.9686 60.7387  12
 -14   1  10 5.81508 67.6986  12
 -14   1 -10 1.21595 43.8250  31
 -14   1 -10-46.0005 75.8247  26
 -14   1 -10-34.6997 36.7587  36
 -14  -1 -10-159.817 92.4913  26
 -14  -1 -10-5.12485 39.2617  40
  14  -1 -10 29.7585 56.2493   9
  14   1 -10 91.2951 66.4632   9
 -14  -1 -10-35.3136 44.0565  36
 -14   1  11 6635.36 554.450  12
 -14   1 -11 6555.77 473.502  36
 -14  -1 -11 6934.36 544.517  26
  14  -1 -11 6744.92 487.412   9
  14   1 -11 6545.21 488.702   9
 -14  -1  11 5718.44 524.550  12
 -14  -1 -11 7410.16 558.415  16
 -14   1 -11 6341.81 494.535  31
 -14   1 -11 6304.44 479.009  26
 -14   1 -12 1969.24 258.825  31
 -14  -1  12 2152.59 297.640  12
 -14  -1 -12 2386.85 306.997  16
  14  -1 -12 1931.00 250.785   9
 -14  -1 -12 1967.12 272.515  26
  14   1 -12 2127.22 265.020   9
 -14   1  12 1991.79 292.540  12
 -14   1 -12 2303.86 271.118  26
 -14   1  13 1489.96 232.217  12
  14  -1 -13 1384.05 206.377   9
 -14  -1  13 1435.93 232.684  12
  14   1 -13 1223.87 206.091   9
 -14   1 -13 960.054 171.810  31
 -14  -1 -13 773.921 135.199  27
 -14  -1 -13 1309.09 214.595  16
 -14   1 -13 1020.46 177.809  26
 -14  -1 -13 1282.17 206.699  26
  14   1 -14 155.752 76.3191   9
 -14   1  14-9.92868 41.4691  12
  14  -1 -14-8.10214 28.7945   9
 -14   1 -14 70.0540 53.6653  26
 -14   1 -14 70.5868 63.6744  31
 -14  -1 -14 107.622 52.0155  26
 -14  -1  14 36.2170 42.6206  12
 -14  -1 -14-62.3579 61.4268  16
 -14   1 -15 1111.91 163.494  31
 -14  -1  15 1046.22 172.842  12
 -14   1  15 1113.45 181.443  12
 -14  -1 -15 1018.44 164.559  26
  14   1 -15 925.245 148.723   9
 -14   1 -15 1139.81 162.804  26
  14  -1 -15 943.479 153.198   9
 -14  -1 -15 1086.48 171.547  16
 -14   1 -16 572.504 107.530  31
  14   1 -16 423.747 87.6398   9
 -14  -1 -16 424.942 104.317  16
 -14  -1  16 341.102 87.6379  12
 -14   1 -16 524.264 116.412  16
 -14   1  16 345.901 101.386  12
  14  -1 -16 481.374 108.329   9
 -14   1 -16 321.221 79.3204  26
 -14  -1 -16 426.550 102.012  26
 -14  -1 -17 4753.69 289.151  26
  14   1 -17 4128.03 260.000   9
  14  -1 -17 4618.76 284.662   9
 -14  -1  17 3355.51 254.739  39
 -14  -1 -17 4221.42 282.289  16
 -14   1  17 3851.10 280.210  12
 -15  -1   0 105.151 78.1948  39
 -15  -1   0 50.2170 61.6447  36
 -15  -1   0-50.8102 94.1912  40
 -15   1   0 23.9418 47.8853  41
 -15   1   0-41.8895 62.2151  30
 -15  -1   0-18.4958 92.1946  30
 -15  -1   1 1273.48 227.576  39
 -15  -1   1 814.641 191.713  36
 -15  -1   1 1304.92 220.900  30
 -15   1   1 1335.66 218.520  30
 -15  -1  -1 1022.89 207.976  30
 -15   1  -1 1073.24 196.696  30
 -15   1  -1 1027.80 179.682  41
 -15  -1  -1 1251.36 244.714  36
 -15  -1  -1 1569.11 290.626  40
 -15  -1  -1 1285.40 225.755  39
 -15  -1   1 1194.32 255.165  40
 -15   1   1 970.531 169.266  41
 -15  -1  -2 199.720 102.613  36
 -15   1  -2 144.678 66.4475  41
 -15   1   2 102.332 75.3997  41
 -15   1  -2 199.022 83.4372  30
 -15  -1   2 116.970 85.2915  36
 -15   1   2 154.624 77.6497  30
 -15  -1   2 158.331 98.7793  30
 -15  -1  -2 183.594 106.626  40
 -15   1  -2 137.703 87.1977  36
 -15  -1  -2 133.372 104.056  30
 -15   1  -2 231.342 103.061  31
 -15  -1   2 257.297 106.375  39
 -15   1   3 1093.85 186.579  41
 -15  -1   3 1269.99 238.881  36
 -15  -1   3 1496.17 243.557  39
 -15  -1  -3 1031.33 233.941  40
 -15   1  -3 976.927 209.438  40
 -15  -1  -3 1329.97 259.903  36
 -15   1  -3 1322.00 247.587  36
 -15   1  -3 1167.11 201.391  30
 -15   1   3 1469.92 226.926  30
 -15  -1  -3 1315.01 239.605  30
 -15   1  -3 1471.53 231.899  31
 -15  -1   3 1473.22 236.201  30
 -15  -1   4 119.323 72.4337  36
 -15  -1   4 78.4784 67.1985  30
 -15  -1  -4 166.460 116.681  40
 -15  -1  -4 14.8020 50.2374  28
 -15   1  -4 119.512 96.2671  40
 -15  -1   4 162.403 85.9119  39
 -15  -1  -4 112.385 61.5063  36
 -15   1  -4 29.3019 48.1732  36
 -15  -1  -4 160.408 77.8277  30
 -15   1  -4 141.736 84.2722  31
 -15   1  -4 154.718 75.9986  30
 -15   1   4 264.585 86.7317  30
 -15   1   4 164.750 99.1543  41
 -15  -1  -5 11.8322 52.0526  36
 -15  -1  -5 70.6903 94.1422  40
 -15  -1  -5-38.1328 56.9983  16
 -15   1  -5 63.0990 75.7025  30
 -15   1   5-25.1861 33.9350  30
 -15  -1   5-17.8841 57.1425  36
 -15   1  -5 2.43817 32.3502  40
 -15   1   5 34.9040 54.7644  41
 -15  -1  -5 84.2318 90.9507  30
 -15   1  -5-38.2606 42.4221  36
 -15  -1   5-35.3643 35.4312  39
 -15   1  -5-23.8706 64.1595  31
 -15  -1  -5 26.8968 33.7490  28
 -15   1   6 1246.36 194.220  39
 -15  -1   6 1205.67 216.042  39
 -15   1  -6 1300.94 226.542  36
 -15   1  -6 1404.82 236.536  31
 -15  -1  -6 1276.15 205.162  28
 -15  -1  -6 1343.83 217.732  16
 -15  -1  -6 1448.51 255.548  36
 -15  -1  -6 1472.22 239.328  30
 -15   1  -6 1181.18 214.867  40
  15  -1  -6 1327.91 198.570   9
 -15  -1  -6 1398.73 246.601  40
 -15   1   6 1145.06 185.110  41
 -15  -1  -7 167.653 72.1309  16
 -15   1   7 181.927 86.2257  41
 -15  -1  -7 173.638 86.9816  36
 -15   1  -7 146.240 54.4265  36
 -15   1   7 170.972 76.0885  36
 -15   1  -7 172.575 69.2910  40
 -15   1   7 175.285 68.5827  39
 -15  -1  -7 190.171 99.2921  40
 -15   1  -7 248.170 100.640  31
 -15  -1   7 149.824 61.6455  39
  15  -1  -7 235.507 81.2878   9
  15   1  -7 263.797 96.0252   9
 -15   1  -8 1215.03 203.645  31
 -15   1   8 1211.87 193.167  41
  15  -1  -8 1015.42 177.683   9
 -15  -1  -8 1215.53 216.712  40
 -15  -1  -8 1403.13 236.938  36
 -15   1  -8 1356.36 221.932  36
 -15   1   8 1381.61 196.903  39
 -15  -1  -8 1457.79 223.755  16
 -15  -1   8 1265.68 219.575  39
  15   1  -8 1140.46 180.253   9
 -15   1  -8 1098.15 185.787  40
 -15   1  -8 1194.64 203.868  26
 -15   1  -9 1387.72 212.448  26
 -15  -1   9 1181.45 208.057  39
 -15  -1  -9 1670.10 238.927  16
 -15   1  -9 1356.04 203.991  36
 -15   1  -9 1560.03 223.921  31
 -15   1   9 1301.63 192.822  39
 -15   1   9 1126.89 184.026  41
  15   1  -9 1267.33 191.972   9
 -15  -1  -9 1465.24 239.062  40
  15  -1  -9 1247.71 196.983   9
 -15  -1  -9 1770.79 253.865  26
 -15   1 -10 2484.89 271.247  31
  15  -1 -10 1781.54 221.926   9
 -15   1 -10 2337.91 262.634  26
 -15   1  10 1728.39 213.902  41
 -15  -1  10 2117.17 269.472  39
 -15   1 -10 1850.63 231.193  36
  15   1 -10 2150.15 243.418   9
 -15  -1 -10 1929.19 257.768  16
 -15   1  10 2138.63 239.754  39
 -15  -1 -10 2284.84 278.140  26
 -15   1  11 987.178 157.214  41
 -15   1  11 1703.84 208.436  39
 -15  -1  11 1591.25 221.914  39
 -15   1 -11 1614.97 205.305  26
 -15  -1 -11 1412.15 182.251  27
  15  -1 -11 1450.88 189.321   9
 -15   1 -11 1429.36 194.641  31
 -15  -1 -11 1602.28 220.500  26
  15   1 -11 1579.29 198.286   9
 -15  -1 -11 1656.06 226.801  16
 -15   1 -12 51.8587 52.2390  26
 -15  -1 -12-48.0193 58.0884  27
 -15   1  12-11.0134 32.6442  41
  15  -1 -12 49.2700 32.6592   9
 -15   1  12 18.3511 27.6986  39
 -15  -1  12 80.9359 53.9012  39
  15   1 -12 104.821 41.1121   9
 -15  -1 -12 19.7416 36.4249  16
 -15   1 -12 64.2841 57.4459  31
 -15  -1 -12 42.0725 36.9694  26
 -15  -1 -13 5143.78 352.683  16
  15  -1 -13 4380.15 309.175   9
 -15   1  13 4225.30 289.296  39
  15   1 -13 4338.76 300.178   9
 -15  -1 -13 5576.39 363.055  26
 -15   1 -13 4212.80 286.422  26
 -15  -1  13 5163.55 357.219  39
 -15   1  13 3861.10 270.712  41
 -15   1 -13 4796.45 308.905  31
  15  -1 -14 181.161 59.3089   9
  15   1 -14 187.902 53.6448   9
 -15  -1  14 162.553 57.8353  39
 -15  -1 -14 225.098 68.3529  26
 -15   1 -14 306.832 81.9602  16
 -15  -1 -14 170.338 60.3365  16
 -16  -1   0 3461.02 359.193  30
 -16  -1   0 3088.57 351.472  40
 -16   1   0 3050.66 309.913  30
 -16   1   0 2909.23 285.503  31
 -16   1   0 3602.97 372.459  40
 -16   1   0 3694.95 365.874  36
 -16  -1   0 2792.55 314.708  36
 -16  -1   1 6348.96 469.055  36
 -16   1  -1 5929.29 420.116  31
 -16  -1  -1 4966.35 444.917  40
 -16  -1  -1 5867.56 458.811  36
 -16   1   1 5377.68 396.189  31
 -16  -1   1 6076.07 488.076  40
 -16   1  -1 6542.48 435.843  30
 -16   1  -1 5874.22 469.834  40
 -16  -1  -1 6645.72 458.945  30
 -16   1  -1 6736.26 498.902  36
 -16   1   1 6813.83 444.180  30
 -16  -1   1 7750.54 493.074  30
 -16  -1  -1 4611.64 396.971  28
 -16   1   1 7602.31 523.496  36
 -16   1  -2 61.3739 45.2602  30
 -16  -1   2 205.145 103.458  39
 -16  -1   2 202.959 81.7745  36
 -16  -1  -2 222.117 97.8028  36
 -16   1   2 271.844 112.054  36
 -16  -1  -2 184.739 77.0338  28
 -16   1   2 190.611 74.4278  31
 -16  -1  -2 390.787 187.239  30
 -16   1  -2 123.898 78.3958  36
 -16   1   2 230.851 189.551  30
 -16  -1   2 276.461 180.347  30
 -16   1  -2 68.6850 53.9609  31
 -16   1  -2 323.921 135.061  40
 -16  -1   2 322.722 128.967  40
 -16  -1  -2 284.273 109.267  40
 -16  -1  -3 7935.99 533.581  36
 -16   1   3 9097.28 552.774  36
 -16  -1   3 7412.62 529.164  40
 -16   1  -3 9135.56 567.159  36
 -16  -1  -3 9102.75 527.148  30
 -16   1  -3 8853.41 551.649  40
 -16   1  -3 7856.97 481.339  31
 -16  -1   3 6834.97 459.731  36
 -16   1  -3 8176.02 476.020  30
 -16  -1  -3 6292.32 494.248  40
 -16  -1  -3 7373.23 469.876  28
 -16   1   3 8299.46 484.053  30
 -16  -1   3 7168.46 473.086  30
 -16  -1   3 6710.50 456.611  39
 -16   1  -4 1127.15 203.464  36
 -16  -1  -4 1247.79 216.286  30
 -16   1  -4 1160.17 187.917  40
 -16   1   4 1361.64 215.267  36
 -16   1  -4 1389.96 197.114  31
 -16  -1   4 1042.06 174.576  36
 -16   1   4 870.429 173.389  30
 -16  -1  -4 1342.88 227.245  36
 -16  -1   4 1059.16 200.479  39
 -16  -1   4 1134.30 207.969  40
 -16  -1  -4 1012.17 202.496  40
 -16  -1   4 1586.49 240.937  30
 -16  -1  -4 1202.05 181.368  28
 -16   1  -5 22324.9 778.075  31
 -16  -1  -5 22434.4 896.067  40
 -16  -1  -5 18666.3 808.076  36
 -16  -1   5 22222.2 813.808  30
 -16  -1   5 22078.9 807.839  39
 -16  -1   5 20445.6 849.296  40
 -16   1  -5 21469.7 844.419  36
 -16   1   5 22345.3 808.177  36
 -16   1   5 16837.8 604.339  41
 -16   1   5 21052.7 763.428  30
 -16   1  -5 18137.2 744.108  40
 -16   1  -6 2330.40 243.368  31
 -16  -1   6 2558.71 275.009  39
 -16   1   6 1831.90 194.505  41
 -16   1  -6 2020.60 233.791  40
 -16   1   6 2448.22 245.577  36
 -16   1  -6 2354.53 269.553  36
 -16   1  -6 2525.78 263.893  26
 -16  -1  -6 2577.15 292.482  40
 -16  -1   6 2284.38 268.538  40
 -16   1   6 2225.61 241.663  30
 -16  -1   6 2327.90 262.650  30
 -16   1  -7 43.8030 29.7363  26
 -16   1  -7 56.8171 40.6163  31
 -16  -1  -7 183.643 73.9591  16
 -16  -1   7 58.2168 40.6801  39
 -16   1  -7-5.93828 39.2479  40
 -16   1   7 83.8752 33.8038  30
 -16  -1   7 63.4807 34.9178  30
 -16  -1  -7 139.825 72.7403  26
 -16   1   7 54.5235 39.7498  41
 -16   1  -7 102.266 67.3844  36
 -16  -1   7 135.428 64.5209  40
 -16  -1  -7-8.16838 42.8264  40
 -16  -1   8 95.9825 52.8877  39
 -16  -1   8 125.966 59.3529  30
 -16   1   8 94.4306 50.2274  41
 -16   1  -8 82.6588 45.8586  31
 -16   1  -8 41.2088 42.7669  36
 -16   1  -8 70.9710 50.2204  26
 -16   1   8 22.0151 31.6932  30
 -16  -1  -8 75.0407 54.8713  16
 -16  -1  -8-44.3855 54.2567  26
 -16  -1   8 37.3931 34.8076  40
 -16   1  -9 4709.14 318.557  36
 -16   1  -9 4606.01 305.781  31
 -16  -1   9 5005.15 346.716  39
 -16   1  -9 4889.23 332.190  16
 -16  -1   9 4968.94 338.151  30
 -16  -1  -9 4584.23 310.544  16
 -16   1   9 3840.09 283.115  30
 -16   1  -9 4818.67 315.848  26
 -16  -1  -9 5280.81 359.287  26
 -16   1  10 536.196 100.023  30
 -16  -1 -10 694.654 119.105  16
 -16   1 -10 669.454 118.136  16
 -16  -1  10 690.437 123.362  39
 -16  -1  10 915.276 137.710  30
 -16   1 -10 900.534 128.113  26
 -16  -1 -10 701.787 124.577  26
 -16  -1 -11 1178.04 149.044  26
 -16  -1  11 894.969 128.038  30
 -17  -1   0 10.0902 31.3319  28
 -17   1   0 58.9274 59.9479  40
 -17  -1   0 45.3188 52.4040  40
 -17  -1   0 61.7572 70.1062  30
 -17   1   0-61.6772 49.1493  36
 -17  -1   1 304.255 91.9672  30
 -17  -1   1 163.184 63.4314  28
 -17   1   1 240.505 80.5321  40
 -17  -1  -1 154.585 68.4632  40
 -17   1   1 276.712 76.3384  30
 -17  -1   1 353.517 95.5004  40
 -17   1  -1 379.498 103.600  40
 -17   1  -1 327.800 94.7803  36
 -17   1   1 256.204 86.3582  36
 -17  -1  -1 240.808 82.7347  30
 -17  -1   2 1162.56 159.414  30
 -17   1   2 1194.62 165.636  36
 -17  -1   2 1080.41 170.136  40
 -17   1   2 1069.57 139.428  30
 -17  -1  -2 1151.78 174.508  40
 -17   1  -2 974.776 152.337  40
 -17   1   2 1177.05 177.667  40
 -17  -1   2 994.145 151.190  28
 -17   1  -2 1267.88 173.717  36
 -17  -1   3 188.218 68.1798  28
 -17  -1  -3 311.093 91.1561  40
 -17   1  -3 202.373 65.1670  36
 -17   1   3 168.690 76.2926  40
 -17   1   3 172.571 66.1201  36
 -17  -1   3 180.464 68.2008  30
 -17  -1   3 278.575 86.5456  40
 -17   1  -3 150.708 63.2900  40
 -17  -1   4-54.5087 51.5549  28
 -17   1  -4 42.0942 39.6593  36
 -17  -1  -4-16.2084 22.6371  40
 -17  -1  -4-89.6776 48.9575  26
 -17  -1   4 39.3560 40.1869  40
 -17  -1   4 9.55719 28.6077  30
 -17   1   4 33.8458 35.4278  40
 -17   1   5 100.975 52.2061  40
 -17  -1   5 80.0424 36.0681  30
 -17   1  -5 147.540 64.3874  36
 -17  -1  -5 56.8312 40.7849  26
   0   2   0 703070. 5200.96   1
   0  -2   0 718674. 5377.44  43
   0  -2  -1 19014.5 650.144  20
   0  -2   1 21667.1 655.814  20
   0   2  -1 21126.4 639.008   1
   0  -2  -1 20400.2 629.948  43
   0   2   1 22859.1 380.753  22
   0   2   1 24130.0 751.360   1
   0  -2   2 31678.1 888.274  43
   0  -2   2 32070.3 828.685  37
   0  -2  -2 27028.6 817.186  20
   0   2   2 29453.6 613.696  22
   0   2  -2 28505.9 738.853   1
   0   2   2 27158.4 819.689   1
   0  -2   3 8331.57 298.936  22
   0   2   3 8449.88 513.709   1
   0  -2  -3 10579.8 533.342  20
   0   2   3 10220.1 426.773  22
   0  -2   3 9762.75 449.272  37
   0  -2   4 664416. 5135.88  37
   0   2   4 704701. 5343.77  22
   0  -2   5 5387.62 354.930  22
   0   2   5 5373.16 397.190  22
   0  -2  -5 5119.16 272.781  21
   0  -2  -6 27745.4 624.863  21
   0   2   6 28435.1 998.464  22
   0  -2   7 98664.3 2078.38  43
   0  -2   7 95538.2 1873.30  22
   0   2   8 2232.62 324.886  22
   0  -2   8 1755.97 268.303  43
   0  -2   8 1855.85 274.852  22
   0   2   9 21126.6 1065.42  22
   0  -2   9 19419.8 966.709  43
   0   2  10 1216.69 280.695  22
   0  -2  10 1342.21 275.972  43
   0   2  11 35338.8 1559.94  22
   0  -2  11 36166.7 1490.06  22
   0  -2  11 38814.3 1515.51  43
   0  -2  12 4934.01 578.318  22
   0   2  12 5107.95 616.699  22
   0  -2  12 5904.51 619.835  43
   0   2  13 367.566 187.863  22
   0  -2  13 485.193 194.881  22
   0  -2  13 543.918 198.493  43
   0   2  14 4472.83 646.509  22
   0  -2  14 4296.27 583.258  43
   0   2 -14 5041.85 588.475   2
   0  -2  14 4253.52 600.915  22
   0  -2  15 618.097 244.092  22
   0   2  15 686.957 281.736  22
   0  -2  15 621.356 223.936  43
   0   2  16 3651.42 666.364  22
   0  -2  16 5119.11 698.303  43
   0  -2  16 5122.34 711.222  22
   0   2  17 2366.94 533.405  22
   0   2 -17 2390.73 321.735  41
   0  -2  17 2208.40 498.008  22
   0   2 -18 569.165 163.105  41
   0  -2 -18 711.828 181.347  31
   0  -2  18 624.582 165.056  34
   0  -2  18 604.297 169.682  24
   0  -2 -18 567.862 164.148   3
   0  -2 -18 393.744 136.711  10
   0   2 -18 546.416 156.232  31
   0  -2  19 24240.6 1038.31  24
   0  -2 -19 30283.0 1226.48  10
   0  -2  19 25779.7 1113.05  34
   0  -2 -19 24474.5 1088.38  31
   0   2 -19 24994.7 1104.10  31
   0  -2 -19 27830.3 1156.10   3
   0   2 -19 27495.3 1156.72  41
   0   2 -20 12186.9 776.205  41
   0  -2  20 12370.5 773.729  34
   0  -2 -20 12670.4 783.575   3
   0  -2  20 11717.0 722.626  24
   0  -2 -20 11153.5 736.599  31
   0   2 -20 10093.3 715.504  31
   0  -2 -20 10443.7 722.979  10
   0  -2 -21 331.512 137.128  10
   0   2 -21 210.994 104.375  31
   0  -2  21 133.531 58.3775  34
   0   2 -21 137.577 101.701  41
   0  -2 -21 123.207 89.5204  31
   0  -2  21 116.067 88.0280  12
   0  -2  21 168.142 104.800  24
   0  -2 -21 205.107 74.8331   3
   0  -2  22 630.470 169.944  34
   0  -2  22 915.790 206.495  24
   0  -2  22 735.560 180.256  12
   0  -2 -22 743.090 186.671   3
   0   2 -22 595.705 167.272  31
   0  -2 -22 713.137 185.420  10
   0   2 -22 551.839 166.784  41
   0  -2  23 23013.7 1017.77  34
   0  -2  23 22520.7 984.817  12
   0  -2  23 23500.4 966.838  24
   0   2  23 25520.6 1168.83  12
   0  -2 -23 22441.3 1022.17   3
   0   2 -23 22134.5 1033.70  31
   0  -2  24 25113.5 1005.12  12
   0  -2  24 26263.1 1043.35  34
   0  -2  24 25878.0 950.921  24
   0   2  24 22757.6 1073.04  12
   0  -2 -24 23779.1 1000.83  10
   0  -2 -24 26673.2 1051.10   3
   0  -2 -25 2234.26 290.517   3
   0   2  25 2454.81 336.869  12
   0  -2 -25 2239.79 283.142  10
   0  -2  25 2044.66 259.698  12
   0   2  26 8669.12 589.881  12
   0  -2 -26 8230.82 489.741  10
   0  -2 -26 7916.47 484.971   3
   0   2 -27 3361.91 304.950   3
   0   2  27 3419.16 336.929  12
   0   2  28 3719.84 301.903  12
   0   2 -28 3742.07 275.354   3
   1  -2   0-11.8695 26.6307  20
   1  -2   0 60.6806 52.2505  23
  -1  -2   0 2.34859 41.7413  20
  -1  -2   0 16.5031 17.5836  42
   1   2   0 4.58853 16.9225   1
  -1   2   0-63.0959 44.3424   1
  -1  -2   0 13.8704 33.1218  19
  -1  -2   0-10.6731 20.9284  43
  -1  -2  -1 42581.1 1056.97  20
   1  -2   1 34946.5 899.271  23
  -1   2   1 32441.1 988.139   1
  -1  -2   1 30036.2 839.932  37
  -1  -2  -1 29103.8 723.682  43
   1  -2  -1 27898.6 729.766  20
  -1  -2   1 35499.7 965.172  20
   1   2  -1 29162.2 626.040   1
   1   2   1 27477.9 720.946   1
  -1   2   1 28864.1 478.261  42
   1  -2  -1 33651.9 706.674  23
   1  -2   1 35661.8 744.584  20
  -1  -2   1 33306.0 867.397  43
  -1  -2   1 29429.2 567.070  42
  -1   2  -1 25967.7 898.765   1
   1  -2   1 36677.8 979.326  43
  -1  -2   1 38449.2 1011.83  19
   1  -2  -2 6131.56 355.664  20
   1  -2   2 6549.79 423.441  23
   1  -2  -2 6776.13 255.242  23
  -1  -2   2 6952.53 407.500  37
  -1   2   2 6971.95 440.264   1
  -1  -2   2 8096.90 440.048  19
  -1  -2  -2 4321.35 351.433  20
  -1  -2  -2 5565.36 284.691  43
   1   2   2 5938.51 293.475  22
  -1   2  -2 5339.60 365.635   1
  -1  -2  -2 6226.82 374.723  21
  -1  -2   2 5828.71 396.205  43
   1   2  -2 4959.19 252.186   1
  -1  -2   2 7656.97 316.761  42
  -1  -2  -3 4310.89 237.497  43
   1  -2  -3 6006.49 172.055  23
   1  -2   3 6135.89 450.313  23
  -1  -2   3 5196.99 362.731  37
  -1  -2   3 6805.37 389.486  19
  -1  -2  -3 4403.36 307.503  21
   1   2   3 6052.59 341.785  22
  -1   2   3 5769.02 427.375   1
  -1   2   3 5592.86 320.922  22
  -1   2  -3 4244.54 420.953   1
  -1  -2   3 5685.28 405.440  43
   1  -2   3 5830.37 295.917  22
   1  -2   4 4686.47 421.835  23
   1  -2   4 4350.94 301.116  22
   1  -2   4 4054.14 270.491  37
   1   2   4 4346.83 323.648  22
  -1  -2   4 3464.38 254.643  22
  -1   2   4 4735.24 338.285  22
  -1  -2  -4 3754.70 204.432  43
  -1  -2   4 4590.37 376.531  43
  -1   2   4 4823.46 402.209   1
  -1  -2  -4 3979.94 285.145  21
   1   2   4 3557.87 125.710  23
  -1  -2   4 4704.05 311.620  19
  -1  -2   5 27173.1 810.167  22
   1  -2   5 32464.3 1156.81  23
  -1   2   5 29759.4 951.846  22
   1   2   5 27125.7 908.572  22
   1  -2   5 28537.1 977.645  43
  -1  -2   5 30874.3 1032.67  43
   1  -2   5 30474.6 747.786  37
  -1  -2  -5 24762.2 714.864  21
   1  -2   5 26250.3 840.418  22
  -1  -2  -6 34996.3 861.652  21
  -1   2   6 35063.9 1144.92  22
   1  -2   6 43014.7 1423.90  23
   1   2   6 43460.1 1242.85  22
   1  -2   6 39978.9 1218.04  43
   1  -2   6 42561.5 1132.56  22
   1  -2  -6 35963.3 591.183  21
  -1  -2   6 44718.9 1318.69  43
  -1  -2   6 39992.9 1079.91  22
   1  -2   7 56185.3 1434.97  22
   1  -2   7 52544.0 1663.28  23
  -1  -2   7 64374.4 1530.33  22
  -1   2   7 61790.9 1658.83  22
   1  -2   7 63050.3 1614.41  43
   1   2   7 59053.9 1588.38  22
  -1  -2   7 62612.2 1657.36  43
   1   2   8 1357.89 247.206  22
   1  -2   8 1223.91 226.116  22
  -1  -2   8 1801.24 287.221  43
   1  -2   8 1735.41 277.417  43
  -1  -2   8 1376.80 245.209  22
  -1   2   8 1483.15 273.232  22
   1   2   9 17086.8 956.988  22
   1  -2   9 20703.7 998.152  43
  -1   2   9 17226.5 991.601  22
  -1  -2   9 15618.4 865.478  22
  -1  -2   9 19805.2 1012.74  43
   1  -2   9 19335.4 949.255  22
   1  -2  10 11386.3 769.734  22
  -1  -2  10 9682.24 727.056  22
  -1  -2  10 12243.8 825.476  43
  -1   2  10 12519.6 891.393  22
   1   2  10 12048.7 849.543  22
   1  -2  10 11085.4 756.488  43
  -1  -2  11 26.1798 95.1597  43
  -1  -2  11 137.763 101.042  22
   1  -2  11 26.5272 39.6366  43
   1   2  11 56.1790 91.8884  22
  -1   2  11 79.5423 92.9020  22
   1  -2  11 123.871 109.005  22
  -1  -2  12 11924.5 901.638  43
  -1  -2  12 12131.4 933.778  22
   1  -2  12 12604.4 891.347  43
  -1   2  12 13198.7 1013.86  22
   1  -2  12 11409.7 878.194  22
   1   2  12 11172.2 906.989  22
  -1  -2  13 850.894 273.165  22
   1  -2  13 579.632 206.770  22
   1  -2  13 1221.65 287.276  43
   1   2  13 944.447 301.125  22
  -1  -2  13 873.865 262.172  43
  -1   2  13 985.475 296.953  22
   1   2 -14 8529.86 800.033   2
   1  -2  14 7282.94 782.158  22
  -1  -2  14 6298.11 742.795  22
   1   2  14 8443.01 880.441  22
  -1   2  14 7666.04 852.296  22
  -1  -2  14 8132.09 817.562  43
   1  -2  14 8230.57 788.017  43
   1  -2  15 3020.61 537.276  22
  -1   2  15 2684.64 523.305  22
  -1  -2  15 2884.46 507.687  43
   1  -2  15 3298.14 520.441  43
  -1  -2  15 2776.96 515.014  22
   1   2 -15 3442.48 528.702   2
   1   2  15 2832.83 536.273  22
   1   2 -16 2196.15 442.614   2
   1  -2  16 1468.71 385.555  22
   1  -2  16 1781.04 399.633  43
  -1   2  16 1801.62 442.278  22
   1   2  16 1905.60 454.754  22
  -1  -2  16 1496.47 394.208  22
   1  -2  17 1455.08 413.024  22
   1   2 -17 1546.97 249.388  41
  -1  -2 -17 1644.86 270.943   3
  -1   2  17 1422.51 426.070  22
  -1  -2  17 1286.58 370.632  22
   1  -2  17 1685.14 268.720  34
   1   2  17 1689.55 443.488  22
   1  -2 -17 2079.04 309.446  10
  -1   2 -17 1529.61 267.397  31
  -1  -2  17 1621.99 268.026  34
  -1   2 -17 1620.32 275.069  41
   1  -2  18 26379.5 1057.41  24
  -1  -2  18 25393.1 1078.03  34
  -1   2 -18 27405.6 1139.36  41
   1  -2 -18 26215.6 1077.85   3
  -1  -2 -18 24576.1 1085.64   3
  -1  -2 -18 23203.5 1028.10  31
  -1   2 -18 28425.1 1168.83  31
  -1  -2 -18 23176.3 1054.80  10
   1  -2  18 25053.8 1066.28  34
   1   2 -18 23308.9 1038.82  41
  -1  -2  18 23464.0 1023.14  24
   1  -2 -18 29466.8 1198.13  10
   1   2 -18 24894.9 1074.64  31
  -1  -2  18 27201.5 1130.34  12
   1  -2 -18 21996.9 1021.67  31
   1   2 -19 1415.98 261.575  41
   1  -2 -19 1174.96 241.087  31
   1  -2  19 1278.69 234.194  24
  -1  -2 -19 1437.66 262.282  10
  -1  -2  19 1088.90 229.707  24
   1  -2 -19 1519.77 259.719   3
   1   2 -19 1301.76 244.125  31
  -1  -2  19 1202.15 248.282  34
  -1  -2 -19 1465.82 282.576   3
   1  -2 -19 1500.23 269.719  10
  -1  -2 -19 1290.67 244.034  31
   1  -2  19 1378.68 256.591  34
  -1  -2  19 1445.64 265.834  12
  -1   2 -19 1333.34 250.151  31
  -1   2 -19 1701.34 284.169  41
  -1  -2  20 4979.71 491.836  34
  -1  -2  20 5136.10 489.898  24
  -1  -2 -20 6065.32 543.796  10
   1   2 -20 5278.86 506.990  41
   1  -2  20 5050.07 488.814  34
  -1  -2 -20 5471.92 526.659   3
  -1   2 -20 5245.11 506.888  31
  -1   2 -20 4944.09 495.130  41
   1  -2  20 5459.19 482.858  24
   1  -2 -20 5839.61 544.247  10
   1   2 -20 4474.17 473.724  31
  -1  -2 -20 5135.53 497.049  31
   1  -2 -20 5469.51 505.147   3
  -1  -2  20 4736.03 483.681  12
   1  -2 -21 17989.7 904.709   3
  -1  -2 -21 20146.3 1005.30  10
   1  -2  21 20377.0 924.650  24
  -1   2  21 22526.2 1128.30  12
  -1  -2 -21 18282.5 942.987  31
  -1   2 -21 22145.0 1053.25  31
   1   2 -21 17495.0 938.544  31
  -1   2 -21 20434.3 1010.51  41
  -1  -2  21 17875.5 930.668  12
  -1  -2 -21 17119.7 933.410   3
   1  -2  21 19606.7 969.415  34
  -1  -2  21 19560.4 983.656  34
   1  -2 -21 20640.3 1018.13  10
  -1  -2  21 20712.8 971.324  24
   1   2 -21 19066.1 969.252  41
  -1   2 -22 8181.25 639.102  41
   1  -2  22 7500.16 593.600  12
   1  -2 -22 8493.55 609.628   3
  -1  -2 -22 8636.65 655.134   3
  -1   2 -22 9111.41 668.235  31
  -1  -2 -22 9047.18 655.814  10
   1  -2  22 9363.66 662.572  34
  -1   2  22 9261.18 717.126  12
  -1  -2 -22 7587.25 602.546  31
  -1  -2  22 9203.26 668.640  34
   1   2 -22 8380.09 641.321  31
   1  -2 -22 10862.8 722.796  10
  -1  -2  22 7524.68 593.640  12
  -1  -2  22 9130.40 636.954  24
   1  -2  23 265.075 125.109  12
  -1  -2  23 240.865 106.280  24
  -1   2  23 292.586 160.293  12
  -1  -2  23 143.083 87.2779  12
  -1  -2 -23 272.920 120.311  10
   1  -2  23 168.184 93.9510  34
   1  -2 -23 179.799 108.454  10
   1  -2 -23 208.608 99.5070   3
  -1  -2 -23 233.719 98.3594   3
   1   2 -23 238.927 126.431  31
  -1   2 -23 205.051 111.691  41
  -1   2 -23 349.131 138.402  31
  -1  -2  23 109.822 83.8230  34
  -1  -2 -24 1406.85 246.609   3
  -1   2  24 1747.24 296.510  12
   1   2  24 1626.06 289.603  12
  -1  -2  24 1130.65 210.026  12
   1  -2 -24 1640.13 266.401  10
   1  -2 -24 1498.39 240.135   3
  -1   2 -24 1595.30 267.497  31
  -1  -2  24 1790.60 260.626  24
   1  -2  24 1587.48 246.001  34
   1  -2  24 1807.38 267.070  12
  -1  -2 -24 1777.15 265.822  10
  -1  -2  25 461.600 120.747  24
   1  -2 -25 543.659 141.903   3
  -1  -2 -25 551.959 146.345   3
  -1   2 -25 513.119 146.054  31
  -1   2 -25 386.725 131.726   3
   1   2  25 455.632 164.877  12
   1  -2 -25 346.562 121.058  10
  -1   2  25 437.158 140.239  12
  -1  -2 -25 581.963 140.820  10
  -1  -2  25 248.747 84.8354  12
   1   2  26 72.1189 78.0007  12
  -1  -2 -26-8.67371 56.3362   3
   1   2 -26-68.6420 37.6915   3
   1  -2 -26-74.1632 55.9059  10
  -1   2 -26 45.0848 54.2325   3
  -1   2  26-55.8662 79.6033  12
   1   2  27 547.812 124.728  12
  -1   2 -27 416.918 104.982   3
   1   2 -27 372.092 101.558   3
  -1   2  27 392.022 111.780  12
   1  -2 -27 260.269 84.8416  10
  -1   2  28 383.815 89.4674  12
   1   2 -28 501.297 93.9328   3
  -1   2 -28 447.162 97.7291   3
   1   2  28 399.448 96.3717  12
  -2   2   0 17595.4 508.116  42
   2  -2   0 15526.0 417.691  20
   2  -2   0 19129.5 660.609  23
  -2  -2   0 16241.4 550.442  42
  -2  -2   0 18159.4 615.670  43
   2   2   0 15007.2 390.848   1
  -2  -2   0 19600.6 779.078  19
  -2   2  -1 938.421 175.526   1
  -2   2   1 951.463 121.329  42
  -2  -2  -1 882.325 121.718  43
   2  -2  -1 839.616 112.045  20
  -2  -2  -1 744.266 116.143  42
  -2  -2   1 945.152 169.728  19
  -2  -2  -1 944.638 163.793  21
  -2  -2   1 902.904 132.627  42
  -2   2  -1 929.331 117.682  42
   2   2  -1 744.409 65.4734   1
   2  -2   1 983.986 158.683  23
  -2  -2   1 787.435 148.759  43
   2   2   1 799.592 110.825   1
   2  -2  -1 981.938 143.352  23
  -2  -2  -2 1227.91 179.426  37
   2  -2   2 1233.27 193.474  23
   2  -2  -2 1155.57 145.664  23
  -2  -2   2 944.127 142.716  42
  -2  -2  -2 1033.36 120.720  43
  -2   2   2 1220.41 146.482  42
  -2  -2   2 1205.10 191.825  19
  -2   2  -2 1084.79 195.506   1
  -2  -2  -2 1186.44 181.843  21
  -2  -2   2 994.913 175.451  43
   2  -2   3 18.3702 47.2107  23
   2  -2  -3 64.9585 37.4890  23
  -2  -2   3 82.6784 58.7450  43
  -2  -2   3 58.9423 49.2623  42
  -2  -2  -3 74.5435 63.5519  21
  -2   2   3 15.1715 30.8728  42
  -2  -2  -3 33.2358 37.8499  37
  -2  -2   3 83.4650 53.6356  19
  -2  -2  -3 32.8952 22.0003  43
  -2   2  -3 14.8690 40.2375   1
   2   2   4 14872.1 491.079  23
   2  -2   4 15230.7 767.863  23
   2  -2   4 16372.0 750.820  43
  -2  -2   4 15921.5 740.875  43
  -2  -2  -4 12923.3 612.414  37
  -2  -2  -4 14802.8 627.507  21
   2  -2  -4 12668.7 457.685  23
  -2  -2   4 15772.8 639.327  19
  -2  -2  -4 15961.8 781.734  19
  -2  -2   5 1561.13 198.395  19
   2   2   5 1319.43 200.025  22
   2  -2   5 1312.38 141.863  37
  -2  -2  -5 2011.87 275.653  20
  -2   2   5 1376.41 215.237  22
  -2  -2  -5 1014.87 176.762  37
   2  -2   5 1420.49 225.782  43
  -2  -2  -5 1118.20 182.617  21
  -2  -2  -5 1441.04 240.365  19
   2   2   5 1216.35 141.585  23
  -2  -2   5 1444.60 231.170  43
  -2   2   5 1641.08 269.155   1
   2  -2   5 1284.85 245.083  23
  -2   2   6 63011.2 1587.94  22
   2  -2   6 58848.8 1699.38  23
   2   2   6 58507.2 1045.57  23
  -2  -2   6 58997.6 1593.03  43
   2  -2   6 72009.5 1532.12  22
   2  -2   6 59232.3 1534.70  43
   2  -2   6 59590.1 975.674  37
   2   2   6 52888.7 1426.44  22
  -2   2   6 59967.0 1691.12   1
  -2  -2  -6 62514.5 1423.50  37
  -2  -2   6 57086.9 1160.79  19
   2  -2   7 26510.6 1042.81  43
   2  -2   7 26559.7 1187.56  23
   2   2   7 26057.0 715.221  23
  -2  -2   7 25232.3 1089.01  43
   2  -2   7 22227.9 910.483  22
   2   2   7 21226.2 961.885  22
  -2  -2  -7 24550.4 1092.64  20
  -2  -2   7 22056.6 927.601  22
  -2   2   7 25403.2 1143.43   1
  -2  -2   7 24170.1 694.707  19
  -2   2   7 26676.4 1096.83  22
   2  -2   8 3864.16 473.947  23
   2  -2   8 2993.82 355.681  22
   2   2   8 3282.78 400.532  22
   2  -2   8 3412.26 386.269  43
  -2  -2   8 2892.19 359.490  22
  -2  -2   8 3770.00 446.845  43
  -2   2   8 3945.43 452.315  22
   2  -2   9 7412.92 694.074  23
   2   2   9 5784.58 561.094  22
   2  -2   9 5772.28 526.278  22
  -2  -2   9 4779.04 492.374  22
  -2   2   9 5897.20 582.309  22
  -2  -2   9 5645.78 561.056  43
   2  -2   9 5648.29 524.230  43
  -2   2  10 4434.17 538.647  22
   2   2  10 5997.48 612.674  22
  -2  -2  10 5388.52 568.749  43
   2  -2  10 5574.00 541.287  43
   2  -2  10 5667.89 555.592  22
  -2  -2  10 6054.63 586.201  22
   2  -2  10 5198.25 600.484  23
  -2  -2  11 1249.52 278.993  43
   2  -2  11 1307.17 275.240  43
   2  -2  11 1245.44 275.585  22
  -2  -2  11 986.687 249.188  22
   2   2  11 959.785 265.692  22
  -2   2  11 982.003 266.975  22
   2  -2  12 10686.5 855.980  22
   2  -2  12 11674.9 852.962  43
  -2  -2  12 10823.5 882.179  22
  -2  -2  12 11608.6 929.067  43
   2   2  12 14017.1 1035.70  22
  -2   2  12 10394.6 920.021  22
   2   2 -13 7196.55 738.675   2
  -2  -2  13 5585.53 673.321  22
  -2  -2  13 7585.54 777.335  43
  -2   2  13 7500.42 821.573  22
   2  -2  13 6052.04 684.609  22
   2   2  13 6671.95 759.141  22
   2  -2  13 6511.88 665.471  43
   2  -2  14 691.867 272.815  22
   2  -2  14 968.602 281.896  43
   2   2 -14 831.287 273.025   2
  -2  -2  14 890.599 297.115  22
  -2   2  14 668.740 279.189  22
   2   2  14 526.753 232.404  22
  -2  -2  14 908.699 278.846  43
   2  -2  15 243.615 162.660  43
   2   2 -15 268.855 173.206   2
   2  -2  15 151.954 113.837  22
   2   2  15 149.122 104.077  22
  -2   2  15 374.481 184.219  22
  -2  -2  15 304.687 184.910  22
   2   2  16 833.692 309.865  22
   2  -2  16 809.519 299.943  22
  -2  -2  16 639.827 269.306  22
  -2   2  16 964.303 344.209  22
   2   2 -16 739.551 278.991   2
  -2  -2  17 1901.02 480.170  22
  -2   2 -17 2079.06 309.431  41
   2  -2 -17 2370.28 336.506  10
  -2  -2  17 1745.18 274.052  34
   2   2 -17 1641.42 277.399  31
  -2   2 -17 2121.83 317.139  31
  -2   2  17 2217.00 516.062   1
   2  -2  17 1892.90 461.961  22
   2   2  17 1986.03 487.912  22
  -2  -2  17 2179.03 308.146  24
   2   2 -17 2135.30 463.877   2
  -2  -2 -17 2298.04 334.882   3
  -2  -2 -17 2370.33 335.840  10
  -2   2  17 1815.78 466.946  22
   2  -2  17 2083.86 302.967  34
   2   2 -17 1919.87 285.283  41
  -2  -2 -18 1383.00 242.979  31
  -2  -2  18 1117.69 235.317  24
   2   2 -18 1031.88 221.000  31
   2  -2  18 1385.67 261.582  34
   2  -2 -18 1061.61 229.092  10
   2   2 -18 1241.88 243.537  41
  -2   2 -18 1657.93 282.392  31
  -2   2 -18 1347.10 255.056  41
  -2  -2  18 986.448 214.429  34
  -2  -2 -18 1379.27 272.443   3
  -2  -2 -18 934.099 206.990  10
  -2  -2  18 1226.85 239.673  12
  -2  -2 -19 291.245 140.061  10
  -2   2 -19 327.484 129.997  41
  -2   2  19 443.944 175.211  12
   2   2 -19 310.887 133.242  41
   2  -2  19 373.679 131.420  34
  -2  -2  19 272.764 111.631  24
  -2   2 -19 330.020 142.951  31
   2   2 -19 141.629 75.0686  31
   2  -2 -19 319.690 135.588  10
  -2  -2 -19 187.931 120.966   3
  -2  -2  19 392.167 152.859  34
  -2  -2 -19 296.722 126.998  31
  -2  -2  19 294.583 143.587  12
   2  -2  20 37.8669 67.6112  34
  -2  -2  20 50.4659 86.1452  24
  -2  -2  20 42.4120 87.1976  12
  -2  -2 -20 72.6247 52.9819  31
  -2   2 -20 62.3975 54.2766  41
  -2  -2 -20-49.2836 65.5969   3
  -2   2  20 161.459 140.948  12
  -2  -2 -20 64.9466 105.002  10
  -2   2 -20 61.8741 51.9937  31
  -2  -2  20 76.8034 102.032  34
   2   2 -20 25.9801 47.1437  31
   2  -2 -20 17.9183 53.1188  10
  -2  -2  21 835.847 201.171  24
   2  -2 -21 733.318 185.053  10
  -2   2 -21 577.887 178.427  41
   2   2 -21 1049.78 235.999  31
  -2   2  21 930.945 246.868  12
  -2  -2 -21 836.191 202.683   3
  -2   2 -21 717.432 190.255  31
   2  -2 -21 738.493 167.937   3
  -2  -2 -21 691.808 168.932  10
  -2  -2 -21 783.279 197.311  31
   2  -2  21 893.798 210.853  34
  -2  -2  21 1038.70 230.266  12
  -2  -2  21 718.292 195.915  34
  -2  -2  22 1108.23 221.600  24
  -2   2  22 1482.79 278.257  12
  -2  -2  22 1050.16 225.012  12
  -2  -2 -22 1038.34 224.332  31
  -2  -2  22 1236.19 249.815  34
  -2   2 -22 1253.18 264.511  41
  -2  -2 -22 1063.05 225.687  10
  -2   2 -22 1266.29 258.262  31
   2  -2  22 1122.92 225.837  34
  -2  -2 -22 1035.86 225.732   3
   2  -2 -22 1050.77 224.547  10
  -2  -2  23 495.653 151.566  34
  -2   2 -23 352.400 133.112  41
   2  -2  23 419.888 142.650  12
  -2   2  23 308.385 125.508  12
  -2  -2 -23 318.217 105.375   3
  -2  -2  23 482.314 146.398  12
  -2   2 -23 440.623 153.626  31
  -2  -2 -23 459.097 157.968  31
   2  -2 -23 343.323 128.091  10
  -2  -2 -23 405.074 129.385  10
   2  -2  23 392.140 124.940  34
  -2  -2  23 435.647 145.919  24
  -2  -2  24 6062.22 478.228  24
   2  -2  24 5292.98 444.510  12
  -2  -2 -24 6085.15 528.323   3
  -2   2 -24 6029.03 506.310  41
  -2  -2 -24 4769.72 419.363  10
  -2   2 -24 6246.17 519.799  31
  -2   2  24 5767.18 523.886  12
   2  -2  24 5724.46 460.294  34
  -2  -2  24 5464.53 454.345  12
   2  -2 -24 6053.24 500.002  10
   2  -2 -25 135.248 58.3274  10
  -2  -2  25 6.79636 45.2170  12
  -2  -2  25 140.516 66.9694  24
  -2   2 -25 248.889 105.424  31
   2  -2  25 150.083 80.3285  34
  -2  -2 -25 17.8425 42.5088  35
  -2  -2 -25 8.01820 31.2205   3
  -2   2 -25 189.435 103.419   3
  -2   2  25-13.6829 91.8958  12
   2   2  25 60.7495 88.3848  12
   2   2 -26 3217.90 308.516   3
  -2   2 -26 3472.63 340.308   3
  -2   2  26 3027.31 330.757  12
  -2   2 -26 2941.33 309.033  31
  -2  -2  26 2844.42 268.698  24
  -2  -2 -26 2773.55 275.371  35
   2   2  26 3844.79 381.641  12
   2  -2 -26 2776.81 298.584  10
  -2   2 -27 12.0978 28.9706   3
   2   2  27-2.34397 39.2529  12
   2   2 -27 77.9347 53.7708   3
   2  -2 -27 20.3082 39.6886  10
  -2   2  27 33.1475 37.3157  12
  -2   2 -28 3169.47 248.696   3
  -2  -2  28 3051.90 264.105  11
  -2   2  28 3175.09 268.037  12
   2   2  28 2573.09 242.795  12
  -3  -2   0 76.2710 60.1042  43
  -3  -2   0-2.65384 29.6467  21
  -3  -2   0 22.0176 29.0257  42
   3  -2   0-4.82277 42.9005  23
  -3   2   0 6.72125 26.9049  42
   3   2   0-1.55067 8.98737   1
   3  -2   0 8.80430 11.0603  20
  -3  -2   1 1903.00 239.426  42
   3  -2  -1 2295.44 255.383  23
  -3  -2   1 2150.64 247.643  43
  -3  -2  -1 1954.71 190.258  43
  -3   2  -1 2643.04 249.178  42
  -3  -2  -1 1631.11 237.257  20
  -3  -2  -1 1757.28 213.761  42
   3  -2   1 2548.55 287.247  23
  -3   2   1 2620.07 256.456  42
  -3  -2  -1 2148.29 262.370  21
   3  -2  -1 1963.34 150.184  20
  -3  -2  -1 2403.87 309.031  19
  -3  -2   2 40594.3 1226.85  21
  -3  -2   2 33916.2 1040.90  43
   3  -2  -2 34400.8 1008.93  23
  -3  -2  -2 32974.6 1032.76  37
   3  -2   2 38096.8 1176.81  23
  -3  -2  -2 39590.8 1272.62  19
  -3   2  -2 40340.1 1008.91  42
  -3   2   2 39813.7 1035.79  42
  -3   2  -2 43221.6 1234.37   1
  -3  -2  -2 34261.8 1108.04  20
  -3  -2  -2 34447.9 1078.08  21
  -3  -2  -2 29495.8 920.743  42
  -3   2   2 40495.0 1224.91   1
  -3  -2  -3 5705.03 445.897  21
  -3  -2   3 4742.41 420.341  21
  -3   2   3 5585.47 464.023   1
   3  -2   3 5191.57 433.186  43
  -3   2   3 5362.78 383.537  42
  -3  -2   3 5037.95 422.592  43
   3  -2  -3 5237.87 374.952  23
  -3   2  -3 5573.34 468.992   1
  -3  -2  -3 5276.70 405.956  37
  -3  -2   3 4026.42 365.291  42
  -3  -2  -3 6313.83 514.042  19
  -3  -2  -3 6417.87 479.089  20
   3  -2   3 4989.24 446.046  23
  -3  -2   4 1337.83 233.786  42
   3  -2   4 1422.65 247.126  23
  -3  -2   4 1456.90 246.216  43
  -3   2   4 1471.68 224.678  42
  -3   2   4 1614.08 260.181   1
  -3  -2   4 1502.17 246.254  21
  -3  -2  -4 1148.27 229.634  19
  -3  -2  -4 1456.77 218.059  37
  -3  -2  -4 1517.72 226.081  21
  -3  -2  -4 1201.24 213.952  20
   3  -2   4 1556.88 249.163  43
  -3  -2   5 730.913 179.952  43
   3  -2   5 584.201 157.188  43
  -3  -2  -5 618.510 168.408  19
  -3  -2  -5 333.024 107.134  37
  -3  -2   5 449.876 157.404  42
   3  -2   5 652.321 175.254  23
   3   2   5 526.813 115.441  23
  -3   2   5 731.510 191.029   1
  -3  -2  -5 364.290 119.360  21
  -3  -2  -5 551.012 144.612  20
  -3  -2   5 612.475 162.204  21
   3   2   6 249605. 2980.27  23
   3  -2   6 279951. 4068.80  23
  -3  -2   6 263547. 3647.87  21
   3  -2   6 271418. 3658.17  43
  -3   2   6 261271. 3899.19   1
  -3  -2   6 250021. 3735.03  43
  -3  -2  -6 259709. 3795.84  20
  -3  -2  -6 254304. 3189.16  37
  -3  -2  -6 237831. 3641.64  19
  -3  -2  -7 9699.58 690.248  19
  -3   2   7 8163.82 661.742   1
   3   2   7 6342.02 430.873  23
   3   2   7 6948.53 565.596  22
  -3  -2   7 6181.53 520.927  21
  -3  -2  -7 9201.70 552.406  37
  -3  -2  -7 6306.94 572.041  20
   3  -2   7 6088.76 518.502  43
   3  -2   7 7224.42 643.214  23
   3  -2   7 6702.25 526.317  22
  -3  -2   7 7528.38 631.296  43
   3  -2   8 12126.6 879.634  23
   3  -2   8 10195.4 686.660  22
  -3  -2  -8 9237.20 562.635  37
   3   2   8 7714.23 641.216  22
  -3   2   8 9466.95 757.006   1
  -3  -2  -8 8960.70 705.831  20
   3   2   8 8822.49 540.775  23
   3  -2   8 8010.79 615.756  43
  -3  -2   8 9781.00 668.609  21
  -3  -2   8 10351.6 770.508  43
   3  -2   9 25993.4 1152.01  43
   3  -2   9 26659.5 1348.55  23
  -3   2   9 24798.1 1265.43  22
   3  -2   9 24807.6 1145.82  22
   3   2   9 25108.5 1233.37  22
  -3  -2  -9 20310.0 1136.79  20
  -3  -2   9 27022.4 1138.21  21
  -3  -2  -9 31238.2 1042.11  37
  -3   2   9 29763.6 1395.45   1
  -3  -2   9 26370.5 1290.14  43
   3  -2  10 23096.2 1319.84  23
  -3  -2 -10 22215.6 1244.24  20
  -3   2  10 28077.9 1439.51   1
  -3  -2  10 27420.4 1153.70  21
   3  -2  10 26991.1 1219.62  43
   3  -2  10 24326.0 1199.60  22
  -3  -2  10 27737.9 1370.78  43
  -3   2  10 28599.4 1433.47  22
   3   2  10 32169.2 1456.35  22
   3  -2  11 12634.8 996.863  23
  -3  -2  11 11443.4 915.975  43
   3  -2  11 11234.0 814.622  43
   3  -2  11 10645.2 834.184  22
  -3  -2  11 10519.2 717.974  21
  -3   2  11 11116.7 930.761   1
  -3   2  11 8956.58 849.311  22
   3   2  11 11782.4 931.363  22
  -3  -2 -11 9924.64 870.671  20
  -3   2  12 15918.9 1186.59  22
   3   2 -12 21962.7 1283.32   2
   3  -2  12 20150.2 1132.71  43
   3  -2  12 14819.3 1165.37  23
   3  -2  12 19043.1 1180.01  22
  -3  -2 -12 24956.0 1440.95  20
   3   2  12 20027.4 1285.47  22
  -3   2  12 20798.5 1351.23   1
  -3  -2  12 19640.6 1248.08  43
  -3   2  13 447.710 224.744  22
   3   2 -13 635.804 217.569   2
  -3  -2 -13 630.476 249.420  20
   3   2  13 554.045 228.924  22
   3  -2  13 497.394 232.863  22
  -3   2  13 805.468 285.985   1
   3  -2  13 448.019 175.545  43
   3   2 -14 35258.0 1770.03   2
  -3  -2 -14 37977.9 1932.02  20
   3   2  14 30286.0 1730.53  22
  -3   2  14 34752.3 1899.44   1
   3  -2  14 33789.6 1734.70  22
  -3   2  14 37439.8 1994.19  22
   3  -2  14 30462.5 1512.42  43
  -3   2  15 2713.93 556.153  22
   3  -2  15 2915.79 525.399  22
   3   2  15 3050.90 566.984  22
   3   2 -15 3343.35 560.435   2
  -3  -2 -15 2349.30 506.531  20
  -3   2  15 2796.01 559.350   1
   3   2  16 1170.76 375.276  22
  -3  -2 -16 699.447 285.983  20
  -3   2  16 927.689 329.470   1
   3  -2  16 640.135 277.021  22
   3   2 -16 1026.92 322.806   2
   3   2 -17 196.427 89.5179  41
  -3  -2  17 188.819 79.1959  24
  -3  -2  17 253.497 111.294  12
  -3   2 -17 306.034 135.731  41
  -3   2 -17 355.427 139.322  31
   3   2 -17 234.750 127.613  31
  -3  -2 -17 300.888 123.600  31
  -3  -2 -17 271.991 115.292  26
   3   2 -17 328.866 189.234   2
  -3  -2 -17 289.230 116.924  10
   3  -2  17 259.830 144.650  22
  -3  -2 -17 269.257 121.468   3
  -3  -2  17 251.175 99.1135  34
   3  -2  17 262.733 120.984  34
  -3   2  17 457.407 152.250  12
  -3  -2  18 28350.1 1147.11  24
  -3   2  18 25994.7 1199.99  12
  -3   2 -18 29988.0 1219.78  41
  -3  -2  18 32400.2 1270.82  12
  -3  -2  18 27578.6 1144.34  34
  -3  -2 -18 24136.8 1090.34  10
  -3  -2 -18 24828.3 1062.82  31
   3  -2  18 28903.3 1144.73  34
   3  -2 -18 29321.0 1224.61  10
   3   2 -18 19898.5 996.774  31
  -3   2 -18 30485.0 1236.93  31
  -3  -2 -18 25632.4 1144.72   3
  -3  -2  19 4768.25 497.739  12
  -3   2  19 5379.74 554.846  12
  -3  -2 -19 5255.12 527.883   3
   3  -2  19 6034.40 524.236  34
  -3  -2  19 6397.96 562.070  34
  -3  -2 -19 5244.84 500.092  31
  -3  -2 -19 5634.89 525.327  10
  -3   2 -19 5137.51 518.495  31
  -3  -2  19 5895.46 526.820  24
   3  -2 -19 6897.37 598.528  10
  -3   2 -19 6107.11 561.853  41
  -3  -2  20 23595.3 1094.46  12
  -3   2  20 27556.1 1238.09  12
  -3   2 -20 23140.7 1081.34  41
  -3  -2  20 22756.9 1053.68  34
  -3  -2 -20 21371.5 1002.71  31
  -3  -2 -20 20929.3 1015.80  10
  -3  -2 -20 25571.5 1150.69   3
   3  -2  20 24431.9 1054.92  34
  -3   2 -20 22074.2 1075.80  31
  -3  -2  20 23094.7 1051.72  24
   3  -2 -20 26412.4 1171.28  10
  -3   2 -21 24816.5 1109.36  41
  -3  -2  21 26334.9 1136.98  12
  -3  -2  21 22653.7 1036.89  24
  -3   2  21 23895.1 1149.41  12
  -3  -2 -21 20465.2 984.529  10
  -3   2 -21 21563.4 1053.94  31
  -3  -2 -21 21533.4 1002.62  31
  -3  -2 -21 21484.6 1068.78   3
   3  -2 -21 23967.8 1116.41  10
   3  -2  21 22605.4 1007.87  34
  -3  -2  21 21295.8 1027.97  34
   3  -2  22 8525.72 600.924  34
  -3   2 -22 9197.59 672.822  31
  -3  -2 -22 6230.50 528.170  10
  -3  -2 -22 8394.41 648.760   3
  -3   2  22 7151.40 613.957  12
  -3  -2 -22 8280.20 606.524  31
  -3   2 -22 9295.27 667.797  41
  -3  -2  22 9010.10 635.979  24
  -3  -2  22 7759.58 600.062  12
   3  -2 -22 8663.12 659.577  10
  -3  -2 -23 25.5122 110.435   3
  -3  -2 -23-75.1295 86.2743  10
  -3  -2  23 59.0377 69.5527  24
   3  -2 -23 69.8451 84.4911  10
  -3  -2 -23-2.63589 75.6711  31
  -3   2 -23 36.1548 92.9868  31
   3  -2  23 84.5839 58.2186  34
  -3   2 -23 75.0640 55.5461  41
  -3  -2  23-15.2517 47.3591  12
  -3   2  23-3.13149 59.0539  12
  -3  -2  24 491.774 152.521  24
   3  -2  24 580.403 151.575  12
  -3   2 -24 398.630 126.489  41
  -3  -2  24 446.287 131.035  12
  -3   2 -24 400.235 132.056  31
   3  -2  24 387.207 114.133  34
  -3   2  24 439.158 130.860  12
  -3   2 -24 396.165 137.358   3
  -3  -2 -24 316.945 132.732   3
   3  -2 -24 567.467 151.931  10
  -3  -2 -24 395.986 130.905  31
  -3   2  25 495.644 134.881  12
  -3  -2 -25 610.079 156.932   3
  -3   2 -25 605.296 147.766   3
   3  -2  25 415.296 112.400  34
  -3  -2 -25 465.107 120.038  35
  -3   2 -25 579.330 144.300  31
  -3  -2  25 560.522 132.119  24
  -3   2 -25 494.704 127.307  41
   3  -2 -25 663.168 146.046  10
  -3  -2  25 606.047 141.227  12
   3   2 -26-14.6357 36.1539   3
  -3  -2  26 105.483 56.4056  24
  -3   2  26 12.5490 38.3037  12
   3   2  26-21.1056 32.9850  12
  -3  -2 -26 11.3667 35.1151  35
   3  -2 -26 65.0174 68.5952  10
  -3   2 -26 61.0797 69.1418  31
  -3   2 -26 42.7985 44.3453   3
   3   2  27 65.5500 68.4964  12
  -3   2  27 88.9631 55.9010  12
  -3  -2  27 132.884 75.0876  11
  -3   2 -27 74.0164 48.1003   3
  -3  -2 -27-2.62924 30.7557  35
   3  -2 -27 60.1427 47.2097  10
   3   2 -27 68.8278 35.2248   3
  -3   2 -28 2940.67 228.165   3
  -3   2  28 3474.45 267.602  12
  -3  -2  28 2674.34 236.968  11
   4  -2   0 330679. 3924.12  23
  -4   2   0 331693. 3996.72   1
  -4  -2  -1 9796.33 650.435  20
  -4  -2  -1 10403.8 657.074  21
   4  -2   1 11410.1 684.440  23
   4  -2  -1 11683.7 653.662  23
  -4  -2   1 11295.6 681.223  21
  -4  -2   1 10982.5 670.542  42
  -4   2  -1 12351.7 627.811  42
  -4   2  -1 12482.7 708.160   1
  -4  -2  -1 11882.5 663.702  42
   4  -2  -1 9901.48 286.363  20
  -4   2   1 11224.8 674.980   1
  -4   2   1 12511.4 649.639  42
  -4  -2   2 5689.29 493.298  21
  -4   2  -2 5222.29 473.092   1
  -4   2  -2 5062.50 415.085  42
  -4  -2   2 3069.79 353.013  42
  -4   2   2 5064.01 420.555  42
  -4  -2  -2 3780.72 385.660  42
   4  -2  -2 5086.71 434.872  23
  -4  -2  -2 5580.10 485.003  21
  -4  -2  -2 4239.51 423.729  20
   4  -2   2 4890.82 458.253  23
  -4   2   2 5373.65 473.433   1
  -4  -2  -3 58989.2 1535.77  42
  -4  -2   3 48848.7 1446.35  43
  -4  -2   3 49591.4 1470.58  42
  -4  -2  -3 53097.3 1531.18  21
  -4  -2  -3 51487.1 1609.31  19
  -4  -2  -3 53611.0 1503.09  20
  -4   2   3 54453.4 1452.77  42
   4  -2   3 55548.5 1614.84  23
  -4   2   3 57461.8 1602.24   1
  -4  -2   3 53205.2 1570.84  21
  -4   2  -3 61216.7 1676.06   1
  -4   2   4 83102.6 1868.03  42
  -4   2   4 80410.2 1975.96   1
   4  -2   4 81281.4 2036.04  23
  -4  -2   4 68638.3 1805.04  42
  -4  -2   4 76230.9 1917.97  43
  -4  -2   4 76149.8 1905.97  21
  -4  -2  -4 73962.5 1996.82  19
   4  -2   4 97951.9 2091.24  43
   4  -2   5 745.338 195.610  43
  -4  -2   5 731.515 200.954  42
   4  -2   5 727.232 194.031  23
  -4   2   5 774.771 218.100   1
  -4  -2   5 569.966 166.360  43
  -4  -2  -5 434.475 157.753  20
  -4  -2  -5 439.981 153.443  19
  -4   2   5 1013.12 199.291  42
   4   2   5 445.861 128.635  23
  -4  -2   5 513.627 163.020  21
  -4  -2  -6 2383.74 357.306  19
  -4  -2   6 1916.06 298.321  21
  -4  -2  -6 2290.95 338.499  20
   4  -2   6 2068.53 351.229  23
   4   2   6 1787.53 260.765  23
  -4   2   6 1998.30 312.482  42
   4  -2   6 1629.70 277.433  43
  -4  -2   6 2342.51 356.984  43
  -4  -2   6 1942.05 318.578  42
  -4   2   6 2005.95 324.259   1
  -4  -2  -7 1160.59 245.698  20
   4  -2   7 1665.95 290.859  43
   4   2   7 1301.17 232.532  23
  -4  -2   7 2099.55 363.546  43
  -4  -2  -7 1645.15 305.689  19
   4  -2   7 1984.69 346.742  23
  -4  -2   7 2046.95 344.519  42
  -4  -2   7 1687.41 308.037  21
  -4   2   7 1711.46 292.171  42
  -4   2   7 1515.88 305.055   1
  -4  -2   8 9269.48 744.175  42
  -4  -2  -8 7263.25 656.727  20
  -4  -2  -8 8058.76 688.586  19
   4  -2   8 9672.16 813.367  23
   4   2   8 7055.65 543.047  23
   4  -2   8 8696.55 666.405  43
  -4   2   8 8855.44 760.404   1
  -4  -2   8 9079.21 673.550  21
  -4  -2   9 1525.70 291.566  21
   4  -2   9 1556.57 280.005  43
   4   2   9 1480.46 303.406  22
   4  -2   9 1507.69 349.555  23
  -4  -2  -9 1496.04 316.190  20
  -4  -2  -9 1597.92 309.755  19
  -4   2   9 1687.80 327.901   1
   4  -2   9 1333.77 281.393  22
   4  -2  10 4291.96 526.621  22
  -4  -2  10 3982.95 453.387  21
   4  -2  10 3421.12 523.231  23
  -4  -2 -10 5304.79 608.605  20
   4  -2  10 4075.76 484.518  43
   4   2  10 4367.73 564.954  22
   4   2 -10 4215.46 550.908   2
  -4   2  10 4182.32 563.554   1
   4   2 -11 23836.8 1337.61   2
   4  -2  11 22934.9 1283.31  22
   4  -2  11 22045.0 1406.40  23
   4   2  11 24455.2 1394.28  22
   4  -2  11 20026.1 1112.68  43
  -4  -2 -11 23161.6 1335.99  20
  -4   2  11 24284.1 1431.75   1
  -4   2  12 6154.52 746.349   1
  -4  -2 -12 7354.56 780.219  20
   4  -2  12 6758.14 799.607  23
   4  -2  12 5965.64 683.845  22
   4   2 -12 7183.70 775.957   2
   4  -2  12 6271.54 636.063  43
   4   2  12 5707.46 718.863  22
   4  -2  13 19732.8 1307.65  22
  -4  -2 -13 22248.2 1429.18  20
   4   2  13 16539.5 1284.69  22
  -4   2  13 19808.8 1403.71   1
   4  -2  13 24247.8 1581.99  23
   4   2 -13 22770.2 1426.07   2
  -4   2  14 1000.49 313.562   1
   4   2  14 633.266 248.314  22
   4  -2  14 940.169 291.364  22
   4   2 -14 888.672 295.694   2
  -4  -2 -14 1059.18 310.739  20
   4  -2  15 956.903 320.111  22
  -4  -2 -15 1308.00 369.025  20
   4   2 -15 1246.75 362.639   2
  -4   2  15 1211.82 366.344   1
   4   2  15 1178.64 364.043  22
  -4   2 -16 92.9190 99.8609  26
   4   2 -16 30.7979 93.2403   2
   4  -2  16 47.1182 66.4312  22
   4   2  16 31.9979 97.7754  22
  -4  -2 -16 25.8014 61.7327  10
  -4  -2 -16-27.1363 54.9891   3
  -4   2 -16 12.9772 67.1035  31
  -4  -2 -16-80.1714 79.2682  20
  -4   2 -16 32.7658 39.1483  41
  -4  -2  16-48.8283 53.1702  34
  -4   2  16 41.5019 113.580   1
  -4   2  16-17.0675 43.1066  12
  -4  -2  16 16.2611 52.3839  24
  -4  -2 -16 54.0668 88.4469  26
  -4  -2  17 6285.33 531.813  24
  -4   2  17 6680.99 598.476  12
  -4  -2  17 6108.62 529.964  34
  -4  -2 -17 6720.76 585.929   3
  -4  -2 -17 6720.64 567.788  10
  -4  -2 -17 7236.51 590.628  26
  -4   2 -17 7999.15 634.959  31
  -4   2 -17 7086.37 584.511  41
  -4  -2  17 5369.80 511.843  12
   4  -2  17 6512.98 530.217  34
  -4  -2 -17 9170.20 628.925  27
  -4   2 -17 7702.26 577.308  26
  -4  -2 -17 5875.78 502.495  31
   4  -2  18 1918.30 291.806  34
  -4   2 -18 1877.78 307.404  41
  -4  -2  18 1869.23 296.533  34
  -4  -2 -18 1735.21 277.326  31
  -4  -2 -18 1838.76 305.890   3
  -4   2 -18 1936.94 321.129  31
  -4  -2 -18 1733.42 297.303  10
  -4   2  18 1957.88 328.300  12
  -4  -2  18 1834.09 301.552  24
  -4  -2 -18 1688.50 293.847  26
  -4  -2  18 1494.72 266.495  12
  -4  -2 -19 897.063 208.814  31
  -4   2 -19 1166.22 253.746  31
  -4  -2 -19 1042.48 217.181  10
  -4  -2  19 871.525 192.514  24
  -4   2 -19 1137.55 238.194  41
   4  -2  19 1013.12 224.262  34
   4  -2 -19 1139.81 248.902  10
  -4  -2  19 589.377 159.417  12
  -4  -2  19 826.563 211.023  34
  -4  -2 -19 1112.46 232.145   3
  -4   2  19 779.554 197.596  12
  -4  -2 -19 1083.74 242.797  26
  -4   2 -20 9508.91 705.344  31
  -4   2  20 9716.50 737.398  12
  -4  -2 -20 8890.73 691.810   3
  -4  -2 -20 8124.19 614.778  10
  -4  -2  20 8360.34 634.008  24
   4  -2 -20 8601.60 672.975  10
  -4  -2  20 7001.97 599.681  12
   4  -2  20 8426.11 602.119  34
  -4  -2 -20 7595.69 589.571  31
  -4  -2  20 8456.09 637.773  34
  -4   2 -20 9094.84 674.419  41
  -4  -2  21 1095.93 232.195  24
  -4   2  21 968.890 230.630  12
   4  -2 -21 856.962 202.670  10
  -4  -2 -21 1045.21 219.729  31
  -4  -2 -21 763.997 181.442  10
  -4   2 -21 1178.18 242.845  41
  -4   2 -21 1286.68 257.241  31
   4  -2  21 961.377 196.592  34
  -4  -2  21 812.940 189.716  12
  -4  -2 -21 800.314 201.315   3
  -4  -2 -22-4.75245 61.5015   3
   4  -2  22-9.06654 50.4228  34
  -4  -2  22 71.8281 50.4072  12
  -4  -2 -22 28.3376 65.3804  31
  -4   2 -22-9.76642 75.1941  31
  -4  -2  22-8.79035 90.2694  24
  -4   2  22-81.5447 62.7915  12
  -4   2 -22 39.0466 75.0512  41
  -4  -2 -22 56.0413 74.1960  17
   4  -2 -22 3.63065 65.4265  10
  -4  -2 -23 348.327 138.625   3
  -4  -2  23 396.474 137.820  24
  -4  -2  23 294.338 117.194  12
  -4  -2 -23 267.514 121.269  31
   4  -2 -23 401.026 143.726  10
  -4   2 -23 184.348 93.1981  41
  -4  -2 -23 210.742 93.1650  17
   4  -2  23 308.070 97.0847  34
  -4   2 -23 270.669 123.168  31
  -4   2  23 349.128 70.2195  12
  -4   2 -23 398.305 128.774   3
  -4  -2  24 7707.39 532.523  24
  -4  -2  24 6754.73 492.540  12
  -4   2  24 6477.65 535.459  12
  -4   2 -24 8274.00 569.922   3
  -4   2 -24 6822.30 512.694  41
  -4   2 -24 7488.10 548.078  31
  -4  -2 -24 7224.33 502.119  31
  -4  -2 -24 6833.57 541.708   3
   4  -2 -24 7055.81 529.705  10
  -4  -2  25 42.3201 51.6933  24
  -4  -2  25 26.7794 46.5814  12
  -4   2  25 152.341 95.1940  12
  -4   2 -25 45.8815 47.0547  41
   4   2 -25 69.0136 69.0913   3
  -4  -2 -25 63.9166 49.5531  35
  -4  -2  25 146.798 94.1140  11
   4  -2 -25-67.6620 32.3892  10
  -4   2 -25 7.57936 44.9866   3
  -4   2 -25 15.8787 44.7207  31
  -4   2  26 958.442 181.349  12
  -4  -2  26 847.935 170.847  11
   4  -2 -26 1023.66 174.854  10
  -4   2 -26 985.561 162.896   3
  -4   2 -26 929.969 171.134  31
  -4  -2 -26 955.018 159.887  35
  -4   2 -27 4767.19 315.221   3
  -4  -2 -27 4367.31 300.256  35
   4  -2 -27 4350.82 303.908  10
  -4   2 -27 4288.39 312.820  31
  -4  -2  27 4551.75 342.412  11
   4   2  27 3509.50 306.331  12
  -4   2  27 5261.63 366.357  12
  -5  -2   0 34.1372 55.2862  21
  -5  -2   0 11.4913 62.6471  42
  -5   2   0 33.9834 49.4768   1
  -5   2   0 114.650 81.0743  42
   5  -2   0 18.6840 47.8052  23
  -5  -2  -1 6431.25 548.008  20
   5  -2   1 8041.95 636.274  23
   5  -2  -1 7837.45 605.524  23
  -5   2   1 8692.42 619.338  42
  -5   2  -1 8773.46 610.671  42
  -5  -2  -1 8396.07 676.336  21
  -5   2   1 8537.49 622.387   1
  -5  -2   1 6453.34 587.056  21
  -5  -2  -1 7920.14 611.901  42
  -5  -2   1 6459.58 584.892  42
  -5   2  -1 9483.79 669.337   1
  -5  -2  -2 25168.4 1142.90  21
   5  -2   2 24045.4 1124.49  23
  -5  -2   2 23447.3 1116.90  42
  -5   2   2 26564.9 1094.01  42
  -5  -2  -2 26523.9 1123.65  42
  -5  -2  -2 27529.2 1153.25  20
  -5   2  -2 25476.0 1052.76  42
   5  -2  -2 24209.8 1064.54  23
  -5  -2   2 21327.7 1088.03  21
  -5   2   2 27792.8 1142.72   1
  -5   2  -2 25469.0 1127.23   1
  -5   2   3 1957.48 307.306  42
   5  -2   3 1985.46 334.585  23
  -5   2   3 2142.55 325.346   1
  -5  -2  -3 1276.15 276.445  42
  -5  -2  -3 2125.24 334.569  20
  -5   2  -3 2114.25 311.024  42
  -5  -2   3 1992.90 334.087  21
  -5  -2   3 1875.23 317.687  42
  -5   2  -3 2092.80 319.246   1
  -5   2   4 1733.14 301.383  42
  -5  -2   4 2155.79 349.435  42
  -5  -2  -4 2662.33 362.846  20
  -5   2   4 1845.52 312.736   1
  -5  -2   4 1883.86 323.463  21
   5  -2   4 1830.47 325.513  23
  -5   2   5 2375.13 377.365   1
   5  -2   5 2350.12 382.769  23
   5   2   5 1968.64 319.231  23
  -5   2   5 2624.96 370.157  42
  -5  -2   5 2163.61 355.942  21
   5  -2   5 1911.81 330.120  43
  -5  -2  -5 1877.48 353.022  19
  -5  -2   5 2224.36 355.369  42
  -5  -2  -5 2398.90 362.809  20
  -5  -2   6 29890.2 1298.72  21
  -5   2   6 31625.5 1384.68   1
   5  -2   6 35689.6 1548.49  23
   5   2   6 23358.1 1067.87  23
   5  -2   6 30159.5 1276.95  43
  -5  -2   6 31787.1 1375.44  42
  -5   2   6 38317.4 1461.79  42
  -5  -2  -6 37446.9 1540.02  19
   5  -2   7 6894.58 617.043  43
  -5  -2   7 5187.95 583.392  42
   5   2   7 5963.26 585.985  23
  -5   2   7 6575.82 656.385   1
   5  -2   7 7072.55 727.152  23
  -5  -2  -7 4604.52 518.858  20
  -5   2   7 5366.04 577.440  42
  -5  -2   7 5580.01 563.245  21
  -5  -2  -7 4086.66 519.560  19
   5   2  -8 13315.5 940.782   2
  -5  -2  -8 14479.8 949.445  20
   5   2   8 13311.9 816.721  23
   5  -2   8 9965.51 747.076  43
  -5  -2   8 15358.1 1033.01  42
  -5   2   8 13235.2 961.413   1
  -5   2   8 10507.4 837.779  42
  -5  -2  -8 13501.3 953.785  19
   5  -2   8 14517.2 1058.88  23
  -5  -2   8 13893.1 901.767  21
  -5  -2  -9 20631.1 1215.84  20
   5   2  -9 23835.6 1299.88   2
  -5   2   9 23087.0 1317.25  42
  -5  -2   9 23376.5 1169.56  21
   5  -2   9 23649.4 1408.15  23
  -5  -2   9 24068.0 1360.90  42
  -5  -2  -9 22228.8 1270.09  19
   5  -2   9 23405.4 1159.15  43
  -5   2   9 25697.7 1387.36   1
  -5  -2  10 169.149 124.249  21
   5  -2  10 217.394 147.830  23
  -5   2  10 279.424 151.819  42
  -5  -2 -10 111.922 94.6431  19
   5  -2  10 161.816 118.227  22
  -5   2  10 146.364 130.658   1
  -5  -2  10 229.867 136.651  42
   5   2 -10 487.085 203.759   2
   5   2  10 244.740 128.952  22
   5  -2  10 314.807 149.915  43
  -5  -2 -10 217.938 138.465  20
   5  -2  11 110.782 97.8612  23
  -5   2  11 333.544 199.778  42
   5  -2  11 347.810 147.651  43
   5  -2  11 141.584 77.7653  22
   5   2  11 372.809 200.056  22
  -5  -2 -11 225.313 162.232  20
   5   2 -11 217.238 143.756   2
  -5  -2  11 62.9671 68.3532  42
  -5   2  11 258.894 154.641   1
   5   2 -12 23770.2 1466.51   2
   5  -2  12 20608.9 1335.69  22
   5  -2  12 22425.6 1518.16  23
   5   2  12 17780.7 1321.56  22
  -5  -2  12 20127.8 1411.83  42
  -5   2  12 24945.2 1546.46   1
  -5  -2 -12 24641.0 1470.77  20
  -5   2  12 21470.5 1450.01  42
  -5  -2 -13 115.857 135.547  20
   5  -2  13 100.665 135.512  23
  -5   2  13 120.799 121.272   1
  -5  -2  13 26.5383 82.0172  42
   5  -2  13 3.88439 61.4470  22
   5   2  13 137.547 94.9268  22
   5   2 -13 297.383 201.044   2
  -5   2  13 104.241 150.186  42
   5  -2  14 127.324 126.268  23
   5   2  14 119.961 106.837  22
  -5  -2 -14 90.9097 60.7370  20
  -5   2  14 14.1270 146.504  42
   5   2 -14 249.856 172.889   2
  -5  -2  14 226.253 196.746  42
  -5   2  14 134.920 146.903   1
   5  -2  14 134.514 126.253  22
  -5  -2  15 1174.72 394.157  42
  -5  -2  15 1337.60 234.865  24
  -5  -2 -15 1322.95 376.417  20
  -5   2 -15 1910.98 311.031  31
   5  -2  15 1057.33 337.925  22
   5   2 -15 1675.63 430.971   2
  -5  -2  15 1456.48 246.528  34
  -5   2  15 1627.31 453.655   1
   5   2  15 1663.58 463.553  22
  -5  -2 -15 1455.77 268.769   3
  -5   2 -15 1610.88 269.362  41
  -5   2  15 804.706 331.766  42
  -5  -2 -15 1717.65 280.506  26
  -5   2  15 1525.10 282.832  12
  -5   2  16 165.573 106.795  12
  -5  -2  16 352.596 133.462  24
   5  -2  16 300.498 111.409  34
  -5  -2  16 266.192 118.432  12
  -5   2 -16 263.847 98.0792  41
  -5   2 -16 261.343 120.648  26
  -5  -2 -16 311.725 128.869  10
  -5  -2 -16 326.022 118.901  27
  -5   2 -16 358.048 152.922  31
  -5  -2  16 262.226 129.267  34
  -5  -2 -16 560.829 175.251  26
  -5  -2 -16 662.099 188.156   3
  -5  -2  17 640.626 187.197  24
  -5  -2  17 751.497 187.304  34
  -5  -2 -17 678.228 180.053   3
  -5  -2 -17 860.082 217.619  27
  -5  -2  17 577.413 162.232  12
  -5  -2 -17 499.760 148.235  10
  -5   2 -17 738.675 196.872  31
  -5   2  17 817.749 204.740  12
   5  -2  17 688.027 170.626  34
  -5   2 -17 793.834 190.700  26
  -5  -2 -17 762.959 198.735  26
  -5   2 -17 737.099 177.285  41
  -5  -2  18 228.141 102.242  24
  -5  -2  18 245.184 99.4373  34
  -5   2 -18 215.107 110.945  31
  -5   2 -18 222.017 113.758  41
  -5  -2 -18 331.562 141.785  31
  -5  -2 -18 99.3631 59.4886   3
   5  -2  18 298.228 110.703  34
  -5  -2 -18 229.781 123.781  10
  -5   2 -18 142.129 119.657  26
  -5  -2 -18 183.628 117.147  26
  -5  -2  18 333.033 143.721  12
  -5   2  18 284.752 130.661  12
  -5  -2  19 4691.27 493.008  12
  -5  -2 -19 4890.20 470.688  10
  -5  -2  19 4363.57 460.016  24
  -5   2  19 5395.50 556.229  12
  -5  -2 -19 4509.94 486.938   3
  -5   2 -19 4560.06 495.786  31
  -5  -2 -19 4995.78 473.644  31
   5  -2  19 5217.86 465.984  34
  -5  -2 -19 3853.81 457.068  26
  -5   2 -19 5775.54 539.253  41
  -5  -2  20 5845.09 533.200  24
   5  -2  20 5830.87 485.733  34
  -5   2 -20 6063.09 546.047  41
  -5  -2 -20 5310.97 491.330  31
  -5   2 -20 5964.83 552.574  31
   5  -2 -20 6416.78 577.713  10
  -5   2  20 7052.96 621.344  12
  -5  -2 -20 5627.21 554.637   3
  -5  -2  20 5021.50 514.771  12
  -5   2 -21 597.401 169.044  41
  -5  -2  21 469.665 158.909  12
  -5   2  21 645.264 189.599  12
  -5  -2  21 578.377 166.713  24
  -5  -2 -21 400.886 147.074   3
   5  -2 -21 473.968 165.897  10
  -5  -2 -21 737.442 187.927  31
  -5   2 -21 604.793 171.759   3
  -5   2 -21 632.543 187.456  31
  -5  -2  22 480.457 155.177  24
  -5   2  22 489.828 139.855  12
   5  -2 -22 370.534 133.695  10
  -5  -2  22 367.846 137.778  12
  -5  -2 -22 516.473 166.745   3
  -5  -2 -22 518.907 154.783  17
  -5   2 -22 572.568 158.972  41
  -5   2 -22 704.383 193.628  31
  -5  -2 -22 403.083 124.378  31
  -5   2 -22 566.455 153.943   3
  -5   2 -23 173.269 101.275  41
  -5  -2 -23 55.2824 42.5658   3
  -5  -2  23 69.2748 34.1824  24
  -5  -2  23 154.387 83.2823  12
  -5   2  23 69.2828 75.6947  12
   5  -2 -23 9.12891 37.2931  10
  -5  -2 -23 76.3647 66.5255  17
  -5  -2 -23 61.6750 42.8556  31
  -5   2 -23 91.8324 80.0958   3
  -5   2 -23 33.7783 66.8671  31
  -5  -2  23 128.248 98.5807  11
  -5   2 -24 1165.00 206.143  31
  -5  -2  24 921.806 190.174  24
  -5  -2  24 1017.00 183.293  12
   5  -2 -24 1220.02 221.476  10
  -5  -2 -24 982.446 182.823  31
  -5   2 -24 888.805 180.101  41
  -5  -2 -24 1243.09 194.839  17
  -5   2  24 1017.95 196.361  12
  -5  -2  24 1382.88 259.731  11
  -5   2 -24 976.972 183.786   3
  -5   2  25 2806.03 318.456  12
  -5  -2 -25 2767.23 301.033  35
  -5  -2  25 2560.88 306.043  11
  -5   2 -25 2636.86 275.933  41
  -5   2 -25 2746.48 296.955  31
   5  -2 -25 2986.80 310.334  10
  -5   2 -25 2669.10 278.617   3
  -5   2  26-1.97907 28.7985  12
  -5   2 -26 45.4295 53.1952  31
  -5  -2 -26 75.7568 58.3433  35
  -5   2 -26 18.7013 28.9381   3
   5  -2 -26 16.9026 47.8032  10
  -5  -2  26 47.3086 75.7261  11
  -5   2  27 1375.33 176.226  12
   5   2  27 1001.27 150.848  12
  -5  -2  27 1371.49 174.753  11
  -5   2 -27 1093.11 149.703  31
  -5  -2 -27 1198.74 148.978  35
  -6   2   0 139548. 2801.09  42
   6  -2   0 137694. 2929.66  23
  -6  -2   0 136934. 2946.09  42
   6   2   1 842.814 171.968   2
  -6  -2  -1 1035.14 248.642  42
   6   2  -1 902.093 198.751   2
  -6  -2   1 380.425 143.359  42
  -6  -2   1 801.063 237.491  21
  -6   2  -1 1154.19 240.129  42
  -6   2   1 1035.58 248.296   1
  -6   2   1 1073.59 230.828  42
   6  -2  -1 1255.35 265.247  23
  -6   2  -1 846.161 214.090   1
   6  -2   1 1092.26 259.092  23
   6   2  -2 29559.0 1194.67   2
  -6  -2  -2 27034.7 1219.79  20
   6  -2   2 35138.6 1500.18  23
   6  -2  -2 33646.8 1391.14  23
  -6   2   2 35474.5 1407.17  42
  -6  -2   2 29448.4 1378.25  42
  -6  -2   2 32128.6 1430.52  21
  -6   2  -2 35361.9 1372.31  42
  -6   2  -2 34070.4 1394.41   1
  -6   2   2 32848.3 1353.67   1
  -6  -2  -2 34188.7 1412.37  42
  -6  -2   3 528.293 197.300  21
  -6   2   3 647.744 203.378   1
   6   2  -3 737.976 199.314   2
  -6   2  -3 501.951 180.579  42
  -6  -2  -3 745.861 209.355  20
  -6  -2   3 517.287 185.575  42
  -6   2   3 601.612 185.059  42
  -6  -2  -3 470.523 170.325  42
   6  -2  -3 550.629 174.668  23
   6  -2   3 659.523 215.633  23
   6   2  -4 18680.2 1027.27   2
  -6   2   4 22430.3 1148.18   1
  -6   2   4 23048.5 1179.76  42
   6  -2   4 22224.6 1242.74  23
  -6  -2   4 19465.7 1120.65  21
  -6  -2   4 25291.0 1383.31  42
  -6  -2  -4 14384.4 893.727  20
  -6  -2  -5 3198.12 481.338  19
   6   2  -5 3776.76 483.046   2
   6  -2   5 4961.73 601.873  23
   6   2   5 3666.00 483.848  23
   6  -2   5 3813.59 475.084  43
  -6  -2   5 3519.45 478.295  21
  -6  -2  -5 3379.25 447.911  20
  -6   2   5 4325.74 527.054  42
  -6  -2   5 4008.58 561.857  42
  -6   2   5 4514.29 518.046   1
  -6   2   6 12848.5 911.620   1
  -6  -2  -6 11255.2 927.233  19
   6   2  -6 12736.8 909.448   2
   6  -2   6 13689.9 901.924  43
   6  -2   6 15203.7 1081.23  23
   6   2   6 7887.95 709.695  23
  -6  -2   6 11400.4 868.968  21
  -6   2   6 14089.5 970.650  42
  -6  -2   6 7660.27 736.655  42
  -6  -2  -6 11872.4 842.581  20
  -6   2   7 33558.0 1533.77   1
  -6  -2   7 45873.9 1873.50  42
   6   2   7 57124.8 1879.47  23
  -6   2   7 51944.7 1927.35  42
   6  -2   7 49245.4 2035.18  23
  -6  -2   7 37361.2 1596.38  21
   6  -2   7 39367.7 1560.04  43
  -6  -2  -7 30055.9 1407.52  20
  -6  -2  -7 33516.3 1623.53  19
   6   2  -7 41022.7 1702.23   2
   6   2   8 94.6362 51.9267  23
   6  -2   8 262.819 140.494  23
  -6   2   8 437.776 194.143  42
   6  -2   8 272.000 118.918  43
  -6  -2  -8 368.154 176.590  19
  -6  -2  -8 339.016 155.005  20
   6   2  -8 220.865 128.769   2
  -6  -2   8 116.919 71.2326  21
  -6  -2   8 373.018 218.904  42
  -6   2   8 344.317 141.922   1
   6   2  -9 1905.35 393.034   2
  -6  -2  -9 1880.05 381.312  19
  -6   2   9 1967.73 399.162   1
  -6  -2   9 2492.53 469.672  42
   6  -2   9 1789.53 328.816  43
   6  -2   9 1927.44 429.698  23
  -6   2   9 2088.70 414.026  42
  -6  -2   9 2015.67 361.890  21
  -6  -2  -9 1322.93 308.194  20
  -6  -2  10 4652.21 672.877  42
   6   2 -10 4830.63 647.474   2
   6   2  10 5004.46 679.061  22
  -6   2  10 5001.14 670.473   1
  -6  -2 -10 5102.46 651.541  19
   6  -2  10 4868.99 691.117  23
  -6  -2 -10 5187.68 631.975  20
  -6   2  10 4869.42 672.442  42
   6  -2  10 4944.96 561.467  43
  -6  -2  11 4636.16 678.006  42
   6  -2  11 4193.55 659.221  23
  -6   2  11 4739.62 668.124   1
  -6  -2 -11 4566.83 618.713  20
  -6   2  11 6097.68 775.524  42
  -6  -2 -11 4724.71 647.389  19
   6   2  11 3708.79 602.499  22
   6  -2  11 4349.96 612.395  22
   6   2 -11 4950.45 684.556   2
   6  -2  12 906.641 283.261  22
   6  -2  12 690.696 297.992  23
  -6  -2 -12 385.342 205.524  20
   6   2 -12 659.353 262.417   2
   6   2  12 823.227 307.354  22
  -6  -2  12 884.549 309.835  42
  -6   2  12 507.609 173.837  42
  -6   2  12 428.849 199.075   1
  -6  -2 -13 15608.0 1229.33  20
   6   2  13 18816.4 1480.56  22
  -6   2  13 19409.2 1524.56  42
  -6  -2  13 17344.1 1443.24  42
   6  -2  13 17275.3 1336.06  22
   6   2 -13 18698.8 1409.80   2
  -6   2  13 17959.8 1392.13   1
   6  -2  13 15442.8 1366.39  23
  -6   2  14 306.809 192.542   1
  -6  -2 -14 443.037 143.278   3
  -6  -2  14 502.871 223.010  42
  -6  -2 -14 514.099 248.519  20
  -6  -2  14 525.679 138.482  24
   6  -2  14 447.045 220.159  22
  -6   2  14 320.162 128.859  12
   6  -2  14 107.206 100.644  23
  -6  -2  14 477.800 140.373  34
  -6   2  14 317.988 117.003  42
  -6   2 -14 516.401 162.282  31
  -6   2 -14 228.279 85.9918  41
   6   2 -14 363.523 215.738   2
   6   2  14 495.635 311.257  22
  -6  -2 -14 468.762 162.561  26
  -6   2 -15 275.078 130.226  41
  -6   2  15 3.68978 54.8584  12
  -6   2 -15 299.301 113.771  26
  -6  -2  15 22.5028 58.5580  12
  -6  -2  15 195.910 108.408  24
  -6   2 -15 101.388 73.0421  31
  -6  -2 -15 71.7068 49.0033   3
   6  -2 -15 40.4233 88.7266   9
  -6  -2 -15 88.8265 74.6515  10
  -6  -2 -15 165.917 91.1972  27
  -6  -2 -15 262.879 118.864  26
  -6  -2 -16 5892.36 527.271  16
  -6   2 -16 5570.94 518.341  41
  -6  -2  16 5178.43 534.953  12
  -6   2  16 5310.69 542.002  12
  -6  -2 -16 5631.01 523.960  10
  -6  -2  16 5511.73 509.227  24
  -6  -2 -16 5105.03 512.941   3
  -6   2 -16 5823.23 555.686  31
   6  -2 -16 6138.18 520.190   9
  -6  -2 -16 4680.22 458.052  27
  -6   2 -16 4717.69 470.889  26
  -6  -2 -16 7194.28 605.957  26
  -6  -2 -17 2502.68 362.658   3
  -6  -2  17 2670.31 375.142  12
  -6  -2  17 2466.58 337.076  24
  -6   2  17 2010.71 340.363  12
  -6   2 -17 2654.98 385.369  31
  -6  -2 -17 2447.84 339.204  27
   6  -2 -17 2408.14 317.056   9
  -6   2 -17 2824.53 372.712  41
  -6  -2 -17 2242.11 343.211  10
  -6   2 -17 2600.43 356.606  26
  -6  -2 -17 3143.96 406.891  26
  -6   2 -18 257.979 118.198  31
  -6  -2  18 255.835 122.477  24
  -6  -2  18 233.735 124.470  12
  -6  -2 -18 345.521 147.378   3
  -6   2  18 224.865 76.7067  12
  -6   2 -18 290.412 107.868  41
  -6   2 -18 317.889 133.971  26
  -6  -2 -18 321.644 159.301  26
  -6  -2  19 729.945 189.050  24
  -6   2  19 744.560 208.680  12
  -6  -2  19 778.657 212.613  12
  -6   2 -19 592.146 178.504  26
  -6  -2 -19 511.149 144.484   3
  -6   2 -19 714.510 201.383  31
  -6   2 -19 753.020 186.745   3
  -6   2 -19 812.298 195.419  41
  -6  -2 -19 865.731 216.452  26
  -6  -2 -20 7477.62 612.422   3
  -6  -2  20 9059.27 679.045  12
  -6   2 -20 9458.38 692.750  31
  -6  -2  20 8447.66 630.381  24
  -6   2 -20 9479.16 640.722   3
  -6   2  20 9895.04 747.931  12
  -6   2 -20 9157.07 652.566  41
  -6  -2 -20 9109.52 617.407  31
  -6  -2 -20 9839.85 697.936  26
  -6   2 -21 148.079 93.4881   3
  -6  -2  21 116.889 61.4793  24
  -6  -2  21 75.7772 61.6054  12
  -6   2  21 254.543 119.286  12
  -6  -2 -21 87.0313 107.383   3
  -6  -2  21 218.391 142.701  11
  -6   2 -21 145.417 94.9849  41
   6  -2 -21 134.943 124.337  10
  -6  -2 -21 131.507 77.1526  31
  -6   2 -21 146.865 90.0000  31
  -6  -2  22 5886.27 498.130  12
  -6   2  22 6970.65 574.512  12
  -6   2 -22 6139.91 497.457  41
  -6  -2  22 5310.17 521.838  11
  -6   2 -22 6864.52 550.158  31
  -6  -2  22 6123.22 498.028  24
   6  -2 -22 6218.25 538.781  10
  -6  -2 -22 5890.41 504.301  17
  -6   2 -22 7383.69 521.988   3
  -6  -2  23 245.047 104.902  24
  -6   2  23 136.197 83.0222  12
  -6  -2  23 91.4205 93.1142  11
   6  -2 -23 51.6395 58.9567  10
  -6   2 -23 165.768 91.3469  31
  -6  -2 -23 104.376 52.0584  17
  -6   2 -23 56.3350 51.0717   3
  -6   2 -23 46.9057 42.5945  41
  -6  -2  23 18.4251 47.5676  12
  -6  -2  24 12376.3 617.509  12
  -6  -2 -24 14945.3 680.058  17
  -6   2  24 14897.1 749.589  12
  -6   2 -24 15893.8 677.813   3
  -6  -2 -24 15919.2 747.686  35
  -6   2 -24 15515.2 695.006  41
  -6   2 -24 17201.5 761.826  31
   6  -2 -24 14609.4 719.996  10
  -6  -2  24 17665.9 829.554  11
  -6   2 -25 1151.34 188.469  31
  -6   2  25 899.700 168.551  12
  -6   2 -25 946.407 157.992  41
  -6  -2 -25 1079.93 179.020  35
  -6  -2  25 961.878 177.444  11
   6  -2 -25 950.330 177.239  10
  -6  -2 -25 1123.63 155.229  17
  -6   2 -25 978.475 148.622   3
  -6   2  26 9162.20 482.319  12
  -6   2 -26 7689.82 360.732   3
  -6  -2 -26 8996.91 459.011  35
  -6  -2  26 9550.23 496.115  11
  -6   2 -26 8730.88 442.704  31
   6  -2 -26 8287.12 435.433  10
  -7   2   0 46.1979 115.640  42
   7  -2   0 28.9096 98.2400  23
  -7  -2   0-53.1917 66.5464  42
  -7   2   0-14.4020 79.1125   1
   7  -2   1 2727.89 449.813  23
   7  -2  -1 3108.60 462.456  23
  -7  -2   1 2759.11 476.818  42
  -7   2  -1 3300.95 447.421  42
  -7   2   1 2771.50 419.249  42
  -7   2   1 3356.28 453.690   1
  -7   2  -1 2571.35 408.909   1
  -7  -2  -1 1844.42 364.272  42
   7   2  -1 2136.98 316.262   2
   7  -2  -2 16.8599 80.8109  23
  -7   2   2 191.567 119.182   1
   7  -2   2 221.259 133.339  23
  -7  -2  -2 13.6581 42.7189  42
  -7   2  -2 68.6226 78.7970  42
  -7  -2   2 156.488 112.232  42
   7   2  -2 29.0164 58.9676   2
  -7   2   2 2.93659 75.6666  42
   7  -2   3 1349.52 331.729  23
   7  -2  -3 1145.54 293.659  23
  -7   2   3 1049.50 253.794   1
  -7   2   3 967.336 266.197  42
  -7  -2   3 838.006 274.017  42
   7   2  -3 1088.37 263.472   2
  -7  -2  -3 1069.96 285.646  42
  -7   2  -3 855.169 251.487  42
   7   2  -4 3606.29 487.800   2
   7   2   4 3900.72 542.241  23
  -7   2   4 4185.19 553.797  42
  -7  -2   4 3540.31 548.596  42
   7  -2   4 4821.85 616.612  23
  -7  -2  -4 2708.46 416.484  20
  -7   2   4 5116.62 569.972   1
   7   2  -5 10223.6 850.021   2
  -7   2   5 10646.0 846.558   1
   7  -2   5 10856.9 967.546  23
  -7   2   5 8646.83 806.347  42
  -7  -2  -5 7816.30 715.818  20
  -7  -2   5 9614.16 935.810  42
   7   2   5 9315.78 806.477  23
   7  -2   5 11311.7 859.347  43
   7   2  -6 124648. 3138.40   2
   7  -2   6 140098. 3598.82  23
   7   2   6 152113. 3386.83  23
  -7  -2   6 135215. 3460.84  42
   7  -2   6 125605. 2950.66  43
  -7   2   6 139184. 3402.98  42
  -7  -2  -6 118827. 3277.73  19
  -7   2   6 117675. 2989.98   1
  -7  -2  -7 4072.42 622.312  19
   7   2   7 2784.41 478.170  23
  -7  -2  -7 3278.52 484.491  20
  -7  -2   7 2823.44 542.557  42
  -7   2   7 3504.89 545.998  42
   7  -2   7 4541.47 654.179  23
   7  -2   7 3553.33 485.353  43
  -7   2   7 3385.59 496.628   1
   7   2  -7 3847.45 555.277   2
  -7   2   8 121.236 61.9019  42
   7   2   8 123.573 93.4058  23
  -7  -2   8 151.291 151.555  42
   7  -2   8 24.2889 55.3867  43
  -7  -2  -8 37.8300 92.9954  20
   7  -2   8 186.935 137.433  23
   7   2  -8 242.387 138.996   2
  -7   2   8 170.651 97.5476   1
  -7  -2  -8 284.183 172.257  19
  -7   2   9 1549.46 380.799  42
   7  -2   9 2212.68 485.458  23
   7   2  -9 2019.92 432.060   2
  -7  -2  -9 1719.40 404.179  19
  -7   2   9 1330.96 340.491   1
  -7  -2   9 1403.81 370.039  42
  -7  -2  -9 1387.56 331.044  20
  -7   2  10 18893.3 1312.21   1
  -7   2  10 13752.1 1199.94  42
  -7  -2  10 18083.8 1380.45  42
   7  -2  10 16029.6 1350.42  23
  -7  -2 -10 16559.6 1165.33  20
   7   2 -10 19783.8 1385.55   2
  -7  -2 -10 16278.8 1242.78  19
   7   2 -11 1292.11 367.890   2
   7  -2  11 1284.62 373.800  23
   7   2  11 1289.34 371.232  22
   7  -2  11 1544.49 372.991  22
  -7  -2 -11 1053.15 303.323  19
  -7  -2  11 1081.78 353.917  42
  -7  -2 -11 727.528 258.230  20
  -7   2  11 1298.85 351.585   1
  -7   2  11 1420.60 392.733  42
  -7  -2  12 251.391 166.353  42
   7  -2  12 332.223 193.435  23
  -7   2  12 488.104 242.333   1
   7   2 -12 154.138 139.222   2
   7   2  12 190.154 131.121  22
  -7   2  12 52.8229 90.4469  42
   7  -2  12 191.475 133.615  22
  -7  -2  13-100.853 78.7607  24
  -7  -2  13 50.0328 54.7037  12
  -7   2  13 117.987 81.1764  12
   7  -2  13-86.6010 192.506  23
  -7   2  13-69.5990 78.1040  42
   7  -2  13 28.7430 95.0003  22
  -7   2 -13 64.2317 62.0321  41
  -7  -2 -13 102.344 48.3410  10
  -7  -2 -13 16.8703 50.0260   3
   7   2 -13 32.7340 89.2619   2
  -7   2 -13 46.8068 47.0704  31
  -7  -2  13-47.0491 86.5583  11
   7   2  13 103.243 111.091  22
  -7  -2  13 125.819 120.004  42
  -7   2  13-29.0025 98.1594   1
   7  -2 -13 32.5455 115.832   9
  -7   2 -13 71.0829 68.7565  26
  -7  -2 -13-41.3292 46.4126  26
  -7  -2  14 9783.42 720.313  12
  -7   2 -14 11150.3 721.635  41
  -7  -2 -14 11693.6 747.187  27
  -7  -2 -14 11350.3 734.712  10
  -7   2 -14 10362.0 738.500  31
   7  -2 -14 11601.6 730.908   9
  -7  -2 -14 9794.28 697.367   3
  -7  -2  14 9928.68 770.589  11
  -7   2  14 11300.9 799.758  12
  -7  -2  14 9765.58 660.966  24
  -7  -2 -14 11333.6 765.039  26
  -7  -2  15 2466.68 364.555  12
  -7   2  15 3380.46 445.059  12
  -7  -2  15 2684.95 408.684  11
  -7  -2 -15 2797.67 379.620   3
  -7  -2  15 2362.02 330.192  24
  -7   2 -15 2730.92 380.625  31
  -7   2 -15 2933.51 374.690  41
  -7  -2 -15 2686.88 354.104  27
  -7   2 -15 3249.30 390.661  26
  -7  -2 -15 3443.63 421.910  26
   7  -2 -15 3099.47 384.967   9
  -7  -2  16 795.317 212.217  12
  -7   2  16 924.413 237.200  12
  -7   2 -16 768.119 188.877  26
  -7  -2 -16 574.055 157.541   3
  -7   2 -16 980.930 223.881  41
  -7  -2  16 703.528 194.177  24
  -7  -2 -16 698.045 189.221  16
   7  -2 -16 970.454 205.192   9
  -7  -2 -16 653.364 148.917  27
  -7   2 -16 837.485 220.770  31
  -7  -2 -16 795.630 210.876  26
  -7  -2  16 684.152 207.507  11
  -7  -2  17 569.790 174.348  24
  -7  -2  17 726.398 204.919  12
  -7   2  17 820.620 235.394  12
  -7   2 -17 686.448 192.324  41
  -7  -2 -17 590.330 170.617  16
  -7   2 -17 816.153 225.463  31
  -7  -2 -17 729.856 200.953   3
  -7  -2  17 612.652 197.623  11
   7  -2 -17 656.572 162.561   9
  -7  -2 -17 725.300 185.063  27
  -7   2 -17 755.963 198.115  26
  -7  -2 -17 562.250 190.172  26
  -7  -2  18 1932.38 330.163  12
  -7  -2  18 2195.88 323.922  24
  -7   2  18 1704.90 331.748  12
  -7  -2 -18 1995.75 322.616   3
  -7  -2  18 1998.53 350.919  11
  -7   2 -18 2310.32 331.646  41
  -7   2 -18 2086.19 341.117  31
   7  -2 -18 1980.83 282.672   9
  -7  -2 -18 2073.39 303.547  16
  -7  -2 -18 2516.69 336.859  27
  -7   2 -18 2020.14 311.245  26
  -7  -2 -18 2049.29 333.107  26
  -7  -2  19 2139.54 318.216  24
  -7   2 -19 2181.20 333.864  31
  -7  -2  19 2684.42 401.892  11
  -7  -2 -19 1936.95 313.849   3
  -7  -2  19 2168.43 340.653  12
  -7   2  19 2487.60 377.382  12
  -7   2 -19 2121.62 314.368  41
  -7   2 -19 2349.95 333.022  26
  -7  -2 -19 2287.48 340.586  26
  -7  -2  20 951.539 212.546  24
  -7   2 -20 978.365 208.256  41
  -7  -2  20 1107.87 230.921  12
  -7   2  20 779.888 207.463  12
  -7   2 -20 1042.71 220.287  31
  -7   2 -20 1096.52 200.855   3
  -7  -2  20 1004.09 246.462  11
  -7  -2 -20 860.883 226.627  26
  -7  -2  21 2442.87 333.152  12
  -7   2  21 3026.29 378.221  12
  -7  -2  21 3061.80 361.528  24
  -7   2 -21 2802.03 344.331  41
  -7   2 -21 3223.27 332.546   3
  -7  -2 -21 3039.32 377.516  17
  -7   2 -21 3084.93 376.469  31
   7  -2 -21 3358.15 402.635  10
  -7  -2  21 2480.33 369.075  11
  -7  -2  22 728.661 177.697  24
  -7  -2  22 642.448 170.688  12
  -7   2  22 738.739 182.333  12
   7  -2 -22 738.481 180.264  10
  -7  -2 -22 917.666 185.865  17
  -7   2 -22 828.101 162.348   3
  -7   2 -22 808.756 183.432  31
  -7   2 -22 720.461 171.176  41
  -7  -2  22 878.957 203.904  11
   7  -2 -23 212.145 89.8691   4
  -7   2 -23 84.6884 49.1262  31
  -7  -2 -23 169.304 91.4915  17
  -7   2 -23 112.521 61.9185  41
  -7  -2  23 30.8050 39.1250  12
  -7   2  23 160.573 53.2525  12
  -7  -2  23 130.640 56.5027  11
   7  -2 -23 116.006 71.7662  10
  -7   2 -23 162.421 67.8854   3
  -7  -2 -23 220.667 107.133  35
  -7  -2  24 2516.90 255.641  12
  -7   2  24 2914.35 318.175  12
  -7  -2 -24 3267.89 299.293  17
  -7  -2  24 2894.05 312.525  11
  -7   2 -24 2828.30 273.484  41
  -7   2 -24 3184.99 308.706  31
   7  -2 -24 3380.65 320.480  10
  -7   2 -24 3459.71 271.822   3
  -7  -2 -24 3882.70 350.470  35
  -7   2 -25 27.7088 43.1580  41
  -7   2  25-20.4562 52.6160  12
   7  -2 -25 27.1297 53.5817  10
  -7  -2 -25 9.20109 29.1973  17
  -7   2 -25 1.15530 45.9326  31
  -7  -2  25 50.5432 50.4211  11
  -7  -2 -25-34.2353 36.5204  35
  -7  -2 -26 578.571 104.899  35
  -7   2 -26 481.075 98.0840  31
  -7  -2  26 549.843 101.250  11
  -8  -2   0 24819.1 1463.91  42
   8  -2   0 28773.0 1555.99  23
  -8   2   0 26930.0 1381.52   1
  -8   2   1 1911.59 382.930  42
  -8   2  -1 1401.09 324.049  42
  -8  -2  -1 1097.72 365.912  42
   8  -2   1 1761.36 400.447  23
   8  -2  -1 1437.88 345.972  23
  -8   2   1 2160.48 377.780   1
  -8  -2   1 1299.31 303.936  42
   8  -2  -2 12776.7 1039.03  23
  -8   2  -2 14702.4 1053.71  42
  -8  -2  -2 12149.1 1074.35  42
   8  -2   2 12870.4 1075.52  23
  -8   2   2 13651.6 1046.61  42
  -8  -2   2 13379.4 1111.14  42
   8   2  -2 10211.6 793.902   2
  -8   2   2 12616.3 949.222   1
  -8   2   3 84.6006 97.1915   1
   8  -2  -3 329.443 135.760  23
   8  -2   3 165.671 148.568  23
  -8  -2  -3 22.9565 116.946  42
  -8   2   3 171.825 108.425  42
  -8  -2   3 9.31988 89.8635  42
   8   2  -3 210.606 116.748   2
  -8   2  -3 253.119 146.711  42
   8  -2   4 3525.66 576.516  23
   8   2   4 2370.26 447.101  23
   8  -2  -4 3095.03 518.501  23
   8   2  -4 3255.97 486.036   2
  -8  -2   4 3225.96 551.888  42
  -8   2   4 3698.47 520.914   1
  -8   2   4 3572.97 559.694  42
   8  -2   5 2202.57 474.988  23
  -8   2   5 1682.48 383.286  42
   8   2  -5 1410.86 336.054   2
  -8  -2   5 1566.36 404.960  42
   8  -2   5 1735.72 358.004  43
  -8   2   5 1565.53 355.343   1
   8   2   5 1111.90 318.425  23
   8  -2   6 24619.7 1630.74  23
   8   2   6 21762.2 1349.54  23
  -8  -2   6 17231.6 1330.43  42
  -8   2   6 20002.1 1377.82  42
  -8  -2  -6 26628.5 1398.40  20
   8  -2   6 23272.0 1304.39  43
  -8  -2  -6 22171.8 1480.38  19
  -8   2   6 24286.7 1379.07   1
   8   2  -6 24090.8 1432.97   2
   8  -2   7 18220.9 1409.37  23
   8   2   7 17643.0 1239.90  23
  -8   2   7 15854.0 1252.58  42
   8  -2   7 13641.1 1010.89  43
   8   2  -7 18219.2 1287.13   2
  -8   2   7 14550.0 1103.47   1
  -8  -2   7 15421.7 1294.95  42
  -8  -2  -7 13920.3 1027.92  20
  -8   2   8 2649.83 476.670   1
   8  -2   8 3375.37 629.802  23
  -8  -2  -8 4020.80 643.509  19
  -8   2   8 3506.08 612.929  42
  -8  -2   8 3709.48 635.170  42
   8   2  -8 3124.23 541.098   2
  -8   2   9 12953.2 1203.28  42
  -8  -2   9 11011.4 1120.57  42
   8  -2   9 9473.61 1064.81  23
  -8  -2  -9 9097.67 990.403  19
  -8   2   9 10302.7 962.157   1
   8   2  -9 11769.0 1089.99   2
   8   2 -10 2257.66 477.263   2
  -8   2  10 1799.63 452.949  42
  -8  -2  10 1613.41 451.384  42
  -8  -2 -10 3325.60 614.142  19
  -8   2  10 1807.26 420.701   1
   8  -2  10 2062.16 515.508  23
  -8  -2 -11 1318.64 278.471  40
   8  -2  11 971.261 327.168  22
  -8  -2  11 858.764 204.689  12
  -8   2  11 1135.72 232.023  12
   8  -2  11 1249.42 396.203  23
  -8  -2  11 946.078 354.813  42
   8   2 -11 1181.40 372.647   2
  -8   2  11 1268.32 404.375  42
  -8   2 -11 1031.51 214.168  31
  -8  -2 -11 875.218 214.473  36
   8  -2 -11 1199.87 258.195   9
  -8   2 -11 1076.96 210.162  41
  -8  -2  11 1064.67 247.096  11
   8   2  11 1036.50 338.424  22
  -8  -2  12 187.259 78.7477  24
  -8  -2  12 125.153 70.6566  12
  -8   2  12 85.3234 47.1759  12
  -8   2 -12 280.384 132.798  31
   8  -2 -12 225.661 105.510   9
  -8  -2 -12 58.0901 59.4982  10
  -8  -2 -12-21.8921 58.8495  26
  -8  -2 -12 200.209 92.6002  28
  -8   2 -12 117.813 39.9432  41
  -8   2 -12 172.264 75.5392  26
  -8  -2  12 87.6086 54.7935  11
  -8  -2  13-0.87999 63.8065  24
  -8  -2  13 152.116 93.0123  12
  -8   2  13 106.453 118.721  12
  -8   2 -13 45.4426 70.7455  31
  -8  -2 -13-2.18048 79.5404  26
  -8  -2  13-41.3094 63.4322  11
  -8   2 -13-37.7943 80.4780  41
   8  -2 -13 35.2895 65.7550   9
  -8   2 -13-43.8374 75.3530  26
  -8   2  14 4512.76 514.653  12
  -8  -2  14 4507.71 458.097  24
  -8   2 -14 4797.30 482.525  41
  -8   2 -14 5240.01 533.935  31
  -8  -2  14 5944.66 604.486  11
  -8   2 -14 4343.94 458.639  26
   8  -2 -14 4773.53 490.187   9
  -8  -2 -14 5179.51 511.584  27
  -8  -2  14 4433.15 495.407  12
  -8  -2 -14 4719.58 498.607  26
  -8  -2  15 841.195 197.259  24
  -8  -2  15 797.867 221.717  12
  -8   2  15 550.335 183.134  12
  -8  -2 -15 636.751 187.814  26
  -8   2 -15 849.163 221.369  31
   8  -2 -15 609.638 175.861   9
  -8   2 -15 881.393 209.545  41
  -8  -2 -15 677.288 165.862  27
  -8   2 -15 1020.41 224.203  26
  -8  -2  15 1067.88 264.829  11
  -8  -2  16-89.7302 67.7993  24
  -8   2 -16 142.202 126.083  41
  -8  -2  16-0.83340 60.6664  12
  -8   2  16 125.999 140.424  12
  -8  -2  16 162.766 129.245  11
  -8   2 -16-33.0194 79.4122  31
  -8  -2 -16-1.97804 84.4315  27
  -8   2 -16 17.5775 37.2124  26
  -8  -2 -16-126.139 101.825  16
   8  -2 -16 85.2726 82.3381   9
  -8  -2 -16-49.0175 40.8257  26
  -8   2  17 2103.06 357.676  12
  -8  -2  17 1729.22 289.621  24
  -8  -2 -17 2123.64 321.738  16
  -8  -2  17 1453.46 279.783  12
  -8   2 -17 1851.71 297.325  41
  -8  -2 -17 2307.70 315.227  27
   8  -2 -17 1864.41 289.217   9
  -8   2 -17 2170.50 341.508  31
  -8   2 -17 1365.22 254.258  26
  -8  -2 -17 1875.28 317.945  26
  -8  -2  17 1921.85 345.068  11
  -8  -2  18 781.358 191.608  24
  -8  -2  18 626.670 178.472  12
  -8   2  18 920.418 247.451  12
  -8  -2 -18 1181.44 224.219  27
  -8   2 -18 716.482 195.983  31
  -8  -2 -18 1058.93 225.202  16
  -8   2 -18 929.593 208.452  41
  -8  -2  18 1092.08 252.151  11
   8  -2 -18 893.417 194.589   9
  -8   2 -18 654.327 174.129  26
  -8  -2 -18 957.176 211.031  26
  -8  -2  19 309.543 129.879  11
   8  -2 -19 315.451 109.308   9
  -8  -2  19 175.561 71.4643  24
  -8   2  19 111.993 119.767  12
  -8  -2 -19 243.412 100.913  26
  -8   2 -19 263.018 114.919  31
  -8   2 -19 234.682 111.522  41
  -8  -2  19 245.058 121.279  12
  -8  -2 -19 191.822 89.3389  16
  -8   2 -19 234.684 129.607  26
  -8  -2  20 841.560 192.600  24
  -8  -2  20 897.716 198.223  12
  -8   2  20 854.799 205.498  12
  -8  -2  20 707.198 191.190  11
  -8  -2 -20 988.408 211.976  17
  -8   2 -20 969.243 221.411  31
  -8   2 -20 936.139 197.067  41
  -8  -2 -20 912.845 192.751  26
  -8  -2  21 2054.86 290.334  12
  -8   2  21 2788.89 355.405  12
  -8   2 -21 2262.10 307.137  31
  -8  -2  21 1866.63 298.166  11
  -8   2 -21 2333.99 287.326  41
  -8  -2 -21 1782.95 276.638  17
   8  -2 -21 2267.36 312.642  10
  -8   2  22 3249.72 357.752  12
  -8  -2  22 3311.79 371.217  11
  -8   2 -22 2933.31 323.797  31
   8  -2 -22 3371.79 357.392  10
  -8  -2 -22 2789.65 329.355  35
  -8  -2 -22 3060.58 337.857  17
  -8   2 -22 3227.56 312.568  41
  -8  -2  22 3285.23 329.875  12
  -8   2 -23 432.703 109.798  31
  -8  -2  23 469.857 116.237  12
  -8   2  23 531.172 129.130  12
  -8  -2 -23 506.026 121.917  17
  -8  -2 -23 562.412 136.066  35
  -8   2 -23 491.977 110.470  41
   8  -2 -23 377.782 121.285  10
   8  -2 -23 423.200 114.670   4
  -8  -2  23 537.061 126.410  11
   8  -2 -24-63.9049 46.8894  10
  -8   2  24 121.890 64.7314  12
  -8   2 -24 91.8253 49.8894  41
  -8  -2 -24 82.1630 59.8576  35
  -8  -2 -24 32.6458 45.5351  17
  -8   2 -24 35.6639 50.6471  31
  -8  -2  24 25.2241 32.1513  11
  -8   2 -25 5.92315 20.5001  31
  -8   2  25-21.1893 25.0726  12
  -8  -2 -25 0.47207 36.3118  35
   8  -2 -25-15.0237 28.3309  10
   9  -2   0 9.07674 90.4985  23
  -9   2   0-29.2646 86.9908  42
  -9  -2   0-57.0318 154.544  42
   9  -2  -1 244.877 172.009  23
  -9  -2  -1 569.554 241.751  42
  -9  -2   1 217.100 178.455  42
  -9   2   1 390.115 179.125   1
  -9   2   1 485.423 190.254  42
  -9   2  -1 402.007 176.249  42
   9  -2   1 624.749 265.641  23
  -9  -2   2 31.0604 51.3357  42
  -9  -2  -2 148.581 120.223  42
  -9   2   2 93.3745 134.038  42
   9  -2   2 23.2746 76.2795  23
   9  -2  -2 112.252 63.8851  23
  -9   2  -2 247.193 165.947  42
  -9   2   2 67.5284 75.0005   1
   9  -2   3 1563.45 409.572  23
  -9   2   3 1002.42 304.477  42
  -9  -2   3 1155.26 351.385  42
  -9  -2  -3 1223.10 352.195  42
  -9   2   3 1234.91 312.059   1
   9   2   3 842.770 314.340  23
   9  -2  -3 1124.42 341.897  23
  -9  -2   4 5784.27 832.268  42
   9   2   4 3972.49 623.511  23
   9  -2  -4 4098.48 639.054  23
  -9   2   4 4953.56 700.416  42
  -9   2   4 3964.35 569.554   1
   9  -2   4 5069.87 731.734  23
   9  -2   5 8992.97 1002.02  23
   9   2   5 7812.15 880.463  23
   9  -2  -5 9414.84 968.436  23
  -9  -2   5 7709.39 947.903  42
   9   2  -5 9167.62 885.221   2
  -9   2   5 8835.58 856.521   1
  -9   2   5 11983.4 1102.79  42
   9  -2   5 9226.65 860.138  43
   9  -2   6 78868.6 3060.68  23
   9   2   6 59724.4 2474.55  23
   9  -2  -6 67933.9 2647.38  23
  -9   2   6 78028.8 2917.06  42
  -9  -2   6 74159.5 2938.93  42
   9   2  -6 70076.3 2597.00   2
  -9   2   6 66109.8 2390.03   1
   9  -2   7 424.552 242.881  23
  -9  -2   7 399.949 241.461  42
  -9   2   7 520.055 236.510  42
  -9  -2  -7 656.533 299.704  19
   9   2  -7 391.284 216.843   2
   9   2   7 344.821 217.451  23
   9  -2   8 19201.4 1577.79  23
   9  -2  -8 19432.9 957.383   9
  -9  -2  -8 24913.1 1048.54  38
  -9   2   8 16146.4 1398.09  42
  -9  -2   8 16867.7 1445.75  42
  -9  -2  -8 22882.5 1643.89  19
   9   2  -8 17509.1 1357.53   2
  -9   2  -8 17630.5 905.281  31
  -9  -2  -8 21658.4 1094.07  40
  -9  -2   8 19776.8 1026.07  11
  -9  -2   9 14618.6 876.654  12
  -9  -2  -9 15040.6 1351.98  19
  -9   2   9 17296.0 980.820  12
   9  -2   9 15670.6 1435.23  23
  -9   2  -9 13694.6 775.156  41
  -9  -2   9 17592.5 1016.81  11
  -9  -2  -9 16650.4 982.825  40
  -9  -2  -9 13553.9 801.149  30
  -9  -2  -9 13996.8 857.433  36
  -9  -2  -9 19530.1 945.248  38
  -9   2   9 14994.0 1374.72  42
  -9  -2   9 14126.2 1348.52  42
   9   2  -9 14919.6 1298.06   2
  -9   2  -9 15533.1 860.113  31
   9  -2  -9 17539.5 929.784   9
  -9  -2  -9 15383.9 894.910  28
  -9  -2  10 385.340 140.913  12
  -9   2  10 227.974 138.188  12
  -9   2 -10 352.065 144.463  31
  -9  -2  10 236.880 117.379  11
  -9  -2 -10 396.042 183.436  40
  -9   2 -10 328.731 122.915  41
  -9  -2 -10 656.014 197.451  38
  -9  -2 -10 289.402 154.141  36
   9  -2 -10 464.742 162.006   9
  -9  -2 -10 154.263 157.732  19
  -9  -2 -10 407.078 151.491  30
  -9  -2 -10 480.452 157.995  28
  -9  -2 -10 281.186 117.564  10
  -9  -2  11 2438.70 372.591  12
  -9   2  11 2100.14 353.460  12
  -9   2 -11 2249.90 320.869  41
  -9  -2  11 2286.91 367.899  11
  -9   2 -11 2044.30 315.800  26
  -9  -2 -11 2585.41 371.693  36
  -9  -2 -11 2456.34 352.847  10
  -9   2 -11 2353.47 337.228  31
  -9  -2 -11 2326.85 381.286  40
   9  -2 -11 2531.68 361.368   9
  -9  -2  11 1943.84 286.928  24
  -9  -2 -11 2459.12 351.338  28
  -9  -2  12 22397.2 1141.40  12
  -9   2  12 18965.0 1078.10  12
  -9   2 -12 24836.7 1077.58  41
  -9  -2  12 22854.9 1021.20  24
  -9   2 -12 26055.6 1163.37  31
  -9  -2 -12 21843.0 1037.57  28
  -9  -2  12 29588.3 1342.82  11
   9  -2 -12 28720.2 1205.30   9
  -9   2 -12 23760.3 1078.32  26
  -9  -2 -12 29830.5 1285.79  26
  -9  -2  13 265.542 120.982  24
  -9   2 -13 219.898 128.532  26
  -9  -2  13 226.415 133.305  12
  -9   2  13 144.444 123.449  12
  -9  -2  13 220.347 165.193  11
  -9   2 -13 193.574 113.021  31
  -9   2 -13 387.591 151.977  41
   9  -2 -13 216.998 148.552   9
  -9  -2 -13 205.029 74.2075  26
  -9  -2  14 13397.6 884.983  12
  -9   2  14 12767.7 889.358  12
  -9  -2  14 13748.5 802.347  24
  -9   2 -14 12725.6 829.765  31
  -9   2 -14 12906.0 804.252  26
  -9  -2  14 13020.4 904.713  11
  -9   2 -14 14337.5 829.266  41
   9  -2 -14 14709.6 865.089   9
  -9  -2 -14 16601.7 918.480  27
  -9  -2 -14 12274.5 827.509  26
  -9  -2  15 303.778 120.086  24
  -9  -2  15 193.103 120.459  12
  -9   2  15 326.428 176.084  12
  -9   2 -15 319.057 133.098  41
  -9  -2  15 285.322 137.317  11
  -9  -2 -15 283.766 133.578  26
  -9   2 -15 419.890 166.753  31
  -9   2 -15 209.106 84.4993  26
   9  -2 -15 352.338 151.718   9
  -9  -2 -15 262.483 81.4775  27
  -9  -2  16 6703.92 623.278  12
  -9   2  16 6907.98 641.975  12
  -9  -2  16 6943.21 566.717  24
  -9  -2  16 7243.17 665.836  11
  -9   2 -16 7001.77 570.624  41
  -9  -2 -16 7252.43 613.418  16
  -9   2 -16 5564.28 545.026  31
   9  -2 -16 7632.72 614.725   9
  -9  -2 -16 6375.16 539.091  27
  -9   2 -16 7734.96 603.044  26
  -9  -2 -16 8013.34 655.376  26
  -9   2 -17 88.0514 71.8284  41
  -9  -2  17 93.8122 97.7354  12
  -9   2  17 17.9237 65.8178  12
   9  -2 -17-4.58946 58.5547   9
  -9  -2 -17-16.5822 73.5516  27
  -9  -2  17 148.631 125.090  11
  -9   2 -17 33.2584 42.6698  31
  -9  -2 -17 30.0555 83.4697  16
  -9  -2  17 112.677 84.2576  24
  -9   2 -17 132.241 78.6358  26
  -9  -2 -17-5.11836 84.1333  26
  -9  -2  18 8030.17 634.395  12
  -9  -2  18 7158.27 552.438  24
  -9  -2  18 9089.60 712.122  11
  -9   2 -18 7449.43 559.454  41
  -9   2 -18 7987.91 623.383  31
  -9  -2 -18 9717.68 724.085  17
  -9  -2 -18 9344.77 646.774  16
   9  -2 -18 7328.28 563.934   9
  -9  -2 -18 7834.92 537.545  27
  -9   2 -18 6108.22 512.268  26
  -9  -2 -18 6487.92 572.873  26
  -9   2  18 6327.82 591.751  12
  -9   2  19 4010.39 458.962  12
  -9   2 -19 3111.38 352.058  26
   9  -2 -19 4077.59 395.959   9
  -9   2 -19 3637.42 370.981  41
  -9  -2  19 3961.20 454.273  11
  -9  -2  19 3201.62 381.376  12
  -9  -2 -19 4241.82 407.705  16
  -9   2 -19 3969.04 424.653  31
  -9  -2 -19 4759.45 466.972  17
  -9  -2 -19 3701.95 403.707  26
  -9  -2  20 12129.4 707.077  12
  -9   2  20 12474.9 751.381  12
  -9   2 -20 12485.2 659.347  41
  -9  -2  20 12019.8 749.070  11
  -9  -2 -20 10120.9 635.943  35
  -9  -2 -20 13350.5 739.918  17
  -9   2 -20 13663.1 742.608  31
  -9  -2 -20 13462.8 676.145  16
   9  -2 -20 12727.4 645.800   9
  -9  -2 -20 12554.4 706.670  26
  -9   2  21 297.451 110.624  12
  -9  -2 -21 474.906 140.617  35
  -9   2 -21 233.419 98.4047  41
   9   2 -21 390.619 117.707   9
  -9  -2  21 343.632 115.065  11
  -9  -2 -21 201.154 107.479  17
  -9  -2  21 522.682 134.141  12
   9  -2 -21 207.285 93.2623  10
  -9   2 -21 504.353 144.945  31
  -9  -2  22 3756.27 319.353  12
  -9   2  22 4360.41 391.725  12
  -9   2 -22 4319.20 360.667  31
  -9   2 -22 4505.25 333.118  41
  -9  -2  22 4056.38 373.145  11
   9  -2 -22 4630.51 388.357  10
  -9  -2 -22 4512.77 360.236  35
  -9  -2 -22 4667.11 378.505  17
  -9   2  23 53.6948 45.0942  12
  -9  -2 -23 21.5911 30.8189  35
   9  -2 -23 11.8780 27.8192   4
  -9  -2 -23-0.42807 41.4401  17
   9  -2 -23 74.6791 57.8231  10
   9   2 -23 115.318 51.4078  10
  -9   2 -23 32.0375 38.5079  41
  -9   2 -23 1.48105 32.8948  31
  -9  -2  23-2.47805 37.0334  11
  -9   2  24 1308.32 169.926  12
  -9  -2  24 1177.97 157.587  11
   9  -2 -24 1155.55 157.582  10
  -9  -2 -24 1151.11 148.160  17
  -9   2 -24 1512.89 169.081  31
  -9  -2 -24 1323.89 157.455  35
  10  -2   0 45006.1 2256.47  23
 -10   2   0 45978.0 2165.00  42
 -10   2  -1 111.841 111.753  42
  10  -2   1 399.987 240.121  23
 -10  -2  -1 19.1524 96.2812  42
 -10  -2   1 186.423 140.891  42
 -10   2   1 184.757 117.094  42
  10  -2  -1 221.977 182.874  23
  10  -2   2 9360.04 1048.93  23
  10  -2  -2 9423.93 1031.36  23
  10   2   2 9145.89 1045.51  23
 -10   2  -2 10139.4 1017.83  42
 -10   2   2 7538.83 880.053  42
 -10  -2  -2 6830.74 894.706  42
 -10  -2   2 11028.1 1144.64  42
 -10   2   3 542.462 223.479  42
  10   2   3 702.477 290.477  23
  10  -2  -3 930.716 320.882  23
  10  -2   3 494.486 245.508  23
 -10  -2   3 754.434 288.976  42
  10  -2   4 5083.53 788.902  23
  10   2   4 4017.71 667.387  23
  10  -2  -4 4855.12 737.960  23
 -10   2  -4 4483.14 437.626  41
 -10   2   4 5108.82 761.221  42
 -10  -2   4 5222.34 523.660  11
 -10  -2  -4 5762.89 551.229  40
 -10  -2  -4 4488.95 481.923  36
 -10  -2  -4 4552.08 464.650  38
 -10  -2  -4 4211.55 455.966  39
 -10  -2  -4 3936.70 425.685  30
 -10  -2   4 4541.29 763.046  42
 -10  -2  -4 3536.70 385.568  25
 -10   2  -5 1644.68 266.420  41
 -10  -2   5 1179.58 300.866  12
 -10   2   5 2134.82 332.001  12
 -10  -2   5 1721.43 342.415  11
 -10   2   5 1743.53 438.561  42
 -10  -2  -5 1416.51 255.301  38
  10   2   5 1438.34 410.338  23
 -10  -2  -5 2270.86 312.271  25
 -10  -2  -5 1820.22 307.642  40
 -10  -2  -5 1636.51 276.392  30
  10  -2   5 1740.50 450.713  23
 -10  -2   5 1449.24 421.639  42
  10  -2  -5 2140.39 301.369   9
 -10  -2  -5 2255.73 341.276  36
  10  -2  -5 1389.63 390.646  23
 -10  -2  -5 993.893 358.716  19
 -10  -2   5 1656.52 271.194  29
 -10  -2  -5 1779.16 284.370  39
 -10  -2   6 219.307 117.353  12
 -10   2   6 316.877 135.945  12
 -10  -2  -6 161.460 80.5669  38
 -10  -2  -6 143.053 127.532  40
 -10  -2  -6 146.941 80.5999  36
 -10   2   6-156.240 222.627  42
 -10  -2  -6 53.0447 59.4560  30
 -10  -2   6 173.501 105.063  11
 -10  -2  -6 256.432 137.372  39
 -10   2  -6 275.412 105.425  30
 -10  -2  -6 238.060 151.489  19
 -10  -2   6 165.601 123.213  29
 -10   2  -6 96.5283 52.6290  41
  10  -2  -6 70.6990 94.0097   9
 -10  -2  -6 274.436 168.443  25
  10   2   6 219.521 208.429  23
 -10  -2  -7 1026.65 227.626  38
 -10   2   7 958.159 219.123  12
 -10  -2   7 899.238 210.889  12
 -10  -2  -7 705.362 195.278  40
 -10   2  -7 894.466 200.117  41
 -10   2  -7 962.343 215.911  31
 -10  -2  -7 1181.17 250.883  36
 -10  -2  -7 1533.87 271.237  30
 -10   2  -7 684.823 171.110  30
 -10  -2   7 835.246 247.856  11
 -10  -2   7 824.683 196.901  29
  10  -2  -7 919.295 214.921   9
 -10   2   8 2067.65 337.626  12
 -10  -2  -8 1939.29 312.127  38
 -10   2  -8 1517.21 249.027  41
 -10  -2  -8 1461.37 259.763  17
 -10  -2   8 1805.17 327.338  12
 -10  -2  -8 1825.89 314.400  36
 -10  -2   8 972.447 248.478  11
  10  -2  -8 1820.36 302.547   9
 -10   2  -8 1623.68 271.779  30
 -10  -2   8 1625.24 272.439  29
 -10  -2  -8 1216.16 273.025  40
 -10  -2  -8 1642.78 298.943  28
 -10  -2  -8 1742.77 287.480  30
 -10   2  -8 1838.06 301.479  31
 -10  -2   9 3963.76 478.602  12
 -10   2   9 4685.59 517.012  12
 -10  -2  -9 5037.55 485.371  38
 -10  -2   9 5237.75 572.832  11
 -10  -2  -9 4508.61 525.910  40
 -10  -2  -9 4981.61 523.011  36
 -10   2  -9 5022.31 471.970  41
 -10  -2  -9 3807.27 430.075  17
 -10   2  -9 4308.17 475.294  31
  10  -2  -9 4952.25 507.276   9
 -10  -2  -9 4621.33 499.549  28
 -10  -2  -9 4129.62 463.972  30
 -10   2 -10 79.8938 82.4374  41
 -10  -2  10 170.033 108.102  12
 -10   2  10 88.3242 41.8824  12
 -10  -2 -10 88.6642 71.1100  40
 -10  -2 -10-0.12508 37.3952  17
 -10  -2 -10 113.818 94.3289  36
 -10  -2  10 112.318 85.0990  11
 -10  -2 -10 71.0879 80.9561  28
  10  -2 -10 264.031 128.461   9
 -10   2 -10-14.6744 81.1349  31
 -10  -2  11 499.291 162.362  11
 -10   2  11 709.912 208.410  12
 -10   2 -11 746.712 182.994  41
 -10  -2  11 795.920 209.140  12
 -10  -2 -11 941.722 228.194  36
 -10   2 -11 524.758 158.451  31
 -10  -2 -11 889.788 217.640  28
 -10  -2 -11 799.493 221.799  40
  10  -2 -11 760.341 198.991   9
 -10   2 -11 563.709 152.931  26
 -10  -2  12 187.332 85.0497  12
 -10   2  12 273.287 112.091  12
 -10   2 -12 189.383 94.7274  41
  10  -2 -12 378.238 148.929   9
 -10   2 -12 142.786 73.4853  26
 -10   2 -12 254.058 105.843  31
 -10  -2 -12 18.0520 80.7660  26
 -10  -2  12 150.151 94.3913  11
  10  -2 -13 432.907 172.950   9
 -10  -2  13 358.971 131.602  12
 -10   2  13 487.446 177.043  12
 -10   2 -13 321.380 91.7485  41
 -10  -2 -13 455.895 156.632  26
 -10   2 -13 447.928 144.203  31
 -10   2 -13 591.078 182.274  26
 -10  -2  13 416.361 178.936  11
 -10  -2 -14 2027.08 330.445  17
 -10  -2  14 1867.69 324.222  12
 -10   2  14 2495.95 392.671  12
 -10  -2  14 1807.75 335.809  11
 -10  -2 -14 1956.34 299.635  35
 -10   2 -14 2171.60 310.836  41
 -10   2 -14 2129.42 335.948  31
  10  -2 -14 2059.68 328.068   9
 -10  -2 -14 1723.56 279.910  27
 -10   2 -14 1808.56 292.822  26
 -10  -2 -14 2567.02 363.473  26
 -10  -2  15 193.691 116.705  12
 -10   2 -15 121.547 71.3738  41
 -10   2  15 129.958 82.8366  12
 -10  -2 -15 120.506 79.0036  35
 -10  -2 -15 213.452 95.7641  17
 -10  -2 -15 234.921 107.919  16
 -10  -2 -15 11.5726 59.5574  27
 -10  -2  15-62.8583 91.3804  11
  10  -2 -15 158.130 91.1973   9
 -10   2 -15 316.913 145.792  31
 -10   2 -15 149.582 63.5352  26
 -10  -2 -15 121.452 84.0362  26
 -10  -2  16-57.8375 78.8288  12
 -10   2  16 14.0603 49.6509  12
 -10  -2 -16 52.9263 75.9162  16
 -10  -2 -16-23.0309 82.4385  27
 -10   2 -16-5.42970 53.2487  41
 -10  -2 -16 64.9666 75.7068  35
 -10   2 -16 53.2493 94.4133  31
 -10  -2 -16 139.169 87.1484  17
 -10   2 -16 96.4316 89.3139  26
 -10  -2  16-96.7642 130.023  11
 -10  -2 -16 10.3122 48.6874  26
  10  -2 -16 27.2096 74.2763   9
 -10  -2  17 826.507 217.577  12
 -10   2  17 623.454 182.975  12
 -10  -2  17 368.719 147.731  11
 -10  -2 -17 795.775 194.000  35
 -10   2 -17 653.034 153.958  41
 -10  -2 -17 854.369 203.489  17
 -10   2 -17 649.967 157.803  26
 -10  -2 -17 722.349 179.808  16
  10  -2 -17 722.815 175.132   9
 -10   2 -17 529.535 140.164  31
 -10  -2 -17 868.792 186.320  27
 -10  -2 -17 729.247 189.063  26
 -10  -2  18 42.5825 88.9317  12
 -10   2  18-138.386 110.470  12
 -10  -2 -18 35.1245 74.2872  35
 -10  -2 -18 104.043 71.3911  17
 -10  -2 -18 77.2013 65.8701  16
 -10   2 -18-31.6587 101.640  31
  10  -2 -18 106.849 54.7313   9
 -10   2 -18 4.29744 67.7769  26
 -10  -2 -18 109.679 98.1313  26
 -10   2 -18 23.1383 40.4213  41
 -10  -2  18 0.97642 83.7088  11
 -10  -2 -19-47.3222 57.9592  17
 -10  -2 -19 184.405 94.2946  16
 -10  -2  19 15.7012 34.1393  12
 -10  -2 -19 121.778 60.1187  35
 -10   2 -19 167.709 85.0256  41
 -10  -2  19 53.7713 70.3885  11
 -10   2 -19 30.7549 71.8832  31
 -10   2  19-58.9104 73.3205  12
 -10  -2 -19 45.2696 66.8447  26
 -10   2 -19 27.6956 48.7642  26
  10  -2 -19-112.324 48.1560   9
 -10   2 -20 1497.78 205.287  41
 -10  -2  20 1206.93 199.541  12
 -10  -2  20 1402.17 239.084  11
  10  -2 -20 1497.69 208.167   9
 -10   2 -20 1154.40 197.985  31
 -10  -2 -20 1521.26 231.653  17
 -10  -2 -20 1615.40 218.693  16
 -10   2  20 1384.77 240.951  12
  10   2 -20 1406.20 198.980   9
 -10  -2 -20 1439.87 209.585  35
  10  -2 -20 1208.46 229.406  10
 -10  -2 -20 1402.22 224.783  26
 -10  -2  21 50.1960 44.5518  12
 -10  -2 -21 31.3940 46.4799  17
 -10  -2 -21 91.3070 53.9751  35
 -10   2  21 21.4322 43.9897  12
  10   2 -21 33.6150 46.5775   9
 -10   2 -21-53.4889 51.3853  41
  10  -2 -21 67.7372 40.5410   9
  10  -2 -21-19.5286 41.1476  10
 -10   2 -21 78.6727 50.2412  31
 -10  -2  21 34.1021 39.3302  11
  10  -2 -22 716.084 146.291  10
 -10   2  22 782.517 142.420  12
  10  -2 -22 677.178 133.797   4
 -10  -2  22 757.618 144.404  11
 -10  -2 -22 797.746 130.863  35
 -10  -2 -22 961.312 155.742  17
 -10   2 -22 692.538 112.208  41
 -10   2 -22 774.002 142.171  31
 -10   2 -23 88.6940 46.2802  31
 -10  -2  23 88.9369 53.3909  11
 -10  -2 -23 81.4788 46.4299  17
  10  -2 -23 105.963 45.4229  10
 -11  -2   0 70.5411 96.5048  25
 -11   2   0-4.94475 79.0668  12
 -11   2   0-46.2988 79.9623  41
 -11  -2   0-50.9453 93.3003  39
 -11  -2   0-43.6671 82.8604  38
 -11  -2   0-50.3664 83.4958  36
 -11  -2   0 124.104 129.414  29
 -11  -2  -1 1373.08 235.719  25
 -11  -2   1 1078.42 216.446  25
 -11   2   1 1272.84 242.753  12
 -11  -2  -1 1134.27 234.887  29
 -11  -2  -1 1080.50 242.654  39
 -11   2  -1 1026.73 207.797  41
 -11  -2   1 1340.33 270.445  36
 -11  -2   1 948.436 215.852  38
 -11  -2  -1 957.777 209.816  38
 -11  -2   1 1255.58 260.077  39
 -11  -2   1 925.668 215.099  29
 -11  -2  -1 859.537 217.586  36
 -11   2   2 3068.91 392.069  12
 -11  -2  -2 2013.37 338.883  39
 -11  -2   2 2556.43 362.306  38
 -11  -2   2 2564.52 353.135  29
 -11  -2   2 2635.76 370.992  36
 -11  -2  -2 2404.84 360.864  36
 -11   2  -2 3115.08 355.150  30
 -11  -2  -2 3052.50 390.540  29
 -11  -2   2 1995.74 387.806  12
 -11  -2  -2 3587.48 413.418  38
 -11   2  -2 2310.98 314.738  41
 -11  -2  -2 2512.70 332.518  25
 -11  -2   3 1499.29 305.965  12
 -11   2   3 2128.22 327.102  12
  11  -2  -3 2027.63 287.253   9
 -11  -2   3 1642.68 287.631  38
 -11  -2  -3 1672.87 293.002  38
 -11  -2  -3 2031.98 328.107  39
 -11  -2   3 1844.09 317.995  36
 -11  -2  -3 1270.17 268.392  40
 -11   2  -3 2124.16 294.344  30
 -11  -2  -3 2368.33 331.388  30
 -11   2  -3 1766.07 280.977  41
 -11  -2   3 1758.12 284.468  29
 -11  -2  -3 1625.24 302.960  36
 -11  -2  -3 1904.91 297.974  25
 -11  -2  -4 388.239 176.650  25
 -11  -2   4-8.44710 42.1165  12
 -11  -2  -4 7.71793 96.3252  40
 -11   2  -4 121.090 41.7596  30
 -11   2  -4 108.698 99.1520  41
 -11  -2   4 170.353 116.224  29
 -11  -2  -4 47.1775 68.0091  36
 -11  -2   4 75.9996 80.5206  36
 -11  -2  -4 136.813 100.492  39
 -11  -2   4 128.582 66.0039  38
 -11  -2   4 14.6296 54.4065  11
 -11  -2  -4 122.914 64.9150  38
 -11  -2  -4 0.11620 43.2187  30
  11  -2  -4 64.1435 65.5230   9
 -11   2   4 43.0349 63.6411  12
 -11   2   5 30239.5 1270.52  12
 -11  -2  -5 24962.7 1228.24  40
 -11  -2   5 29210.0 1214.01  38
 -11  -2  -5 25226.8 1197.60  36
 -11  -2   5 40749.9 1540.42  11
 -11  -2  -5 23722.7 1124.83  39
 -11   2  -5 29857.9 1139.28  30
  11  -2  -5 30786.2 1195.88   9
 -11  -2  -5 32337.0 1259.07  38
 -11  -2   5 32765.5 1234.34  29
 -11  -2  -5 20040.6 1037.58  30
 -11   2  -5 29693.4 1154.05  41
 -11  -2   5 29365.8 1276.89  12
 -11  -2   6 4408.20 493.744  12
 -11   2   6 4605.42 499.913  12
 -11  -2   6 4093.17 503.036  11
 -11   2  -6 3468.15 387.478  30
 -11  -2  -6 3702.44 456.639  36
 -11  -2  -6 3991.87 496.158  40
 -11  -2  -6 4718.23 478.139  30
  11  -2  -6 4112.53 445.551   9
 -11   2  -6 4328.14 446.364  41
 -11  -2   6 4685.79 466.485  29
 -11   2   7 2990.40 427.698  12
 -11  -2   7 2912.05 421.166  11
 -11   2  -7 2437.35 331.356  30
 -11  -2  -7 2782.66 389.537  28
 -11  -2  -7 2488.33 386.094  36
  11  -2  -7 3010.89 383.401   9
 -11  -2   7 3169.84 424.852  12
 -11  -2  -7 2178.24 334.423  30
 -11  -2  -7 3773.33 490.166  40
 -11  -2   7 2294.07 330.313  29
 -11   2  -7 2869.65 363.998  41
 -11  -2  -7 2969.93 374.521  38
 -11   2  -7 2336.18 352.892  31
 -11  -2   8 10049.4 803.486  12
 -11   2   8 10752.7 787.039  12
 -11  -2  -8 7564.57 700.517  40
 -11  -2   8 9808.03 825.374  11
 -11   2  -8 10020.5 683.249  41
 -11  -2  -8 10815.8 743.318  30
 -11  -2  -8 8923.09 719.114  36
 -11  -2  -8 10283.4 713.477  38
 -11   2  -8 11839.2 728.309  30
  11  -2  -8 12013.7 772.321   9
 -11  -2  -8 13498.4 863.968  28
 -11   2  -8 11268.9 758.668  31
 -11  -2   9 10404.5 770.242  12
 -11   2   9 10577.5 787.098  12
 -11  -2   9 9239.47 756.828  11
 -11  -2  -9 12633.2 891.283  40
 -11   2  -9 11092.6 712.740  41
 -11  -2  -9 12432.8 828.309  28
 -11  -2  -9 8180.14 684.525  36
 -11   2  -9 10059.9 714.381  31
 -11  -2  -9 7828.89 612.755  17
 -11  -2  -9 7908.66 637.968  30
  11  -2  -9 11077.9 748.816   9
 -11  -2  -9 12097.9 765.025  38
 -11  -2  10 7024.09 627.670  12
 -11   2  10 7565.79 679.548  12
 -11  -2 -10 6531.85 626.183  36
  11  -2 -10 6956.59 590.285   9
 -11  -2 -10 6332.39 634.059  40
 -11  -2  10 7272.30 673.837  11
 -11   2 -10 6617.28 580.750  31
 -11  -2 -10 7926.31 639.550  28
 -11   2 -10 6696.31 548.927  41
 -11   2 -10 6065.71 549.754  26
 -11  -2 -10 6277.33 553.315  17
 -11  -2 -11 16706.1 935.500  17
 -11  -2  11 17658.9 997.133  12
 -11   2  11 21590.4 1136.87  12
 -11  -2  11 15044.7 971.274  11
 -11   2 -11 19809.8 946.871  41
 -11  -2 -11 23319.1 1214.53  40
 -11   2 -11 16926.1 911.517  26
 -11   2 -11 20444.3 1031.34  31
 -11  -2 -11 19272.5 977.051  28
  11  -2 -11 21977.7 1055.49   9
 -11  -2  12 14337.9 907.061  12
 -11   2  12 15515.2 971.227  12
 -11  -2  12 15372.7 974.510  11
 -11   2 -12 16207.8 907.996  31
 -11  -2 -12 17486.7 943.659  17
  11  -2 -12 17074.3 923.438   9
 -11   2 -12 14989.6 821.754  41
 -11   2 -12 16393.9 882.029  26
 -11  -2 -12 14607.2 895.361  26
 -11  -2  13 1114.04 247.665  12
 -11   2  13 1236.89 279.287  12
 -11  -2  13 1156.60 259.335  11
 -11   2 -13 1067.61 217.375  41
  11  -2 -13 917.205 208.690   9
 -11  -2 -13 995.244 232.035  17
 -11   2 -13 991.958 232.859  31
 -11   2 -13 987.149 222.722  26
 -11  -2 -13 1251.80 260.367  26
 -11  -2  14 2856.77 389.401  12
 -11   2  14 3011.87 412.837  12
 -11  -2 -14 3074.20 396.200  26
 -11   2 -14 3327.27 400.748  31
 -11  -2 -14 3114.60 361.823  27
 -11  -2 -14 2759.47 363.551  17
 -11  -2  14 2886.49 413.819  11
 -11  -2 -14 3308.14 421.124  16
 -11   2 -14 2929.18 352.724  41
  11  -2 -14 2946.45 390.774   9
 -11   2 -14 3053.84 362.621  26
 -11  -2 -15 246.741 120.574  17
 -11   2 -15 113.020 61.5372  41
 -11  -2  15 221.059 105.161  12
 -11   2  15 157.978 111.423  12
  11  -2 -15 37.0656 38.3677   9
 -11  -2 -15 42.5217 64.0899  27
 -11   2 -15 197.565 103.282  31
 -11  -2  15 169.563 83.9030  11
 -11  -2 -15 116.161 86.0082  16
 -11   2 -15 85.2597 55.7518  26
 -11  -2 -15 98.7934 86.2384  26
 -11  -2  16 3636.62 409.193  12
 -11   2  16 4500.07 475.774  12
 -11  -2  16 3146.15 406.299  11
 -11  -2 -16 3551.91 360.900  27
 -11   2 -16 3443.69 380.789  31
 -11  -2 -16 3311.55 384.556  17
 -11   2 -16 3744.07 370.296  41
 -11  -2 -16 3548.45 396.085  16
  11  -2 -16 3466.87 377.493   9
 -11   2 -16 3536.93 366.163  26
 -11  -2 -16 4560.94 453.635  26
 -11  -2 -17 12.0235 78.4293  26
 -11  -2  17 23.2412 33.6256  12
 -11   2  17 65.5302 81.1367  12
 -11   2 -17-248.713 103.780  31
 -11   2 -17 58.7632 61.1473  41
 -11  -2  17 78.6026 76.8741  11
 -11  -2 -17 108.405 84.2692  17
 -11  -2 -17 55.7363 78.2915  27
  11  -2 -17-73.0273 79.5625   9
 -11   2 -17-46.6635 47.1289  26
 -11  -2 -17-13.9296 54.6037  16
 -11   2  18 3071.01 354.716  12
 -11  -2  18 2858.27 349.099  11
 -11   2 -18 3040.58 300.397  41
 -11   2 -18 2919.39 321.867  31
 -11  -2 -18 3490.11 347.126  17
 -11  -2 -18 3230.07 341.949  16
  11  -2 -18 2950.96 313.423   9
 -11  -2  18 2852.71 317.842  12
 -11  -2 -18 3143.29 300.388  35
 -11   2 -18 2594.72 282.094  26
 -11  -2 -18 3305.31 343.324  26
 -11   2 -19 792.679 144.491  41
 -11   2  19 871.628 180.060  12
  11  -2 -19 796.119 146.080   9
 -11  -2  19 902.866 185.753  11
 -11  -2 -19 1084.79 187.423  17
 -11  -2 -19 1059.38 180.821  16
  11   2 -19 1076.74 175.085   9
 -11  -2 -19 1003.75 156.405  35
 -11  -2  19 893.551 162.345  12
 -11   2 -19 1088.53 184.086  31
 -11  -2 -19 996.341 179.067  26
 -11  -2  20 734.880 134.661  12
 -11   2  20 787.801 153.255  12
  11  -2 -20 697.885 122.795   9
  11  -2 -20 730.596 149.998  10
 -11  -2 -20 630.917 112.461  35
 -11  -2 -20 844.424 148.774  16
 -11  -2 -20 745.950 140.843  17
 -11  -2  20 861.275 167.341  11
 -11   2 -20 781.294 128.868  41
 -11   2 -20 628.367 127.203  31
  11   2 -20 615.696 122.484   9
 -11  -2 -20 811.367 148.556  26
 -11  -2  21 102.353 41.0869  11
 -11   2  21 106.298 50.6346  12
 -11   2 -21 63.8537 46.7754  31
  11  -2 -21 54.0976 56.3628  10
 -11  -2 -21 38.1901 41.5936  17
  11  -2 -21 67.1419 51.7935   4
 -12  -2   0 87262.8 2114.53  38
 -12  -2   0 80857.0 2229.90  36
 -12   2   0 98712.2 2168.12  41
 -12  -2   0 102591. 2130.51  25
 -12  -2   0 113085. 2510.98  39
 -12   2  -1 1538.42 258.682  41
 -12  -2   1 1527.86 368.333  39
 -12   2   1 1314.15 249.733  41
 -12  -2  -1 1208.46 279.043  36
 -12  -2   1 1320.37 292.246  36
 -12   2  -1 1399.17 251.187  30
 -12  -2   1 2674.77 423.015  29
 -12  -2  -1 1588.97 301.947  25
 -12  -2  -1 1157.86 265.601  39
 -12  -2  -1 1560.73 295.535  38
 -12  -2   1 1845.03 303.846  25
 -12  -2   1 1624.48 525.358  38
 -12   2   2 34844.6 1333.77  12
 -12  -2   2 32428.2 1330.28  39
 -12  -2  -2 38030.2 1373.87  30
 -12  -2  -2 36687.4 1488.70  40
 -12  -2  -2 25210.0 1123.58  38
 -12  -2  -2 24709.5 1218.46  36
 -12  -2   2 26779.1 1243.56  36
 -12  -2   2 25359.6 1135.72  38
 -12  -2  -2 33692.3 1366.08  39
 -12  -2   2 27749.8 1202.55  29
 -12   2  -2 35344.1 1251.47  41
 -12   2  -2 32059.1 1173.05  30
 -12  -2  -2 30733.6 1179.02  25
 -12   2   3 4250.22 467.293  12
 -12   2  -3 4130.77 423.667  41
 -12  -2   3 2939.99 469.040  12
 -12  -2   3 3984.15 495.187  39
 -12  -2   3 4050.38 465.085  38
 -12  -2   3 3646.24 445.060  36
 -12  -2  -3 3371.92 447.887  36
 -12  -2  -3 2733.47 375.628  38
 -12  -2  -3 3635.61 433.624  30
 -12  -2   3 4486.27 468.543  29
 -12   2  -3 3075.87 366.833  30
  12  -2  -3 3767.24 390.964   9
 -12  -2  -3 2753.14 414.501  40
 -12  -2  -3 2700.73 396.204  39
 -12  -2   4 15650.8 925.041  12
 -12   2   4 13838.4 859.331  12
 -12  -2  -4 14124.1 871.491  39
 -12   2  -4 13846.2 790.610  41
 -12  -2  -4 15522.6 885.670  30
 -12  -2   4 12283.8 784.427  38
 -12  -2   4 11312.5 768.861  36
 -12  -2  -4 11398.1 839.196  40
 -12  -2  -4 10158.6 782.925  36
 -12   2  -4 12675.3 742.682  30
 -12  -2   4 12285.1 763.711  29
  12  -2  -4 12458.4 741.620   9
 -12  -2  -4 12132.3 766.838  38
 -12  -2  -5-24.8054 66.8061  38
 -12  -2  -5-3.99802 46.7180  40
 -12  -2   5 153.191 110.710  12
 -12   2   5-56.0531 74.1568  12
 -12   2  -5 27.0946 66.5875  41
  12  -2  -5 41.0728 34.6608   9
 -12  -2  -5 29.6916 116.347  36
 -12  -2   5-22.0581 58.2535  38
 -12  -2   5 69.9683 99.6021  29
 -12   2  -5 51.0073 68.3421  30
 -12  -2  -5 62.4795 100.023  30
 -12  -2   6 25467.0 1200.76  12
 -12  -2  -6 29490.7 1249.82  30
 -12  -2  -6 31753.3 1209.47  38
 -12  -2  -6 21341.2 1159.27  40
 -12   2  -6 30604.1 1182.61  41
 -12  -2  -6 27551.7 1269.83  36
 -12   2  -6 28735.4 1205.66  31
  12  -2  -6 31868.4 1228.73   9
 -12  -2   6 25782.9 1096.89  29
 -12   2  -6 25021.5 1076.20  30
 -12  -2  -6 19142.5 1057.79  28
 -12  -2   6 29669.5 1238.43  38
 -12   2   6 30499.8 1290.42  12
 -12  -2   7 6587.95 639.195  12
 -12   2   7 7272.37 639.665  12
 -12  -2  -7 7058.47 602.569  38
 -12  -2   7 7605.39 695.126  11
 -12   2  -7 8356.91 607.304  30
  12  -2  -7 7617.74 608.489   9
 -12  -2  -7 7413.63 689.624  40
 -12  -2  -7 8752.17 692.417  28
 -12  -2  -7 6389.93 617.486  36
 -12  -2   7 7786.43 634.713  38
 -12   2  -7 7122.92 601.492  31
 -12  -2  -7 8088.75 642.382  30
 -12   2  -7 7032.14 558.905  41
 -12  -2   8 748.747 213.128  11
 -12  -2   8 1033.07 237.002  38
 -12  -2   8 1049.58 237.030  12
 -12   2   8 1085.75 241.813  12
 -12  -2  -8 901.841 232.155  36
 -12   2  -8 1047.73 226.504  31
 -12  -2  -8 1028.39 247.684  38
 -12   2  -8 985.575 202.965  41
 -12  -2  -8 1143.82 258.224  30
  12  -2  -8 1316.56 264.578   9
 -12  -2  -8 1215.91 249.626  28
 -12  -2  -8 1084.61 261.844  40
 -12   2   9 9219.11 720.814  12
 -12  -2   9 6916.18 644.935  11
 -12  -2  -9 8128.27 712.795  40
 -12  -2  -9 7670.40 650.193  36
 -12  -2  -9 4887.94 501.328  28
 -12  -2   9 8635.16 670.255  38
 -12   2  -9 7832.63 632.776  31
  12  -2  -9 8370.91 640.008   9
 -12  -2   9 6551.83 596.853  12
 -12   2  -9 7545.42 578.461  41
 -12  -2 -10 682.016 168.374  17
 -12  -2 -10 1151.92 278.359  36
 -12   2 -10 691.084 178.176  36
 -12  -2  10 462.970 195.928  11
 -12   2  10 798.359 220.405  12
  12  -2 -10 755.602 192.397   9
 -12  -2  10 567.909 181.884  12
 -12   2 -10 795.306 212.714  31
 -12   2 -10 717.253 179.132  41
 -12  -2 -10 837.858 244.361  40
 -12   2 -10 557.535 163.203  26
 -12  -2 -10 894.960 215.063  28
 -12   2  11 5659.64 561.768  12
 -12  -2  11 6028.57 595.124  11
 -12  -2 -11 4962.45 532.970  16
 -12  -2 -11 4266.98 429.970  17
 -12   2 -11 4500.36 436.787  41
 -12  -2 -11 4863.48 537.377  40
 -12   2 -11 4058.33 447.599  31
 -12  -2  11 5401.26 530.437  12
  12  -2 -11 5600.30 519.509   9
 -12  -2 -11 3986.01 420.408  28
 -12   2 -11 4574.25 451.791  26
 -12  -2 -11 5768.27 548.947  26
 -12  -2 -12 78.3255 64.4492  26
 -12  -2  12 49.5820 85.6329  11
 -12  -2  12-11.6327 47.0622  12
 -12  -2 -12 25.2533 41.0613  17
 -12   2  12 84.0285 76.9235  12
  12  -2 -12 83.9782 79.1034   9
 -12   2 -12 48.6659 67.3127  41
 -12   2 -12 204.895 108.288  31
 -12  -2 -12 83.7381 62.6188  16
 -12   2 -12-21.9470 51.9416  26
 -12  -2 -13 554.079 123.632  27
 -12   2 -13 339.635 120.330  26
 -12  -2  13 407.313 128.954  12
 -12   2  13 458.326 162.706  12
 -12  -2  13 367.832 165.729  11
 -12  -2 -13 556.375 155.533  17
 -12  -2 -13 472.858 146.753  16
  12  -2 -13 541.097 146.377   9
 -12   2 -13 485.117 150.434  31
 -12   2 -13 410.931 122.863  41
 -12  -2 -13 588.185 176.482  26
 -12   2  14 143.969 104.651  12
 -12  -2  14 64.1164 67.8060  12
  12  -2 -14 13.1103 43.3723   9
 -12  -2 -14 22.1502 96.6258  27
 -12  -2  14 90.3413 79.5935  11
 -12  -2 -14 30.0159 58.2658  17
 -12  -2 -14 63.7392 47.2953  16
 -12   2 -14 162.249 99.4134  31
 -12   2 -14-9.53745 56.4511  41
 -12   2 -14 45.3724 41.4391  26
 -12  -2 -14 17.6678 73.1320  26
 -12   2 -15 1504.74 223.287  41
 -12  -2  15 1077.96 219.918  12
 -12  -2 -15 1726.87 258.524  17
 -12   2  15 1323.69 250.785  12
 -12  -2 -15 1328.15 234.458  16
 -12  -2  15 1137.50 232.313  11
 -12   2 -15 1196.61 226.131  31
 -12  -2 -15 1501.84 220.806  27
 -12   2 -15 1655.14 236.973  26
  12  -2 -15 1750.22 265.596   9
 -12  -2 -15 1412.55 248.439  26
 -12  -2  16 418.096 112.827  12
  12  -2 -16 528.151 142.879   9
 -12   2  16 272.498 95.0604  12
 -12   2 -16 379.580 105.222  41
 -12  -2 -16 442.038 155.702  16
 -12  -2 -16 348.584 100.431  27
 -12  -2 -16 451.093 138.184  17
 -12   2 -16 467.408 126.836  31
 -12  -2  16 415.838 139.730  11
 -12   2 -16 262.069 97.7180  26
 -12  -2 -16 656.818 157.809  26
 -12   2  17 135.601 71.1815  12
 -12  -2  17 112.837 73.0608  12
 -12   2 -17 52.8327 37.9361  41
 -12  -2 -17 58.0053 52.1460  17
 -12  -2  17 123.531 80.3755  11
 -12   2 -17 127.389 78.0310  31
 -12  -2 -17 111.233 74.0222  16
  12  -2 -17 107.112 66.6223   9
 -12   2 -17 79.1807 54.7950  26
 -12  -2 -17-2.87071 40.6821  26
 -12   2 -18 508.550 102.685  41
 -12  -2  18 375.474 104.432  12
 -12   2  18 333.158 110.264  12
 -12   2 -18 410.565 114.546  31
 -12  -2  18 323.645 88.9394  38
 -12  -2 -18 415.015 114.425  16
 -12  -2  18 552.757 139.846  11
 -12  -2 -18 437.518 108.077  17
  12  -2 -18 431.212 108.713   9
  12   2 -18 509.487 119.673   9
 -12   2 -18 454.508 100.177  26
 -12  -2 -18 491.043 126.794  26
 -12   2 -19 301.014 85.5807  31
 -12  -2  19 280.122 72.6216  12
 -12   2  19 382.896 111.898  12
 -12  -2  19 262.155 72.9415  38
 -12  -2  19 305.201 104.249  11
 -12  -2 -19 318.169 90.1890  17
  12  -2 -19 330.418 89.6374  10
 -12  -2 -19 420.949 104.239  16
  12   2 -19 275.139 85.1690   9
 -12  -2 -19 359.037 99.8421  26
  12  -2 -19 344.773 86.4888   9
 -12   2  20 689.701 125.042  12
 -12  -2  20 946.242 141.604  11
  12  -2 -20 746.905 119.899  10
 -12  -2 -20 901.827 131.440  17
 -12   2 -20 1031.32 141.539  31
 -13  -2   0-118.073 123.292  40
 -13  -2   0 39.3921 59.5212  39
 -13   2   0 34.5690 44.8910  41
 -13  -2   0-14.4548 42.0617  36
 -13   2   0-39.2395 49.1029  30
 -13  -2   0-86.2726 127.007  30
 -13  -2   0 22.8459 60.7331  38
 -13  -2   1 361.089 161.295  38
 -13  -2  -1 288.861 137.063  36
 -13  -2   1 367.002 150.145  36
 -13  -2  -1 325.228 162.213  39
 -13  -2  -1 242.516 120.115  40
 -13  -2  -1 429.686 169.223  38
 -13  -2   1 279.411 165.298  39
 -13  -2  -1 327.094 192.611  30
 -13   2  -1 261.334 86.0970  30
 -13   2   1 322.411 105.238  30
 -13   2  -1 581.451 166.952  41
 -13   2   1 335.296 108.503  41
 -13  -2  -2 6045.87 553.456  30
 -13   2  -2 6026.05 508.787  41
 -13   2   2 4823.49 467.992  41
 -13  -2  -2 4180.11 502.690  40
 -13  -2   2 4737.42 519.309  39
 -13   2  -2 6316.19 505.722  30
 -13  -2  -2 5022.72 529.674  36
 -13  -2   2 5208.67 494.148  38
 -13  -2  -2 6683.91 596.872  39
 -13  -2  -2 5985.84 529.941  38
 -13  -2   2 4937.26 529.358  36
 -13   2  -3 2018.46 299.702  41
 -13   2   3 1894.86 288.274  41
 -13  -2  -3 1154.07 246.253  30
 -13  -2  -3 1819.59 290.193  38
 -13  -2   3 2066.21 334.778  36
 -13  -2  -3 1815.77 322.671  36
 -13  -2  -3 1448.44 283.602  39
 -13  -2  -3 2111.13 313.303  16
 -13  -2   3 1540.77 303.069  39
 -13  -2  -3 1494.85 303.679  40
 -13   2  -3 2194.18 303.880  30
 -13  -2   3 2380.54 344.438  38
 -13   2   4 3887.80 446.262  12
 -13  -2   4 3996.93 439.106  38
 -13  -2  -4 3051.12 435.603  40
 -13  -2   4 3388.76 427.275  39
 -13  -2  -4 3063.85 427.159  36
 -13  -2   4 2795.29 372.532  36
 -13  -2  -4 3564.70 388.950  38
 -13  -2  -4 3383.85 411.617  16
 -13   2  -4 3559.60 388.491  30
 -13  -2  -4 2759.08 377.668  30
  13  -2  -4 3375.62 383.848   9
 -13   2  -4 3586.74 397.051  41
 -13  -2   5 1896.02 297.664  38
 -13   2   5 1491.04 277.804  12
 -13   2  -5 1212.70 240.685  41
 -13  -2  -5 1600.99 312.992  40
 -13   2  -5 1577.11 278.902  31
 -13   2  -5 1277.88 235.954  30
 -13  -2  -5 1273.38 257.654  16
 -13  -2  -5 1538.28 279.046  30
 -13  -2  -5 974.909 244.518  36
 -13  -2  -5 1074.25 213.942  38
  13  -2  -5 1330.19 239.956   9
 -13  -2  -5 1047.69 228.691  28
 -13  -2   5 1588.25 301.567  39
 -13  -2   6 362.381 169.602  12
 -13   2   6 432.940 164.034  12
 -13  -2  -6 552.374 190.309  36
 -13  -2   6 587.828 166.436  38
 -13  -2  -6 316.148 118.205  38
  13  -2  -6 417.798 143.792   9
 -13  -2  -6 661.616 197.740  40
 -13   2  -6 575.866 163.106  30
 -13  -2  -6 458.113 151.779  30
 -13  -2  -6 415.669 125.592  28
 -13  -2  -6 368.621 147.033  16
 -13   2  -6 361.292 117.607  41
 -13   2  -6 420.787 146.916  31
 -13  -2   7 82.7456 90.6820  12
 -13   2   7 181.306 123.652  12
  13  -2  -7 160.369 103.369   9
 -13  -2  -7 139.526 116.814  40
 -13  -2  -7 297.193 138.190  38
 -13  -2   7 89.4786 92.6486  38
 -13   2  -7 98.8825 45.1233  31
 -13  -2  -7 43.8518 72.1236  16
 -13  -2  -7 202.389 138.799  30
 -13   2  -7 79.9602 53.9852  41
 -13  -2  -7 29.2153 47.3299  36
 -13  -2  -7-31.7767 82.3362  28
 -13  -2   8 4305.24 490.143  12
 -13   2   8 6663.76 584.460  12
 -13   2  -8 6239.58 552.912  31
 -13  -2  -8 4939.08 523.879  36
 -13  -2  -8 7172.06 647.030  40
 -13  -2   8 5456.97 501.935  38
 -13   2  -8 5611.00 479.032  41
 -13  -2  -8 5722.10 550.361  16
 -13  -2  -8 5841.96 528.467  30
  13  -2  -8 5994.41 520.099   9
 -13  -2  -8 6052.16 539.931  28
 -13  -2  -9 339.942 138.032  16
 -13  -2   9 607.539 167.231  38
 -13  -2   9 325.826 159.032  12
 -13   2   9 319.521 144.851  12
 -13   2  -9 416.075 135.926  26
 -13   2  -9 599.269 166.147  36
 -13   2  -9 411.941 138.979  41
 -13  -2  -9 219.891 115.740  36
 -13   2  -9 419.731 154.926  31
 -13  -2  -9 406.391 164.373  40
  13  -2  -9 319.832 120.426   9
 -13  -2  -9 441.851 147.807  28
 -13  -2 -10 964.397 216.142  16
 -13  -2 -10 1223.04 260.663  40
 -13  -2  10 864.697 212.082  12
 -13   2  10 807.544 216.913  12
 -13   2 -10 747.516 161.823  41
 -13   2 -10 911.072 191.261  36
 -13  -2  10 763.557 181.226  38
 -13   2 -10 761.200 176.698  26
 -13   2 -10 928.744 198.648  31
  13  -2 -10 860.884 189.661   9
 -13  -2 -10 989.257 206.427  28
 -13  -2 -10 883.907 197.187  26
 -13  -2  11 66.3984 61.7995  12
 -13   2  11 98.3405 77.0479  12
 -13   2 -11 35.5103 51.0251  41
 -13   2 -11 40.3372 51.4169  31
 -13  -2  11 67.1277 61.3247  38
 -13  -2 -11 59.7854 84.2224  16
  13  -2 -11 25.4490 43.5516   9
 -13   2 -11 55.9515 54.5411  26
 -13  -2 -11 96.9559 61.2026  26
 -13   2  12 1655.23 271.005  12
 -13  -2  12 1895.06 271.319  38
 -13  -2  12 1738.56 274.361  12
 -13   2 -12 2044.59 282.827  31
 -13  -2 -12 1598.05 264.941  16
  13  -2 -12 1777.07 258.416   9
 -13   2 -12 1866.75 245.901  41
 -13   2 -12 1834.08 252.338  26
 -13  -2 -12 1813.29 281.272  26
 -13  -2  12 1394.70 261.636  11
 -13  -2  13 80.8697 71.2803  11
 -13  -2  13 107.893 76.7213  12
 -13  -2 -13-159.952 116.465  27
 -13  -2  13 51.6302 60.1485  38
  13  -2 -13-8.08943 80.1423   9
 -13  -2 -13 22.9051 45.2484  17
 -13   2  13-109.718 68.6903  12
 -13   2 -13-13.5243 45.3222  41
 -13  -2 -13-20.7056 42.2387  16
 -13   2 -13 49.5508 72.4908  31
 -13   2 -13 84.0929 74.1424  26
 -13  -2 -13-46.6313 83.5504  26
 -13  -2  14 3305.15 347.531  12
 -13   2  14 3631.17 380.986  12
 -13  -2  14 3203.23 365.898  11
 -13  -2  14 3640.14 349.649  38
 -13  -2 -14 4033.11 344.253  17
 -13   2 -14 4792.13 411.418  31
 -13  -2 -14 3782.17 377.103  16
  13  -2 -14 4106.89 375.649   9
 -13  -2 -14 3170.93 316.270  27
 -13   2 -14 3672.76 325.767  26
 -13  -2 -14 4069.05 384.006  26
 -13   2 -14 3935.89 328.541  41
 -13   2 -15 547.942 114.315  41
 -13   2  15 506.991 127.106  12
 -13  -2  15 436.660 120.724  12
  13  -2 -15 431.899 118.603   9
 -13  -2 -15 434.196 110.280  17
 -13   2 -15 501.677 131.551  31
 -13  -2 -15 564.322 139.583  16
 -13  -2 -15 415.317 102.420  27
 -13  -2  15 427.833 104.285  38
 -13   2 -15 668.801 132.624  26
 -13  -2 -15 466.731 128.293  26
 -13   2  16 1807.79 244.101  12
 -13  -2  16 1722.53 215.911  12
  13  -2 -16 1934.53 232.659   9
 -13  -2  16 1846.65 205.967  38
 -13   2 -16 2211.89 252.693  31
 -13  -2 -16 1986.28 217.844  17
 -13  -2 -16 2106.73 253.169  16
  13   2 -16 2029.21 233.126   9
 -13  -2 -16 2098.98 211.321  27
 -13   2 -16 2219.03 218.710  26
 -13  -2 -16 2045.21 240.066  26
 -13   2 -16 1901.81 193.836  41
 -13  -2  17 1303.58 167.957  12
  13  -2 -17 1349.43 181.605   9
 -13   2 -17 1575.73 197.999  31
 -13  -2  17 1361.62 157.470  38
 -13  -2 -17 1263.56 159.473  17
 -13   2  17 1374.22 199.743  12
  13   2 -17 1297.40 179.490   9
  13  -2 -17 1124.19 149.539  10
 -13   2 -17 1258.92 148.450  26
 -13  -2 -17 1670.43 203.817  26
 -13  -2 -17 1497.10 197.939  16
 -13   2  18 1850.53 201.005  12
 -13  -2  18 2462.34 220.644  39
 -13   2 -18 2381.06 215.144  31
 -13  -2 -18 2296.70 215.313  16
  13  -2 -18 2038.07 193.556   9
  13   2 -18 1956.51 186.002   9
 -13  -2 -18 1995.86 197.953  26
 -14   2   0-65.3979 62.9802  30
 -14   2   0 16.7012 46.3373  41
 -14  -2   0 145.768 113.387  39
 -14  -2   0-91.2287 105.959  40
 -14  -2   0 166.245 89.3858  36
 -14  -2   0 77.0757 143.225  30
 -14  -2   0-29.7335 99.2017  38
 -14   2  -1 2673.38 322.432  41
 -14  -2   1 3360.65 399.097  39
 -14  -2  -1 2418.61 311.351  38
 -14  -2   1 2549.33 366.377  40
 -14  -2   1 2087.35 289.102  38
 -14  -2  -1 2142.12 351.365  40
 -14  -2  -1 2772.74 379.173  36
 -14   2  -1 2429.69 299.229  30
 -14  -2  -1 2412.28 336.979  30
 -14   2   1 2558.26 305.067  30
 -14  -2   1 2074.39 309.120  30
 -14   2   1 2993.72 337.981  41
 -14  -2   1 2264.63 342.812  36
 -14  -2  -1 3089.83 390.146  39
 -14   2   2 918.004 183.492  30
 -14  -2  -2 775.786 216.035  39
 -14  -2   2 892.879 225.201  39
 -14   2   2 840.790 179.175  41
 -14  -2  -2 866.526 195.896  38
 -14   2  -2 1166.90 213.445  41
 -14  -2  -2 876.396 234.900  36
 -14  -2   2 767.071 201.940  38
 -14  -2   2 704.632 205.044  40
 -14   2  -2 961.148 191.439  30
 -14  -2  -2 1039.71 236.521  30
 -14  -2   2 614.691 209.209  30
 -14  -2   2 754.793 199.380  36
 -14  -2  -2 952.494 231.775  40
 -14   2  -3 6093.67 482.110  41
 -14   2  -3 5617.45 460.089  30
 -14   2   3 4825.44 441.026  41
 -14  -2   3 5518.30 550.756  40
 -14  -2   3 4647.03 467.988  36
 -14   2  -3 5543.92 489.483  31
 -14  -2  -3 5744.41 551.903  36
 -14  -2  -3 5313.63 475.467  38
 -14  -2   3 5050.01 451.387  38
 -14  -2  -3 5260.24 483.134  30
 -14   2   3 5475.39 456.963  30
 -14  -2   3 5512.66 515.166  39
 -14  -2  -3 6205.56 587.619  40
 -14  -2   4 31.5688 70.1640  40
 -14  -2  -4 186.629 95.4176  38
 -14   2  -4 18.8895 57.0806  31
 -14  -2  -4 216.261 128.656  40
 -14   2   4 72.2261 83.0160  41
 -14  -2   4 196.395 126.597  38
 -14  -2   4 144.185 110.683  36
 -14   2  -4 80.8990 65.0296  30
 -14  -2  -4 167.925 105.286  30
 -14  -2  -4 11.9910 40.9658  16
 -14   2  -4 153.803 90.6697  41
 -14  -2  -4 48.8284 44.4228  36
 -14  -2  -4 35.8217 71.4354  28
 -14  -2   4 15.7331 58.5966  39
 -14   2  -5 1769.01 260.164  41
 -14   2   5 1980.56 288.613  41
 -14   2  -5 1861.30 267.111  30
 -14  -2  -5 1869.82 279.106  38
 -14  -2  -5 2073.54 299.682  16
 -14  -2  -5 2090.36 329.453  36
 -14  -2  -5 1886.07 327.923  40
 -14   2  -5 2114.89 305.006  31
 -14  -2  -5 2013.16 296.238  30
  14  -2  -5 1962.30 269.006   9
 -14  -2   5 2366.96 335.986  39
 -14  -2   5 1908.89 282.758  38
 -14   2  -5 2411.60 320.415  40
 -14  -2  -5 1351.20 256.243  28
 -14  -2  -6 1776.86 303.048  36
 -14  -2  -6 2413.73 360.111  40
 -14  -2  -6 2258.16 310.311  16
 -14   2  -6 2305.18 329.086  31
 -14  -2  -6 2588.28 336.242  30
 -14   2  -6 2571.99 318.410  40
 -14   2   6 2437.60 311.909  41
  14  -2  -6 2633.36 318.651   9
 -14   2  -6 2607.46 318.703  41
 -14  -2   6 2088.69 312.164  39
 -14  -2  -6 2204.45 313.967  28
 -14  -2   6 2887.50 344.408  38
 -14   2   7 763.818 188.065  12
 -14   2   7 749.168 169.959  41
 -14  -2  -7 878.861 227.932  40
 -14   2  -7 884.542 214.622  31
 -14  -2   7 778.512 176.140  38
 -14  -2  -7 910.888 219.541  36
  14  -2  -7 655.899 152.240   9
 -14   2  -7 766.624 181.909  36
 -14  -2   7 775.849 193.171  39
 -14   2  -7 845.163 182.772  41
 -14  -2  -7 951.472 213.267  16
 -14  -2  -7 709.269 169.930  28
 -14  -2   8 116.462 98.5886  38
 -14   2   8 129.036 90.4635  12
 -14   2  -8-25.1213 37.3842  31
 -14  -2  -8-43.6187 44.7054  40
 -14   2  -8 216.322 104.196  36
 -14   2  -8 107.995 79.8463  41
 -14  -2   8-19.1387 54.9388  39
 -14  -2  -8 104.964 79.3255  16
  14  -2  -8 14.7802 33.1189   9
 -14  -2  -8-55.4470 49.7077  28
 -14   2  -8 30.7440 35.9392  26
 -14  -2   9 88.8822 37.8135  39
 -14   2   9 196.835 76.7466  12
  14  -2  -9 122.892 56.8582   9
 -14   2  -9 26.8222 34.6328  31
 -14  -2  -9 131.964 103.009  40
 -14   2  -9 114.719 60.0563  36
 -14   2  -9 113.323 77.6985  41
 -14  -2   9 182.226 91.5983  38
 -14  -2  -9 142.135 96.2391  16
 -14  -2  -9 126.882 65.0943  28
 -14   2  -9 112.635 46.7621  26
 -14  -2  -9 85.6575 73.1828  26
 -14   2 -10 4078.47 391.768  31
 -14  -2  10 4834.62 443.432  39
 -14  -2  10 3526.20 344.756  38
 -14   2  10 4047.87 411.598  12
 -14  -2 -10 3779.45 384.959  16
  14  -2 -10 3984.92 380.781   9
 -14   2 -10 3663.52 330.924  41
 -14   2 -10 3652.15 343.027  26
 -14   2 -10 3560.92 343.064  36
 -14  -2 -10 3784.31 392.865  26
 -14   2  11 859.235 181.397  12
 -14  -2  11 1046.44 203.185  39
 -14   2 -11 990.620 158.775  41
 -14  -2  11 1150.07 187.706  38
 -14  -2 -11 1062.51 195.383  16
  14  -2 -11 1031.63 189.580   9
 -14   2 -11 1166.28 206.146  31
 -14   2 -11 1083.78 180.089  26
 -14  -2 -11 1048.02 196.231  26
  14  -2 -12 488.921 119.046   9
 -14   2  12 511.823 132.791  12
 -14   2 -12 307.878 87.1644  41
 -14   2 -12 378.708 108.365  31
 -14  -2 -12 470.475 137.933  16
 -14  -2  12 296.379 106.787  39
 -14  -2  12 411.892 102.548  38
  14   2 -12 507.373 128.581   9
 -14  -2 -12 260.902 60.0134  27
 -14   2 -12 498.119 120.110  26
 -14  -2 -12 585.425 142.680  26
 -14   2  13 564.642 132.401  12
 -14   2 -13 384.801 89.4794  41
 -14  -2  13 534.999 119.140  38
 -14  -2 -13 379.658 110.594  16
 -14  -2  13 464.231 122.592  39
 -14   2 -13 515.584 137.219  31
  14  -2 -13 464.858 121.360   9
  14   2 -13 540.417 137.471   9
 -14  -2 -13 340.261 96.2095  27
 -14   2 -13 395.860 99.9956  26
 -14  -2 -13 465.403 109.765  26
 -14   2  14 1659.69 219.509  12
 -14  -2  14 2085.91 244.693  39
  14  -2 -14 2209.39 241.094   9
 -14   2 -14 2119.34 238.707  31
 -14  -2 -14 2087.31 246.711  16
  14   2 -14 1611.46 209.113   9
 -14  -2 -14 1568.81 187.381  27
 -14   2 -14 1709.16 183.207  26
 -14  -2 -14 2251.40 248.025  26
 -14   2  15 676.735 133.561  12
 -14  -2 -15 661.316 130.129  16
 -14  -2  15 675.048 126.763  39
 -14   2 -15 771.099 129.672  31
  14  -2 -15 744.645 133.379   9
  14   2 -15 556.404 110.055   9
 -14  -2 -15 773.509 136.000  26
 -14  -2  16 1768.35 188.077  39
  14  -2 -16 1554.35 172.001   9
 -14   2 -16 1614.66 172.154  31
 -14  -2 -16 1615.13 183.718  16
  14   2 -16 1266.21 150.812   9
 -14  -2 -16 1561.50 171.443  26
 -15   2   0 52.1954 68.6086  41
 -15  -2   0 14.3533 36.0846  40
 -15  -2   0 5.91835 118.342  39
 -15  -2   0 195.016 133.669  38
 -15  -2   0 14.6132 65.5213  36
 -15  -2   0-4.72576 91.2935  30
 -15   2   0-12.3053 67.3368  30
 -15  -2   1 3508.01 341.073  38
 -15  -2   1 3542.01 385.693  39
 -15  -2  -1 3160.03 389.625  40
 -15  -2   1 2980.84 351.735  36
 -15  -2  -1 3354.11 341.026  38
 -15   2  -1 3280.92 349.409  31
 -15   2  -1 2783.77 297.037  30
 -15   2   1 3354.61 320.476  30
 -15  -2  -1 3020.38 338.638  30
 -15  -2   1 3589.95 360.392  30
 -15   2  -1 3668.52 341.033  41
 -15  -2  -1 2838.29 362.134  36
 -15   2   1 3086.47 317.309  41
 -15  -2   1 3352.59 398.209  40
 -15  -2  -2 665.485 165.048  36
 -15  -2   2 554.997 171.110  39
 -15  -2  -2 344.085 117.483  40
 -15  -2   2 656.650 179.130  38
 -15   2   2 707.970 153.504  41
 -15   2  -2 612.035 158.139  31
 -15  -2  -2 750.763 179.698  38
 -15  -2   2 566.519 159.294  36
 -15   2  -2 679.805 152.027  30
 -15  -2  -2 479.282 119.989  30
 -15   2   2 654.865 139.476  30
 -15  -2   2 418.828 159.213  30
 -15  -2   2 612.034 162.109  40
 -15  -2  -2 661.825 163.139  28
 -15   2  -2 792.183 151.458  41
 -15  -2   3 126.138 71.0590  36
 -15   2  -3 56.3428 73.4194  31
 -15   2  -3 96.5188 56.8108  41
 -15  -2  -3 119.559 91.2021  40
 -15   2  -3 51.3328 49.8078  40
 -15  -2   3 46.1735 64.5725  39
 -15  -2  -3 59.1948 67.6852  36
 -15  -2  -3 164.258 97.1775  38
 -15  -2   3 34.6874 69.9747  38
 -15   2  -3-18.6084 37.4066  30
 -15   2   3 160.344 84.0123  41
 -15  -2  -3 52.7080 61.4753  30
 -15   2   3 56.1379 58.5341  30
 -15  -2   3-30.9550 59.6477  30
 -15  -2  -3 52.7270 72.2603  28
 -15  -2   3 44.8181 46.4213  40
 -15   2   4 6496.82 456.978  41
 -15  -2  -4 5733.88 520.286  40
 -15  -2   4 6905.22 521.340  39
 -15  -2  -4 6419.46 536.420  36
 -15   2   4 5937.66 421.697  30
 -15  -2   4 6192.07 448.801  38
 -15   2  -4 6789.48 507.296  31
 -15  -2  -4 5949.18 487.459  28
 -15  -2   4 6615.91 532.383  40
 -15   2  -4 7533.26 515.632  40
 -15  -2  -4 6610.80 497.677  30
 -15  -2   4 5467.86 442.898  30
 -15   2  -4 6094.96 433.241  41
 -15   2  -5 62.7816 71.0906  40
 -15   2  -5 69.0775 50.4871  41
 -15   2   5 62.7669 70.1200  41
 -15   2  -5 79.2257 84.8902  31
 -15  -2  -5 175.769 109.355  40
 -15  -2   5 90.0295 71.0836  40
 -15  -2  -5 87.1497 73.6234  28
 -15   2  -5-107.560 88.9657  36
 -15  -2   5 41.0940 83.8900  38
 -15  -2   5 165.904 105.407  39
 -15  -2  -5 90.0703 107.293  30
 -15   2   5 15.5355 63.6964  30
 -15  -2   5 73.5394 89.0062  30
 -15  -2   6 12835.8 706.786  40
 -15   2   6 13328.8 650.352  41
 -15  -2  -6 13908.7 781.906  40
 -15   2  -6 15563.4 751.586  36
 -15   2  -6 16520.9 773.033  31
 -15   2   6 13360.5 625.676  30
 -15  -2   6 13296.6 624.751  38
 -15   2  -6 13457.2 619.665  41
 -15  -2  -6 12563.0 640.739  16
 -15  -2  -6 11005.9 621.975  28
  15  -2  -6 11717.9 581.891   9
 -15  -2   6 12936.4 700.153  39
 -15   2  -6 13772.3 652.005  26
 -15  -2  -7 982.574 186.506  28
 -15  -2   7 1054.29 200.216  40
 -15  -2   7 1023.66 203.969  39
 -15   2   7 1145.40 198.280  41
  15  -2  -7 1206.15 186.401   9
 -15   2  -7 933.002 156.034  41
 -15   2  -7 1318.36 212.034  36
 -15  -2   7 1018.59 165.803  38
 -15  -2  -7 1201.63 200.564  16
 -15   2  -7 1122.26 199.359  31
 -15   2   7 1089.57 177.873  30
 -15  -2  -7 1136.62 225.799  40
  15   2  -7 775.571 154.669   9
 -15   2  -7 973.136 166.680  26
 -15   2  -8 7715.09 434.929  41
 -15  -2   8 6680.06 455.619  40
 -15  -2   8 6351.44 469.569  39
 -15   2  -8 6007.05 429.818  36
 -15  -2  -8 8889.20 501.243  28
 -15   2  -8 7243.35 485.607  31
 -15  -2   8 5970.03 396.562  38
  15  -2  -8 6376.14 435.691   9
 -15   2   8 5301.91 374.123  30
  15   2  -8 5150.45 381.332   9
 -15   2   8 6826.69 452.301  41
 -15   2  -8 7537.87 450.850  26
 -15  -2  -8 6739.83 464.717  16
 -15  -2  -8 7434.03 505.523  26
 -15  -2  -9 221.160 75.4325  26
 -15   2   9 209.573 89.1781  41
 -15   2  -9 401.476 109.505  36
 -15   2  -9 206.633 72.4945  41
 -15   2  -9 316.364 107.748  31
 -15  -2  -9 270.759 98.2857  16
 -15  -2   9 426.070 139.336  39
 -15   2   9 116.164 52.7838  30
  15  -2  -9 189.655 76.8225   9
  15   2  -9 220.731 86.9233   9
 -15   2  -9 306.127 96.2855  26
  15  -2 -10 3775.28 313.369   9
 -15   2 -10 3721.74 328.178  31
 -15  -2 -10 3656.60 324.826  16
 -15   2  10 2895.21 252.049  30
  15   2 -10 2745.30 265.480   9
 -15  -2  10 2671.72 290.122  39
 -15  -2 -10 3346.95 309.357  27
 -15   2 -10 3419.18 273.510  26
 -15   2  10 3323.89 302.176  41
 -15  -2 -10 4579.01 370.048  26
 -15   2 -10 3393.74 278.340  36
 -15  -2  11 51.6987 55.2100  39
 -15   2  11 71.5413 59.4276  41
 -15  -2 -11 150.676 83.5813  16
  15  -2 -11 103.526 60.7090   9
 -15   2 -11 4.33706 27.1052  31
  15   2 -11 86.1080 53.9486   9
 -15  -2 -11-91.1852 74.0316  27
 -15  -2 -11 50.2407 47.3338  26
 -15  -2 -12 15532.8 569.786  27
  15  -2 -12 16163.9 606.996   9
 -15   2  12 15312.2 581.056  41
  15   2 -12 13089.8 527.133   9
 -15   2 -12 18610.7 653.197  31
 -15  -2 -12 16533.6 637.289  16
 -15  -2  12 15368.2 625.575  39
 -15  -2 -12 15884.3 618.306  26
 -15  -2 -13 698.081 123.070  26
 -15   2  13 605.163 106.538  41
 -15  -2  13 720.239 127.452  39
 -15   2 -13 640.144 108.180  31
 -15  -2 -13 769.918 130.283  16
  15   2 -13 573.288 100.688   9
  15  -2 -13 735.768 125.004   9
 -16   2   0 10026.1 531.502  31
 -16   2   0 8967.04 455.876  30
 -16   2   0 11090.2 606.591  36
 -16  -2   0 10057.9 541.021  30
 -16  -2   0 8448.76 556.717  40
 -16   2   0 8247.57 439.583  41
 -16  -2   0 8189.55 528.182  28
 -16   2  -1 1950.75 216.774  41
 -16  -2   1 1574.82 245.625  40
 -16  -2  -1 1859.66 266.540  40
 -16   2  -1 2143.24 259.917  40
 -16   2   1 2067.21 271.379  36
 -16   2  -1 1768.30 243.800  31
 -16   2   1 2119.02 240.440  31
 -16  -2  -1 1795.54 269.533  28
 -16   2   1 1800.48 253.374  30
 -16  -2  -1 2443.09 376.465  30
 -16   2   1 1818.01 211.740  41
 -16   2  -1 2356.27 281.263  36
 -16  -2   1 1761.37 254.609  28
 -16   2  -2 14491.2 573.069  41
 -16  -2  -2 14418.3 675.483  28
 -16  -2  -2 11958.1 661.922  40
 -16   2  -2 13586.0 633.217  40
 -16   2   2 15604.3 710.650  36
 -16   2  -2 14706.8 693.521  36
 -16  -2   2 14874.6 729.598  40
 -16   2  -2 13046.2 619.105  31
 -16   2   2 13430.1 619.945  31
 -16   2   2 12736.3 556.434  41
 -16  -2  -2 15506.7 663.277  30
 -16  -2   2 12746.1 601.440  30
 -16   2   2 13685.4 558.853  30
 -16   2  -3 34.5408 26.9833  40
 -16   2  -3 121.688 48.7986  41
 -16  -2  -3 292.115 101.193  40
 -16   2   3 123.678 81.9208  41
 -16  -2   3 47.3196 34.8171  40
 -16   2  -3 102.003 66.6596  36
 -16  -2  -3 346.912 131.259  30
 -16   2   3 180.930 120.270  30
 -16  -2   3 410.280 145.869  30
 -16   2  -3-23.5924 38.0222  31
 -16   2   3 235.041 92.5202  36
 -16  -2  -3 129.080 81.3193  28
 -16   2  -4 7094.27 380.759  41
 -16   2  -4 6545.16 403.454  40
 -16   2  -4 7032.65 461.946  36
 -16  -2  -4 5454.94 435.499  40
 -16  -2   4 7701.67 480.396  39
 -16   2   4 6579.25 440.651  36
 -16   2   4 5608.48 360.966  41
 -16  -2   4 4939.77 398.371  40
 -16   2  -4 6344.35 415.730  31
 -16   2   4 5699.81 345.032  30
 -16  -2   4 7287.69 438.104  30
 -16  -2  -4 4976.12 370.962  28
 -16   2  -4 6414.18 380.076  26
 -16   2  -5 312.729 80.6796  41
 -16  -2   5 366.966 111.539  40
 -16   2  -5 479.296 115.017  31
 -16  -2  -5 487.469 133.713  40
 -16   2  -5 345.924 104.059  36
 -16   2   5 489.289 117.792  36
 -16  -2   5 433.868 115.897  30
 -16   2   5 367.409 97.2383  41
 -16  -2  -5 440.608 108.974  28
 -16  -2   5 520.846 130.492  39
 -16   2  -5 316.292 83.2975  26
 -16   2   6 2955.22 257.060  41
 -16  -2   6 3248.06 291.838  40
 -16   2  -6 3454.43 300.940  36
 -16   2  -6 3317.02 293.538  31
 -16   2   6 3653.23 296.348  36
 -16  -2   6 3277.01 282.167  30
 -16  -2  -6 2721.72 246.737  28
 -16  -2  -6 3464.65 316.418  26
 -16  -2   6 3012.48 297.360  39
 -16  -2   7 255.913 82.3640  39
 -16   2   7 239.016 63.4339  36
 -16   2  -7 377.716 101.003  31
 -16   2  -7 207.045 73.5523  36
 -16  -2   7 176.658 66.9198  30
 -16   2   7 268.277 69.7612  41
 -16  -2  -7 271.281 85.9443  26
 -16   2   8 666.674 111.985  41
 -16   2  -8 655.792 116.276  36
 -16   2  -8 753.258 133.003  31
 -16  -2   8 658.323 115.358  30
 -16  -2  -8 556.054 100.318  27
 -16  -2  -8 593.504 116.992  26
 -16  -2   8 1098.29 166.101  39
 -16  -2   9 39.1556 36.4131  39
 -16   2  -9 57.6355 26.7213  31
 -16  -2   9 0.14387 38.1995  30
 -16  -2  -9-44.2915 56.9911  27
 -16  -2  -9 8.48809 33.9077  26
 -16  -2  10 35.3732 28.6251  39
 -17  -2   0 4.37661 33.1837  40
 -17   2   0-36.3085 40.1903  36
 -17  -2   1 136.456 49.9365  30
 -17  -2  -1 160.052 64.3929  40
 -17  -2   1 101.968 37.5857  40
 -17   2  -1 145.752 58.0773  36
 -17   2   1 124.616 61.4390  36
 -17  -2   1 114.599 47.0497  28
 -17   2  -2-17.6354 29.8941  36
 -17  -2   2 25.8518 31.1545  28
 -17   2  -3 1917.75 196.895  36
   0   3   0 52.7403 41.4394   1
   0  -3   0 31.7961 38.9215  20
   0  -3   0 16.2141 38.6928  43
   0  -3   1-15.7801 52.3511  37
   0  -3   1 41.4869 58.3392  20
   0  -3  -1-2.80333 22.6746  20
   0   3  -1 54.8686 57.6612   1
   0  -3  -1 3.13376 37.2464  43
   0   3   1 85.0373 42.3802   1
   0  -3   1 10.4894 51.5217  43
   0   3  -2 10.9753 31.8941   1
   0  -3   2-34.3918 54.0400  37
   0  -3  -2-29.2641 34.2769  43
   0   3   2-24.2462 35.3697   1
   0  -3  -2 14.8793 24.4505  20
   0  -3   2 16.1387 34.0778  43
   0  -3  -3-4.74055 24.8819  20
   0  -3  -3-13.4853 29.5671  43
   0  -3   3-5.52927 40.1208  43
   0   3   3 6.94065 15.9521  22
   0  -3   3-28.1722 41.8454  37
   0   3   3 38.5157 60.0428   1
   0   3  -3 64.1260 57.2844   1
   0  -3   4 57.1304 47.1969  37
   0  -3  -4 32.3842 68.0711  20
   0  -3  -4-22.3745 42.5135  43
   0   3   4 17.3324 29.2548  22
   0  -3   4-25.4150 51.2200  43
   0   3   4 25.8279 49.7101   1
   0   3   5 43.7239 44.1892   1
   0  -3   5 53.7064 61.3830  37
   0   3   5 16.0162 47.7709  22
   0  -3  -5-74.2882 52.0111  20
   0  -3  -5 37.1954 56.5651  21
   0  -3   5 73.3256 77.0578  43
   0  -3  -6 19.7056 23.3477  21
   0  -3   6-2.89523 78.8980  43
   0   3   6 1.41235 35.3746  22
   0  -3  -6-70.8921 80.1362  20
   0   3   6-28.4135 47.6740   1
   0  -3   7-8.53517 30.9126  22
   0   3   7-87.3508 65.2850  22
   0  -3  -7-37.9254 66.2588  20
   0   3   7 76.7475 98.3013   1
   0  -3   7-36.9096 62.7259  43
   0  -3   8 61.8537 73.6923  43
   0  -3   8 33.5134 36.4247  22
   0   3   8-13.4127 52.7442  22
   0  -3   9-13.1442 96.2014  43
   0   3   9-23.3751 64.2231  22
   0   3  10 31.9081 103.070  22
   0  -3  10 6.41209 44.7457  43
   0   3  11-22.7339 80.2684  22
   0  -3  11 3.48904 41.2711  43
   0   3  12-40.2316 110.078  22
   0  -3  12-43.9254 106.234  43
   0  -3  13 167.744 125.521  43
   0   3  13 70.1338 74.7524  22
   0  -3  14-12.6098 110.339  43
   0   3  14-25.6222 51.9161  22
   0  -3  15 75.7839 81.9557  43
   0   3  15-36.5853 52.8950  22
   0  -3  16 0.61300 37.2684  24
   0  -3  16-18.9469 47.4230  43
   0  -3 -16 95.5992 94.1815  10
   0  -3  16-21.7950 41.3207  34
   0   3  16-155.684 149.037  22
   0   3 -16-17.1783 28.9585  41
   0  -3  17-24.0362 43.3534  34
   0   3 -17 82.2116 90.2130  41
   0  -3 -17 108.652 101.836   3
   0  -3  17 76.8771 69.4852  24
   0  -3 -17-25.7476 79.5221  10
   0   3 -17-0.52302 33.5114  31
   0  -3  18-2.74731 60.7674  24
   0  -3  18 33.9144 62.2268  34
   0  -3 -18 96.2533 89.5582   3
   0  -3 -18-44.6621 103.767  10
   0   3 -18 0.75751 47.9950  31
   0   3 -18 71.9396 59.7030  41
   0  -3  19 5.35540 53.4497  24
   0   3 -19-64.9191 57.7945  41
   0  -3 -19-2.21745 70.4854   3
   0   3 -19-82.2192 58.6849  31
   0  -3  19-16.7756 77.6501  34
   0  -3 -19-31.5397 76.6311  10
   0   3 -20-17.4855 41.3989  31
   0  -3  20-62.4967 74.9465  24
   0   3 -20 31.1176 54.8073  41
   0  -3 -20-30.9223 45.5346   3
   0  -3  20 113.625 109.588  34
   0  -3 -20-106.135 96.7489  10
   0  -3  21 9.14770 58.3257  24
   0  -3  21-19.0055 45.2717  34
   0  -3 -21 54.0782 116.603  10
   0   3 -21 51.8929 80.3704  31
   0   3 -21 31.2735 50.8916  41
   0  -3 -21 9.03641 62.5780   3
   0   3 -22 67.1909 69.1919  41
   0  -3  22 56.2848 97.2677  24
   0  -3 -22-29.8921 96.3190  10
   0   3  22 86.4762 98.1363  12
   0  -3  22-41.4333 74.6454  34
   0   3 -22 40.0188 41.0676  31
   0  -3 -22 22.1271 67.6735   3
   0  -3  23 27.8061 64.3427  24
   0   3 -23 39.1402 44.5749  31
   0   3  23 69.9863 103.951  12
   0  -3  23-28.9639 64.1399  34
   0  -3 -23 24.7469 50.5188  10
   0   3  24 42.1859 68.4645  12
   0  -3  24-58.0909 66.3699  24
   0  -3  24 32.6991 48.2666  34
   0  -3 -24-17.4568 58.1886  10
   0  -3  25-13.2766 33.0865  24
   0  -3  25 40.3703 41.6880  34
   0   3  25-82.4529 53.6137  12
   0  -3 -25-9.32348 38.2994  10
   0  -3 -26-38.6554 42.6797  18
   0  -3 -26-39.4006 41.8962  10
   0   3 -26-53.4437 39.1170   3
   0   3  26-86.4083 73.3957  12
   0   3  27-12.3485 49.3893  12
   0  -3 -27 37.1383 44.2010  10
   0   3 -27 31.1091 38.0851   3
  -1  -3   0 81.6313 60.2728  43
  -1  -3   0 38.0172 31.9921  20
   1   3   0-1.59710 30.2956   1
   1  -3   0 7.63087 21.6509  20
  -1   3   0-11.5527 30.8113   1
   1  -3   0 10.2088 32.0170  43
  -1  -3   0-3.48850 62.0767  37
  -1   3   1 5593.80 436.426   1
   1  -3   1 6897.96 417.164  20
  -1  -3   1 6079.94 463.437  37
   1   3   1 6085.37 401.925   1
   1   3   1 4728.70 149.208  22
  -1  -3   1 5923.69 436.512  43
   1  -3  -1 6149.77 458.831  43
   1   3  -1 5758.01 354.745   1
   1  -3   1 5887.20 488.557  43
  -1  -3  -1 7613.01 535.513  37
  -1  -3   1 4704.55 412.585  20
  -1  -3  -1 6461.61 493.050  20
  -1   3  -1 5668.47 427.977   1
  -1  -3  -1 5583.85 391.290  43
   1  -3  -1 5385.10 391.569  20
  -1  -3  -2 18408.5 835.856  20
  -1   3   2 16020.4 779.918   1
  -1  -3   2 16497.3 767.073  43
   1  -3   2 19643.5 877.725  43
  -1  -3   2 14152.7 340.506  42
   1   3   2 16195.6 698.477   1
   1  -3  -2 13781.3 653.791  20
  -1  -3   2 16746.5 765.873  37
   1   3  -2 15273.3 578.405   1
   1   3   2 15574.2 450.888  22
  -1   3  -2 19233.6 809.088   1
  -1  -3  -2 17501.7 666.690  43
   1   3   3 28908.6 766.276  22
  -1   3   3 30475.6 602.722  42
  -1   3   3 29591.4 1103.23   1
  -1  -3  -3 30850.3 1114.20  20
  -1  -3   3 34753.6 1121.47  37
  -1  -3   3 30976.1 1105.75  43
  -1  -3  -3 26675.7 808.262  43
   1  -3   3 29830.1 1118.50  43
  -1  -3   3 30353.6 677.480  42
  -1  -3  -3 30454.5 1012.87  21
   1  -3   3 28835.2 964.701  37
  -1   3  -3 34232.3 1090.19   1
   1   3   3 30949.7 1032.40   1
   1  -3  -3 34198.8 1091.42  20
   1   3   4 27277.4 843.977  22
   1  -3   4 26929.3 1092.07  43
  -1  -3  -4 24185.3 746.786  43
  -1  -3   4 29143.8 778.426  42
   1  -3  -4 26988.8 1006.41  20
  -1   3   4 27355.1 1107.45   1
  -1  -3   4 34230.5 1136.60  37
   1  -3   4 32893.6 1007.55  37
  -1  -3  -4 27191.3 928.988  21
   1   3   4 28989.8 1057.02   1
  -1  -3  -4 22785.3 1000.25  20
  -1  -3   4 28616.5 1107.96  43
  -1   3   5 11772.9 765.472   1
  -1  -3   5 11058.6 711.747  43
  -1  -3  -5 10385.9 451.783  43
   1   3   5 9921.63 564.758  22
  -1  -3  -5 10305.5 563.792  21
   1  -3   5 9763.05 543.138  37
  -1   3   5 9979.89 555.066  22
   1   3   5 10886.7 673.944   1
   1  -3  -5 8946.96 620.967  20
   1  -3   5 10873.4 698.563  43
   1   3   6 42515.0 1290.23  22
  -1   3   6 47064.0 1582.94   1
   1  -3  -6 43886.0 1455.87  20
  -1  -3  -6 45216.9 1148.26  21
  -1  -3   6 46251.6 1532.18  43
   1  -3  -6 43261.2 1004.79  21
   1  -3   6 41819.6 1052.62  22
   1  -3   6 42571.3 1175.26  37
   1  -3   6 43375.4 1461.98  43
  -1   3   6 45136.5 1318.70  22
   1  -3   7 1210.70 197.166  22
  -1   3   7 1446.14 301.928   1
  -1  -3  -7 1469.92 203.726  21
  -1  -3  -7 1306.89 280.272  20
   1   3   7 1205.35 235.902  22
  -1  -3   7 1522.03 294.518  43
   1  -3   7 1513.08 283.334  43
  -1   3   7 1437.28 252.374  22
  -1  -3  -8 16126.1 1027.32  20
  -1   3   8 17356.6 1046.94   1
  -1  -3   8 17319.9 1005.02  43
   1  -3   8 15689.0 943.673  43
  -1  -3   8 14872.1 763.559  22
   1  -3   8 15129.8 769.315  22
   1   3   8 13317.7 814.915  22
  -1   3   8 17819.2 955.103  22
  -1  -3  -9 21164.0 1228.13  20
   1  -3   9 24898.8 1245.68  43
  -1   3   9 18330.0 1045.70  22
  -1  -3   9 24835.9 1256.37  43
   1   3   9 20715.1 1081.22  22
  -1   3   9 25014.9 1328.65   1
  -1   3  10 14156.2 971.536  22
  -1  -3 -10 20811.5 1277.34  20
   1   3  10 17210.4 1042.01  22
   1  -3  10 19318.9 1133.16  43
  -1   3  10 16699.1 1143.22   1
  -1  -3  10 17291.3 1091.94  43
  -1  -3 -11 67877.5 2423.59  20
   1  -3  11 66543.1 2219.16  43
  -1  -3  11 65729.3 2238.80  43
  -1   3  11 61227.3 2143.13  22
  -1   3  11 63109.5 2320.87   1
   1   3  11 59272.9 2068.74  22
  -1  -3 -12 4615.26 660.604  20
   1   3  12 7572.45 774.838  22
  -1  -3  12 6673.04 736.491  43
  -1   3  12 5085.36 649.575  22
  -1   3  12 6271.72 762.196   1
   1  -3  12 6498.73 712.609  43
   1   3  13 30647.3 1633.30  22
  -1  -3  13 34041.3 1732.89  43
  -1   3  13 32978.0 1827.40   1
  -1   3  13 27827.8 1597.15  22
   1  -3  13 32428.7 1663.83  43
   1  -3  14-94.5179 39.2443  43
  -1   3  14-52.9436 66.1704  22
   1   3  14 75.1032 88.5251  22
  -1  -3  14 104.302 108.336  43
  -1   3  14 93.4018 129.677   1
  -1  -3 -14 10.2921 114.086  20
   1  -3  15 29990.3 1725.16  43
   1   3  15 26206.0 1656.20  22
  -1  -3 -15 29019.8 1842.69  20
  -1  -3  15 30179.0 1775.88  43
  -1   3  15 25106.9 1633.48  22
  -1   3  15 29244.9 1864.12   1
  -1   3 -16 807.805 190.013  41
   1  -3  16 720.307 190.445  34
   1   3 -16 553.243 154.442  41
  -1  -3  16 736.535 173.797  24
   1  -3  16 808.937 186.496  24
  -1   3  16 582.637 259.001  22
   1   3  16 640.193 262.342  22
  -1  -3  16 662.934 276.708  43
  -1  -3 -16 751.296 306.745  20
   1   3 -16 714.832 261.497   2
  -1  -3  16 706.780 163.968  34
  -1   3  16 750.387 312.556   1
  -1  -3 -16 792.310 198.966   3
   1  -3 -16 563.180 151.967  10
  -1  -3 -16 366.757 127.142  10
   1  -3  16 796.402 319.972  43
  -1   3 -17 19165.5 940.756  41
   1   3 -17 17570.5 888.986  41
   1  -3  17 18652.3 916.642  24
  -1  -3 -17 17339.8 928.414   3
  -1  -3 -17 21854.3 1048.85  10
  -1   3 -17 15708.0 839.942  31
  -1  -3  17 17895.6 910.348  34
   1  -3  17 18893.3 943.132  34
   1  -3 -17 15619.7 834.379   3
   1   3 -17 15433.0 823.132  31
  -1  -3  17 18392.3 911.561  24
   1  -3 -17 17598.6 940.289  10
  -1  -3 -18 589.977 162.879   3
  -1  -3  18 558.802 158.210  24
   1  -3  18 449.576 134.687  24
  -1  -3 -18 436.010 152.086  10
  -1  -3  18 669.461 194.412  34
   1   3 -18 503.302 173.058  41
   1  -3  18 546.710 167.416  34
   1   3 -18 343.710 112.405  31
  -1   3 -18 472.898 165.889  41
   1  -3 -18 499.106 155.534   3
   1  -3 -18 260.706 96.5405  10
  -1   3 -18 413.856 139.260  31
  -1  -3  19 269.505 104.360  24
   1  -3  19 318.183 129.300  24
   1   3 -19 273.988 117.371  41
  -1   3 -19 479.948 166.503  41
   1  -3 -19 238.347 107.535   3
   1  -3  19 374.471 152.195  34
   1  -3 -19 247.455 113.106  10
  -1  -3 -19 373.513 122.313   3
  -1  -3 -19 317.608 141.985  10
   1   3 -19 319.073 121.640  31
  -1   3 -19 316.237 130.239  31
  -1  -3  19 381.124 137.839  34
  -1   3  20 3731.04 445.013  12
  -1  -3 -20 2859.55 382.321   3
  -1  -3  20 3433.06 409.151  34
   1  -3 -20 2870.39 389.755  10
  -1   3 -20 3048.71 387.330  41
  -1  -3 -20 2872.42 387.637  10
   1   3 -20 2807.07 361.404  31
  -1   3 -20 2922.98 370.621  31
   1  -3  20 3094.85 368.028  24
   1  -3  20 3051.67 388.450  34
   1  -3 -20 3442.66 393.593   3
  -1  -3  20 3382.62 394.634  24
   1   3 -20 3232.55 400.018  41
  -1   3 -21 534.277 153.764  41
  -1  -3  21 559.237 167.532  24
   1  -3  21 709.258 179.073  24
  -1  -3  21 734.893 186.096  34
  -1   3  21 737.005 211.623  12
   1  -3 -21 559.029 156.937   3
  -1  -3 -21 609.664 170.153   3
  -1  -3 -21 695.780 188.401  35
  -1  -3 -21 461.069 172.852  10
  -1   3 -21 543.357 177.711  31
   1   3 -21 562.366 163.450  41
   1  -3 -21 409.507 122.365  10
   1   3 -21 506.666 166.570  31
   1  -3  21 830.441 201.553  34
  -1  -3  22 373.224 112.104  24
  -1   3 -22 261.460 134.119  41
  -1   3  22 489.512 171.385  12
   1  -3 -22 337.412 132.270   3
  -1  -3 -22 313.320 113.185  35
  -1  -3 -22 418.997 148.758   3
  -1  -3 -22 335.857 128.430  10
  -1  -3  22 318.160 118.188  34
   1  -3 -22 338.375 130.823  10
   1   3 -22 357.039 133.724  31
   1  -3  22 392.175 144.631  34
  -1   3 -22 430.474 140.771  31
   1  -3  22 503.212 152.955  24
  -1   3 -23 2752.34 342.051  41
  -1  -3  23 2900.30 339.413  24
   1  -3  23 2862.77 322.400  24
  -1   3  23 2880.64 382.275  12
   1   3  23 3263.27 420.833  12
  -1  -3  23 2925.40 357.542  34
   1  -3 -23 2344.65 332.493  10
  -1  -3 -23 2668.98 353.730  10
  -1  -3 -23 2827.36 317.015  35
  -1   3 -23 2808.90 336.286  31
   1  -3  23 3181.74 369.405  34
  -1  -3  24 196.704 92.1432  24
   1  -3  24 55.7118 35.5531  24
  -1   3  24 138.539 91.3371  12
   1   3  24 118.633 125.688  12
   1  -3  24 104.567 73.6251  34
  -1  -3 -24 162.477 68.0609  10
   1  -3 -24 282.157 87.1616  10
  -1   3 -24 189.016 71.6932  31
  -1  -3  24 109.101 54.1154  34
  -1  -3 -25 41.3573 47.0967  10
  -1  -3  25 108.136 68.2708  24
  -1   3  25 77.8414 55.7120  12
   1   3  25 61.0893 68.8064  12
   1  -3 -25-23.6992 40.0256  10
   1  -3 -25-43.1295 48.5172  18
   1  -3  25 50.1060 51.9725  34
  -1  -3  26 54.9856 43.4026  24
  -1   3  26-34.4969 55.1561  12
  -1   3 -26 61.3299 59.2383   3
   1   3  26 50.1326 65.1424  12
   1   3 -26 35.8182 36.2318   3
   1  -3 -26-19.5159 38.5343  10
  -1  -3 -26-14.6085 28.7187  10
  -1  -3 -27 17.7124 28.4483  18
  -1   3  27-2.18537 34.5947  12
   1   3  27-48.8460 53.3449  12
   1   3 -27 61.9413 47.5282   3
  -1   3 -27 16.8403 25.0216   3
  -1  -3  27 68.3176 44.7632  11
   1  -3 -27-20.9255 22.7680  10
  -2  -3   0 79805.7 1798.60  37
   2  -3   0 62991.5 1426.79  23
  -2  -3   0 75729.5 1880.87  19
   2   3   0 63830.3 1129.76   1
  -2  -3   0 72493.8 1774.35  21
  -2   3   0 78178.0 1786.59   1
   2  -3   0 68575.0 1231.57  20
  -2  -3   0 54823.0 1552.29  20
  -2  -3   0 57617.8 1381.02  43
   2  -3   1 23123.8 909.978  23
   2  -3  -1 24710.2 801.260  23
  -2  -3   1 21370.4 859.869  43
  -2  -3  -1 21815.2 779.714  43
   2  -3   1 25284.9 1016.92  43
  -2   3   1 20590.6 447.944  42
  -2  -3   1 19730.2 563.453  42
  -2  -3  -1 22553.1 970.321  20
  -2  -3   1 17300.3 880.075  21
  -2  -3   1 27974.5 1096.71  20
  -2  -3   1 21186.7 966.487  19
   2   3  -1 19486.3 546.638   1
  -2  -3  -1 24892.8 994.352  21
   2   3   1 19815.5 666.529   1
   2  -3  -1 22364.3 726.158  20
  -2   3  -1 25893.4 1009.87   1
  -2  -3  -1 21329.5 935.842  37
  -2  -3   1 27351.3 1043.44  37
  -2   3   1 25369.6 1015.89   1
  -2  -3  -2 36894.4 1201.58  21
  -2   3   2 43062.1 1365.61   1
   2  -3  -2 40584.9 937.293  23
   2  -3   2 34693.0 1215.00  23
  -2  -3   2 33501.7 1129.68  43
  -2  -3  -2 33174.3 903.417  43
  -2  -3   2 36528.8 857.188  42
  -2   3   2 32211.5 683.784  42
  -2  -3  -2 37073.7 1234.21  37
   2   3   2 35466.5 849.559  22
  -2  -3  -2 37537.9 1273.07  20
   2  -3  -2 33850.2 957.598  20
  -2  -3   2 37204.1 1239.71  37
  -2   3  -2 42030.2 1289.68   1
   2   3   2 36354.7 1000.78   1
  -2  -3   2 35139.1 1228.22  19
   2  -3   2 35347.8 1273.15  43
  -2  -3  -3 88407.0 1941.11  37
   2   3   3 85987.9 1506.73  22
   2  -3   3 83137.6 2007.96  23
  -2   3   3 96054.4 2137.83   1
   2  -3   3 89463.1 2077.99  43
  -2  -3   3 84630.2 1912.94  43
   2  -3   3 84470.4 1258.08  22
  -2   3   3 83984.7 1314.74  42
  -2  -3  -3 85804.4 1379.29  43
  -2   3  -3 108019. 2119.48   1
   2  -3  -3 83167.6 1657.74  20
  -2  -3   3 89970.7 1945.90  19
   2   3   3 85720.8 1709.92   1
  -2  -3  -3 79995.6 1785.66  21
  -2  -3   4 55.4794 75.2396  43
   2  -3   4-39.6731 58.4571  37
   2  -3   4-18.7623 83.3304  23
   2  -3   4 49.4287 82.7263  43
  -2  -3   4-20.3574 20.9586  42
  -2   3   4 61.8497 47.7115  42
   2   3   4-19.0083 23.0934  22
  -2   3   4 64.1374 90.0134   1
  -2  -3  -4 164.325 103.654  21
  -2  -3  -4 69.3641 113.221  20
  -2   3  -4-0.79015 46.7392   1
   2  -3  -4 36.9076 63.0203  20
   2   3   4 75.2264 63.8943   1
   2  -3   4 3.91760 27.6287  22
  -2  -3  -4-0.80589 48.6081  37
   2  -3   5 4825.20 513.304  23
   2  -3   5 4986.61 347.406  22
   2   3   5 4641.05 399.972  22
  -2  -3   5 6110.63 440.847  42
  -2   3   5 4461.06 349.528  42
  -2   3   5 5531.88 556.357   1
   2  -3   5 5091.27 506.276  43
  -2  -3   5 5322.76 509.587  43
  -2  -3  -5 3524.58 395.320  37
  -2  -3  -5 4711.64 478.669  20
   2  -3   5 4634.69 362.036  37
  -2  -3  -5 4783.99 407.828  21
   2  -3  -5 5171.26 453.630  20
  -2  -3  -6 1610.16 241.141  21
  -2   3   6 1861.42 327.958   1
   2  -3   6 2056.84 360.822  23
  -2  -3   6 2296.32 350.826  43
   2  -3   6 1968.19 319.932  43
   2  -3   6 1842.74 234.486  22
   2   3   6 1844.87 271.124  22
  -2  -3  -6 2445.53 384.513  20
  -2  -3  -6 2043.48 307.356  37
   2  -3   6 2004.67 235.580  37
  -2  -3  -7 24459.8 1085.44  37
   2  -3   7 30360.8 1412.03  23
   2  -3   7 24593.0 938.015  22
   2   3   7 24676.1 1067.79  22
  -2  -3  -7 24471.2 1216.26  20
   2  -3   7 27222.5 1214.42  43
  -2  -3  -7 24979.2 944.373  21
  -2  -3   7 30758.3 1324.63  43
  -2   3   7 26945.1 1287.34   1
  -2   3   8 18071.5 999.942  22
   2  -3   8 17792.4 866.174  22
   2   3   8 16381.3 930.572  22
   2  -3   8 18914.0 1049.10  43
  -2   3   8 19585.7 1148.18   1
  -2  -3  -8 18111.0 943.064  37
  -2  -3   8 20288.3 1124.63  43
   2   3   9 96121.9 2432.30  22
  -2  -3   9 109911. 2766.72  43
   2  -3   9 105468. 2642.29  43
  -2   3   9 96878.5 2515.70  22
  -2  -3  -9 94880.5 2256.42  37
  -2   3   9 101272. 2784.55   1
  -2   3  10 12625.0 938.144  22
   2  -3  10 12422.2 919.477  43
  -2  -3  10 13705.6 1003.69  43
   2   3  10 10602.7 845.397  22
  -2  -3 -10 13788.2 1071.08  20
  -2   3  10 13335.7 1037.61   1
   2  -3  11 23850.9 1322.48  43
  -2   3  11 19734.8 1237.01  22
   2   3  11 20308.2 1204.08  22
  -2  -3  11 21893.3 1317.20  43
  -2  -3 -11 19930.4 1315.10  20
  -2  -3 -11 24944.2 1154.41  37
  -2   3  11 19844.3 1324.67   1
  -2  -3 -12 6844.55 796.939  20
  -2  -3  12 6574.22 674.262  21
  -2   3  12 5043.97 655.841  22
  -2  -3  12 6313.68 737.688  43
   2   3  12 5858.91 684.692  22
  -2   3  12 5471.65 730.086   1
   2  -3  12 5759.46 665.401  43
  -2  -3 -13 280.243 173.419  20
  -2   3  13 288.369 202.450  22
  -2  -3  13 206.213 96.8951  43
   2  -3  13 270.926 145.656  43
   2   3  13 208.582 127.154  22
  -2   3  13 304.347 204.636   1
   2  -3  14 422.275 161.136  43
  -2  -3  14 228.710 128.768  43
   2   3  14 294.171 186.813  22
  -2  -3 -14 271.289 205.087  20
  -2   3  14 267.561 173.943  22
  -2   3  14 369.716 221.404   1
   2  -3  15 315.312 164.182  43
  -2  -3  15 573.592 260.726  43
  -2   3  15 259.179 119.403  22
   2   3  15 213.714 151.335  22
   2   3 -15 512.808 234.960   2
  -2  -3 -15 456.819 228.255  20
  -2   3  15 311.329 201.252   1
   2   3  16 701.930 278.300  22
  -2   3  16 1152.44 387.259   1
  -2  -3  16 800.399 191.206  24
   2  -3  16 1096.22 339.854  43
   2  -3  16 1003.17 202.826  24
  -2   3  16 810.304 315.763  22
  -2  -3 -16 720.543 312.601  20
  -2   3 -16 704.923 184.077  31
   2  -3  16 1101.35 219.652  34
  -2  -3  16 794.040 174.177  34
  -2  -3 -16 868.929 206.589  10
   2  -3 -16 940.103 214.304  10
  -2   3 -16 1053.40 220.421  41
   2   3 -16 1032.44 199.248  41
  -2  -3 -16 2123.49 352.109  27
   2   3 -16 1126.75 344.942   2
  -2  -3 -16 1105.38 232.900   3
   2  -3  17 5450.19 504.747  34
  -2   3 -17 5749.21 522.370  41
   2  -3  17 5684.89 495.522  24
   2   3 -17 4823.66 460.562  41
  -2  -3  17 4382.11 453.595  34
  -2  -3 -17 5379.42 529.801  10
   2   3 -17 5882.35 509.579  31
  -2   3 -17 6214.42 533.431  31
  -2   3  17 5887.53 549.259  12
   2  -3 -17 6183.73 565.224  10
  -2  -3  17 5364.88 495.542  24
  -2  -3 -17 4482.84 474.920   3
   2  -3 -17 5380.31 478.802   4
  -2  -3  18 986.877 215.699  24
   2  -3  18 1055.01 210.701  24
  -2   3  18 1103.31 257.198  12
   2  -3 -18 836.710 199.142   4
  -2   3 -18 942.416 209.544  41
  -2  -3 -18 881.743 225.120  10
  -2  -3  18 1018.01 226.189  34
   2  -3  18 1102.85 223.637  34
   2   3 -18 1027.24 209.037  41
  -2  -3 -18 1014.30 246.242   3
   2  -3 -18 1124.96 247.142  10
   2   3 -18 831.101 204.849  31
  -2   3 -18 879.096 199.639  31
  -2  -3  19 33865.3 1287.77  24
   2  -3  19 32508.5 1202.21  24
  -2   3  19 36523.3 1398.52  12
  -2  -3 -19 28717.5 1258.90  10
  -2  -3 -19 35278.2 1357.45   3
   2  -3  19 32483.6 1268.35  34
   2   3 -19 28451.0 1148.68  31
  -2   3 -19 29552.2 1192.82  31
  -2   3 -19 31511.2 1270.01  41
  -2  -3  19 31760.2 1257.31  34
   2   3 -19 27942.8 1156.28  41
   2  -3 -19 36825.5 1398.91  10
  -2  -3  20 2554.38 348.529  24
   2  -3  20 2456.43 324.367  24
  -2   3 -20 2434.87 355.476  41
  -2   3 -20 2605.60 348.744  31
   2  -3 -20 2621.88 370.801  10
  -2   3  20 2617.12 372.740  12
   2   3 -20 2360.40 326.214  31
  -2  -3 -20 2057.31 337.781  10
  -2  -3  20 2325.47 334.195  34
   2  -3  20 2866.19 376.977  34
  -2  -3 -20 2103.45 330.663   3
  -2  -3  21 335.306 134.619  24
  -2   3 -21 246.228 133.667  41
   2  -3  21 249.998 104.433  24
  -2   3  21 333.867 149.653  12
  -2  -3 -21 238.882 135.153  10
  -2  -3 -21 191.794 87.6745   3
   2  -3  21 234.019 114.273  34
   2  -3 -21 190.834 91.9437  10
  -2   3 -21 229.193 105.948  31
  -2  -3  21 234.148 114.187  34
  -2   3 -22 1166.94 226.148  41
  -2  -3  22 1272.09 234.279  24
   2  -3  22 1090.75 201.065  24
  -2   3  22 868.254 198.252  12
  -2  -3 -22 994.131 223.091  35
   2  -3  22 1497.18 250.011  34
  -2  -3 -22 1135.06 231.993   3
  -2  -3  22 991.208 210.583  34
  -2  -3 -22 1220.21 241.937  10
   2  -3 -22 1217.94 247.167  10
  -2   3 -22 1224.63 237.066  31
  -2  -3  23 2252.09 297.049  24
  -2   3  23 1988.24 297.118  12
   2  -3  23 2544.61 319.887  34
   2  -3 -23 2021.06 304.899  10
  -2  -3 -23 2133.31 295.367  35
  -2   3 -23 2298.17 307.423  31
  -2  -3 -23 1916.71 287.810  10
  -2  -3  23 2333.81 316.447  34
  -2   3 -23 2452.53 326.920  41
  -2   3 -24 954.044 192.207  31
  -2  -3 -24 1013.92 190.647  10
  -2  -3  24 907.650 183.908  24
   2   3  24 895.342 226.178  12
  -2   3 -24 891.650 178.257  41
  -2  -3 -24 879.903 185.036  35
   2  -3 -24 1041.42 215.523  10
   2  -3  24 947.705 189.610  34
  -2   3  24 906.639 190.184  12
   2  -3 -25 5520.47 447.599  10
  -2  -3  25 6427.22 438.321  24
  -2   3  25 7586.20 513.904  12
   2   3  25 7343.09 521.457  12
  -2   3 -25 7257.47 486.311   3
  -2  -3 -25 6921.54 460.652  10
   2  -3  25 6777.35 455.884  34
  -2  -3 -25 6418.52 427.830  35
  -2   3 -25 5786.85 428.700  31
  -2  -3 -26 862.291 143.098  10
   2  -3 -26 1015.41 173.192  10
   2   3 -26 1066.75 171.832   3
  -2  -3  26 969.649 152.763  24
  -2   3 -26 805.204 146.540   3
  -2  -3  26 904.709 180.446  11
  -2   3  26 829.650 157.936  12
   2   3  26 765.169 157.195  12
  -2   3 -27 9690.23 454.528   3
  -2   3  27 9380.10 463.815  12
   2   3  27 8218.80 438.093  12
   2   3 -27 9267.04 425.565   3
   2  -3 -27 7692.94 408.237  10
  -2  -3 -27 6766.85 392.530  18
  -2  -3  27 8664.00 451.574  11
  -3  -3   0 26.7494 87.6407  37
   3  -3   0-10.9014 34.9254  23
  -3   3   0-16.0461 63.1263   1
  -3  -3   0 42.2828 45.2581  43
  -3   3   0-18.6576 29.7700  42
  -3  -3   0-3.82243 38.9372  42
  -3  -3   0-29.4725 58.7663  21
  -3  -3   0 72.5470 91.7751  20
  -3  -3   0-29.8738 47.2973  19
  -3  -3   1 331.098 127.484  21
   3   3   1 439.322 84.1751   1
   3  -3  -1 457.954 88.5924  20
  -3   3  -1 521.638 169.548   1
   3  -3   1 484.605 148.099  23
   3  -3  -1 582.541 141.360  23
  -3  -3   1 452.075 113.468  42
  -3  -3  -1 515.513 150.959  21
  -3  -3   1 486.323 137.607  43
  -3   3   1 449.200 98.3929  42
  -3  -3  -1 528.094 150.550  20
  -3  -3  -1 454.074 149.541  37
  -3  -3  -1 471.891 173.395  19
  -3   3   1 573.502 169.774   1
  -3  -3   1 431.165 158.924  19
  -3  -3  -1 414.643 100.492  43
  -3  -3  -2 12215.0 725.892  21
  -3  -3   2 12477.4 610.330  42
   3  -3   2 12660.5 763.872  23
   3   3   2 10893.0 501.263   1
   3  -3  -2 13006.5 628.420  23
  -3   3  -2 14195.7 793.196   1
  -3  -3  -2 10726.0 487.289  43
  -3  -3  -2 13380.9 850.354  19
  -3   3   2 11644.2 534.263  42
  -3  -3  -2 15039.1 884.324  20
   3  -3  -2 11574.8 510.360  20
  -3  -3   2 11301.6 732.129  19
  -3  -3   2 11418.6 756.387  21
  -3  -3  -2 14646.7 808.854  37
   3  -3   2 13247.8 803.161  43
  -3  -3   2 11743.4 684.497  43
  -3   3   2 13634.9 814.217   1
  -3  -3   3 28.9854 41.5729  43
   3  -3   3-34.1522 65.3570  23
  -3  -3   3 44.2924 55.7874  42
   3  -3   3 37.0449 50.7472  43
  -3  -3   3-18.3163 82.8342  21
  -3  -3  -3-17.6884 46.9962  20
   3  -3  -3-9.12419 37.3879  20
   3  -3  -3-14.7884 35.5319  23
  -3  -3  -3 48.9959 42.7434  19
  -3  -3  -3 0.41934 43.7078  37
   3   3   3-3.64418 35.8769   1
  -3   3   3 33.8500 52.0616  42
  -3  -3   3-22.6751 52.0025  19
  -3   3   3 83.3871 73.4407   1
  -3   3  -3 9.11552 56.3681   1
  -3  -3  -3 54.4242 74.3227  21
  -3  -3   4 51.5259 25.7756  42
  -3  -3  -4 32.1907 70.8562  37
  -3  -3  -4 123.620 111.238  19
  -3  -3   4-28.9802 44.8677  21
  -3   3   4-20.2236 86.4682   1
   3  -3   4 19.3296 51.0091  23
  -3   3   4 31.8507 44.9574  42
  -3  -3  -4 148.549 102.202  21
   3  -3  -4 70.3920 56.7681  20
  -3  -3   4 69.3995 85.8027  19
  -3  -3   4 47.3589 71.9213  43
  -3   3  -4-19.0241 60.8571   1
  -3  -3  -4 5.85360 40.9596  20
   3  -3   4-9.47423 59.3752  43
  -3   3   5 45810.7 1636.48   1
  -3  -3   5 40662.4 1274.01  42
   3  -3   5 44298.0 1642.12  23
   3  -3   5 39721.5 1487.13  43
  -3  -3   5 41160.7 1488.90  43
   3   3   5 36674.3 1206.53  22
  -3  -3  -5 40621.9 1351.18  21
  -3  -3   5 43036.0 1581.16  21
  -3  -3   5 39466.1 1309.82  19
  -3  -3  -5 53390.8 1585.07  37
   3  -3   5 38895.9 1067.78  37
  -3   3   5 37336.5 1147.27  42
  -3  -3  -5 33117.7 1371.29  20
  -3  -3   6 71329.6 2072.66  21
   3  -3   6 62070.9 2048.42  23
  -3  -3   6 66190.3 1980.24  43
  -3   3   6 58851.3 1553.08  42
  -3  -3  -6 70041.5 2030.26  20
  -3  -3   6 57080.3 1540.99  19
  -3   3   6 65937.8 2034.69   1
   3  -3   6 57154.4 1822.09  43
   3  -3   6 59459.3 1475.16  22
  -3  -3  -6 51489.0 1607.97  37
  -3  -3   6 68853.5 1805.87  42
  -3  -3  -6 57756.3 1604.66  21
   3   3   6 62063.5 1680.83  22
   3  -3   7 1049.91 193.703  22
   3  -3   7 1316.23 308.268  23
  -3  -3   7 1252.39 296.876  43
   3  -3   7 1190.08 275.054  43
   3   3   7 1391.51 266.222  22
  -3  -3   7 1121.49 232.065  42
  -3   3   7 1162.57 231.366  42
  -3  -3  -7 1135.77 274.965  20
  -3  -3   7 1560.54 310.213  21
  -3   3   7 1160.82 282.954   1
  -3  -3  -7 1189.34 242.300  37
  -3  -3   8 942.932 234.919  42
  -3  -3  -8 851.157 196.260  37
   3  -3   8 1411.26 306.254  23
   3  -3   8 1231.99 241.410  22
  -3  -3   8 1446.43 311.884  43
   3  -3   8 1047.68 248.601  43
   3   3   8 1228.03 254.921  22
  -3  -3   8 1375.92 292.936  21
  -3  -3  -8 1297.56 286.905  20
  -3   3   8 1441.84 329.334   1
  -3   3   9 113.766 96.1597   1
   3  -3   9 316.530 138.778  43
   3   3   9 241.126 104.543  22
  -3  -3  -9 119.270 112.757  20
  -3  -3   9 330.853 144.433  21
  -3  -3   9 305.644 169.392  43
  -3  -3  -9 146.840 77.4064  37
   3  -3   9 234.476 161.689  23
  -3  -3 -10 1684.11 384.029  20
  -3   3  10 1798.49 389.414   1
   3  -3  10 1923.70 408.604  23
  -3  -3  10 2211.62 413.217  43
   3  -3  10 1919.33 365.659  43
  -3  -3 -10 1500.38 273.762  37
   3   3  10 2122.14 384.085  22
  -3  -3  10 2202.99 378.579  21
  -3  -3  11 8280.11 835.570  43
   3  -3  11 7152.50 728.378  43
  -3  -3  11 7391.40 705.882  21
  -3  -3 -11 5761.58 732.423  20
  -3   3  11 7961.26 868.252   1
   3   3  11 7010.78 737.473  22
   3   3  12 4050.98 584.931  22
  -3  -3  12 3725.43 582.957  43
   3  -3  12 3553.29 535.421  43
  -3   3  12 4228.12 651.539   1
  -3  -3 -12 4445.78 663.093  20
  -3  -3  12 3697.82 499.165  21
  -3  -3  13 314.546 213.341  43
   3  -3  13 213.893 124.653  43
   3   3  13 204.209 112.072  22
  -3  -3 -13 182.480 162.049  20
  -3   3  13 288.474 174.204   1
  -3  -3  14-9.71955 100.824  43
   3  -3  14-31.8416 68.6560  43
   3   3  14 105.418 98.7607  22
  -3  -3 -14 181.655 180.657  20
   3   3 -14-21.6399 76.6739   2
  -3   3  14-25.5480 156.126   1
  -3   3  15 2.72285 59.8005   1
  -3  -3  15-11.1809 64.0569  24
   3  -3  15-35.8194 94.9209  43
   3   3  15-80.6558 115.147  22
   3   3 -15 174.227 135.721   2
  -3  -3 -15 133.588 102.241  20
  -3   3 -15 49.7159 52.2458  41
  -3  -3 -15 6.08251 77.7584   3
   3  -3  16 62.6454 84.2810  34
  -3  -3  16 48.7814 58.1720  24
   3  -3  16 50.4230 61.1601  24
  -3   3  16 125.892 107.766  12
   3   3  16 206.284 154.185  22
   3   3 -16 75.3092 44.1129  41
  -3   3 -16 76.7816 70.8730  41
  -3  -3 -16 26.5515 44.4749   3
  -3  -3  16 56.3275 43.8152  34
  -3  -3 -16 109.429 74.9802  10
   3  -3 -16 179.513 103.812  10
  -3   3 -16 124.049 90.3379  31
  -3  -3 -16 10.0117 73.2527  26
   3   3 -17 460.262 151.233  41
  -3  -3  17 553.800 160.911  24
   3  -3  17 512.210 142.188  24
  -3   3  17 744.064 204.182  12
  -3  -3 -17 574.073 154.152   3
  -3  -3  17 377.788 143.726  34
  -3  -3 -17 662.176 193.622  10
  -3  -3 -17 666.224 184.374  17
   3  -3 -17 645.521 173.829  10
  -3   3 -17 478.482 157.763  31
   3  -3  17 639.964 170.900  34
  -3  -3 -17 1249.09 298.635  27
  -3   3 -17 628.940 177.318  41
  -3  -3  18 1370.73 270.407  24
   3  -3  18 1461.65 247.580  24
  -3  -3 -18 1286.27 257.267  17
   3  -3 -18 1206.53 238.943   4
  -3   3 -18 1214.32 248.451  31
  -3  -3 -18 1304.58 273.927   3
   3  -3  18 1519.35 262.600  34
   3  -3 -18 1556.14 290.459  10
  -3  -3  18 1153.23 225.003  34
  -3  -3 -18 1504.69 289.555  10
  -3   3 -18 1459.03 275.756  41
  -3   3  18 1156.96 253.129  12
  -3  -3  19 496.205 152.222  24
   3  -3  19 332.866 122.719  24
  -3   3  19 465.283 164.103  12
   3  -3 -19 544.778 153.242   4
   3  -3 -19 446.358 149.575  10
   3  -3  19 436.829 126.265  34
  -3  -3 -19 299.239 123.188  10
  -3  -3 -19 469.571 159.956  17
  -3  -3  19 340.719 126.141  34
  -3   3 -19 253.422 85.5397  41
  -3   3 -19 533.339 151.091  31
  -3  -3 -19 446.018 160.361   3
   3  -3  20 52.3111 81.5198  34
  -3  -3  20 41.4142 41.7126  24
  -3  -3 -20-27.9574 78.6484   3
  -3  -3 -20 46.5086 59.4223  10
  -3  -3  20 9.31707 47.4653  34
   3  -3 -20 88.0761 67.6207  10
   3  -3 -20 40.9436 57.9639   4
  -3   3  20 28.3396 45.4368  12
  -3   3 -20-6.88023 49.5960  41
  -3   3 -20 94.3615 85.2965  31
   3  -3 -21 5608.23 538.296  10
  -3  -3  21 6383.01 542.129  24
  -3   3  21 6177.61 563.916  12
  -3   3 -21 6080.79 537.474  41
  -3  -3 -21 4833.86 488.096  10
  -3  -3  21 6207.85 537.832  34
  -3   3 -21 6469.39 542.191  31
  -3  -3 -21 5144.80 517.492   3
   3  -3  21 6073.73 521.804  34
   3  -3  22 49.0539 49.4615  34
  -3  -3  22 22.7119 48.0612  24
  -3   3  22 47.3506 98.2943  12
  -3   3 -22 51.8101 54.8487  41
  -3  -3  22 67.8347 74.1577  34
  -3  -3 -22-30.4442 94.9962  10
   3  -3 -22 93.5190 74.7350  10
  -3   3 -22 171.171 114.213  31
  -3  -3 -22 104.576 71.6297  35
  -3  -3  23 135.250 90.7853  24
  -3   3  23 55.9792 52.1762  12
  -3   3 -23 131.114 81.4319  41
  -3  -3 -23 119.045 85.1866  10
  -3  -3 -23 143.373 65.0693  35
  -3   3 -23 57.1973 34.4152  31
   3  -3 -23 21.1726 59.0354  10
   3  -3  23 131.494 82.8488  34
  -3  -3 -24 3295.58 348.857  35
  -3  -3  24 3253.09 342.538  24
  -3   3  24 3322.63 359.712  12
  -3   3 -24 3113.52 338.825  41
  -3   3 -24 3431.27 363.446   3
   3  -3 -24 2892.13 342.836  10
  -3  -3 -24 2635.19 301.782  10
  -3   3 -24 2780.29 315.250  31
   3  -3  24 3235.82 325.152  34
  -3  -3 -25 24.1092 38.7537  35
   3  -3  25 83.9790 53.5370  34
  -3   3  25 6.99374 32.2616  12
   3   3  25 56.7111 90.7893  12
  -3  -3  25 114.484 81.5863  11
   3  -3 -25 8.21793 46.9613  10
  -3   3 -25 44.1262 52.2764  31
  -3   3 -25 25.0284 63.0092   3
  -3   3 -25 21.4764 57.2544  41
  -3  -3  25 76.4467 62.8420  24
  -3  -3 -25 22.0687 39.1477  10
  -3   3  26 276.879 101.383  12
   3  -3 -26 274.695 84.8108  10
   3   3  26 231.875 95.9981  12
  -3   3 -26 225.155 67.2940   3
  -3  -3  26 285.873 87.8462  24
   3   3 -26 264.616 85.3558   3
  -3  -3  26 230.457 94.9382  11
  -3  -3 -26 238.638 80.3805  35
  -3   3  27-8.87933 25.8346  12
   3   3  27 5.81411 23.9601  12
  -3  -3  27-25.0932 25.7015  11
   3  -3 -27 18.2443 20.1133  10
  -3   3 -27 43.4638 41.6965   3
  -3  -3 -27 17.1001 25.7949  18
  -4  -3   0 21062.6 1062.67  21
   4  -3   0 24373.0 1058.04  23
  -4  -3   0 21560.1 859.234  43
  -4   3   0 25357.7 879.214  42
  -4  -3   0 23513.9 923.661  42
  -4   3   0 25282.2 1151.63   1
  -4  -3   0 26982.3 1226.44  20
  -4  -3   0 27120.9 1266.12  19
  -4   3  -1 116105. 1976.28  42
   4  -3   1 107614. 2371.77  23
   4  -3  -1 109740. 2228.93  23
  -4  -3  -1 109843. 2101.82  42
  -4   3   1 119858. 2032.60  42
  -4   3   1 116735. 2531.13   1
  -4  -3  -1 121585. 2749.40  19
  -4  -3   1 116937. 2649.89  19
  -4  -3   1 111435. 2514.17  21
  -4   3  -1 122601. 2580.36   1
  -4  -3  -1 139004. 2766.76  20
  -4  -3   2 8074.41 668.513  21
   4  -3   2 7810.34 647.375  23
   4  -3  -2 7970.78 556.960  23
  -4   3   2 8645.14 552.054  42
  -4  -3   2 6108.66 494.442  42
  -4  -3  -2 5470.75 528.008  21
  -4  -3   2 6425.91 598.663  19
  -4  -3  -2 7899.61 695.348  19
  -4  -3  -2 5475.65 542.678  20
  -4   3  -2 9074.17 682.834   1
  -4   3   2 8669.89 687.958   1
  -4  -3   2 7681.40 592.542  43
  -4  -3   3 2243.65 337.886  43
  -4  -3  -3 3009.92 421.888  20
   4  -3   3 2220.71 367.917  23
   4  -3  -3 2082.29 283.782  23
   4  -3   3 2416.85 371.933  43
  -4  -3   3 1403.35 242.369  42
  -4  -3  -3 2604.93 401.326  19
  -4  -3   3 1869.04 320.624  19
  -4  -3  -3 2519.97 365.295  21
  -4   3   3 2285.34 286.291  42
  -4   3  -3 2415.60 371.962   1
  -4  -3   3 2451.88 385.881  21
  -4   3   3 2239.50 354.227   1
  -4   3   4 10030.9 776.738   1
   4  -3   4 7717.68 699.012  23
  -4  -3   4 8145.72 661.865  43
   4  -3   4 7940.22 687.783  43
  -4  -3  -4 6656.60 669.099  19
  -4  -3   4 8548.89 631.534  42
  -4  -3  -4 10960.2 762.555  21
  -4  -3   4 6033.10 564.183  19
  -4   3   4 7816.20 558.552  42
  -4  -3   4 7130.82 652.279  21
  -4  -3  -4 4915.16 567.726  20
  -4  -3   5 9117.38 755.919  21
  -4   3   5 11054.6 832.728   1
   4  -3   5 10375.6 824.701  23
  -4  -3   5 9121.43 736.609  43
   4  -3   5 8730.13 716.711  43
  -4  -3   5 6660.03 568.208  42
  -4   3   5 8664.67 601.131  42
  -4  -3  -5 10195.3 714.585  21
  -4  -3  -5 9789.27 812.024  19
  -4  -3  -5 7217.66 620.917  37
  -4  -3  -5 9331.05 744.337  20
  -4  -3   5 8831.09 667.751  19
   4  -3   6 10094.7 857.898  23
  -4   3   6 12576.1 916.724   1
  -4  -3   6 11951.6 875.211  43
   4  -3   6 11992.1 858.736  43
  -4  -3   6 11177.3 762.179  42
  -4   3   6 9973.77 684.706  42
  -4  -3  -6 10683.4 879.203  19
  -4  -3   6 10137.5 701.885  19
  -4  -3   6 12380.3 899.090  21
  -4  -3  -6 11780.8 783.236  37
   4  -3   7 74682.9 2209.90  43
  -4   3   7 86569.5 2517.20   1
  -4  -3   7 81196.1 2189.74  42
   4  -3   7 77981.8 2462.36  23
  -4  -3   7 83202.8 2464.03  43
   4  -3   7 73351.0 1874.18  22
  -4   3   7 69415.7 1971.78  42
  -4  -3  -7 93953.8 2636.52  19
   4   3   7 75822.9 2100.98  22
  -4  -3  -7 77022.7 2068.50  37
  -4  -3   7 87020.7 2444.47  21
  -4  -3  -7 76206.5 2283.38  20
   4  -3   8 2527.01 454.053  23
  -4  -3   8 2727.72 451.833  43
   4  -3   8 2866.26 430.868  43
   4  -3   8 2720.43 371.354  22
  -4  -3   8 2977.52 436.417  42
  -4   3   8 2531.99 383.090  42
  -4   3   8 2777.35 470.306   1
   4   3   8 2774.90 409.000  22
  -4  -3   8 2593.81 418.523  21
  -4  -3  -8 2574.66 371.652  37
  -4  -3  -8 3214.42 495.238  20
   4  -3   9 19440.1 1154.89  43
   4  -3   9 20588.5 1362.84  23
   4   3   9 19304.0 1156.09  22
  -4  -3   9 20259.5 1176.80  42
  -4   3   9 14940.7 998.975  42
  -4  -3  -9 18736.1 1006.97  37
  -4  -3  -9 19732.4 1264.09  20
  -4  -3   9 21009.4 1310.97  43
  -4  -3   9 18785.9 1147.86  21
  -4   3   9 19015.3 1261.30   1
   4  -3  10 23028.7 1477.92  23
   4  -3  10 27269.6 1410.99  43
  -4  -3  10 27665.6 1555.34  43
   4   3  10 29856.8 1501.41  22
  -4  -3  10 26433.4 1411.73  42
  -4   3  10 26490.9 1385.23  42
  -4  -3 -10 23007.8 1405.57  20
  -4   3  10 27624.9 1584.82   1
  -4  -3  10 23244.0 1295.45  21
   4  -3  11 150.579 148.624  23
  -4  -3  11 109.617 99.5472  42
  -4  -3  11 205.727 146.571  43
   4  -3  11 160.615 111.959  43
   4   3  11 131.097 115.435  22
  -4   3  11 126.883 108.021  42
  -4  -3  11 56.8132 79.3725  21
  -4  -3 -11 74.3453 110.465  20
  -4   3  11 170.745 139.335   1
   4   3  12 12.7873 49.3461  22
  -4  -3  12 63.9690 88.6155  42
  -4   3  12-1.73636 50.6143  42
  -4  -3 -12 4.82473 82.1463  20
  -4   3  12-43.1211 97.4759   1
   4  -3  12-43.6917 79.0059  43
  -4  -3 -13 631.916 273.453  20
   4   3  13 556.853 228.877  22
  -4  -3  13 459.112 222.496  42
   4   3 -13 583.944 243.885   2
   4  -3  13 371.405 171.888  43
  -4   3  13 613.431 268.165   1
   4  -3  14 903.231 286.679  43
   4   3  14 725.417 293.792  22
  -4  -3  14 401.322 184.141  42
  -4  -3 -14 741.632 287.520  20
   4   3 -14 997.288 348.208   2
  -4   3  14 881.037 324.200   1
  -4  -3  15 1646.91 276.758  24
  -4   3  15 2009.83 316.750  12
  -4   3 -15 1826.24 297.944  41
   4  -3  15 2099.19 285.569  24
   4   3  15 1151.60 370.239  22
  -4  -3  15 1612.64 262.845  34
  -4  -3 -15 1552.52 278.009  10
  -4  -3 -15 1623.39 452.379  20
  -4   3 -15 1623.82 269.544  31
  -4  -3 -15 1706.65 295.864   3
  -4  -3 -15 1523.47 250.560  26
  -4  -3 -15 1918.38 300.332  27
  -4  -3 -15 2366.06 345.044  28
   4   3 -15 1844.17 463.569   2
  -4  -3  16 10398.3 690.638  24
  -4   3  16 8669.12 670.404  12
  -4   3 -16 11704.0 750.316  31
  -4  -3  16 9897.56 667.302  34
   4  -3 -16 11394.2 755.483  10
  -4  -3 -16 8561.13 666.323  10
   4  -3  16 11026.7 713.533  34
  -4  -3 -16 8161.73 661.067   3
  -4  -3 -16 10008.3 691.931  27
  -4  -3 -16 10782.8 687.679  26
  -4   3 -16 10435.1 711.425  41
  -4  -3 -17 16994.5 961.794   3
  -4  -3  17 17553.0 909.907  24
  -4   3  17 14619.4 885.530  12
  -4  -3 -17 17506.9 946.618  17
  -4  -3 -17 20588.7 1040.61  10
  -4   3 -17 17627.3 938.168  31
   4  -3 -17 17722.0 955.950  10
  -4  -3  17 17374.1 900.654  34
  -4   3 -17 19569.1 991.552  41
   4  -3  17 17768.2 916.653  34
  -4  -3 -17 18061.7 925.818  27
  -4  -3 -17 20462.3 967.762  26
  -4  -3  18 66.2591 81.2441  24
  -4   3  18-10.9585 71.4586  12
  -4   3 -18 118.009 92.6808  41
  -4   3 -18 11.3460 56.7975  31
  -4  -3 -18-32.1862 44.8698   3
  -4  -3  18 16.7199 43.7457  34
   4  -3  18-13.7015 82.7903  34
  -4  -3 -18 13.1685 61.7807  10
  -4  -3 -18-5.54193 50.8367  17
   4  -3 -18 65.1552 47.0563  10
  -4   3 -19 2385.71 348.992  31
  -4  -3  19 3198.65 393.795  24
  -4   3  19 2938.45 407.067  12
   4  -3  19 2815.16 359.150  34
   4  -3 -19 3363.44 412.592  10
  -4  -3  19 2502.23 348.867  34
  -4  -3 -19 3331.31 410.058  10
  -4  -3 -19 3056.70 395.460  17
  -4   3 -19 2829.97 383.764  41
  -4  -3 -19 2709.91 376.774   3
   4  -3 -19 3144.56 380.383   4
  -4  -3  20 1763.91 285.685  24
  -4   3  20 2031.52 326.180  12
  -4   3 -20 2191.80 333.767  31
   4  -3  20 1920.17 295.121  34
  -4   3 -20 2021.90 309.871  41
  -4  -3 -20 2097.98 340.847   3
  -4  -3  20 1958.38 299.309  34
  -4  -3 -20 1867.28 294.330  10
   4  -3 -20 2122.50 328.964  10
  -4  -3 -20 1852.70 297.464  17
   4  -3 -20 1792.18 282.649   4
  -4  -3  21 2219.32 313.732  34
  -4  -3  21 2153.68 315.175  24
  -4   3  21 2026.38 312.318  12
  -4  -3 -21 1453.43 255.824  10
  -4   3 -21 2031.32 308.658  41
   4  -3  21 2236.11 313.027  34
   4  -3 -21 1893.11 284.719   4
  -4  -3 -21 1824.19 269.705  17
  -4   3 -21 2094.86 304.421  31
   4  -3 -21 1831.57 313.951  10
  -4  -3  22 59.0348 75.2266  24
  -4  -3 -22-3.09228 30.3024  17
  -4  -3 -22 56.6355 61.9819  35
  -4  -3 -22 5.56775 40.0714  10
   4  -3 -22 84.3874 62.8843  10
  -4   3 -22-4.02105 49.8754  31
  -4   3 -22 88.3000 93.0136  41
  -4   3  22 0.78658 42.9445  12
   4  -3  22 37.3634 32.5609  34
  -4  -3  23 2340.97 301.682  24
  -4   3  23 2152.01 295.150  12
   4  -3 -23 2218.24 312.134  10
  -4   3 -23 2534.66 315.407   3
  -4  -3  23 2345.76 332.899  11
  -4  -3 -23 2362.86 313.147  35
  -4  -3 -23 1968.64 265.437  10
  -4   3 -23 2262.64 293.406  31
   4  -3  23 2269.29 280.400  34
  -4   3 -23 2769.66 325.571  41
  -4  -3  24 252.119 98.0835  24
  -4   3  24 262.494 106.549  12
  -4  -3  24 371.106 154.620  11
  -4   3 -24 212.614 108.611  41
  -4  -3 -24 105.998 54.1082  10
  -4  -3 -24 221.526 99.6857  35
   4  -3 -24 232.720 106.870  10
   4  -3  24 268.878 89.9341  34
  -4   3 -24 250.359 109.750  31
  -4   3 -24 169.365 80.7836   3
  -4  -3 -25 4068.25 344.924  35
  -4  -3  25 4340.30 354.194  24
   4  -3 -25 3929.39 357.740  10
  -4   3  25 4203.17 363.067  12
  -4   3 -25 4285.85 355.372  41
  -4  -3  25 3869.66 366.627  11
  -4   3 -25 4477.77 346.255   3
  -4   3 -25 4006.98 337.642  31
   4  -3  25 3897.10 300.633  34
  -4  -3  26 91.2878 50.4698  24
  -4   3  26-6.28067 32.1408  12
   4   3  26-41.7983 30.9137  12
  -4  -3  26 5.25013 27.2073  11
  -4  -3 -26-21.7761 31.3055  35
   4  -3 -26 9.46527 38.8896  10
  -4   3 -26 137.214 62.7186   3
  -4   3 -26 30.7041 44.6244  31
   4   3 -26 56.8442 40.8559   3
  -5   3   0-43.8845 78.9781   1
   5  -3   0 20.8606 54.3008  23
  -5   3   0-38.0368 36.6901  42
  -5  -3   0-101.624 89.7046  42
  -5  -3   0 146.085 105.017  19
  -5  -3   0-53.7341 91.3557  21
  -5  -3  -1 1189.94 292.422  19
  -5   3  -1 1253.07 278.761   1
   5  -3   1 1186.57 266.804  23
  -5   3   1 1064.87 264.518   1
  -5   3  -1 1002.88 210.660  42
  -5  -3  -1 724.820 204.998  42
  -5   3   1 977.618 208.318  42
  -5  -3   1 1113.30 234.980  42
  -5  -3  -1 719.876 229.323  21
  -5  -3   1 648.809 200.371  21
  -5  -3  -1 1307.05 276.325  20
  -5  -3   1 1093.32 280.479  19
   5  -3  -1 1004.73 234.125  23
  -5  -3  -2 15021.8 964.699  21
   5  -3   2 15054.2 967.393  23
   5  -3  -2 13261.5 810.198  23
  -5  -3  -2 14129.4 866.644  42
  -5   3   2 14595.3 826.782  42
  -5  -3   2 10581.1 746.695  42
  -5  -3  -2 18176.9 1049.57  20
  -5  -3  -2 17827.6 1123.85  19
  -5   3  -2 13894.3 914.855   1
  -5  -3   2 13263.7 939.816  19
  -5   3   2 15857.1 967.836   1
  -5  -3   2 12356.6 887.459  21
  -5  -3   3 9444.93 782.416  21
   5  -3   3 12813.2 923.708  23
   5  -3  -3 11675.0 769.197  23
   5  -3   3 11967.5 880.500  43
  -5   3   3 12567.4 774.586  42
  -5  -3   3 13324.6 848.509  42
  -5   3  -3 14193.5 934.641   1
  -5  -3  -3 14409.1 949.533  20
  -5  -3   3 10807.2 827.308  19
  -5  -3  -3 9115.88 809.887  19
  -5  -3  -3 12084.6 870.286  21
  -5   3   3 12417.0 878.873   1
  -5  -3  -4 27952.7 1329.06  20
  -5  -3  -4 35086.5 1466.26  21
  -5  -3   4 22157.6 1185.15  19
   5  -3   4 26688.0 1371.94  23
   5  -3   4 25667.8 1289.78  43
  -5   3   4 26015.0 1140.33  42
  -5  -3   4 19636.5 1148.33  21
  -5  -3  -4 23270.1 1325.54  19
  -5  -3   4 25450.6 1207.78  42
  -5   3   4 28762.1 1365.87   1
  -5   3   5 7251.02 700.964   1
  -5  -3   5 6423.44 670.645  21
  -5   3   5 6618.70 594.811  42
   5  -3   5 7154.52 731.086  23
   5  -3   5 6719.89 669.100  43
  -5  -3   5 7398.53 662.523  42
  -5  -3  -5 7805.41 772.837  19
  -5  -3   5 6496.57 639.753  19
  -5  -3  -5 8495.95 748.834  20
  -5   3   6 18791.2 1189.67   1
   5  -3   6 23417.2 1366.04  23
   5  -3   6 17475.4 1099.10  43
  -5  -3   6 23581.4 1224.04  42
  -5   3   6 18783.8 1033.25  42
  -5  -3  -6 23087.7 1359.45  19
  -5  -3   6 20640.5 1212.15  21
  -5  -3   6 19087.7 1067.00  19
  -5  -3  -6 20588.8 1232.88  20
   5  -3   7 1324.16 317.164  23
   5  -3   7 1776.64 362.787  43
  -5   3   7 1447.58 293.610  42
  -5  -3   7 1658.19 345.928  21
  -5  -3   7 1451.42 315.487  42
  -5  -3  -7 1366.56 321.078  20
  -5  -3  -7 1850.74 394.638  19
  -5   3   7 1339.14 311.798   1
  -5  -3  -8 1564.72 362.310  19
  -5   3   8 1019.97 297.548   1
  -5  -3  -8 910.082 274.395  20
   5  -3   8 1454.74 361.867  23
  -5  -3   8 1228.81 293.891  42
  -5   3   8 1068.01 262.715  42
  -5  -3   8 1100.36 286.484  21
   5   3   8 1198.27 279.487  22
   5  -3   8 1401.04 319.627  43
   5  -3   9 40109.8 1974.23  23
  -5   3   9 34198.5 1762.81   1
  -5  -3  -9 39421.9 1819.04  20
   5  -3   9 32531.9 1542.86  43
   5   3   9 38390.4 1723.16  22
  -5  -3   9 44293.6 1854.25  42
  -5   3   9 34318.8 1607.78  42
  -5  -3   9 39821.6 1730.18  21
   5  -3  10 4053.29 643.260  23
   5   3  10 3216.82 528.129  22
  -5   3  10 3316.77 563.649   1
  -5  -3  10 2684.97 475.914  42
  -5   3  10 3583.37 540.270  42
   5  -3  10 3341.63 502.685  43
  -5  -3 -10 3292.31 533.713  20
  -5  -3  10 3762.02 533.660  21
   5   3 -11 14085.4 1143.40   2
   5  -3  11 15433.7 1309.41  23
   5   3  11 13057.0 1095.73  22
  -5   3  11 12828.7 1154.38   1
  -5  -3  11 9884.91 960.469  42
  -5   3  11 13336.4 1083.23  42
  -5  -3 -11 10234.9 991.984  20
   5  -3  11 13426.2 1042.99  43
   5   3 -12 2149.46 473.148   2
   5  -3  12 1554.39 421.227  23
  -5  -3  12 1578.95 411.039  42
  -5   3  12 1265.10 351.080  42
   5   3  12 1429.10 385.633  22
  -5  -3 -12 1443.54 394.057  20
   5  -3  12 1910.76 401.742  43
  -5   3  12 1898.37 469.023   1
   5   3 -13 45549.1 2201.53   2
   5   3  13 40204.6 2078.09  22
  -5  -3  13 42627.3 2196.99  42
  -5   3  13 39771.9 2179.93   1
  -5  -3 -13 45116.3 2222.70  20
  -5   3  14 1916.04 305.834  12
  -5  -3  14 1494.90 249.087  24
   5   3  14 1491.21 424.917  22
  -5  -3  14 1325.13 412.948  42
  -5  -3 -14 1663.76 285.344   3
  -5   3 -14 1534.61 271.524  41
  -5  -3 -14 1803.84 290.377  16
  -5  -3 -14 1766.13 456.233  20
  -5   3 -14 1684.71 285.196  31
   5   3 -14 2338.67 518.157   2
  -5  -3 -14 1734.55 268.706  27
  -5  -3 -14 1296.80 265.173  10
   5  -3 -14 1963.65 292.599   9
  -5   3  14 1584.43 440.586   1
  -5  -3 -14 1539.81 272.407  28
  -5  -3  14 1793.04 272.922  34
  -5  -3 -14 2020.69 301.391  26
  -5  -3 -15 41180.3 1485.13  10
  -5  -3  15 39602.0 1345.06  24
  -5  -3 -15 40125.1 1466.01   3
  -5   3 -15 36551.7 1359.00  31
  -5   3  15 42158.5 1514.32  12
  -5  -3  15 39617.2 1341.10  34
  -5  -3 -15 43283.3 1423.88  16
   5  -3 -15 39508.8 1311.33   9
  -5  -3 -15 37813.2 1366.19  28
  -5  -3 -15 47445.8 1516.29  27
  -5  -3 -15 39289.3 1352.75  26
  -5   3 -15 42156.7 1436.07  41
  -5  -3  16 240.576 119.346  24
  -5   3  16 179.994 81.4606  12
  -5  -3 -16 117.740 93.4314   3
   5  -3  16 151.885 95.0139  34
  -5  -3 -16 9.60878 71.4449  10
  -5   3 -16 359.758 143.131  41
  -5   3 -16 295.772 119.866  31
  -5  -3  16-9.66355 72.5337  34
  -5  -3 -16 199.126 128.240  27
  -5  -3 -16 177.924 106.281  26
  -5   3  17 19722.8 1036.31  12
  -5  -3  17 16309.4 877.133  24
  -5   3 -17 17529.8 942.027  41
   5  -3  17 16650.7 880.006  34
  -5  -3  17 15912.9 863.056  34
  -5  -3 -17 15299.9 897.028  10
   5  -3 -17 17916.6 965.028  10
  -5   3 -17 17037.7 941.855  31
  -5  -3 -17 18006.5 993.532  17
  -5  -3 -17 16394.4 957.999   3
  -5  -3 -17 16748.0 904.702  27
  -5  -3 -17 18492.4 937.938  26
  -5  -3  18 84.7935 116.731  24
  -5   3  18 51.6340 63.3959  12
  -5  -3 -18 121.765 94.8903  10
  -5   3 -18 38.2122 47.8195  41
  -5  -3 -18-35.7691 85.0750   3
  -5  -3  18 29.0899 46.6330  34
   5  -3  18 41.0399 49.1347  34
  -5  -3 -18 118.085 40.6445  17
   5  -3 -18 1.62050 70.5998  10
  -5   3 -18 18.2523 53.3404  31
  -5  -3 -18 52.4212 48.5712  26
   5  -3  19 265.135 119.103  34
  -5  -3 -19 129.675 75.3235  10
  -5  -3 -19 171.214 98.8416  17
  -5  -3  19 259.341 132.770  24
  -5   3  19 211.901 88.7652  12
  -5  -3  19 225.200 75.7532  34
  -5   3 -19 204.774 127.264  41
   5  -3 -19 129.497 95.3450  10
  -5   3 -19 47.8170 86.5120  31
   5  -3 -20 750.086 189.910   4
  -5  -3  20 847.787 200.603  24
  -5   3  20 770.985 190.831  12
   5  -3 -20 824.961 225.938  10
   5  -3  20 753.208 178.105  34
  -5  -3 -20 709.398 182.767  10
  -5  -3 -20 540.330 158.756  17
  -5   3 -20 757.346 188.479  31
  -5   3 -20 676.069 180.336  41
  -5  -3  21 7071.59 555.023  24
  -5   3  21 6354.52 552.102  12
  -5  -3 -21 5776.84 497.534  10
   5  -3 -21 7037.70 579.490  10
  -5  -3 -21 6899.82 539.551  17
  -5   3 -21 6097.95 532.542  31
  -5  -3  21 6445.87 589.712  11
   5  -3  21 6952.24 519.496  34
  -5   3 -21 7571.14 585.679  41
   5  -3 -21 6297.43 507.697   4
  -5  -3 -21 7637.88 636.846  35
  -5  -3 -22 32.3499 40.8589  10
  -5  -3  22 14.4663 60.1132  24
  -5   3  22 60.2158 98.8173  12
   5  -3 -22-2.17548 38.5553   4
  -5  -3 -22 62.9301 53.2316  17
  -5  -3 -22 75.3260 53.5227  35
   5  -3  22-0.08309 35.6606  34
  -5   3 -22 52.4033 37.9552  41
   5  -3 -22 50.8568 62.6763  10
  -5   3 -22 18.2323 54.2773  31
  -5   3 -22 118.387 81.4056   3
  -5  -3  22 178.073 134.695  11
  -5  -3  23 2589.88 306.863  24
  -5   3  23 2862.76 336.786  12
  -5  -3 -23 2442.60 279.624  10
  -5   3 -23 2729.83 316.342  41
  -5  -3  23 2703.58 345.656  11
   5  -3 -23 2399.45 307.129  10
  -5  -3 -23 2203.28 299.065  35
  -5  -3 -23 2244.06 262.831  17
  -5   3 -23 2506.40 286.805   3
  -5   3 -23 2188.80 282.677  31
   5  -3  23 2476.76 274.511  34
  -5  -3  24 1116.98 211.800  11
  -5  -3  24 1090.60 183.532  24
  -5   3 -24 1055.27 179.581  41
  -5   3  24 1122.29 201.120  12
  -5   3 -24 1169.20 183.699   3
  -5  -3 -24 915.069 177.600  35
   5  -3 -24 1017.71 191.569  10
  -5   3 -24 1176.90 193.590  31
  -5   3 -25 31.3079 25.1219   3
  -5  -3  25 103.994 63.5336  24
  -5   3  25-43.5713 43.8751  12
  -5   3 -25-37.8019 40.1073  41
  -5  -3 -25 15.8222 30.5794  35
  -5  -3  25 56.9757 65.2274  11
   5  -3 -25 40.1091 28.0524  10
  -5   3 -25 3.23875 24.9803  31
  -5   3  26 215.352 76.1426  12
   5   3  26 114.083 57.7932  12
  -5  -3  26 134.978 56.6343  11
   5  -3 -26 209.689 79.6881  10
  -5   3 -26 218.415 68.1481  31
  -5  -3 -26 65.6509 43.9786  35
   6  -3   0 2656.38 421.611  23
  -6   3   0 2760.86 376.338  42
  -6  -3   0 2407.72 367.036  42
  -6  -3   0 2670.80 447.064  21
  -6  -3   0 2685.11 464.209  19
  -6   3   0 3061.05 447.656   1
  -6  -3  -1 1394.40 324.564  19
  -6  -3   1 1845.30 376.113  21
  -6  -3  -1 1320.81 321.640  21
   6  -3   1 1763.14 358.479  23
   6  -3  -1 1616.68 333.507  23
  -6   3  -1 1819.29 305.433  42
  -6   3   1 1684.23 302.680  42
  -6  -3  -1 936.806 277.863  42
  -6   3  -1 1964.82 361.236   1
  -6  -3   1 1946.73 342.390  42
  -6   3   1 1738.14 339.309   1
  -6  -3   1 1350.50 340.223  19
   6  -3   2 12.1687 73.4727  23
  -6  -3   2-42.2321 87.8021  21
  -6  -3  -2 250.881 151.464  21
  -6  -3   2 118.981 115.133  19
   6  -3  -2 130.623 97.9282  23
  -6   3   2 48.1683 91.2686   1
  -6  -3  -2 42.8363 75.2746  42
  -6   3   2 36.7476 55.4684  42
  -6  -3   2 84.9847 40.6227  42
  -6  -3  -2 51.7038 78.4774  19
  -6  -3  -2 42.9089 72.8943  20
  -6   3  -2 57.9426 53.1549   1
   6  -3   3 430.513 184.740  23
  -6   3   3 544.325 182.261  42
  -6  -3   3 470.440 187.495  42
  -6  -3   3 715.997 235.176  21
  -6   3   3 425.803 182.036   1
  -6  -3  -3 409.508 175.621  20
  -6  -3  -3 234.417 144.415  19
   6  -3  -3 581.758 198.411  23
  -6   3  -3 553.808 194.105   1
  -6  -3  -4 547.659 209.909  19
   6  -3   4 482.241 209.915  23
   6  -3   4 307.433 182.657  43
  -6   3   4 362.988 154.022  42
  -6  -3   4 270.061 128.063  42
  -6  -3  -4 311.381 155.480  20
  -6   3   4 325.469 161.437   1
  -6  -3   4 371.611 182.651  21
  -6  -3  -5 20.5186 63.7517  19
   6  -3   5 46.5170 47.1963  23
   6  -3   5 166.270 137.011  43
  -6   3   5 97.3673 110.533  42
  -6  -3   5 106.135 99.6152  42
  -6  -3   5 75.4877 88.9133  21
  -6  -3  -5 161.713 133.588  20
  -6   3   5 48.7422 54.5290   1
  -6  -3   5 116.822 86.7719  19
  -6  -3  -6 2273.33 419.886  20
   6  -3   6 2330.34 459.184  23
   6  -3   6 1861.53 378.729  43
  -6   3   6 2274.54 398.058  42
  -6  -3   6 2121.97 392.844  42
  -6  -3  -6 2228.74 446.354  19
  -6  -3   6 2362.50 436.554  21
  -6  -3   6 2296.21 394.742  19
  -6   3   6 2645.74 462.060   1
   6  -3   7 58.3537 147.890  23
   6  -3   7 174.205 152.834  43
  -6  -3   7 279.228 146.461  42
  -6   3   7-14.1795 90.3542  42
  -6  -3   7 289.751 143.601  21
  -6  -3  -7 163.091 114.049  19
  -6  -3  -7 127.893 111.053  20
  -6   3   7 181.707 156.388   1
   6   3  -8 174.304 103.400   2
   6  -3   8 248.233 180.839  23
  -6   3   8 268.621 151.527  42
  -6  -3   8 281.032 169.824  21
  -6  -3  -8 180.903 114.253  20
  -6  -3   8 359.915 158.301  42
  -6   3   8 145.487 59.8197   1
  -6  -3  -8 379.174 183.784  19
   6  -3   8 198.159 125.648  43
   6  -3   9 652.254 261.397  23
   6  -3   9 573.174 204.944  43
  -6  -3   9 459.562 225.769  42
  -6   3   9 841.182 272.553  42
   6   3   9 575.084 239.710  22
  -6  -3  -9 654.835 260.257  20
   6   3  -9 670.680 259.965   2
  -6  -3  -9 1202.72 354.027  19
  -6   3   9 721.514 254.649   1
  -6  -3   9 447.535 184.712  21
   6  -3  10 99.6341 172.045  23
   6  -3  10 14.7427 115.668  43
   6   3  10 67.5169 95.3630  22
  -6   3  10-113.218 149.147  42
   6   3 -10 23.0298 69.8771   2
  -6  -3  10 25.2473 98.6232  21
  -6  -3 -10 126.133 120.732  20
  -6   3  10-32.5931 62.2193   1
  -6  -3  10-6.98565 80.0651  42
   6  -3  11 1125.22 366.085  23
   6  -3  11 1565.78 379.065  43
  -6  -3  11 906.814 285.467  42
   6   3  11 1036.20 337.741  22
  -6  -3 -11 1112.76 325.253  20
   6   3 -11 1115.72 343.383   2
  -6   3  11 967.247 325.016   1
   6  -3  12 347.738 201.750  23
  -6  -3  12 350.506 175.570  42
   6   3  12 254.809 155.058  22
   6   3 -12 267.109 190.696   2
  -6  -3 -12 636.400 265.146  20
  -6   3  12 184.291 138.795   1
  -6   3  13 1338.18 406.235   1
  -6  -3  13 986.408 210.611  24
  -6   3  13 1443.86 271.703  12
  -6  -3  13 740.259 276.166  42
   6   3  13 1442.28 400.828  22
  -6   3 -13 1424.57 254.937  41
  -6  -3  13 1159.50 249.790  11
  -6  -3  13 1211.42 232.848  34
  -6  -3 -13 1365.54 266.983  10
  -6   3 -13 1441.06 267.949  31
  -6  -3 -13 1352.68 264.197  16
   6  -3 -13 1472.12 260.053   9
  -6  -3 -13 826.633 282.843  20
  -6  -3 -13 1544.09 264.726  28
  -6  -3 -13 1071.80 231.655  27
  -6  -3 -13 1310.91 243.782  26
  -6   3  14 1879.03 311.316  12
  -6  -3  14 1915.92 296.783  24
  -6   3 -14 1830.16 300.234  41
  -6  -3  14 1661.30 307.949  11
  -6  -3 -14 2044.60 318.813  10
  -6  -3  14 1889.73 287.177  34
  -6   3 -14 1827.02 296.345  31
  -6  -3 -14 2051.76 317.802  16
   6  -3 -14 1909.89 301.617   9
  -6  -3 -14 2027.30 307.537  28
  -6  -3 -14 1888.40 296.585  27
  -6  -3 -14 1772.08 285.735  26
  -6  -3  15 303.617 114.799  24
  -6   3  15 443.545 182.749  12
  -6   3 -15 426.209 151.837  41
  -6  -3  15 542.696 197.589  11
  -6  -3  15 267.227 106.081  34
  -6  -3 -15 486.576 195.539  10
  -6   3 -15 377.768 130.894  31
  -6  -3 -15 518.422 166.597  16
  -6  -3 -15 462.379 171.804  28
   6  -3 -15 480.188 147.802   9
  -6  -3 -15 380.493 148.224  27
  -6  -3 -15 334.362 128.719  26
  -6   3  16 2886.27 396.969  12
  -6  -3  16 2327.49 329.956  24
  -6   3 -16 2366.11 341.342  41
  -6  -3  16 2567.79 346.903  34
  -6   3 -16 2571.46 368.501  31
  -6  -3 -16 2839.15 369.186  16
   6  -3 -16 2770.75 356.212   9
  -6  -3  16 2682.13 408.888  11
  -6  -3 -16 2976.09 394.327  10
  -6  -3 -16 2573.60 377.422  17
  -6  -3 -16 3336.32 416.654  28
   6  -3  16 2665.45 337.164  34
  -6  -3 -16 2916.39 375.282  27
  -6  -3 -16 2271.93 343.706  26
  -6  -3  17 93.7193 83.0894  24
  -6   3 -17-8.59855 40.3450  41
  -6   3  17 50.6238 117.437  12
  -6   3 -17 44.1426 68.6765  31
  -6  -3 -17 34.9949 69.3399  10
   6  -3  17 29.4242 66.5753  34
  -6  -3  17 1.48530 93.0111  11
  -6  -3 -17 33.2615 108.114  27
  -6  -3 -17-53.0686 91.5080  17
  -6  -3 -17-8.21564 50.1028  16
   6  -3 -17-18.1786 52.8281   9
  -6  -3 -17 48.2585 68.1913  26
  -6   3 -18 647.544 177.033  41
  -6  -3  18 625.914 171.352  24
  -6   3  18 755.752 257.455  12
  -6  -3  18 682.736 208.405  11
  -6  -3 -18 498.496 152.268  10
   6  -3  18 702.712 171.908  34
  -6  -3 -18 698.178 184.886  17
   6  -3 -18 567.918 166.601  10
  -6   3 -18 620.160 202.262  31
  -6  -3 -18 1276.78 279.224  27
  -6  -3 -18 574.196 180.458  26
  -6   3 -19 1500.77 270.937  41
  -6  -3  19 1502.13 251.604  24
  -6   3  19 1519.97 281.346  12
  -6  -3 -19 1213.71 241.347  10
  -6  -3  19 1198.46 261.568  11
  -6   3 -19 1717.80 295.676  31
  -6  -3 -19 1724.94 303.287  17
   6  -3 -19 1585.97 287.622  10
   6  -3  19 1346.47 234.044  34
  -6  -3 -19 1908.45 332.624  27
  -6  -3 -19 1596.99 268.228  26
  -6  -3  20-40.1970 55.5178  24
  -6   3  20-19.4673 74.5704  12
  -6   3 -20 37.9711 38.8301  31
  -6  -3 -20 0.82850 50.6712  35
  -6  -3 -20 78.6038 82.6999  10
  -6  -3 -20-66.6391 71.1640  17
   6  -3  20 4.94808 53.8099  34
   6  -3 -20 48.3861 78.5635  10
  -6   3 -20 84.6722 91.3956   3
  -6  -3  20-16.4086 98.4264  11
  -6   3 -20-29.4586 41.3966  41
  -6  -3  21-38.4005 44.2269  24
  -6   3  21-103.275 108.243  12
   6  -3 -21 32.1543 38.2269   4
  -6  -3  21 5.03364 68.0335  11
  -6   3 -21 78.0779 85.1919   3
  -6  -3 -21 113.518 96.0575  35
   6  -3  21-32.8879 57.4889  34
  -6  -3 -21 20.1591 55.6525  17
  -6   3 -21 13.5140 72.5641  31
   6  -3 -21 51.8844 99.1195  10
  -6  -3 -21-27.8914 42.2577  10
  -6   3 -21-8.54562 67.0146  41
  -6  -3  22 509.533 134.911  24
   6  -3 -22 584.530 148.661   4
  -6   3  22 489.866 145.662  12
  -6   3 -22 404.806 130.478  41
  -6  -3  22 576.077 170.486  11
  -6  -3 -22 333.354 108.467  10
   6  -3 -22 435.355 135.834  10
  -6  -3 -22 420.541 127.015  17
  -6   3 -22 494.016 126.483   3
  -6  -3 -22 419.106 141.243  35
  -6   3 -22 526.510 148.735  31
  -6  -3  23 45.8526 48.5040  24
  -6   3  23 17.6507 40.8143  12
   6  -3 -23 32.7916 31.8316   4
  -6  -3 -23 26.9974 41.6968  35
  -6   3 -23 3.38074 45.2204  41
  -6  -3 -23 38.6314 32.8129  17
  -6   3 -23 73.0046 64.5338   3
  -6   3 -23-48.4923 48.3035  31
  -6  -3  23 29.0124 46.3103  11
   6  -3 -23 18.9721 33.6996  10
  -6  -3  24 229.876 85.0048  24
  -6   3  24 125.192 65.2112  12
  -6  -3  24 39.2486 54.2838  11
   6  -3 -24 293.752 86.3569  10
  -6  -3 -24 289.804 87.9212  17
  -6   3 -24 260.835 93.6721  31
  -6  -3 -24 320.909 102.678  35
  -6   3 -24 138.476 57.4504   3
  -6   3 -24 188.340 77.9982  41
  -6   3 -25 871.795 141.941  41
  -6   3  25 872.889 146.408  12
  -6  -3 -25 938.021 146.049  35
  -6  -3  25 860.125 155.555  11
  -6   3 -25 867.556 137.945  31
   6  -3 -25 947.555 161.366  10
   6  -3 -26 17.2652 29.7770  10
   7  -3   0 69.3897 86.5100  23
  -7   3   0 30.0564 62.2519  42
  -7  -3   0-43.3941 116.595  42
  -7  -3   0 150.642 158.684  19
  -7   3   0 64.4526 62.5399   1
   7  -3   1 9497.63 873.185  23
   7  -3  -1 9771.49 864.243  23
  -7   3  -1 9796.10 783.358  42
  -7  -3  -1 8128.71 803.137  42
  -7   3   1 9489.34 774.893  42
  -7  -3   1 8142.92 762.117  42
  -7  -3   1 10528.1 946.192  21
  -7  -3  -1 9051.18 930.091  19
  -7   3   1 8769.85 807.733   1
  -7   3  -1 9437.02 843.137   1
   7   3  -2 9583.70 792.621   2
   7  -3   2 10666.2 958.345  23
   7  -3  -2 10746.9 888.881  23
  -7  -3  -2 7425.76 793.525  42
  -7   3   2 10663.3 841.066  42
  -7  -3   2 10138.5 883.249  42
  -7  -3  -2 8618.22 905.249  19
  -7   3  -2 12230.0 972.239   1
  -7  -3   2 10252.7 940.866  21
  -7   3   2 10773.8 903.598   1
  -7   3   3 5513.36 653.582   1
   7   3  -3 4805.52 573.834   2
   7  -3   3 4941.63 668.044  23
   7  -3  -3 5665.19 639.712  23
  -7   3   3 5534.27 623.756  42
  -7  -3   3 4772.31 626.157  42
  -7  -3   3 4278.77 621.496  21
  -7  -3  -3 3598.55 598.304  19
   7   3  -4 39620.9 1723.13   2
   7  -3   4 37587.3 1889.09  23
   7   3   4 34079.1 1560.86  23
   7  -3   4 37780.1 1759.40  43
  -7   3   4 42091.1 1753.56  42
  -7  -3   4 34701.5 1713.46  42
  -7  -3   4 31205.5 1708.20  21
  -7  -3  -4 24811.4 1572.98  19
  -7   3   4 39614.1 1773.09   1
  -7  -3  -4 30075.8 1547.13  20
   7  -3   5 530.708 214.089  43
  -7   3   5 421.424 199.463  42
  -7  -3   5 745.253 253.650  42
  -7  -3   5 774.787 300.369  21
   7   3  -5 665.745 229.234   2
  -7  -3  -5 523.207 238.932  19
   7  -3   5 783.399 278.348  23
  -7   3   5 537.088 218.168   1
  -7  -3  -5 282.223 167.478  20
   7   3  -6 17398.0 1211.10   2
   7  -3   6 16478.6 1297.18  23
   7  -3   6 15552.7 1145.34  43
  -7   3   6 17621.3 1190.66  42
  -7  -3   6 17102.7 1237.70  42
  -7  -3   6 20086.4 1362.32  21
  -7  -3  -6 13395.0 1086.62  20
  -7  -3  -6 17018.6 1313.47  19
  -7   3   6 16680.9 1206.37   1
   7   3  -7 2112.67 422.631   2
  -7  -3  -7 1380.25 339.139  20
   7  -3   7 2345.83 510.277  23
  -7   3   7 2163.57 425.683  42
  -7  -3   7 2177.36 457.106  42
  -7  -3   7 2618.21 498.123  21
  -7   3   7 1831.01 405.795   1
  -7  -3  -7 1416.83 380.486  19
   7  -3   7 2246.36 430.561  43
   7   3  -8 2835.94 515.396   2
   7  -3   8 2290.12 504.284  23
   7  -3   8 2894.20 496.451  43
  -7  -3   8 2566.69 501.901  42
  -7  -3   8 2912.52 527.667  21
  -7  -3  -8 3307.58 541.623  20
  -7  -3  -8 2628.15 541.999  19
  -7   3   8 2603.98 493.535   1
   7   3  -9 13243.8 1152.45   2
   7  -3   9 13899.0 1276.17  23
   7  -3   9 13308.7 1055.02  43
   7   3   9 11707.2 1079.07  22
  -7  -3   9 13722.2 1179.10  42
  -7  -3   9 12139.1 1061.67  21
  -7  -3  -9 11479.1 1041.01  20
  -7  -3  -9 12094.6 1155.22  19
  -7   3   9 12545.6 1138.56   1
   7  -3  10 13.7595 96.6245  23
   7  -3  10-173.259 125.626  43
  -7  -3  10 52.9923 104.117  42
   7   3  10-1.78623 120.132  22
   7   3 -10 143.295 96.3066   2
  -7  -3 -10 169.868 182.738  20
  -7   3  10-27.6530 60.0621   1
  -7   3  11 32003.6 1927.25   1
   7  -3  11 35154.2 2137.25  23
   7   3  11 34289.8 1969.20  22
  -7  -3  11 39612.7 2138.70  42
  -7  -3  11 40144.6 1489.67  11
  -7   3 -11 37730.0 1306.86  41
  -7  -3 -11 38802.6 1388.14  10
  -7  -3 -11 38582.3 1426.01  17
  -7   3 -11 35321.8 1289.93  31
  -7  -3 -11 39280.2 1439.90  16
   7  -3 -11 41296.5 1404.88   9
  -7  -3 -11 49579.4 1598.19  28
  -7  -3 -11 45957.4 2203.83  20
   7   3 -11 35496.0 1993.93   2
  -7   3  12 2933.76 386.727  12
  -7  -3  12 2691.21 335.696  24
  -7  -3 -12 2291.41 339.664  10
  -7  -3  12 2173.13 514.147  42
  -7  -3 -12 1960.35 480.521  20
   7   3  12 2217.88 508.233  22
  -7   3 -12 2943.13 383.582  31
  -7  -3 -12 2580.20 362.429  16
   7  -3 -12 3142.28 389.310   9
  -7   3 -12 2511.58 338.857  41
  -7  -3 -12 2365.55 332.815  28
  -7  -3 -12 3033.02 379.946  27
  -7  -3 -12 3549.40 405.779  26
  -7  -3  12 1755.80 320.535  11
  -7   3  13 22558.7 1101.92  12
  -7  -3  13 20754.7 964.276  24
  -7   3 -13 23871.9 1077.85  41
  -7   3 -13 21192.7 1036.21  31
  -7  -3 -13 19786.0 1022.21  10
  -7  -3 -13 23170.2 1113.70  16
  -7  -3 -13 24557.8 1164.28  17
   7  -3 -13 26523.5 1147.00   9
  -7  -3 -13 30863.6 1264.12  28
  -7  -3  13 19976.1 1102.68  11
  -7  -3 -13 19754.4 1021.61  27
  -7  -3 -13 24424.5 1097.09  26
  -7  -3  14 170.040 103.105  24
  -7   3  14 275.817 157.528  12
  -7  -3 -14 169.541 65.0835  27
  -7   3 -14 260.254 122.612  31
  -7   3 -14 106.912 99.6987  41
  -7  -3  14 191.305 111.337  11
   7  -3 -14 186.355 88.5921   9
  -7  -3 -14 71.4467 67.7596  17
  -7  -3 -14 167.303 104.439  16
  -7  -3 -14 25.2268 68.7467  28
  -7  -3 -14 69.4925 59.1545  10
  -7  -3 -14 294.372 126.132  26
  -7  -3  15 7225.61 585.704  24
  -7  -3  15 7531.45 685.146  11
  -7  -3 -15 7190.73 615.665  28
  -7   3 -15 7914.11 623.422  41
  -7  -3 -15 8268.74 672.182  17
  -7   3 -15 6476.28 582.286  31
  -7  -3 -15 7982.30 641.047  16
   7  -3 -15 9371.67 672.500   9
  -7  -3 -15 7671.03 629.807  10
  -7  -3 -15 8176.58 649.238  27
  -7  -3 -15 6058.04 557.025  26
  -7   3  15 7585.06 655.173  12
  -7  -3 -16 10.8403 44.1064  17
  -7  -3  16 47.3926 60.4481  24
  -7   3  16 51.8172 59.5283  12
  -7  -3  16 21.4407 86.6483  11
  -7  -3 -16 99.5403 91.7776  10
   7  -3  16 64.1921 66.3590  34
  -7   3 -16 5.11035 50.8758  31
  -7  -3 -16 80.9952 69.5813  16
  -7   3 -16 64.5136 64.2211  41
   7  -3 -16 23.0755 52.8790   9
  -7  -3 -16 264.845 175.419  28
  -7  -3 -16 244.933 143.494  27
  -7  -3 -16 58.7799 88.8355  26
  -7   3  17 8194.12 669.722  12
  -7  -3  17 7994.57 610.173  24
  -7   3 -17 8741.94 654.930  41
  -7  -3  17 7598.00 677.961  11
   7  -3  17 8022.30 577.170  34
  -7  -3 -17 10164.8 704.768  10
  -7  -3 -17 8340.02 633.896  16
  -7  -3 -17 8285.51 671.664  17
  -7   3 -17 8254.87 660.280  31
   7  -3 -17 8876.81 626.458   9
  -7  -3 -17 9047.80 655.973  27
  -7  -3 -17 7977.22 626.934  26
  -7  -3  18 44.2132 62.3192  24
  -7   3  18 84.6407 113.364  12
  -7  -3 -18 14.3854 52.5924  10
  -7  -3  18 212.604 149.644  11
   7  -3  18-2.77370 33.6937  34
  -7   3 -18 44.6087 54.8441  41
  -7  -3 -18 8.55884 70.2806  17
   7  -3 -18 174.796 92.0742  10
  -7   3 -18 249.353 137.343  31
  -7  -3 -18 186.299 95.7553  16
   7  -3 -18 116.303 82.4551   9
  -7  -3 -18 210.126 114.946  26
  -7   3  19 3988.96 449.878  12
  -7   3 -19 3545.54 402.722  41
  -7  -3  19 3247.52 379.460  24
  -7  -3  19 4185.89 487.546  11
  -7  -3 -19 3679.28 431.954  35
   7  -3 -19 3675.50 418.823  10
  -7  -3 -19 2691.72 366.042  17
  -7   3 -19 3825.79 425.736  31
   7  -3  19 3177.24 339.355  34
  -7  -3 -19 2665.88 340.881  10
  -7  -3 -19 4110.25 419.277  27
  -7  -3 -19 3699.86 402.602  26
  -7   3  20 2245.50 323.887  12
  -7  -3  20 2122.04 299.353  24
   7  -3 -20 2452.70 336.212  10
  -7   3 -20 2930.37 362.844  31
  -7  -3  20 2845.30 381.866  11
  -7   3 -20 2140.91 301.579  41
  -7  -3 -20 2150.91 297.449  10
  -7  -3 -20 2571.54 354.838  35
  -7  -3 -20 2653.75 348.248  17
  -7  -3  21 5227.77 490.371  11
  -7   3  21 4491.52 437.702  12
  -7  -3  21 5371.89 447.400  24
  -7   3 -21 5956.33 472.205  41
  -7   3 -21 4677.27 427.998  31
  -7  -3 -21 5163.20 439.995  17
   7  -3 -21 4829.24 448.915  10
   7  -3 -21 5737.11 471.257   4
  -7   3  22 1866.82 269.476  12
  -7  -3  22 2598.44 295.878  24
  -7   3 -22 2910.26 313.455  41
  -7  -3  22 2532.59 327.666  11
   7  -3 -22 1987.67 271.046  10
  -7  -3 -22 2965.23 338.096  35
  -7  -3 -22 2362.65 285.957  17
  -7   3 -22 2516.13 296.294  31
   7  -3 -22 2467.21 283.281   4
  -7  -3  23 809.251 153.222  24
  -7  -3  23 678.588 167.337  11
  -7   3  23 794.633 162.354  12
  -7   3 -23 809.310 155.438  41
  -7  -3 -23 766.019 152.893  17
  -7  -3 -23 666.597 146.120  35
   7  -3 -23 613.908 133.204   4
   7  -3 -23 717.965 171.857  10
  -7   3 -23 643.721 139.515  31
  -7   3  24 1223.59 174.775  12
  -7  -3  24 1290.36 189.285  11
  -7   3 -24 1030.05 158.760  41
   7  -3 -24 1130.17 175.501  10
  -7  -3 -24 1057.01 152.993  17
  -7   3 -24 1407.75 182.145  31
   7  -3 -24 1099.75 145.508   4
  -7  -3 -24 1206.50 182.207  35
  -7   3 -25 685.872 110.048  41
  -7  -3  25 792.979 130.148  11
  -7  -3 -25 850.511 131.484  35
   7  -3 -25 756.206 129.220  10
  -7   3 -25 944.557 136.783  31
   8  -3   0 8727.78 884.916  23
  -8  -3   0 7401.07 794.926  42
  -8  -3   0 6751.65 848.490  19
   8  -3   1 19487.9 1338.89  23
   8  -3  -1 19163.2 1297.19  23
  -8  -3  -1 18856.4 1307.21  42
  -8   3   1 19768.7 1276.03   1
  -8   3  -1 22527.4 1375.70   1
   8  -3   2 8293.50 892.461  23
   8  -3  -2 8488.23 850.942  23
  -8  -3  -2 7527.70 840.660  42
  -8  -3   2 6978.49 767.502  42
  -8   3   2 8113.15 819.349   1
  -8  -3  -2 8462.32 960.293  19
   8  -3   3 41355.6 2040.55  23
   8  -3  -3 43040.1 1926.32  23
  -8  -3   3 39710.2 1917.00  42
  -8  -3  -3 40903.8 2142.49  19
  -8   3   3 44553.5 1959.86   1
   8   3  -4 9315.39 873.754   2
  -8  -3  -4 10494.6 1066.99  19
   8  -3   4 9599.28 1013.83  23
   8  -3   4 9054.01 893.873  43
  -8  -3   4 6916.30 808.384  42
  -8   3   4 11099.1 982.295   1
   8   3  -5 11676.7 1014.13   2
  -8  -3  -5 14192.7 1259.31  19
   8  -3   5 11640.7 1132.47  23
   8  -3   5 10483.1 969.917  43
  -8  -3   5 10685.0 1042.91  42
  -8   3   5 11722.3 1025.29   1
   8  -3   6 18752.4 1459.56  23
  -8  -3   6 16360.5 1293.87  42
  -8  -3  -6 12597.2 1076.72  20
  -8  -3  -6 15237.9 1393.02  19
   8   3  -6 17863.5 1307.75   2
  -8   3   6 14998.5 1185.91   1
   8  -3   6 15274.1 1187.41  43
   8  -3   7 21807.3 1619.36  23
   8  -3   7 22522.0 1435.53  43
  -8  -3   7 18292.4 1385.75  42
  -8  -3  -7 22994.0 1488.96  20
  -8  -3  -7 22742.8 1622.71  19
  -8   3   7 18700.4 1362.45   1
   8   3  -7 22413.0 1500.67   2
   8   3  -8 99.9204 85.4151   2
   8  -3   8 312.750 235.570  23
   8  -3   8 396.583 182.411  43
  -8  -3   8 256.838 191.066  42
  -8  -3  -8 353.278 213.326  20
  -8   3   8 314.130 181.667   1
  -8  -3  -8 185.096 151.320  19
  -8  -3  -9 37849.4 1308.36  38
   8  -3   9 29223.7 1952.87  23
  -8  -3   9 31390.8 1908.99  42
  -8  -3   9 36703.2 1413.47  11
  -8  -3  -9 30787.4 1349.17  40
  -8  -3  -9 42142.5 1442.89  10
  -8  -3  -9 38670.9 1987.95  20
  -8  -3  -9 49092.1 2423.60  19
  -8  -3  -9 31656.6 1323.19  16
  -8  -3  -9 37737.7 1380.87  17
  -8   3  -9 29698.5 1152.01  41
  -8   3  -9 32998.6 1234.51  31
   8  -3  -9 40795.1 1391.49   9
  -8  -3  -9 46630.6 1581.93  28
  -8   3   9 26572.2 1702.40   1
  -8  -3  -9 30677.0 1140.91  25
   8   3  -9 32231.9 1905.48   2
  -8  -3 -10 1023.15 232.430  25
  -8  -3 -10 721.990 183.698  10
  -8  -3 -10 859.443 216.568  38
  -8   3 -10 547.080 147.052  41
  -8   3  10 474.299 145.696  12
  -8  -3  10 339.497 231.875  42
  -8   3  10 374.162 203.902   1
  -8  -3 -10 726.147 322.528  19
  -8  -3 -10 594.292 261.780  20
  -8   3 -10 818.300 201.107  31
   8   3  10 600.534 249.828  22
  -8  -3  10 413.342 165.875  11
  -8  -3 -10 630.305 206.176  17
  -8  -3 -10 678.852 189.420  16
  -8  -3 -10 699.493 235.880  40
  -8  -3 -10 819.903 196.012  35
  -8  -3 -10 784.929 213.121  28
   8  -3 -10 717.102 192.412   9
  -8   3  11 2923.40 390.277  12
  -8  -3  11 2207.37 380.174  11
  -8   3 -11 2852.74 371.697  41
  -8  -3 -11 2634.38 360.780  10
  -8  -3 -11 2591.03 365.239  35
  -8  -3 -11 2663.13 392.039  16
  -8  -3 -11 3244.72 429.500  17
  -8   3 -11 2724.81 365.344  31
   8  -3 -11 2833.31 378.083   9
  -8  -3 -11 2397.06 360.470  28
  -8  -3 -11 2596.95 359.078  26
  -8   3  12 2101.51 329.129  12
  -8   3 -12 1816.22 279.978  41
  -8  -3  12 1800.39 286.430  24
  -8  -3  12 1625.98 309.296  11
  -8  -3 -12 1870.35 309.124  10
  -8  -3 -12 1896.85 317.239  35
  -8  -3 -12 2244.44 355.196  17
  -8   3 -12 1796.58 294.690  31
  -8  -3 -12 1795.47 316.544  16
   8  -3 -12 2024.76 315.576   9
  -8  -3 -12 1889.96 323.600  28
  -8  -3 -12 2007.13 312.767  26
  -8  -3 -13 7282.54 627.141  35
  -8   3  13 6709.86 611.723  12
  -8  -3  13 5723.72 508.067  24
  -8  -3  13 5685.81 590.122  11
  -8  -3 -13 6084.56 573.929  10
  -8  -3 -13 4885.83 490.691  28
  -8  -3 -13 7183.45 634.451  17
  -8   3 -13 6130.09 548.502  41
  -8   3 -13 5814.03 551.765  31
  -8  -3 -13 5947.96 572.534  16
   8  -3 -13 6680.89 577.623   9
  -8  -3 -13 6479.27 576.662  27
  -8  -3 -13 7556.78 621.032  26
  -8  -3 -14 4138.26 470.832  10
  -8   3  14 3752.41 464.015  12
  -8  -3  14 3885.11 424.142  24
  -8  -3  14 3694.58 492.061  11
   8  -3 -14 4230.30 480.695   9
  -8  -3 -14 4396.07 494.033  35
  -8  -3 -14 4880.51 538.407  17
  -8   3 -14 4235.55 471.487  31
  -8  -3 -14 3952.47 459.659  16
  -8  -3 -14 3121.97 392.080  28
  -8  -3 -14 5368.10 530.224  27
  -8   3 -14 3928.28 431.692  41
  -8  -3 -14 3654.70 434.660  26
  -8  -3  15 508.163 155.710  24
  -8   3  15 458.635 177.604  12
  -8  -3  15 312.648 151.271  11
  -8   3 -15 558.939 188.794  31
  -8   3 -15 389.720 123.772  41
  -8  -3 -15 419.705 144.599  35
  -8  -3 -15 318.979 142.006  10
  -8  -3 -15 361.394 141.166  17
  -8  -3 -15 475.582 164.362  16
   8  -3 -15 572.115 171.737   9
  -8  -3 -15 626.836 197.571  28
  -8  -3 -15 247.125 105.897  27
  -8  -3 -15 387.249 145.743  26
  -8  -3  16 121.510 112.956  24
  -8   3  16 83.6178 99.0118  12
  -8   3 -16 68.3191 82.5972  41
  -8  -3 -16 26.3963 59.9776  10
  -8  -3 -16-44.9705 61.5969  35
  -8  -3  16 140.679 79.9681  11
  -8  -3 -16-15.7963 78.9833  17
  -8  -3 -16-4.64944 47.0655  16
   8  -3 -16 72.6607 62.6230   9
  -8  -3 -16 328.968 157.996  28
  -8   3 -16 122.681 103.553  31
  -8  -3 -16 51.9462 43.9370  27
  -8  -3 -16 95.5603 102.654  26
  -8   3  17 3552.30 445.379  12
  -8  -3  17 2907.39 358.196  24
  -8  -3  17 2700.05 402.613  11
  -8   3 -17 2826.13 362.449  41
  -8  -3 -17 2680.39 349.383  10
  -8  -3 -17 2866.96 383.265  35
  -8  -3 -17 2977.90 391.088  17
  -8  -3 -17 3199.89 388.157  16
   8  -3 -17 3419.53 389.821   9
  -8  -3 -17 3099.02 380.701  27
  -8  -3 -17 3580.49 408.463  26
  -8   3 -17 3308.13 414.442  31
  -8  -3  18 138.717 71.7458  24
  -8   3  18 381.702 134.779  12
  -8   3 -18 187.110 105.497  41
  -8  -3  18 309.802 155.363  11
   8  -3 -18 195.635 86.6938   9
  -8  -3 -18 155.711 99.6273  35
  -8  -3 -18 215.573 110.232  10
  -8   3 -18 167.894 108.024  31
  -8  -3 -18 332.318 130.838  17
   8  -3 -18 330.473 146.270  10
  -8  -3 -18 269.238 114.881  16
  -8  -3 -18 641.086 188.758  27
  -8  -3 -18 166.691 99.1135  26
   8  -3 -19 7910.59 593.620  10
  -8   3  19 8488.80 639.413  12
  -8  -3  19 7981.79 562.147  24
  -8  -3  19 7482.45 641.469  11
  -8   3 -19 8038.90 576.353  41
  -8  -3 -19 8181.16 552.467  10
  -8  -3 -19 7799.99 590.056  17
  -8  -3 -19 8868.46 634.884  35
  -8   3 -19 8192.01 602.266  31
  -8  -3 -19 8715.49 583.936  16
   8  -3 -19 9332.27 588.839   9
  -8  -3 -19 9309.18 593.452  27
  -8  -3 -19 8102.87 580.075  26
  -8   3 -20 102.800 75.4134  31
  -8  -3  20 18.7592 42.4002  24
  -8   3  20 161.484 101.405  12
  -8  -3  20 145.078 105.300  11
  -8   3 -20 254.304 116.958  41
  -8  -3 -20-25.0639 62.8613  17
  -8  -3 -20 172.700 103.444  35
   8  -3 -20 193.447 118.397  10
  -8   3  21 4495.34 410.990  12
  -8  -3  21 4741.10 392.903  24
  -8  -3  21 4505.32 440.997  11
  -8   3 -21 4494.31 386.877  41
  -8  -3 -21 3558.40 370.463  35
  -8  -3 -21 4031.29 376.524  17
  -8   3 -21 4256.70 386.596  31
   8  -3 -21 3652.40 366.488  10
   8  -3 -21 5111.48 422.602   4
  -8   3  22 316.449 91.1289  12
  -8   3 -22 314.193 87.1246  41
  -8  -3 -22 339.738 104.981  35
   8  -3 -22 413.579 119.541   4
   8  -3 -22 478.861 120.041  10
  -8  -3 -22 392.894 109.244  17
  -8   3 -22 328.865 97.4553  31
  -8  -3  22 358.584 131.781  11
  -8   3 -23 211.160 77.6807  31
  -8   3  23 210.541 82.0290  12
   8  -3 -23 193.908 70.1060   4
  -8  -3  23 345.076 98.4537  11
   8  -3 -23 116.037 56.0935  10
  -8  -3 -23 182.598 75.9940  35
  -8   3 -23 223.371 68.4442  41
  -8  -3 -23 177.046 66.9917  17
  -8  -3  24 2008.18 213.607  11
  -8   3 -24 1751.04 176.954  41
  -8   3 -24 1682.69 186.241  31
   8  -3 -24 1898.61 206.892  10
  -8  -3 -24 1765.50 191.023  35
  -8  -3 -24 1983.95 186.703  17
   9  -3   0-20.6422 42.8921  23
  -9  -3   0 97.7808 101.571  42
  -9  -3   0-122.249 149.452  19
  -9   3   0 18.1021 118.559   1
  -9  -3   1 8793.97 1033.04  19
   9  -3   1 8119.81 929.372  23
   9  -3  -1 8011.05 896.912  23
  -9  -3  -1 10901.1 1074.52  42
  -9  -3   1 6523.39 807.274  42
  -9  -3  -1 8051.28 1003.33  19
  -9   3   1 8013.33 858.704   1
  -9  -3  -2 63.0406 138.838  19
   9  -3   2 28.0384 79.1476  23
   9  -3  -2-8.57146 128.193  23
  -9  -3   2 116.901 121.122  42
  -9   3   2 214.937 154.249   1
   9  -3   3 1286.39 372.418  43
   9  -3   3 1778.37 449.316  23
   9   3   3 1213.82 372.154  23
  -9  -3   3 1290.07 368.789  42
  -9  -3  -3 972.060 378.604  19
  -9   3   3 1656.60 397.344   1
  -9   3   4 582.189 243.338   1
   9  -3   4 644.094 254.985  43
   9  -3   4 608.914 242.420  23
  -9  -3   4 867.683 306.131  42
  -9  -3  -4 280.677 166.565  19
  -9   3  -5 83.1764 85.6012  41
  -9  -3  -5 133.712 76.9849  25
  -9  -3  -5 106.117 113.138  19
  -9   3   5 97.1685 92.0297   1
   9  -3   5 96.7093 108.638  43
   9  -3   5 189.892 182.793  23
  -9  -3   5 132.154 117.859  42
  -9  -3   5-4.12663 86.9706  11
  -9  -3  -5-15.3543 43.9778  29
  -9  -3  -5 31.9659 48.0220  40
  -9  -3  -5-2.66183 74.6356  38
  -9  -3  -5 137.436 97.7422  36
  -9  -3  -5 133.051 108.816  39
  -9  -3  -6 971.541 213.067  25
  -9   3   6 802.580 286.137   1
   9  -3   6 844.566 360.559  23
   9  -3   6 683.476 262.473  43
  -9  -3   6 933.813 311.474  42
   9  -3  -6 800.089 197.105   9
  -9  -3  -6 1106.27 256.651  40
  -9  -3  -6 977.500 245.263  36
  -9  -3   6 1049.91 237.676  11
  -9  -3  -6 633.106 167.966  38
  -9  -3  -6 892.883 200.749  17
  -9  -3  -6 699.204 187.463  16
  -9  -3  -6 713.057 187.498  30
  -9  -3  -6 1160.55 411.270  19
  -9  -3   6 553.133 151.143  29
  -9   3  -6 866.020 199.184  41
  -9  -3  -6 848.760 197.572  28
  -9   3  -7 347.021 135.531  41
  -9  -3  -7 390.006 147.925  25
  -9   3   7 382.283 147.938  12
  -9   3   7 237.837 145.761   1
  -9  -3  -7 321.653 135.849  38
  -9  -3  -7 368.289 161.910  36
  -9  -3   7 165.746 130.930  42
   9   3  -7 290.223 153.034   2
  -9  -3   7 388.023 159.499  11
  -9  -3  -7 252.151 146.449  40
  -9  -3  -7 325.406 231.555  19
  -9  -3  -7 151.604 102.556  17
  -9   3  -7 435.012 151.857  31
  -9  -3  -7 377.149 147.917  16
  -9  -3  -7 211.518 83.5224  30
  -9  -3   7 423.543 138.832  29
   9  -3  -7 289.991 134.090   9
  -9  -3  -7 335.571 122.401  28
  -9  -3  -8 901.703 212.230  25
  -9  -3   8 867.067 232.024  11
  -9   3   8 913.656 214.349  12
  -9  -3  -8 956.677 253.270  40
  -9  -3  -8 713.273 203.868  36
  -9   3  -8 790.757 182.033  41
  -9  -3  -8 1154.76 243.753  38
   9  -3  -8 919.273 212.282   9
  -9  -3  -8 1026.53 239.802  17
  -9  -3  -8 839.629 222.584  16
  -9  -3  -8 726.874 173.338  30
  -9  -3   8 695.174 202.758  29
  -9   3  -8 941.643 219.817  31
  -9  -3  -8 692.917 207.287  28
  -9  -3   9 1154.64 281.531  11
  -9   3   9 956.497 227.044  12
  -9  -3  -9 1076.38 246.419  10
  -9  -3  -9 1179.90 267.375  40
  -9  -3  -9 1097.00 234.001  38
  -9  -3  -9 1158.49 251.011  17
  -9   3  -9 832.900 194.198  31
  -9  -3  -9 1252.34 272.307  16
   9  -3  -9 1062.37 233.916   9
  -9  -3  -9 1132.83 236.792  28
  -9  -3  -9 1382.19 283.335  25
  -9   3  -9 934.022 217.578  41
  -9  -3 -10 8698.75 701.599  17
  -9   3  10 10425.5 743.012  12
  -9  -3  10 11820.8 842.784  11
  -9  -3 -10 15059.8 976.987  40
  -9  -3 -10 11502.8 779.720  10
  -9  -3 -10 12261.5 840.759  16
  -9   3 -10 10299.1 713.997  31
  -9  -3 -10 12511.0 831.868  28
   9  -3 -10 13095.1 830.390   9
  -9   3 -10 11561.3 734.547  41
  -9  -3 -10 14292.4 845.159  38
  -9   3  11 236.779 125.843  12
  -9  -3 -11 465.301 151.385  10
  -9   3 -11 317.455 114.027  41
  -9  -3 -11 183.639 59.7080  35
[truncated: 547,521 more chars]
