# Supplementary material for: The 1H NMR Spectroscopic Effect of Steric Compression Is Found in [3.3.1]Oxa- and Azabicycles and Their Analogues
Source: ACS Omega. 2021 May 7;6(19):12769–86. doi: 10.1021/acsomega.1c01093 (PMC8154237; doi:10.1021/acsomega.1c01093)
Supplement: Supplementary file 4 — ao1c01093_si_004.cif [file ao1c01093_si_004.cif]

 
data_s17phar15
 
_audit_creation_method            'SHELXL-2016/6'
_shelx_SHELXL_version_number      '2016/6'
_chemical_name_systematic         ?
_chemical_name_common             ?
_chemical_melting_point           ?
_chemical_formula_moiety          'C19 H25 N5 O6'
_chemical_formula_sum
 'C19 H25 N5 O6' 
_chemical_formula_weight          419.44

loop_
 _atom_type_symbol
 _atom_type_description
 _atom_type_scat_dispersion_real
 _atom_type_scat_dispersion_imag
 _atom_type_scat_source
 'C'  'C'   0.0181   0.0091
 'International Tables Vol C Tables 4.2.6.8 and 6.1.1.4'
 'H'  'H'   0.0000   0.0000
 'International Tables Vol C Tables 4.2.6.8 and 6.1.1.4'
 'N'  'N'   0.0311   0.0180
 'International Tables Vol C Tables 4.2.6.8 and 6.1.1.4'
 'O'  'O'   0.0492   0.0322
 'International Tables Vol C Tables 4.2.6.8 and 6.1.1.4'
 
_space_group_crystal_system       triclinic
_space_group_IT_number            2
_space_group_name_H-M_alt         'P -1'
_space_group_name_Hall            '-P 1'
 
_shelx_space_group_comment
;
The symmetry employed for this shelxl refinement is uniquely defined
by the following loop, which should always be used as a source of
symmetry information in preference to the above space-group names.
They are only intended as comments.
;
 
loop_
 _space_group_symop_operation_xyz
 'x, y, z'
 '-x, -y, -z'
 
_cell_length_a                    8.2535(2)
_cell_length_b                    14.1548(4)
_cell_length_c                    18.1606(7)
_cell_angle_alpha                 100.206(3)
_cell_angle_beta                  99.075(3)
_cell_angle_gamma                 102.165(2)
_cell_volume                      1998.79(11)
_cell_formula_units_Z             4
_cell_measurement_temperature     150(2)
_cell_measurement_reflns_used   5495
_cell_measurement_theta_min     3.2670
_cell_measurement_theta_max     71.9730
 
_exptl_crystal_description        plate
_exptl_crystal_colour             yellow
_exptl_crystal_density_meas       ?
_exptl_crystal_density_method     ?
_exptl_crystal_density_diffrn     1.394          
_exptl_crystal_F_000              888
_exptl_transmission_factor_min    ?
_exptl_transmission_factor_max    ?
_exptl_crystal_size_max           0.200
_exptl_crystal_size_mid           0.150
_exptl_crystal_size_min           0.020
_exptl_absorpt_coefficient_mu     0.883
_shelx_estimated_absorpt_T_min    0.843
_shelx_estimated_absorpt_T_max    0.983
_exptl_absorpt_correction_T_min                   0.73157
_exptl_absorpt_correction_T_max                   1.00000
_exptl_absorpt_correction_type            multi-scan
_exptl_absorpt_process_details
;
CrysAlisPro 1.171.38.46 (Rigaku Oxford Diffraction, 2015)
Empirical absorption correction using spherical harmonics,
 implemented in SCALE3 ABSPACK scaling algorithm.
;
_oxdiff_exptl_absorpt_empirical_full_min           0.778
_oxdiff_exptl_absorpt_empirical_full_max           1.484
_oxdiff_exptl_absorpt_empirical_details
;
Empirical correction (ABSPACK) includes:
- Absorption correction using spherical harmonics
- Frame scaling
;
_diffrn_ambient_temperature 150.01(10) 
_diffrn_ambient_environment N~2~
_diffrn_source 'micro-focus sealed X-ray tube'
_diffrn_source_type 'SuperNova (Cu) X-ray Source'
_diffrn_radiation_probe x-ray
_diffrn_radiation_type 'Cu K\a'
_diffrn_radiation_wavelength 1.54184
_diffrn_radiation_monochromator mirror
_diffrn_measurement_device 'four-circle diffractometer'
_diffrn_measurement_device_type 'SuperNova, Dual, Cu at zero, EosS2'
_diffrn_measurement_method '\w scans'
_diffrn_detector 'CCD plate'
_diffrn_detector_type EosS2
_diffrn_detector_area_resol_mean 8.1150
_diffrn_reflns_number             22201
_diffrn_reflns_av_unetI/netI      0.0436
_diffrn_reflns_av_R_equivalents   0.0391
_diffrn_reflns_limit_h_min        -10
_diffrn_reflns_limit_h_max        9
_diffrn_reflns_limit_k_min        -17
_diffrn_reflns_limit_k_max        17
_diffrn_reflns_limit_l_min        -22
_diffrn_reflns_limit_l_max        22
_diffrn_reflns_theta_min          3.273
_diffrn_reflns_theta_max          72.332
_diffrn_reflns_theta_full         67.684
_diffrn_measured_fraction_theta_max   0.988
_diffrn_measured_fraction_theta_full  1.000
_diffrn_reflns_Laue_measured_fraction_max    0.988
_diffrn_reflns_Laue_measured_fraction_full   1.000
_diffrn_reflns_point_group_measured_fraction_max   0.988
_diffrn_reflns_point_group_measured_fraction_full  1.000
_reflns_number_total              7805
_reflns_number_gt                 5895
_reflns_threshold_expression      'I > 2\s(I)'
_reflns_Friedel_coverage          0.000
_reflns_Friedel_fraction_max      .
_reflns_Friedel_fraction_full     .
 
_reflns_special_details
;
 Reflections were merged by SHELXL according to the crystal
 class for the calculation of statistics and refinement.
 
 _reflns_Friedel_fraction is defined as the number of unique
 Friedel pairs measured divided by the number that would be
 possible theoretically, ignoring centric projections and
 systematic absences.
;
 
_computing_data_collection     'CrysAlisPro 1.171.38.46 (Rigaku OD, 2015)'
_computing_cell_refinement     'CrysAlisPro 1.171.38.46 (Rigaku OD, 2015)'
_computing_data_reduction      'CrysAlisPro 1.171.38.46 (Rigaku OD, 2015)'
_computing_structure_solution     
; 
 SHELXT
 Sheldrick, G. M. (2008). Acta Cryst. A64, 112-122.
;
_computing_structure_refinement   
;
 SHELXL-2016/6 (Sheldrick, 2016)
 Sheldrick GM (2008) Acta Crystallogr A64:112--122 and 
 C. B. H\"ubschle, G. M. Sheldrick and B. Dittrich
 ShelXle: a Qt graphical user interface for SHELXL
 J. Appl. Cryst., 44, (2011) 1281-1284.
;
_computing_molecular_graphics  

'ORTEP3 for Windows - Farrugia, L. J. J. Appl. Crystallogr. 1997, 30, 565'

_computing_publication_material    
;
 'WinGX publication routines, Farrugia, 
 L. J., J. Appl. Crystallogr., 1999, 32, 837-838
; 
_refine_special_details           ?
_refine_ls_structure_factor_coef  Fsqd
_refine_ls_matrix_type            full
_refine_ls_weighting_scheme       calc
_refine_ls_weighting_details
'w=1/[\s^2^(Fo^2^)+(0.0674P)^2^+0.3895P] where P=(Fo^2^+2Fc^2^)/3'
_atom_sites_solution_primary      ?
_atom_sites_solution_secondary    ?
_atom_sites_solution_hydrogens    mixed
_refine_ls_hydrogen_treatment     mixed
_refine_ls_extinction_method      none
_refine_ls_extinction_coef        .
_refine_ls_number_reflns          7805
_refine_ls_number_parameters      553
_refine_ls_number_restraints      0
_refine_ls_R_factor_all           0.0703
_refine_ls_R_factor_gt            0.0495
_refine_ls_wR_factor_ref          0.1369
_refine_ls_wR_factor_gt           0.1240
_refine_ls_goodness_of_fit_ref    1.046
_refine_ls_restrained_S_all       1.046
_refine_ls_shift/su_max           0.000
_refine_ls_shift/su_mean          0.000
 
loop_
 _atom_site_label
 _atom_site_type_symbol
 _atom_site_fract_x
 _atom_site_fract_y
 _atom_site_fract_z
 _atom_site_U_iso_or_equiv
 _atom_site_adp_type
 _atom_site_occupancy
 _atom_site_site_symmetry_order  
 _atom_site_calc_flag
 _atom_site_refinement_flags_posn
 _atom_site_refinement_flags_adp
 _atom_site_refinement_flags_occupancy
 _atom_site_disorder_assembly
 _atom_site_disorder_group
N1 N 0.1706(2) 0.41585(14) 0.11137(11) 0.0345(4) Uani 1 1 d . . . . .
N2 N -0.0674(2) 0.41297(12) 0.29571(10) 0.0289(4) Uani 1 1 d . . . . .
N3 N 0.0001(2) 0.38355(13) 0.35973(10) 0.0295(4) Uani 1 1 d . . . . .
H3 H 0.091(3) 0.3630(19) 0.3639(15) 0.040(7) Uiso 1 1 d . . . . .
N4 N 0.1485(2) 0.33947(13) 0.50300(11) 0.0355(4) Uani 1 1 d . . . . .
N5 N -0.3349(3) 0.40226(15) 0.60572(12) 0.0432(5) Uani 1 1 d . . . . .
O1 O -0.3278(2) 0.49590(15) 0.16405(13) 0.0602(5) Uani 1 1 d . . . . .
O2 O -0.0812(2) 0.59154(12) 0.23226(11) 0.0469(4) Uani 1 1 d . . . . .
O3 O 0.2249(2) 0.32918(13) 0.44940(10) 0.0419(4) Uani 1 1 d . . . . .
O4 O 0.2056(2) 0.32972(14) 0.56663(10) 0.0496(4) Uani 1 1 d . . . . .
O5 O -0.3013(3) 0.35736(16) 0.65532(12) 0.0595(5) Uani 1 1 d . . . . .
O6 O -0.4355(2) 0.45570(16) 0.60717(11) 0.0565(5) Uani 1 1 d . . . . .
C1 C 0.3483(3) 0.3691(2) 0.02073(16) 0.0494(6) Uani 1 1 d . . . . .
H1A H 0.257980 0.311138 -0.007035 0.074 Uiso 1 1 calc R U . . .
H1B H 0.421683 0.350314 0.060600 0.074 Uiso 1 1 calc R U . . .
H1C H 0.415129 0.394254 -0.014868 0.074 Uiso 1 1 calc R U . . .
C2 C 0.2719(3) 0.44807(19) 0.05662(16) 0.0452(6) Uani 1 1 d . . . . .
H2A H 0.363498 0.507166 0.083262 0.054 Uiso 1 1 calc R U . . .
H2B H 0.199106 0.467396 0.016028 0.054 Uiso 1 1 calc R U . . .
C3 C 0.2751(3) 0.42661(16) 0.18670(13) 0.0345(5) Uani 1 1 d . . . . .
H3A H 0.318364 0.497740 0.211374 0.041 Uiso 1 1 calc R U . . .
H3B H 0.373426 0.398154 0.181078 0.041 Uiso 1 1 calc R U . . .
C4 C 0.1711(2) 0.37344(14) 0.23698(12) 0.0281(4) Uani 1 1 d . . . . .
H4 H 0.241098 0.390341 0.289911 0.034 Uiso 1 1 calc R U . . .
C5 C 0.1271(3) 0.25921(15) 0.20853(13) 0.0327(4) Uani 1 1 d . . . . .
H5A H 0.194445 0.243636 0.169500 0.039 Uiso 1 1 calc R U . . .
H5B H 0.164747 0.230281 0.252071 0.039 Uiso 1 1 calc R U . . .
C6 C -0.0572(3) 0.20748(15) 0.17465(13) 0.0351(5) Uani 1 1 d . . . . .
H6A H -0.123872 0.218113 0.214791 0.042 Uiso 1 1 calc R U . . .
H6B H -0.066755 0.135428 0.160051 0.042 Uiso 1 1 calc R U . . .
C7 C -0.1364(3) 0.24093(16) 0.10493(13) 0.0372(5) Uani 1 1 d . . . . .
H7A H -0.229596 0.185501 0.073611 0.045 Uiso 1 1 calc R U . . .
H7B H -0.049996 0.254950 0.073606 0.045 Uiso 1 1 calc R U . . .
C8 C -0.2064(3) 0.33260(17) 0.12293(13) 0.0368(5) Uani 1 1 d . . . . .
H8A H -0.296560 0.316894 0.152114 0.044 Uiso 1 1 calc R U . . .
H8B H -0.260376 0.344745 0.073966 0.044 Uiso 1 1 calc R U . . .
C9 C -0.0794(3) 0.43006(16) 0.16827(13) 0.0313(4) Uani 1 1 d . . . . .
C10 C -0.1803(3) 0.50693(17) 0.18798(13) 0.0361(5) Uani 1 1 d . . . . .
C11 C -0.1644(4) 0.6702(2) 0.25072(18) 0.0590(8) Uani 1 1 d . . . . .
H11A H -0.214178 0.686839 0.203523 0.089 Uiso 1 1 calc R U . . .
H11B H -0.081692 0.728647 0.283123 0.089 Uiso 1 1 calc R U . . .
H11C H -0.253913 0.648357 0.278031 0.089 Uiso 1 1 calc R U . . .
C12 C 0.0446(3) 0.47228(18) 0.12035(14) 0.0401(5) Uani 1 1 d . . . . .
H12A H -0.019620 0.471668 0.069313 0.048 Uiso 1 1 calc R U . . .
H12B H 0.102128 0.541916 0.145439 0.048 Uiso 1 1 calc R U . . .
C13 C 0.0125(2) 0.40908(14) 0.24061(12) 0.0271(4) Uani 1 1 d . . . . .
C14 C -0.0804(3) 0.38570(14) 0.41900(12) 0.0287(4) Uani 1 1 d . . . . .
C15 C -0.0136(3) 0.36421(14) 0.48930(13) 0.0311(4) Uani 1 1 d . . . . .
C16 C -0.0978(3) 0.36831(15) 0.55003(13) 0.0341(5) Uani 1 1 d . . . . .
H16 H -0.051358 0.353209 0.596542 0.041 Uiso 1 1 calc R U . . .
C17 C -0.2491(3) 0.39462(15) 0.54125(13) 0.0356(5) Uani 1 1 d . . . . .
C18 C -0.3199(3) 0.41639(16) 0.47333(13) 0.0365(5) Uani 1 1 d . . . . .
H18 H -0.424954 0.434415 0.468641 0.044 Uiso 1 1 calc R U . . .
C19 C -0.2381(3) 0.41181(15) 0.41343(13) 0.0340(5) Uani 1 1 d . . . . .
H19 H -0.287679 0.426372 0.367226 0.041 Uiso 1 1 calc R U . . .
N6 N 0.6412(2) -0.00386(12) 0.89792(10) 0.0262(3) Uani 1 1 d . . . . .
N7 N 0.6809(2) 0.09693(12) 0.69906(10) 0.0298(4) Uani 1 1 d . . . . .
N8 N 0.5394(2) 0.10932(14) 0.65370(11) 0.0327(4) Uani 1 1 d . . . . .
H8 H 0.448(4) 0.114(2) 0.6702(16) 0.050(8) Uiso 1 1 d . . . . .
N9 N 0.2399(2) 0.12626(14) 0.55414(11) 0.0358(4) Uani 1 1 d . . . . .
N10 N 0.5708(2) 0.17380(13) 0.36062(10) 0.0325(4) Uani 1 1 d . . . . .
O7 O 1.0895(2) 0.09845(13) 0.77527(11) 0.0463(4) Uani 1 1 d . . . . .
O8 O 0.89395(18) -0.04114(11) 0.72084(9) 0.0329(3) Uani 1 1 d . . . . .
O9 O 0.2297(2) 0.12796(15) 0.62113(10) 0.0474(4) Uani 1 1 d . . . . .
O10 O 0.1149(2) 0.11823(15) 0.50395(10) 0.0475(4) Uani 1 1 d . . . . .
O11 O 0.4534(2) 0.19866(13) 0.32588(9) 0.0425(4) Uani 1 1 d . . . . .
O12 O 0.7008(2) 0.16848(14) 0.33648(10) 0.0444(4) Uani 1 1 d . . . . .
C21 C 0.7616(3) -0.07792(19) 1.00129(14) 0.0416(5) Uani 1 1 d . . . . .
H21A H 0.847647 -0.101330 0.976708 0.062 Uiso 1 1 calc R U . . .
H21B H 0.726782 -0.120184 1.036145 0.062 Uiso 1 1 calc R U . . .
H21C H 0.808706 -0.009508 1.030118 0.062 Uiso 1 1 calc R U . . .
C22 C 0.6099(3) -0.08212(15) 0.94097(12) 0.0322(4) Uani 1 1 d . . . . .
H22A H 0.578507 -0.147414 0.904976 0.039 Uiso 1 1 calc R U . . .
H22B H 0.512968 -0.075933 0.965800 0.039 Uiso 1 1 calc R U . . .
C23 C 0.4845(2) -0.00723(15) 0.84587(12) 0.0297(4) Uani 1 1 d . . . . .
H23A H 0.397027 0.002082 0.876132 0.036 Uiso 1 1 calc R U . . .
H23B H 0.444160 -0.073619 0.811372 0.036 Uiso 1 1 calc R U . . .
C24 C 0.5040(2) 0.07155(15) 0.79725(12) 0.0305(4) Uani 1 1 d . . . . .
H24 H 0.406462 0.048123 0.752678 0.037 Uiso 1 1 calc R U . . .
C25 C 0.4947(3) 0.17509(17) 0.83713(14) 0.0388(5) Uani 1 1 d . . . . .
H25A H 0.489960 0.216357 0.798535 0.047 Uiso 1 1 calc R U . . .
H25B H 0.387309 0.168388 0.855777 0.047 Uiso 1 1 calc R U . . .
C26 C 0.6383(3) 0.22983(17) 0.90351(14) 0.0412(5) Uani 1 1 d . . . . .
H26A H 0.639172 0.190752 0.943643 0.049 Uiso 1 1 calc R U . . .
H26B H 0.615748 0.293876 0.925277 0.049 Uiso 1 1 calc R U . . .
C27 C 0.8133(3) 0.25002(15) 0.88372(14) 0.0383(5) Uani 1 1 d . . . . .
H27A H 0.803272 0.269283 0.833690 0.046 Uiso 1 1 calc R U . . .
H27B H 0.887533 0.307474 0.922294 0.046 Uiso 1 1 calc R U . . .
C28 C 0.9001(3) 0.16492(15) 0.87965(13) 0.0327(4) Uani 1 1 d . . . . .
H28A H 0.907625 0.145134 0.929464 0.039 Uiso 1 1 calc R U . . .
H28B H 1.017436 0.190551 0.873636 0.039 Uiso 1 1 calc R U . . .
C29 C 0.8189(2) 0.06999(14) 0.81582(11) 0.0255(4) Uani 1 1 d . . . . .
C30 C 0.9501(2) 0.04706(15) 0.76860(12) 0.0290(4) Uani 1 1 d . . . . .
C31 C 1.0152(3) -0.07147(18) 0.67842(13) 0.0373(5) Uani 1 1 d . . . . .
H31A H 0.969584 -0.140236 0.650137 0.056 Uiso 1 1 calc R U . . .
H31B H 1.120921 -0.066187 0.713884 0.056 Uiso 1 1 calc R U . . .
H31C H 1.037247 -0.028558 0.642446 0.056 Uiso 1 1 calc R U . . .
C32 C 0.7682(2) -0.01878(15) 0.85290(11) 0.0273(4) Uani 1 1 d . . . . .
H32A H 0.722595 -0.080047 0.812594 0.033 Uiso 1 1 calc R U . . .
H32B H 0.869373 -0.026782 0.886174 0.033 Uiso 1 1 calc R U . . .
C33 C 0.6621(2) 0.07939(14) 0.76449(11) 0.0268(4) Uani 1 1 d . . . . .
C34 C 0.5456(3) 0.12092(14) 0.58202(12) 0.0289(4) Uani 1 1 d . . . . .
C35 C 0.4027(2) 0.13278(15) 0.53216(12) 0.0294(4) Uani 1 1 d . . . . .
C36 C 0.4113(2) 0.14902(14) 0.46034(12) 0.0293(4) Uani 1 1 d . . . . .
H36 H 0.315499 0.158611 0.428728 0.035 Uiso 1 1 calc R U . . .
C37 C 0.5594(3) 0.15124(14) 0.43474(12) 0.0280(4) Uani 1 1 d . . . . .
C38 C 0.6997(3) 0.13426(14) 0.47944(12) 0.0296(4) Uani 1 1 d . . . . .
H38 H 0.799490 0.132667 0.459867 0.036 Uiso 1 1 calc R U . . .
C39 C 0.6931(3) 0.11993(15) 0.55154(12) 0.0309(4) Uani 1 1 d . . . . .
H39 H 0.789460 0.109078 0.581824 0.037 Uiso 1 1 calc R U . . .
 
loop_
 _atom_site_aniso_label
 _atom_site_aniso_U_11
 _atom_site_aniso_U_22
 _atom_site_aniso_U_33
 _atom_site_aniso_U_23
 _atom_site_aniso_U_13
 _atom_site_aniso_U_12
N1 0.0354(10) 0.0350(9) 0.0409(11) 0.0163(8) 0.0145(8) 0.0141(7)
N2 0.0302(9) 0.0236(8) 0.0345(9) 0.0076(7) 0.0063(7) 0.0091(6)
N3 0.0298(9) 0.0277(8) 0.0333(9) 0.0077(7) 0.0064(7) 0.0111(7)
N4 0.0421(10) 0.0312(9) 0.0369(10) 0.0094(8) 0.0086(8) 0.0150(8)
N5 0.0398(11) 0.0402(11) 0.0415(12) -0.0014(9) 0.0133(9) -0.0031(8)
O1 0.0407(10) 0.0605(12) 0.0812(15) 0.0065(10) 0.0053(9) 0.0295(9)
O2 0.0559(10) 0.0307(8) 0.0598(11) 0.0107(8) 0.0112(8) 0.0227(7)
O3 0.0447(9) 0.0468(9) 0.0448(10) 0.0156(7) 0.0140(7) 0.0261(7)
O4 0.0562(11) 0.0597(11) 0.0412(10) 0.0198(8) 0.0057(8) 0.0280(9)
O5 0.0717(13) 0.0625(12) 0.0483(11) 0.0151(10) 0.0271(10) 0.0114(10)
O6 0.0444(10) 0.0695(13) 0.0545(12) -0.0002(9) 0.0196(8) 0.0160(9)
C1 0.0460(14) 0.0552(15) 0.0526(16) 0.0125(12) 0.0188(12) 0.0173(12)
C2 0.0475(14) 0.0457(13) 0.0554(15) 0.0255(12) 0.0239(12) 0.0175(11)
C3 0.0257(10) 0.0334(11) 0.0464(13) 0.0113(9) 0.0103(9) 0.0072(8)
C4 0.0257(10) 0.0277(10) 0.0323(11) 0.0083(8) 0.0049(8) 0.0086(8)
C5 0.0351(11) 0.0270(10) 0.0411(12) 0.0116(9) 0.0083(9) 0.0148(8)
C6 0.0372(12) 0.0255(10) 0.0440(13) 0.0088(9) 0.0091(9) 0.0093(8)
C7 0.0361(12) 0.0316(11) 0.0391(12) 0.0037(9) 0.0013(9) 0.0058(9)
C8 0.0333(11) 0.0405(12) 0.0364(12) 0.0074(9) 0.0004(9) 0.0144(9)
C9 0.0313(10) 0.0316(10) 0.0361(11) 0.0119(8) 0.0075(8) 0.0147(8)
C10 0.0392(12) 0.0362(11) 0.0413(13) 0.0166(9) 0.0112(9) 0.0186(9)
C11 0.091(2) 0.0439(15) 0.0602(18) 0.0187(13) 0.0224(16) 0.0442(15)
C12 0.0457(13) 0.0411(12) 0.0472(14) 0.0239(10) 0.0188(10) 0.0216(10)
C13 0.0271(10) 0.0206(9) 0.0343(11) 0.0061(7) 0.0048(8) 0.0079(7)
C14 0.0299(10) 0.0201(9) 0.0346(11) 0.0038(8) 0.0076(8) 0.0043(7)
C15 0.0341(11) 0.0218(9) 0.0373(11) 0.0061(8) 0.0069(8) 0.0069(8)
C16 0.0389(12) 0.0256(10) 0.0356(12) 0.0054(8) 0.0083(9) 0.0038(8)
C17 0.0364(12) 0.0274(10) 0.0395(12) 0.0015(9) 0.0132(9) 0.0007(8)
C18 0.0298(11) 0.0320(11) 0.0441(13) -0.0002(9) 0.0088(9) 0.0058(8)
C19 0.0299(11) 0.0301(10) 0.0406(12) 0.0053(9) 0.0055(9) 0.0078(8)
N6 0.0268(8) 0.0247(8) 0.0312(9) 0.0101(7) 0.0080(7) 0.0103(6)
N7 0.0288(9) 0.0265(8) 0.0355(10) 0.0086(7) 0.0018(7) 0.0117(7)
N8 0.0306(9) 0.0384(10) 0.0347(10) 0.0131(8) 0.0058(7) 0.0172(8)
N9 0.0309(9) 0.0419(10) 0.0414(11) 0.0187(8) 0.0082(8) 0.0153(8)
N10 0.0327(9) 0.0294(9) 0.0345(10) 0.0053(7) 0.0055(7) 0.0082(7)
O7 0.0340(9) 0.0421(9) 0.0602(11) 0.0068(8) 0.0169(8) 0.0021(7)
O8 0.0282(7) 0.0326(8) 0.0403(9) 0.0069(6) 0.0104(6) 0.0108(6)
O9 0.0408(9) 0.0744(12) 0.0455(10) 0.0339(9) 0.0194(7) 0.0287(9)
O10 0.0288(8) 0.0711(12) 0.0473(10) 0.0241(9) 0.0058(7) 0.0147(8)
O11 0.0373(9) 0.0530(10) 0.0387(9) 0.0185(8) 0.0025(7) 0.0108(7)
O12 0.0446(9) 0.0571(11) 0.0408(9) 0.0140(8) 0.0188(7) 0.0219(8)
C21 0.0465(13) 0.0497(14) 0.0417(13) 0.0256(11) 0.0145(10) 0.0232(11)
C22 0.0383(11) 0.0286(10) 0.0353(11) 0.0122(8) 0.0141(9) 0.0111(8)
C23 0.0252(10) 0.0304(10) 0.0343(11) 0.0081(8) 0.0067(8) 0.0073(8)
C24 0.0263(10) 0.0322(10) 0.0348(11) 0.0099(8) 0.0025(8) 0.0114(8)
C25 0.0374(12) 0.0398(12) 0.0483(14) 0.0142(10) 0.0118(10) 0.0234(10)
C26 0.0505(14) 0.0363(12) 0.0403(13) 0.0036(9) 0.0070(10) 0.0239(10)
C27 0.0443(13) 0.0239(10) 0.0437(13) 0.0050(9) 0.0038(10) 0.0074(9)
C28 0.0310(11) 0.0293(10) 0.0350(11) 0.0047(8) 0.0020(8) 0.0065(8)
C29 0.0229(9) 0.0249(9) 0.0297(10) 0.0081(8) 0.0048(7) 0.0063(7)
C30 0.0268(10) 0.0296(10) 0.0338(11) 0.0123(8) 0.0060(8) 0.0096(8)
C31 0.0373(12) 0.0421(12) 0.0384(12) 0.0094(9) 0.0165(9) 0.0155(9)
C32 0.0269(10) 0.0286(9) 0.0312(10) 0.0112(8) 0.0075(8) 0.0125(8)
C33 0.0280(10) 0.0228(9) 0.0302(10) 0.0066(7) 0.0029(8) 0.0091(7)
C34 0.0342(11) 0.0212(9) 0.0328(11) 0.0077(8) 0.0051(8) 0.0100(8)
C35 0.0261(10) 0.0276(9) 0.0387(11) 0.0109(8) 0.0086(8) 0.0109(8)
C36 0.0257(10) 0.0261(9) 0.0375(11) 0.0093(8) 0.0033(8) 0.0099(7)
C37 0.0323(10) 0.0229(9) 0.0289(10) 0.0056(7) 0.0050(8) 0.0081(8)
C38 0.0258(10) 0.0244(9) 0.0396(12) 0.0044(8) 0.0083(8) 0.0095(7)
C39 0.0288(10) 0.0276(10) 0.0368(11) 0.0079(8) -0.0006(8) 0.0126(8)
 
_geom_special_details
;
 All esds (except the esd in the dihedral angle between two l.s. planes)
 are estimated using the full covariance matrix.  The cell esds are taken
 into account individually in the estimation of esds in distances, angles
 and torsion angles; correlations between esds in cell parameters are only
 used when they are defined by crystal symmetry.  An approximate (isotropic)
 treatment of cell esds is used for estimating esds involving l.s. planes.
;
 
loop_
 _geom_bond_atom_site_label_1
 _geom_bond_atom_site_label_2
 _geom_bond_distance
 _geom_bond_site_symmetry_2
 _geom_bond_publ_flag
N1 C12 1.450(3) . ?
N1 C3 1.462(3) . ?
N1 C2 1.469(3) . ?
N2 C13 1.282(3) . ?
N2 N3 1.379(2) . ?
N3 C14 1.350(3) . ?
N3 H3 0.85(3) . ?
N4 O4 1.220(3) . ?
N4 O3 1.245(2) . ?
N4 C15 1.449(3) . ?
N5 O5 1.221(3) . ?
N5 O6 1.235(3) . ?
N5 C17 1.461(3) . ?
O1 C10 1.193(3) . ?
O2 C10 1.337(3) . ?
O2 C11 1.444(3) . ?
C1 C2 1.496(3) . ?
C1 H1A 0.9800 . ?
C1 H1B 0.9800 . ?
C1 H1C 0.9800 . ?
C2 H2A 0.9900 . ?
C2 H2B 0.9900 . ?
C3 C4 1.535(3) . ?
C3 H3A 0.9900 . ?
C3 H3B 0.9900 . ?
C4 C13 1.506(3) . ?
C4 C5 1.553(3) . ?
C4 H4 1.0000 . ?
C5 C6 1.518(3) . ?
C5 H5A 0.9900 . ?
C5 H5B 0.9900 . ?
C6 C7 1.529(3) . ?
C6 H6A 0.9900 . ?
C6 H6B 0.9900 . ?
C7 C8 1.533(3) . ?
C7 H7A 0.9900 . ?
C7 H7B 0.9900 . ?
C8 C9 1.548(3) . ?
C8 H8A 0.9900 . ?
C8 H8B 0.9900 . ?
C9 C13 1.519(3) . ?
C9 C10 1.531(3) . ?
C9 C12 1.539(3) . ?
C11 H11A 0.9800 . ?
C11 H11B 0.9800 . ?
C11 H11C 0.9800 . ?
C12 H12A 0.9900 . ?
C12 H12B 0.9900 . ?
C14 C15 1.419(3) . ?
C14 C19 1.420(3) . ?
C15 C16 1.392(3) . ?
C16 C17 1.370(3) . ?
C16 H16 0.9500 . ?
C17 C18 1.393(3) . ?
C18 C19 1.367(3) . ?
C18 H18 0.9500 . ?
C19 H19 0.9500 . ?
N6 C32 1.454(2) . ?
N6 C23 1.463(3) . ?
N6 C22 1.468(2) . ?
N7 C33 1.282(3) . ?
N7 N8 1.381(2) . ?
N8 C34 1.348(3) . ?
N8 H8 0.87(3) . ?
N9 O9 1.229(3) . ?
N9 O10 1.235(2) . ?
N9 C35 1.451(3) . ?
N10 O11 1.221(2) . ?
N10 O12 1.233(2) . ?
N10 C37 1.450(3) . ?
O7 C30 1.200(3) . ?
O8 C30 1.331(3) . ?
O8 C31 1.444(2) . ?
C21 C22 1.511(3) . ?
C21 H21A 0.9800 . ?
C21 H21B 0.9800 . ?
C21 H21C 0.9800 . ?
C22 H22A 0.9900 . ?
C22 H22B 0.9900 . ?
C23 C24 1.539(3) . ?
C23 H23A 0.9900 . ?
C23 H23B 0.9900 . ?
C24 C33 1.509(3) . ?
C24 C25 1.539(3) . ?
C24 H24 1.0000 . ?
C25 C26 1.513(3) . ?
C25 H25A 0.9900 . ?
C25 H25B 0.9900 . ?
C26 C27 1.524(3) . ?
C26 H26A 0.9900 . ?
C26 H26B 0.9900 . ?
C27 C28 1.523(3) . ?
C27 H27A 0.9900 . ?
C27 H27B 0.9900 . ?
C28 C29 1.556(3) . ?
C28 H28A 0.9900 . ?
C28 H28B 0.9900 . ?
C29 C33 1.515(3) . ?
C29 C30 1.535(3) . ?
C29 C32 1.541(3) . ?
C31 H31A 0.9800 . ?
C31 H31B 0.9800 . ?
C31 H31C 0.9800 . ?
C32 H32A 0.9900 . ?
C32 H32B 0.9900 . ?
C34 C39 1.416(3) . ?
C34 C35 1.428(3) . ?
C35 C36 1.374(3) . ?
C36 C37 1.371(3) . ?
C36 H36 0.9500 . ?
C37 C38 1.396(3) . ?
C38 C39 1.368(3) . ?
C38 H38 0.9500 . ?
C39 H39 0.9500 . ?
 
loop_
 _geom_angle_atom_site_label_1
 _geom_angle_atom_site_label_2
 _geom_angle_atom_site_label_3
 _geom_angle
 _geom_angle_site_symmetry_1
 _geom_angle_site_symmetry_3
 _geom_angle_publ_flag
C12 N1 C3 108.15(18) . . ?
C12 N1 C2 111.05(17) . . ?
C3 N1 C2 112.08(18) . . ?
C13 N2 N3 117.09(17) . . ?
C14 N3 N2 119.18(17) . . ?
C14 N3 H3 117.5(18) . . ?
N2 N3 H3 123.3(18) . . ?
O4 N4 O3 122.29(19) . . ?
O4 N4 C15 118.96(19) . . ?
O3 N4 C15 118.74(18) . . ?
O5 N5 O6 124.0(2) . . ?
O5 N5 C17 118.5(2) . . ?
O6 N5 C17 117.4(2) . . ?
C10 O2 C11 115.7(2) . . ?
C2 C1 H1A 109.5 . . ?
C2 C1 H1B 109.5 . . ?
H1A C1 H1B 109.5 . . ?
C2 C1 H1C 109.5 . . ?
H1A C1 H1C 109.5 . . ?
H1B C1 H1C 109.5 . . ?
N1 C2 C1 112.5(2) . . ?
N1 C2 H2A 109.1 . . ?
C1 C2 H2A 109.1 . . ?
N1 C2 H2B 109.1 . . ?
C1 C2 H2B 109.1 . . ?
H2A C2 H2B 107.8 . . ?
N1 C3 C4 110.25(17) . . ?
N1 C3 H3A 109.6 . . ?
C4 C3 H3A 109.6 . . ?
N1 C3 H3B 109.6 . . ?
C4 C3 H3B 109.6 . . ?
H3A C3 H3B 108.1 . . ?
C13 C4 C3 110.59(16) . . ?
C13 C4 C5 110.54(16) . . ?
C3 C4 C5 111.71(17) . . ?
C13 C4 H4 108.0 . . ?
C3 C4 H4 108.0 . . ?
C5 C4 H4 108.0 . . ?
C6 C5 C4 117.20(17) . . ?
C6 C5 H5A 108.0 . . ?
C4 C5 H5A 108.0 . . ?
C6 C5 H5B 108.0 . . ?
C4 C5 H5B 108.0 . . ?
H5A C5 H5B 107.2 . . ?
C5 C6 C7 115.48(18) . . ?
C5 C6 H6A 108.4 . . ?
C7 C6 H6A 108.4 . . ?
C5 C6 H6B 108.4 . . ?
C7 C6 H6B 108.4 . . ?
H6A C6 H6B 107.5 . . ?
C6 C7 C8 115.18(19) . . ?
C6 C7 H7A 108.5 . . ?
C8 C7 H7A 108.5 . . ?
C6 C7 H7B 108.5 . . ?
C8 C7 H7B 108.5 . . ?
H7A C7 H7B 107.5 . . ?
C7 C8 C9 117.25(18) . . ?
C7 C8 H8A 108.0 . . ?
C9 C8 H8A 108.0 . . ?
C7 C8 H8B 108.0 . . ?
C9 C8 H8B 108.0 . . ?
H8A C8 H8B 107.2 . . ?
C13 C9 C10 110.51(18) . . ?
C13 C9 C12 111.83(17) . . ?
C10 C9 C12 106.91(17) . . ?
C13 C9 C8 107.79(16) . . ?
C10 C9 C8 107.85(17) . . ?
C12 C9 C8 111.88(19) . . ?
O1 C10 O2 123.2(2) . . ?
O1 C10 C9 124.9(2) . . ?
O2 C10 C9 111.82(19) . . ?
O2 C11 H11A 109.5 . . ?
O2 C11 H11B 109.5 . . ?
H11A C11 H11B 109.5 . . ?
O2 C11 H11C 109.5 . . ?
H11A C11 H11C 109.5 . . ?
H11B C11 H11C 109.5 . . ?
N1 C12 C9 111.90(17) . . ?
N1 C12 H12A 109.2 . . ?
C9 C12 H12A 109.2 . . ?
N1 C12 H12B 109.2 . . ?
C9 C12 H12B 109.2 . . ?
H12A C12 H12B 107.9 . . ?
N2 C13 C4 127.15(18) . . ?
N2 C13 C9 114.43(17) . . ?
C4 C13 C9 117.86(17) . . ?
N3 C14 C15 123.04(19) . . ?
N3 C14 C19 120.3(2) . . ?
C15 C14 C19 116.65(19) . . ?
C16 C15 C14 122.0(2) . . ?
C16 C15 N4 115.96(19) . . ?
C14 C15 N4 122.02(19) . . ?
C17 C16 C15 118.6(2) . . ?
C17 C16 H16 120.7 . . ?
C15 C16 H16 120.7 . . ?
C16 C17 C18 121.6(2) . . ?
C16 C17 N5 118.7(2) . . ?
C18 C17 N5 119.7(2) . . ?
C19 C18 C17 120.0(2) . . ?
C19 C18 H18 120.0 . . ?
C17 C18 H18 120.0 . . ?
C18 C19 C14 121.2(2) . . ?
C18 C19 H19 119.4 . . ?
C14 C19 H19 119.4 . . ?
C32 N6 C23 108.44(15) . . ?
C32 N6 C22 110.20(15) . . ?
C23 N6 C22 109.42(16) . . ?
C33 N7 N8 115.84(17) . . ?
C34 N8 N7 119.29(18) . . ?
C34 N8 H8 117.6(19) . . ?
N7 N8 H8 122.9(19) . . ?
O9 N9 O10 122.17(19) . . ?
O9 N9 C35 119.67(18) . . ?
O10 N9 C35 118.16(19) . . ?
O11 N10 O12 123.29(19) . . ?
O11 N10 C37 118.77(18) . . ?
O12 N10 C37 117.92(18) . . ?
C30 O8 C31 114.79(16) . . ?
C22 C21 H21A 109.5 . . ?
C22 C21 H21B 109.5 . . ?
H21A C21 H21B 109.5 . . ?
C22 C21 H21C 109.5 . . ?
H21A C21 H21C 109.5 . . ?
H21B C21 H21C 109.5 . . ?
N6 C22 C21 112.78(18) . . ?
N6 C22 H22A 109.0 . . ?
C21 C22 H22A 109.0 . . ?
N6 C22 H22B 109.0 . . ?
C21 C22 H22B 109.0 . . ?
H22A C22 H22B 107.8 . . ?
N6 C23 C24 113.62(16) . . ?
N6 C23 H23A 108.8 . . ?
C24 C23 H23A 108.8 . . ?
N6 C23 H23B 108.8 . . ?
C24 C23 H23B 108.8 . . ?
H23A C23 H23B 107.7 . . ?
C33 C24 C23 112.29(16) . . ?
C33 C24 C25 109.78(17) . . ?
C23 C24 C25 115.20(18) . . ?
C33 C24 H24 106.3 . . ?
C23 C24 H24 106.3 . . ?
C25 C24 H24 106.3 . . ?
C26 C25 C24 116.29(18) . . ?
C26 C25 H25A 108.2 . . ?
C24 C25 H25A 108.2 . . ?
C26 C25 H25B 108.2 . . ?
C24 C25 H25B 108.2 . . ?
H25A C25 H25B 107.4 . . ?
C25 C26 C27 115.0(2) . . ?
C25 C26 H26A 108.5 . . ?
C27 C26 H26A 108.5 . . ?
C25 C26 H26B 108.5 . . ?
C27 C26 H26B 108.5 . . ?
H26A C26 H26B 107.5 . . ?
C28 C27 C26 116.21(18) . . ?
C28 C27 H27A 108.2 . . ?
C26 C27 H27A 108.2 . . ?
C28 C27 H27B 108.2 . . ?
C26 C27 H27B 108.2 . . ?
H27A C27 H27B 107.4 . . ?
C27 C28 C29 118.05(18) . . ?
C27 C28 H28A 107.8 . . ?
C29 C28 H28A 107.8 . . ?
C27 C28 H28B 107.8 . . ?
C29 C28 H28B 107.8 . . ?
H28A C28 H28B 107.1 . . ?
C33 C29 C30 110.45(16) . . ?
C33 C29 C32 108.28(15) . . ?
C30 C29 C32 106.92(15) . . ?
C33 C29 C28 112.23(16) . . ?
C30 C29 C28 109.59(16) . . ?
C32 C29 C28 109.22(17) . . ?
O7 C30 O8 122.92(19) . . ?
O7 C30 C29 125.6(2) . . ?
O8 C30 C29 111.42(16) . . ?
O8 C31 H31A 109.5 . . ?
O8 C31 H31B 109.5 . . ?
H31A C31 H31B 109.5 . . ?
O8 C31 H31C 109.5 . . ?
H31A C31 H31C 109.5 . . ?
H31B C31 H31C 109.5 . . ?
N6 C32 C29 110.55(15) . . ?
N6 C32 H32A 109.5 . . ?
C29 C32 H32A 109.5 . . ?
N6 C32 H32B 109.5 . . ?
C29 C32 H32B 109.5 . . ?
H32A C32 H32B 108.1 . . ?
N7 C33 C24 127.32(18) . . ?
N7 C33 C29 116.06(17) . . ?
C24 C33 C29 116.56(17) . . ?
N8 C34 C39 121.82(19) . . ?
N8 C34 C35 121.80(19) . . ?
C39 C34 C35 116.36(19) . . ?
C36 C35 C34 121.82(19) . . ?
C36 C35 N9 116.47(18) . . ?
C34 C35 N9 121.70(19) . . ?
C37 C36 C35 119.33(19) . . ?
C37 C36 H36 120.3 . . ?
C35 C36 H36 120.3 . . ?
C36 C37 C38 121.12(19) . . ?
C36 C37 N10 119.14(18) . . ?
C38 C37 N10 119.73(18) . . ?
C39 C38 C37 119.77(19) . . ?
C39 C38 H38 120.1 . . ?
C37 C38 H38 120.1 . . ?
C38 C39 C34 121.43(18) . . ?
C38 C39 H39 119.3 . . ?
C34 C39 H39 119.3 . . ?
 
loop_
 _geom_torsion_atom_site_label_1
 _geom_torsion_atom_site_label_2
 _geom_torsion_atom_site_label_3
 _geom_torsion_atom_site_label_4
 _geom_torsion
 _geom_torsion_site_symmetry_1
 _geom_torsion_site_symmetry_2
 _geom_torsion_site_symmetry_3
 _geom_torsion_site_symmetry_4
 _geom_torsion_publ_flag
C13 N2 N3 C14 -179.52(18) . . . . ?
C12 N1 C2 C1 -155.7(2) . . . . ?
C3 N1 C2 C1 83.2(3) . . . . ?
C12 N1 C3 C4 68.6(2) . . . . ?
C2 N1 C3 C4 -168.67(18) . . . . ?
N1 C3 C4 C13 -54.2(2) . . . . ?
N1 C3 C4 C5 69.4(2) . . . . ?
C13 C4 C5 C6 12.3(3) . . . . ?
C3 C4 C5 C6 -111.3(2) . . . . ?
C4 C5 C6 C7 59.3(3) . . . . ?
C5 C6 C7 C8 -85.0(2) . . . . ?
C6 C7 C8 C9 61.2(3) . . . . ?
C7 C8 C9 C13 -53.7(3) . . . . ?
C7 C8 C9 C10 -173.02(19) . . . . ?
C7 C8 C9 C12 69.7(2) . . . . ?
C11 O2 C10 O1 0.7(4) . . . . ?
C11 O2 C10 C9 177.1(2) . . . . ?
C13 C9 C10 O1 -126.0(3) . . . . ?
C12 C9 C10 O1 112.1(3) . . . . ?
C8 C9 C10 O1 -8.4(3) . . . . ?
C13 C9 C10 O2 57.7(2) . . . . ?
C12 C9 C10 O2 -64.2(2) . . . . ?
C8 C9 C10 O2 175.33(18) . . . . ?
C3 N1 C12 C9 -64.9(2) . . . . ?
C2 N1 C12 C9 171.8(2) . . . . ?
C13 C9 C12 N1 47.1(3) . . . . ?
C10 C9 C12 N1 168.2(2) . . . . ?
C8 C9 C12 N1 -73.9(2) . . . . ?
N3 N2 C13 C4 1.5(3) . . . . ?
N3 N2 C13 C9 172.74(16) . . . . ?
C3 C4 C13 N2 -150.8(2) . . . . ?
C5 C4 C13 N2 85.0(2) . . . . ?
C3 C4 C13 C9 38.3(2) . . . . ?
C5 C4 C13 C9 -85.9(2) . . . . ?
C10 C9 C13 N2 34.1(2) . . . . ?
C12 C9 C13 N2 153.13(18) . . . . ?
C8 C9 C13 N2 -83.5(2) . . . . ?
C10 C9 C13 C4 -153.79(18) . . . . ?
C12 C9 C13 C4 -34.8(2) . . . . ?
C8 C9 C13 C4 88.6(2) . . . . ?
N2 N3 C14 C15 -174.95(17) . . . . ?
N2 N3 C14 C19 4.0(3) . . . . ?
N3 C14 C15 C16 179.05(19) . . . . ?
C19 C14 C15 C16 0.0(3) . . . . ?
N3 C14 C15 N4 0.9(3) . . . . ?
C19 C14 C15 N4 -178.15(18) . . . . ?
O4 N4 C15 C16 -4.3(3) . . . . ?
O3 N4 C15 C16 175.94(19) . . . . ?
O4 N4 C15 C14 174.0(2) . . . . ?
O3 N4 C15 C14 -5.8(3) . . . . ?
C14 C15 C16 C17 -0.4(3) . . . . ?
N4 C15 C16 C17 177.85(18) . . . . ?
C15 C16 C17 C18 0.4(3) . . . . ?
C15 C16 C17 N5 -177.95(18) . . . . ?
O5 N5 C17 C16 -22.3(3) . . . . ?
O6 N5 C17 C16 156.4(2) . . . . ?
O5 N5 C17 C18 159.3(2) . . . . ?
O6 N5 C17 C18 -22.0(3) . . . . ?
C16 C17 C18 C19 0.0(3) . . . . ?
N5 C17 C18 C19 178.35(19) . . . . ?
C17 C18 C19 C14 -0.4(3) . . . . ?
N3 C14 C19 C18 -178.7(2) . . . . ?
C15 C14 C19 C18 0.4(3) . . . . ?
C33 N7 N8 C34 -175.28(18) . . . . ?
C32 N6 C22 C21 66.1(2) . . . . ?
C23 N6 C22 C21 -174.77(18) . . . . ?
C32 N6 C23 C24 -59.2(2) . . . . ?
C22 N6 C23 C24 -179.46(17) . . . . ?
N6 C23 C24 C33 44.4(2) . . . . ?
N6 C23 C24 C25 -82.2(2) . . . . ?
C33 C24 C25 C26 -60.9(3) . . . . ?
C23 C24 C25 C26 67.1(3) . . . . ?
C24 C25 C26 C27 60.3(3) . . . . ?
C25 C26 C27 C28 -81.6(3) . . . . ?
C26 C27 C28 C29 65.4(3) . . . . ?
C27 C28 C29 C33 1.7(3) . . . . ?
C27 C28 C29 C30 124.8(2) . . . . ?
C27 C28 C29 C32 -118.4(2) . . . . ?
C31 O8 C30 O7 1.1(3) . . . . ?
C31 O8 C30 C29 -175.54(16) . . . . ?
C33 C29 C30 O7 118.3(2) . . . . ?
C32 C29 C30 O7 -124.1(2) . . . . ?
C28 C29 C30 O7 -5.8(3) . . . . ?
C33 C29 C30 O8 -65.1(2) . . . . ?
C32 C29 C30 O8 52.5(2) . . . . ?
C28 C29 C30 O8 170.78(16) . . . . ?
C23 N6 C32 C29 67.6(2) . . . . ?
C22 N6 C32 C29 -172.64(17) . . . . ?
C33 C29 C32 N6 -60.0(2) . . . . ?
C30 C29 C32 N6 -179.01(15) . . . . ?
C28 C29 C32 N6 62.5(2) . . . . ?
N8 N7 C33 C24 -0.4(3) . . . . ?
N8 N7 C33 C29 -177.53(16) . . . . ?
C23 C24 C33 N7 144.2(2) . . . . ?
C25 C24 C33 N7 -86.2(3) . . . . ?
C23 C24 C33 C29 -38.7(2) . . . . ?
C25 C24 C33 C29 90.9(2) . . . . ?
C30 C29 C33 N7 -20.2(2) . . . . ?
C32 C29 C33 N7 -136.91(18) . . . . ?
C28 C29 C33 N7 102.5(2) . . . . ?
C30 C29 C33 C24 162.43(16) . . . . ?
C32 C29 C33 C24 45.7(2) . . . . ?
C28 C29 C33 C24 -75.0(2) . . . . ?
N7 N8 C34 C39 0.6(3) . . . . ?
N7 N8 C34 C35 179.20(18) . . . . ?
N8 C34 C35 C36 177.05(19) . . . . ?
C39 C34 C35 C36 -4.2(3) . . . . ?
N8 C34 C35 N9 -4.3(3) . . . . ?
C39 C34 C35 N9 174.46(18) . . . . ?
O9 N9 C35 C36 -168.2(2) . . . . ?
O10 N9 C35 C36 12.4(3) . . . . ?
O9 N9 C35 C34 13.0(3) . . . . ?
O10 N9 C35 C34 -166.4(2) . . . . ?
C34 C35 C36 C37 1.8(3) . . . . ?
N9 C35 C36 C37 -176.92(18) . . . . ?
C35 C36 C37 C38 2.0(3) . . . . ?
C35 C36 C37 N10 -176.63(18) . . . . ?
O11 N10 C37 C36 6.3(3) . . . . ?
O12 N10 C37 C36 -174.96(19) . . . . ?
O11 N10 C37 C38 -172.35(19) . . . . ?
O12 N10 C37 C38 6.4(3) . . . . ?
C36 C37 C38 C39 -3.2(3) . . . . ?
N10 C37 C38 C39 175.37(18) . . . . ?
C37 C38 C39 C34 0.6(3) . . . . ?
N8 C34 C39 C38 -178.32(19) . . . . ?
C35 C34 C39 C38 3.0(3) . . . . ?
 
loop_
 _geom_hbond_atom_site_label_D 
 _geom_hbond_atom_site_label_H 
 _geom_hbond_atom_site_label_A 
 _geom_hbond_distance_DH 
 _geom_hbond_distance_HA 
 _geom_hbond_distance_DA 
 _geom_hbond_angle_DHA 
 _geom_hbond_site_symmetry_A 
N3 H3 O3  0.85(3) 1.95(3) 2.604(2) 132(2) .
N8 H8 O9  0.87(3) 1.94(3) 2.610(2) 133(3) .
 
_refine_diff_density_max    0.399
_refine_diff_density_min   -0.224
_refine_diff_density_rms    0.048

_shelx_res_file
;
TITL shelxt_a.res in P-1
    s17phar15.res
    created by SHELXL-2016/6 at 09:50:12 on 19-Oct-2017
CELL  1.54184   8.2535  14.1548  18.1606  100.206   99.075  102.165
ZERR     4.00   0.0002   0.0004   0.0007    0.003    0.003    0.002
LATT   1
SFAC  C    H    N    O
UNIT 76 100 20 24
ACTA
FMAP   2
PLAN   10
BOND   $H
CONF
HTAB N3 O3
HTAB N8 O9
LIST   4
TEMP -123
SIZE 0.2 0.15 0.02
L.S.  10
WGHT    0.067400    0.389500
FVAR       3.70202
N1    3    0.170555    0.415846    0.111374    11.00000    0.03542    0.03498 =
         0.04092    0.01635    0.01446    0.01410
N2    3   -0.067368    0.412972    0.295710    11.00000    0.03015    0.02358 =
         0.03452    0.00759    0.00627    0.00914
N3    3    0.000105    0.383550    0.359731    11.00000    0.02976    0.02765 =
         0.03326    0.00768    0.00643    0.01109
H3    2    0.090529    0.363047    0.363880    11.00000    0.03957
N4    3    0.148513    0.339473    0.503004    11.00000    0.04207    0.03117 =
         0.03694    0.00938    0.00859    0.01504
N5    3   -0.334949    0.402261    0.605717    11.00000    0.03976    0.04020 =
         0.04152   -0.00138    0.01329   -0.00305
O1    4   -0.327827    0.495902    0.164048    11.00000    0.04074    0.06055 =
         0.08120    0.00654    0.00530    0.02945
O2    4   -0.081246    0.591539    0.232262    11.00000    0.05595    0.03073 =
         0.05979    0.01073    0.01121    0.02267
O3    4    0.224923    0.329180    0.449396    11.00000    0.04471    0.04678 =
         0.04479    0.01562    0.01402    0.02611
O4    4    0.205623    0.329721    0.566625    11.00000    0.05622    0.05974 =
         0.04125    0.01976    0.00568    0.02803
O5    4   -0.301303    0.357358    0.655322    11.00000    0.07170    0.06250 =
         0.04835    0.01509    0.02707    0.01143
O6    4   -0.435497    0.455700    0.607166    11.00000    0.04436    0.06954 =
         0.05450   -0.00016    0.01955    0.01601
C1    1    0.348258    0.369136    0.020734    11.00000    0.04600    0.05525 =
         0.05259    0.01249    0.01882    0.01734
AFIX 137
H1A   2    0.257980    0.311138   -0.007035    11.00000   -1.50000
H1B   2    0.421683    0.350314    0.060600    11.00000   -1.50000
H1C   2    0.415129    0.394254   -0.014868    11.00000   -1.50000
AFIX   0
C2    1    0.271889    0.448071    0.056619    11.00000    0.04754    0.04569 =
         0.05543    0.02548    0.02391    0.01746
AFIX  23
H2A   2    0.363498    0.507166    0.083262    11.00000   -1.20000
H2B   2    0.199106    0.467396    0.016028    11.00000   -1.20000
AFIX   0
C3    1    0.275131    0.426610    0.186697    11.00000    0.02566    0.03342 =
         0.04636    0.01132    0.01029    0.00716
AFIX  23
H3A   2    0.318364    0.497740    0.211374    11.00000   -1.20000
H3B   2    0.373426    0.398154    0.181078    11.00000   -1.20000
AFIX   0
C4    1    0.171104    0.373442    0.236983    11.00000    0.02567    0.02765 =
         0.03230    0.00834    0.00486    0.00859
AFIX  13
H4    2    0.241098    0.390341    0.289911    11.00000   -1.20000
AFIX   0
C5    1    0.127142    0.259210    0.208532    11.00000    0.03508    0.02705 =
         0.04115    0.01161    0.00832    0.01479
AFIX  23
H5A   2    0.194445    0.243636    0.169500    11.00000   -1.20000
H5B   2    0.164747    0.230281    0.252071    11.00000   -1.20000
AFIX   0
C6    1   -0.057150    0.207477    0.174648    11.00000    0.03722    0.02553 =
         0.04397    0.00876    0.00913    0.00926
AFIX  23
H6A   2   -0.123872    0.218113    0.214791    11.00000   -1.20000
H6B   2   -0.066755    0.135428    0.160051    11.00000   -1.20000
AFIX   0
C7    1   -0.136421    0.240933    0.104928    11.00000    0.03607    0.03159 =
         0.03909    0.00368    0.00132    0.00582
AFIX  23
H7A   2   -0.229596    0.185501    0.073611    11.00000   -1.20000
H7B   2   -0.049996    0.254950    0.073606    11.00000   -1.20000
AFIX   0
C8    1   -0.206428    0.332602    0.122933    11.00000    0.03335    0.04047 =
         0.03635    0.00742    0.00044    0.01435
AFIX  23
H8A   2   -0.296560    0.316894    0.152114    11.00000   -1.20000
H8B   2   -0.260376    0.344745    0.073966    11.00000   -1.20000
AFIX   0
C9    1   -0.079382    0.430062    0.168266    11.00000    0.03127    0.03161 =
         0.03612    0.01194    0.00751    0.01471
C10   1   -0.180330    0.506927    0.187984    11.00000    0.03917    0.03617 =
         0.04134    0.01658    0.01123    0.01861
C11   1   -0.164439    0.670160    0.250717    11.00000    0.09088    0.04390 =
         0.06024    0.01873    0.02240    0.04416
AFIX 137
H11A  2   -0.214178    0.686839    0.203523    11.00000   -1.50000
H11B  2   -0.081692    0.728647    0.283123    11.00000   -1.50000
H11C  2   -0.253913    0.648357    0.278031    11.00000   -1.50000
AFIX   0
C12   1    0.044550    0.472281    0.120352    11.00000    0.04574    0.04109 =
         0.04716    0.02387    0.01878    0.02165
AFIX  23
H12A  2   -0.019620    0.471668    0.069313    11.00000   -1.20000
H12B  2    0.102128    0.541916    0.145439    11.00000   -1.20000
AFIX   0
C13   1    0.012477    0.409077    0.240608    11.00000    0.02709    0.02059 =
         0.03426    0.00612    0.00482    0.00789
C14   1   -0.080355    0.385701    0.419004    11.00000    0.02995    0.02006 =
         0.03464    0.00376    0.00758    0.00435
C15   1   -0.013608    0.364212    0.489300    11.00000    0.03407    0.02184 =
         0.03730    0.00611    0.00686    0.00691
C16   1   -0.097801    0.368315    0.550032    11.00000    0.03893    0.02564 =
         0.03564    0.00540    0.00832    0.00375
AFIX  43
H16   2   -0.051358    0.353209    0.596542    11.00000   -1.20000
AFIX   0
C17   1   -0.249113    0.394617    0.541250    11.00000    0.03640    0.02737 =
         0.03946    0.00152    0.01323    0.00071
C18   1   -0.319855    0.416387    0.473326    11.00000    0.02980    0.03202 =
         0.04412   -0.00021    0.00884    0.00581
AFIX  43
H18   2   -0.424954    0.434415    0.468641    11.00000   -1.20000
AFIX   0
C19   1   -0.238086    0.411815    0.413428    11.00000    0.02992    0.03013 =
         0.04059    0.00526    0.00547    0.00781
AFIX  43
H19   2   -0.287679    0.426372    0.367226    11.00000   -1.20000
AFIX   0
N6    3    0.641214   -0.003863    0.897916    11.00000    0.02677    0.02473 =
         0.03120    0.01009    0.00802    0.01025
N7    3    0.680872    0.096929    0.699057    11.00000    0.02883    0.02649 =
         0.03554    0.00861    0.00179    0.01171
N8    3    0.539387    0.109319    0.653698    11.00000    0.03059    0.03838 =
         0.03472    0.01305    0.00577    0.01718
H8    2    0.447786    0.114371    0.670219    11.00000    0.04951
N9    3    0.239863    0.126259    0.554141    11.00000    0.03093    0.04191 =
         0.04138    0.01867    0.00820    0.01530
N10   3    0.570801    0.173799    0.360619    11.00000    0.03269    0.02940 =
         0.03448    0.00529    0.00546    0.00824
O7    4    1.089525    0.098451    0.775269    11.00000    0.03395    0.04214 =
         0.06024    0.00677    0.01686    0.00208
O8    4    0.893951   -0.041137    0.720841    11.00000    0.02819    0.03263 =
         0.04033    0.00692    0.01037    0.01077
O9    4    0.229718    0.127958    0.621127    11.00000    0.04079    0.07435 =
         0.04551    0.03394    0.01941    0.02875
O10   4    0.114924    0.118234    0.503949    11.00000    0.02884    0.07112 =
         0.04733    0.02413    0.00577    0.01470
O11   4    0.453390    0.198660    0.325884    11.00000    0.03733    0.05298 =
         0.03866    0.01850    0.00254    0.01082
O12   4    0.700849    0.168482    0.336482    11.00000    0.04456    0.05708 =
         0.04082    0.01403    0.01885    0.02195
C21   1    0.761588   -0.077916    1.001286    11.00000    0.04652    0.04966 =
         0.04174    0.02558    0.01448    0.02320
AFIX 137
H21A  2    0.847647   -0.101330    0.976708    11.00000   -1.50000
H21B  2    0.726782   -0.120184    1.036145    11.00000   -1.50000
H21C  2    0.808706   -0.009508    1.030118    11.00000   -1.50000
AFIX   0
C22   1    0.609875   -0.082121    0.940966    11.00000    0.03832    0.02864 =
         0.03529    0.01216    0.01407    0.01113
AFIX  23
H22A  2    0.578507   -0.147414    0.904976    11.00000   -1.20000
H22B  2    0.512968   -0.075933    0.965800    11.00000   -1.20000
AFIX   0
C23   1    0.484487   -0.007230    0.845867    11.00000    0.02518    0.03042 =
         0.03425    0.00815    0.00671    0.00732
AFIX  23
H23A  2    0.397027    0.002082    0.876132    11.00000   -1.20000
H23B  2    0.444160   -0.073619    0.811372    11.00000   -1.20000
AFIX   0
C24   1    0.504001    0.071547    0.797247    11.00000    0.02630    0.03216 =
         0.03484    0.00986    0.00245    0.01142
AFIX  13
H24   2    0.406462    0.048123    0.752678    11.00000   -1.20000
AFIX   0
C25   1    0.494708    0.175086    0.837128    11.00000    0.03743    0.03984 =
         0.04833    0.01415    0.01176    0.02343
AFIX  23
H25A  2    0.489960    0.216357    0.798535    11.00000   -1.20000
H25B  2    0.387309    0.168388    0.855777    11.00000   -1.20000
AFIX   0
C26   1    0.638301    0.229829    0.903510    11.00000    0.05054    0.03625 =
         0.04031    0.00359    0.00700    0.02386
AFIX  23
H26A  2    0.639172    0.190752    0.943643    11.00000   -1.20000
H26B  2    0.615748    0.293876    0.925277    11.00000   -1.20000
AFIX   0
C27   1    0.813331    0.250021    0.883715    11.00000    0.04431    0.02391 =
         0.04365    0.00496    0.00379    0.00742
AFIX  23
H27A  2    0.803272    0.269283    0.833690    11.00000   -1.20000
H27B  2    0.887533    0.307474    0.922294    11.00000   -1.20000
AFIX   0
C28   1    0.900142    0.164922    0.879650    11.00000    0.03097    0.02935 =
         0.03496    0.00475    0.00205    0.00651
AFIX  23
H28A  2    0.907625    0.145134    0.929464    11.00000   -1.20000
H28B  2    1.017436    0.190551    0.873636    11.00000   -1.20000
AFIX   0
C29   1    0.818875    0.069988    0.815824    11.00000    0.02292    0.02489 =
         0.02965    0.00807    0.00476    0.00633
C30   1    0.950117    0.047065    0.768603    11.00000    0.02682    0.02957 =
         0.03383    0.01227    0.00599    0.00959
C31   1    1.015166   -0.071467    0.678418    11.00000    0.03731    0.04209 =
         0.03842    0.00942    0.01649    0.01554
AFIX 137
H31A  2    0.969584   -0.140236    0.650137    11.00000   -1.50000
H31B  2    1.120921   -0.066187    0.713884    11.00000   -1.50000
H31C  2    1.037247   -0.028558    0.642446    11.00000   -1.50000
AFIX   0
C32   1    0.768198   -0.018784    0.852903    11.00000    0.02692    0.02864 =
         0.03119    0.01117    0.00754    0.01252
AFIX  23
H32A  2    0.722595   -0.080047    0.812594    11.00000   -1.20000
H32B  2    0.869373   -0.026782    0.886174    11.00000   -1.20000
AFIX   0
C33   1    0.662147    0.079385    0.764486    11.00000    0.02796    0.02284 =
         0.03024    0.00658    0.00294    0.00906
C34   1    0.545643    0.120924    0.582023    11.00000    0.03421    0.02124 =
         0.03285    0.00771    0.00511    0.00998
C35   1    0.402745    0.132780    0.532164    11.00000    0.02612    0.02762 =
         0.03867    0.01087    0.00857    0.01091
C36   1    0.411268    0.149018    0.460339    11.00000    0.02566    0.02615 =
         0.03754    0.00928    0.00334    0.00994
AFIX  43
H36   2    0.315499    0.158611    0.428728    11.00000   -1.20000
AFIX   0
C37   1    0.559417    0.151237    0.434740    11.00000    0.03232    0.02288 =
         0.02892    0.00560    0.00498    0.00812
C38   1    0.699710    0.134263    0.479445    11.00000    0.02584    0.02443 =
         0.03958    0.00441    0.00825    0.00950
AFIX  43
H38   2    0.799490    0.132667    0.459867    11.00000   -1.20000
AFIX   0
C39   1    0.693058    0.119932    0.551544    11.00000    0.02884    0.02756 =
         0.03684    0.00788   -0.00056    0.01256
AFIX  43
H39   2    0.789460    0.109078    0.581824    11.00000   -1.20000
AFIX   0
HKLF    4


REM  shelxt_a.res in P-1
REM R1 =  0.0495 for    5895 Fo > 4sig(Fo)  and  0.0703 for all    7805 data
REM    553 parameters refined using      0 restraints

END

WGHT      0.0674      0.3895

REM Highest difference peak  0.399,  deepest hole -0.224,  1-sigma level  0.048
Q1    1  -0.0195  0.1175  0.4979  11.00000  0.05    0.40
Q2    1   1.2419 -0.0358  0.7245  11.00000  0.05    0.37
Q3    1   0.9490  0.1091  0.6062  11.00000  0.05    0.36
Q4    1   0.9074  0.1210  0.5469  11.00000  0.05    0.36
Q5    1   1.2230  0.1161  0.7726  11.00000  0.05    0.34
Q6    1   0.2551  0.3997 -0.0104  11.00000  0.05    0.32
Q7    1   0.4795  0.1356  0.5576  11.00000  0.05    0.29
Q8    1   0.4910  0.1387  0.4450  11.00000  0.05    0.28
Q9    1   0.2908  0.0552  0.7701  11.00000  0.05    0.28
Q10   1   0.6744  0.1046  0.6481  11.00000  0.05    0.28
;
_shelx_res_checksum   33595

_shelx_hkl_file
;
   0   0   2 85.4125 44.5735   4
   0   0  -2 70.7898 61.9824  28
   0   0  -3 202363. 4122.72  30
   0   0  -3 207063. 4232.19  26
   0   0  -3 209724. 4208.32  28
   0   0  -4 7862.44 364.667  30
   0   0   4 9584.82 379.416   4
   0   0  -4 8328.56 443.931  26
   0   0   4 9540.65 436.929   8
   0   0   4 9242.05 437.643   5
   0   0  -4 8846.18 445.886  28
   0   0   5-3.80853 93.7903   4
   0   0  -5 150.080 102.035  30
   0   0  -5 59.6080 153.703  28
   0   0  -5 31.7249 135.574  26
   0   0   6 6047.83 420.450   8
   0   0  -6 4721.82 338.048  30
   0   0  -6 5535.25 434.172  26
   0   0   6 6490.91 424.407   5
   0   0  -6 5636.07 417.261  28
   0   0  -7 1946.53 309.912  26
   0   0   7 2732.44 317.547   8
   0   0  -7 1969.09 246.833  30
   0   0  -7 1770.04 297.348  28
   0   0   7 2263.85 300.972   5
   0   0   8 198.911 205.785   8
   0   0  -8-81.4335 208.350  26
   0   0  -8 44.6468 157.185  30
   0   0   8 348.204 224.652   5
   0   0  -8 157.383 242.175  28
   0   0  -9 33619.3 1448.00  26
   0   0  -9 34975.7 1378.38  28
   0   0   9 38071.9 1380.45   5
   0   0   9 37461.0 1436.55   8
   0   0  10 2098.56 370.062   5
   0   0 -10 1563.47 376.050  26
   0   0  10 2054.81 360.050   8
   0   0 -11 254.674 210.381  26
   0   0  11 367.963 223.518   8
   0   0  11 660.422 253.145   5
   0   0 -12 217.988 259.030  26
   0   0  12 437.634 260.194   5
   0   0  12 508.044 263.508   8
   0   0  13 198.928 263.494   5
   0   0  13 39.9343 197.845   8
   0   0 -13 97.6976 263.973  26
   0   0 -14 633.325 165.452  16
   0   0 -15 4676.57 321.868  16
   0   0 -16 401.772 163.624  16
   0   0 -17 4282.57 304.180  16
   0   0 -18 3826.56 282.577  16
   0   0 -19 662.234 135.827  16
   0   0 -19 766.753 171.395  22
   0   0 -20 896.133 159.753  22
   0   0 -21 65.5804 87.9484  22
   0   1 -21 226.509 102.128  22
   0   1 -20 363.071 134.337  22
   0   1 -19 1229.12 166.898  16
   0   1 -18 88.3255 123.405  16
   0  -1  18 57.7907 96.2231  11
   0  -1  17 347.670 111.509  11
   0   1 -17 509.043 158.004  16
   0  -1  16 1710.02 183.034  11
   0   1 -16 1715.62 219.734  16
   0  -1  15 292.411 114.565  11
   0   1 -15 505.298 164.122  16
   0   1 -14 146.102 138.076  16
   0   1 -14-35.3061 276.756  26
   0   1 -14 217.487 149.587  18
   0  -1  14 235.705 117.650  11
   0  -1  14 304.663 278.000   8
   0  -1  13 3060.16 474.485   5
   0  -1  13 2634.34 450.448   8
   0   1 -13 2281.97 470.243  26
   0  -1  12-18.1290 231.349   8
   0  -1  12-6.54134 209.724   5
   0   1 -12 265.004 247.832  26
   0  -1  11-187.368 254.806   5
   0   1 -11 251.960 239.637  26
   0  -1  11 249.987 201.126   8
   0  -1  10 1036.06 304.981   5
   0   1 -10 1017.25 310.191  26
   0  -1  10 1022.57 293.992   8
   0   1 -10 799.023 278.426  28
   0   1  -9 5358.25 493.342  28
   0   1  -9 5206.94 440.037  30
   0  -1   9 6289.60 525.797   8
   0   1  -9 5477.72 542.255  26
   0  -1   9 6586.69 547.713   5
   0  -1   8 3673.30 394.760   5
   0   1  -8 3631.63 418.433  26
   0  -1   8 3800.78 408.637   8
   0   1  -8 3698.47 422.119  28
   0   1  -8 3282.52 346.818  30
   0  -1   7 16330.5 742.993   8
   0   1  -7 15503.9 728.059  28
   0   1  -7 15120.7 805.662   6
   0   1  -7 15898.7 796.966  26
   0  -1   7 16458.1 748.427   5
   0  -1   6 11292.9 562.971   5
   0   1  -6 10147.5 586.484   6
   0  -1   6 11293.0 529.264   4
   0  -1   6 10997.9 556.406   8
   0   1  -6 9509.15 561.496  26
   0   1  -6 9505.92 538.363  28
   0   1  -5 48375.1 1332.07  28
   0   1  -5 50028.9 1399.16   6
   0  -1   5 50428.6 1300.89   4
   0   1  -5 47902.5 1362.66  26
   0   1  -4 43746.0 1158.11   6
   0  -1   4 44055.8 1104.31   4
   0  -1   3 6540.11 307.020  27
   0  -1   3 7162.46 331.547   4
   0  -1   2 4664.63 219.075   5
   0   1  -2 5321.44 198.039  28
   0  -1   2 4642.07 211.124  27
   0  -1   1 6395.16 195.561   5
   0  -1   0 2026.88 79.5125   4
   0   1   0 2022.18 93.2995   8
   0   1   0 2000.46 79.0831   9
   0  -1   0 1929.82 87.9785   1
   0  -1  -1 44.6871 39.7098  29
   0   1   1 55.4077 44.4848   8
   0   1   1 30.6868 33.6400   5
   0  -1  -1 10.2325 37.2104  30
   0  -1  -2 11354.8 323.258  29
   0  -1  -2 12294.0 369.974  30
   0  -1  -2 12893.2 345.770   3
   0   1   2 12272.2 396.946   5
   0  -1  -3 8022.15 263.498   3
   0  -1  -3 7397.93 305.796  30
   0   1   3 8316.24 354.410   5
   0  -1  -3 8641.46 406.797  28
   0   1   4 5231.97 330.264   5
   0  -1  -4 4459.02 262.738  30
   0  -1  -4 4683.65 212.753   3
   0  -1  -4 5089.99 352.683  28
   0  -1  -5 2456.24 214.208  30
   0  -1  -5 2525.02 285.239  26
   0  -1  -5 2355.86 283.687  28
   0   1   5 2589.10 256.762   5
   0  -1  -5 2438.51 163.004   3
   0   1   6 12631.3 644.492   8
   0  -1  -6 10925.7 642.578  26
   0  -1  -6 10419.8 613.580  28
   0   1   6 12803.8 599.259   5
   0  -1  -6 10648.2 491.413  30
   0   1   7 24595.4 955.301   5
   0  -1  -7 21210.0 996.823  28
   0  -1  -7 23332.8 1037.01  26
   0  -1  -7 21331.9 797.201  30
   0   1   8 231.287 241.852   5
   0  -1  -8 188.093 139.647  30
   0  -1  -8 316.709 229.342  26
   0   1   8 170.717 230.258   8
   0   1   9 7078.03 563.928   5
   0   1   9 6504.73 574.123   8
   0  -1  -9 5900.52 622.265  26
   0   1  10-84.9458 207.639   5
   0   1  10-26.4555 206.466   8
   0  -1 -10 188.827 246.047  26
   0   1  11 235.021 186.642   8
   0   1  11 582.690 251.494   5
   0  -1 -11-119.028 239.142  26
   0   1  12 447.026 291.932   5
   0  -1 -12 94.4126 225.878  26
   0   1  12 234.801 191.694   8
   0   1  13-333.834 294.572   5
   0   1  13-272.175 228.574   8
   0  -1 -13-44.9340 310.074  26
   0  -1 -14 7450.83 411.085  16
   0  -1 -15 163.227 152.230  16
   0  -1 -16-178.565 144.709  16
   0  -1 -17 2939.18 257.994  16
   0  -1 -17 3297.73 320.657  22
   0  -1 -18 965.022 161.279  16
   0  -1 -18 941.134 195.791  22
   0  -1 -19 268.394 140.999  22
   0  -1 -20 277.877 111.585  22
   0  -1 -21 1287.63 136.882  22
   0   2 -22 139.675 71.5330  22
   0   2 -21 1169.87 154.181  22
   0  -2  20-226.017 100.351  11
   0   2 -20 80.9534 109.629  22
   0   2 -19 240.111 113.725  16
   0  -2  19 133.710 99.7381  11
   0   2 -18 2043.96 207.658  16
   0  -2  18 2523.16 210.490  11
   0   2 -17-188.161 149.136  16
   0  -2  17-86.0143 111.629  11
   0   2 -16 5842.27 354.730  16
   0  -2  16 6652.76 349.441  11
   0  -2  15 53.6799 103.262  11
   0   2 -15 16.9598 133.919  16
   0   2 -15 111.140 130.165  18
   0   2 -14 1853.71 211.883  16
   0  -2  14 1679.28 421.656   8
   0  -2  14 1936.31 437.092   5
   0  -2  14 1712.29 188.204  11
   0   2 -14 1653.55 440.275  26
   0   2 -13 6593.81 752.692  26
   0  -2  13 8616.12 772.536   8
   0  -2  13 7750.13 773.599   5
   0  -2  12 131.072 212.643   5
   0   2 -12 381.420 295.830  26
   0  -2  12 229.354 197.057   8
   0  -2  11 19675.6 1055.84   8
   0  -2  11 20991.3 1111.91   5
   0   2 -11 18707.0 1120.15  26
   0  -2  10 441.179 221.283   8
   0   2 -10 104.240 202.914  26
   0  -2  10 298.703 216.880   5
   0   2 -10 5.26095 257.050  28
   0   2 -10 213.848 166.337  30
   0  -2   9 26310.9 1087.15   8
   0   2  -9 23367.6 1030.07  28
   0   2  -9 24818.2 1184.80   6
   0   2  -9 24009.2 1131.01  26
   0   2  -8 113.409 212.302   6
   0   2  -8 713.975 302.836  28
   0   2  -8-7.83980 195.848  26
   0  -2   8 44.5150 176.384   8
   0  -2   8 150.230 220.166   5
   0  -2   7 14851.0 688.767   4
   0   2  -7 13119.5 679.948  28
   0   2  -7 14453.8 725.683  26
   0   2  -7 13942.2 740.721   6
   0  -2   7 15518.4 725.783   5
   0   2  -6-3.37670 138.188   6
   0  -2   6-51.8201 138.958   4
   0  -2   6 51.5310 155.201   5
   0   2  -6-222.542 183.007  28
   0   2  -5 8514.05 470.661   6
   0  -2   5 8837.80 461.285   5
   0  -2   5 7994.84 443.968  27
   0  -2   5 8605.05 448.031   4
   0   2  -5 9139.82 419.491  28
   0  -2   4 64287.7 1563.60   5
   0   2  -4 63532.5 1579.20   6
   0  -2   4 61754.6 1557.72  27
   0   2  -4 66035.1 1475.03  28
   0   2  -3 8312.42 329.248  28
   0   2  -3 8490.69 392.332   6
   0   2  -3 7920.40 368.855   2
   0  -2   3 8444.21 380.357  27
   0  -2   3 8744.47 382.450   5
   0  -2   2 165153. 3328.25   5
   0   2  -2 170963. 3419.13   2
   0  -2   2 170587. 3414.47   4
   0  -2   1 22242.8 545.038   1
   0  -2   1 20671.7 569.430   4
   0  -2   1 21815.7 488.090   5
   0   2  -1 20504.2 624.146   2
   0  -2   0 88621.7 1761.65   1
   0   2   0 85863.0 1709.93   9
   0   2   0 86530.1 1774.94   8
   0  -2   0 83347.3 1659.35   7
   0  -2   0 86200.0 1719.11   4
   0  -2  -1 186529. 3439.23   1
   0  -2  -1 192656. 3468.22  29
   0  -2  -1 186921. 3456.08  30
   0   2   1 186547. 3469.96   8
   0   2   1 186718. 3336.31   9
   0   2   1 187411. 3287.75   5
   0   2   2 769.726 148.841   8
   0  -2  -2 799.495 129.049  30
   0   2   2 803.670 118.796   5
   0  -2  -2 691.154 122.399  29
   0   2   2 898.523 108.671   9
   0  -2  -3 932.964 141.748  30
   0  -2  -3 844.524 120.424   3
   0   2   3 1056.81 136.492   5
   0   2   3 791.414 163.458   8
   0   2   4 12920.5 506.959   5
   0  -2  -4 11171.9 467.374  30
   0  -2  -4 11991.0 427.298   3
   0   2   4 12130.6 577.495   8
   0  -2  -5 35378.5 935.626   3
   0  -2  -5 36192.7 1029.49  30
   0   2   5 38356.1 1250.39   8
   0  -2  -5 36088.8 1243.34  26
   0  -2  -6 4.63238 174.129  26
   0  -2  -6-69.4670 107.645  30
   0  -2  -6-50.5764 95.0863   3
   0   2   6-57.0832 162.883   5
   0   2   6 14.8685 150.733   8
   0   2   7-116.508 205.744   5
   0   2   7-136.178 202.210   8
   0  -2  -7 50.9028 130.888  30
   0  -2  -7 34.0568 204.488  26
   0  -2  -8 343.466 224.153  26
   0   2   8 200.725 217.001   8
   0   2   8 186.833 203.853   5
   0   2   9 16832.6 874.430   5
   0   2   9 16563.5 983.269   8
   0  -2  -9 14141.9 960.232  26
   0  -2 -10 3538.79 503.787  26
   0   2  10 4694.82 499.691   5
   0   2  10 4518.35 557.654   8
   0  -2 -11 2582.30 445.158  26
   0   2  11 3127.60 446.830   5
   0   2  11 3582.61 510.391   8
   0   2  12-61.8199 219.531   5
   0   2  12 286.070 255.712   8
   0   2  13 1677.27 391.437   5
   0  -2 -13 1338.07 197.043  16
   0  -2 -14 1018.01 205.897  16
   0  -2 -15 440.563 171.301  16
   0  -2 -16 10137.5 472.718  16
   0  -2 -16 9957.65 561.642  22
   0  -2 -17 4829.45 316.690  16
   0  -2 -17 5506.82 399.190  22
   0  -2 -18 1099.20 200.781  22
   0  -2 -18 897.543 148.729  16
   0  -2 -19 351.313 123.388  22
   0  -2 -20 530.043 114.966  22
   0   3 -22 735.652 110.070  22
   0   3 -21-41.1585 105.730  22
   0  -3  21 536.904 109.629  11
   0  -3  20 4306.46 240.445  11
   0   3 -19-100.448 106.838  16
   0  -3  19 253.177 109.709  11
   0  -3  18 1052.46 157.185  11
   0   3 -18 662.485 145.275  16
   0   3 -17 202.827 124.178  16
   0  -3  17 404.314 138.780  11
   0   3 -16 5589.32 338.988  16
   0   3 -16 5161.01 362.276  18
   0   3 -15 346.332 147.776  16
   0   3 -15 190.901 150.127  18
   0  -3  15 109.802 112.081  11
   0  -3  14 509.290 139.368  11
   0  -3  14-117.926 282.376   8
   0   3 -14 490.898 334.933  26
   0  -3  14-336.217 306.402   5
   0   3 -13-96.1115 251.138  26
   0  -3  13-160.667 240.625   5
   0  -3  13-75.9183 184.795   8
   0   3 -12 2521.76 459.847  26
   0  -3  12 2791.79 405.231   8
   0  -3  12 2994.79 481.218   5
   0  -3  11 1056.83 290.171   8
   0  -3  11 1305.90 329.342   5
   0   3 -11 679.667 277.679  26
   0  -3  10 4932.64 475.610   8
   0   3 -10 4536.96 528.017  26
   0   3 -10 4972.40 566.958   6
   0  -3  10 6197.49 586.519   5
   0  -3   9 2118.69 304.048   8
   0   3  -9 1623.95 321.158  26
   0  -3   9 1932.92 350.036   5
   0   3  -9 1353.66 350.426  28
   0   3  -9 1775.17 351.234   6
   0  -3   8 80634.1 2125.06   5
   0  -3   8 74319.2 1992.98   8
   0   3  -8 73270.7 2150.18   6
   0   3  -8 74699.8 2116.14  26
   0  -3   8 74778.0 2067.08   4
   0  -3   7 7848.72 527.896   4
   0   3  -7 7083.41 451.585  28
   0  -3   7 6603.86 486.669  27
   0  -3   7 7621.33 525.169   5
   0   3  -7 7290.41 534.519   6
   0  -3   6 125317. 3064.74  27
   0  -3   6 135869. 3095.07   4
   0  -3   6 135184. 3065.06   5
   0   3  -6 130228. 3095.71   6
   0   3  -6 136990. 2932.46  28
   0   3  -5 6259.74 409.417   6
   0  -3   5 6339.78 395.538   5
   0  -3   5 6052.53 410.030  27
   0   3  -5 6389.27 345.288  28
   0   3  -4 215947. 4352.97  28
   0  -3   4 222327. 4422.18   5
   0   3  -4 212199. 4487.03   6
   0  -3   4 213522. 4500.00  27
   0   3  -4 212427. 4486.92   2
   0  -3   3 23952.4 795.638  27
   0  -3   3 23070.6 687.249   5
   0   3  -3 23517.9 780.222   6
   0  -3   3 24773.6 792.990   4
   0   3  -3 23686.6 778.818   2
   0  -3   2 47733.6 1195.38   4
   0  -3   2 47430.2 1063.76   5
   0   3  -2 48910.3 1263.44   6
   0   3  -2 44883.2 1222.08   2
   0  -3   1 523.538 109.627   1
   0  -3   1 665.160 129.813   4
   0  -3   1 423.327 58.0848   5
   0   3  -1 495.098 136.685   2
   0  -3   1 636.198 86.5411   7
   0  -3   0 7807.36 327.438   1
   0  -3   0 7580.82 282.184   4
   0   3   0 7374.05 391.007   2
   0   3   0 7465.51 328.498   8
   0  -3   0 6822.32 206.440   7
   0  -3   0 7307.17 385.725  27
   0  -3  -1 19083.3 590.642   1
   0   3   1 18525.2 483.781   9
   0   3   1 19214.6 618.002   8
   0  -3  -1 18333.7 443.345   4
   0  -3  -1 19175.8 653.409  27
   0  -3  -2 56986.2 1411.63   1
   0   3   2 55902.1 1222.38   5
   0  -3  -2 56444.5 1399.37  30
   0   3   2 55569.6 1256.33   9
   0   3   2 55731.1 1447.50   8
   0  -3  -3 12153.8 510.785  30
   0   3   3 12112.1 445.864   5
   0  -3  -3 11804.3 483.100   3
   0   3   3 11823.6 444.294   9
   0   3   3 11544.0 563.705   8
   0  -3  -4 646.103 137.181   3
   0   3   4 706.649 134.254   9
   0   3   4 778.192 207.184   8
   0   3   4 747.743 142.792   5
   0  -3  -4 826.133 153.117  30
   0   3   5 89.7034 109.231   9
   0  -3  -5 76.6586 101.513   3
   0  -3  -5 133.259 122.671  30
   0   3   5 127.094 140.775   5
   0   3   5 53.0274 161.529   8
   0   3   6 820.893 218.629   5
   0   3   6 793.701 237.683   8
   0  -3  -6 822.819 173.233   3
   0  -3  -6 627.259 178.229  30
   0   3   6 585.845 170.436   9
   0   3   7 2318.90 369.127   8
   0   3   7 2281.94 311.985   5
   0   3   8 765.901 274.723   8
   0   3   8 680.872 231.585   5
   0   3   9 448.711 230.734   8
   0   3   9 348.012 187.671   5
   0   3  10 2693.64 456.668   8
   0   3  10 3115.53 427.929   5
   0   3  11 601.049 282.789   8
   0   3  11 655.105 276.095   5
   0  -3 -11 705.488 319.688   1
   0  -3 -12 182.360 304.680   1
   0  -3 -12 453.403 138.405  16
   0   3  12 318.506 254.890   8
   0  -3 -13 653.151 179.459  16
   0  -3 -13 666.106 200.541  22
   0  -3 -14 9391.19 470.862  16
   0  -3 -14 9423.43 561.724  22
   0  -3 -15 2003.98 271.805  22
   0  -3 -15 2188.76 247.549  16
   0  -3 -16 2391.31 280.711  22
   0  -3 -16 2185.09 226.211  16
   0  -3 -17 3121.52 251.719  16
   0  -3 -17 3622.99 315.135  22
   0  -3 -18 24.5353 120.879  22
   0  -3 -19 528.161 125.765  22
   0  -3 -20-139.806 86.5774  22
   0  -3 -20 55.1074 74.5670  10
   0   4 -22 231.862 83.8714  22
   0  -4  21 334.052 88.9752  11
   0  -4  20 204.676 104.343  11
   0  -4  19 3991.34 256.834  11
   0  -4  18 261.171 114.434  11
   0  -4  17 7246.44 371.930  11
   0   4 -17 6328.98 382.512  18
   0  -4  16 1532.56 184.027  11
   0  -4  16 1584.33 188.046  14
   0   4 -16 1393.31 218.385  18
   0  -4  15 569.865 149.000  11
   0  -4  15 659.592 144.545  14
   0   4 -15 820.849 169.403  18
   0   4 -14 1107.25 179.041  18
   0  -4  14 1406.97 178.452  11
   0  -4  14 1447.75 172.582  14
   0  -4  13 3091.01 509.396   5
   0   4 -13 3326.92 560.361  26
   0   4 -12 2418.70 463.417   6
   0  -4  12 3448.35 513.100   5
   0   4 -12 2268.83 425.765  26
   0  -4  12 2791.68 402.534   8
   0   4 -11 7716.50 736.386   6
   0  -4  11 9209.14 677.640   8
   0   4 -11 8427.21 738.640  26
   0  -4  11 9815.76 761.947   5
   0  -4  10 3840.22 409.043   8
   0  -4  10 4105.67 485.081   5
   0   4 -10 3924.20 475.358  26
   0   4 -10 4195.48 520.724   6
   0  -4   9 4665.31 436.312   8
   0   4  -9 4086.63 486.051   6
   0   4  -9 4410.51 471.466  26
   0  -4   9 4795.90 488.307   5
   0  -4   8 17190.7 851.998   5
   0  -4   8 16699.4 857.429   4
   0   4  -8 17153.3 888.043   6
   0   4  -8 15888.8 748.807  28
   0  -4   8 15509.4 850.314  27
   0   4  -7 879.483 244.522  28
   0  -4   7 795.784 254.977  27
   0   4  -7 1118.45 288.195   6
   0  -4   7 822.145 240.469   4
   0  -4   7 1020.41 263.306   5
   0  -4   6 7041.77 502.122  27
   0  -4   6 6795.57 464.655   5
   0   4  -6 7025.62 410.184  28
   0   4  -6 7048.17 487.960   6
   0  -4   6 7591.31 509.188   4
   0   4  -5 7418.06 473.656   6
   0  -4   5 7768.07 492.249   4
   0  -4   5 7560.59 495.418  27
   0  -4   5 7370.37 434.161   5
   0   4  -5 7289.12 400.024  28
   0  -4   4 44655.4 1352.07  27
   0   4  -4 44685.6 1322.30   2
   0  -4   4 47464.3 1344.51   4
   0   4  -4 45756.3 1339.47   6
   0  -4   4 43196.7 1183.24   5
   0   4  -3 73.4279 127.931   2
   0   4  -3 126.105 132.109   6
   0  -4   3-20.4458 104.063   5
   0  -4   3 122.864 136.475   4
   0  -4   2 39372.5 904.555   5
   0  -4   2 39459.1 1107.50   4
   0   4  -2 37964.3 1177.95   2
   0  -4   1 158034. 3136.28   1
   0   4  -1 153057. 3364.03   2
   0  -4   1 147556. 2960.87   7
   0  -4   1 154258. 3173.11   4
   0  -4   0 428168. 8477.13  27
   0  -4   0 435014. 8289.58   1
   0   4   0 434294. 8529.94   2
   0   4   0 427913. 8330.13   8
   0  -4   0 413978. 8194.75   4
   0   4   1 918031. 17390.8   8
   0  -4  -1 908995. 17085.2   4
   0  -4  -1 905166. 17486.9  27
   0   4   1 896623. 17109.3   9
   0  -4  -1 907038. 17325.0   1
   0  -4  -2 131798. 2875.81   1
   0   4   2 122739. 2537.17   5
   0   4   2 132798. 3073.85   2
   0   4   2 130525. 2618.41   9
   0   4   2 132190. 2936.26   8
   0  -4  -2 133208. 2986.40  27
   0   4   3 28182.5 1086.66   2
   0   4   3 28220.9 785.196   9
   0   4   3 28093.4 762.018   5
   0  -4  -3 28725.0 928.284   3
   0   4   3 28597.0 1020.26   8
   0  -4  -3 28260.1 988.720   1
   0  -4  -4 80408.8 2099.59   1
   0   4   4 74663.8 1795.66   9
   0   4   4 78218.0 2116.60   8
   0   4   4 75516.3 1799.81   5
   0  -4  -4 79008.5 1915.98   3
   0   4   5 1711.30 222.748   9
   0   4   5 1881.87 318.610   8
   0  -4  -5 2018.53 252.159   3
   0  -4  -5 2195.31 356.901   1
   0  -4  -5 1903.87 261.797  30
   0   4   5 2147.97 260.355   5
   0   4   6 3160.45 312.389   5
   0   4   6 3581.01 435.852   8
   0  -4  -6 3335.41 416.678   1
   0  -4  -6 3041.99 319.041  30
   0  -4  -6 3071.91 289.132   3
   0   4   7 27091.5 1038.89   5
   0  -4  -7 25801.2 1259.07   1
   0   4   7 27306.2 1252.84   8
   0   4   8 14495.7 928.919   8
   0  -4  -8 13766.3 960.682   1
   0   4   9 14476.0 983.976   8
   0  -4  -9 13724.4 1025.13   1
   0   4  10 16238.7 1112.09   8
   0  -4 -10 15478.7 1138.90   1
   0  -4 -11 368.773 330.579   1
   0   4  11 1219.35 374.430   8
   0  -4 -12 1993.51 226.677  16
   0  -4 -12 1616.21 256.870  22
   0  -4 -13 321.002 179.420  22
   0  -4 -13-7.40020 147.969  16
   0  -4 -14 1177.85 220.342  22
   0  -4 -14 706.311 173.053  16
   0  -4 -15 755.527 171.942  16
   0  -4 -15 914.893 206.443  22
   0  -4 -16 8311.88 482.182  22
   0  -4 -16 7995.37 403.253  16
   0  -4 -17 119.119 138.041  22
   0  -4 -18 1011.59 165.322  22
   0  -4 -19 1038.37 143.336  22
   0  -4 -19 1098.57 124.219  10
   0   5 -22-83.7155 70.8417  22
   0  -5  21 661.776 109.154  11
   0  -5  20 428.226 105.819  11
   0  -5  19 1482.50 174.176  11
   0  -5  18 1566.12 176.733  14
   0  -5  18 1278.64 172.303  11
   0  -5  17-36.0632 100.984  14
   0   5 -17-40.6112 119.776  18
   0  -5  17 139.156 133.094  11
   0  -5  16 5988.92 347.207  11
   0   5 -16 5494.64 362.693  18
   0  -5  16 6300.90 336.499  14
   0  -5  15 2026.18 219.884  11
   0   5 -15 2213.63 249.092  18
   0  -5  15 2038.32 207.639  14
   0   5 -14 6637.57 395.706  18
   0  -5  14 7045.26 372.461  11
   0  -5  14 7688.96 373.217  14
   0   5 -13 453.156 366.687   6
   0  -5  13 607.760 304.036   5
   0   5 -13 971.259 358.190  26
   0   5 -12 4801.90 607.525  26
   0  -5  12 4130.10 549.896   5
   0   5 -12 3822.05 576.163   6
   0  -5  11 794.844 305.788   5
   0   5 -11 996.129 347.046   6
   0   5 -11 1085.03 319.011  26
   0   5 -10 5748.01 615.190   6
   0  -5  10 6155.45 586.600   5
   0   5 -10 5394.18 562.804  26
   0  -5   9 285.657 200.526  27
   0   5  -9 616.335 253.760   6
   0  -5   9 614.546 260.642   5
   0  -5   9 449.241 181.228   8
   0  -5   8 37680.8 1479.15  27
   0   5  -8 38535.9 1457.78   6
   0  -5   8 38349.5 1383.66   5
   0   5  -8 36450.8 1219.73  28
   0  -5   8 38524.0 1443.49   4
   0  -5   7 9656.50 665.029  27
   0   5  -7 10029.9 657.474   6
   0  -5   7 10461.3 690.845   4
   0   5  -7 9897.36 544.127  28
   0  -5   7 9539.37 603.506   5
   0   5  -6 17347.5 837.863   6
   0  -5   6 15616.2 733.793   5
   0   5  -6 16460.3 712.962  28
   0  -5   6 17497.9 854.180   4
   0  -5   6 17395.0 862.679  27
   0   5  -5 7037.26 514.233   6
   0   5  -5 6841.18 488.401   2
   0  -5   5 6799.72 495.125   4
   0  -5   5 7016.78 514.924  27
   0  -5   5 6197.84 413.088   5
   0  -5   4 24273.0 942.220   4
   0   5  -4 23630.0 948.171   2
   0  -5   4 22593.5 773.188   5
   0   5  -4 24319.8 965.795   6
   0  -5   4 23943.3 978.138  27
   0  -5   3 11413.8 632.639  27
   0  -5   3 11276.1 575.646   4
   0  -5   3 11195.6 418.930   5
   0   5  -3 10844.1 612.731   2
   0   5  -3 12208.8 644.078   6
   0  -5   2 1639.37 226.935   4
   0  -5   2 1743.17 146.633   7
   0  -5   2 1857.38 267.053  27
   0   5  -2 1863.56 271.063   2
   0   5  -1 24772.8 918.860   2
   0  -5   1 23446.4 882.627  27
   0  -5   1 22067.9 714.022   4
   0  -5   1 24901.6 705.661   1
   0   5   0 8205.53 447.755   8
   0  -5   0 7969.53 414.688   1
   0  -5   0 7612.83 506.255  27
   0  -5   0 8192.90 372.564   4
   0   5   0 7871.67 525.216   2
   0   5   1 1515.64 222.274   8
   0  -5  -1 1570.18 224.520   1
   0   5   1 1789.79 295.657   2
   0  -5  -1 1410.00 237.590  27
   0  -5  -2 16178.8 795.835  27
   0   5   2 16992.5 862.922   2
   0   5   2 17187.5 761.648   8
   0  -5  -2 17277.1 726.505   1
   0  -5  -3 86.5121 165.736   1
   0   5   3 146.256 183.551   8
   0  -5  -3 116.089 183.408  27
   0  -5  -3 25.7196 180.185   3
   0   5   3-64.4877 173.535   2
   0  -5  -4 32181.4 1115.29   3
   0  -5  -4 33671.0 1287.35  27
   0  -5  -4 32749.2 1226.87   1
   0   5   4 32654.7 1262.60   8
   0   5   4 31529.8 1339.54   2
   0  -5  -5 2233.89 355.194   1
   0   5   5 1921.67 332.785   8
   0  -5  -5 2156.69 275.356   3
   0  -5  -5 2137.47 341.399  27
   0   5   5 2586.15 418.698   2
   0  -5  -6 4749.62 529.756   1
   0   5   6 4739.19 506.014   8
   0  -5  -6 4980.87 526.681  27
   0   5   6 5080.24 563.413   2
   0   5   7 532.068 223.870   8
   0  -5  -7 458.178 278.672   1
   0  -5  -7 744.766 260.311  27
   0  -5  -8 255.395 221.592   1
   0   5   8 66.5830 188.629   8
   0  -5  -9 824.357 307.325   1
   0   5   9 988.537 338.542   8
   0  -5 -10 777.039 363.800   1
   0   5  10 448.060 255.702   8
   0  -5 -11 848.106 191.333  22
   0  -5 -11 1191.98 186.927  16
   0  -5 -11 1001.96 179.356  20
   0  -5 -12 36.0535 139.937  16
   0  -5 -12 264.497 137.403  20
   0  -5 -12 6.05233 151.032  22
   0  -5 -13 767.767 205.205  22
   0  -5 -13 870.077 182.092  16
   0  -5 -14 290.951 149.761  22
   0  -5 -14 368.864 154.300  16
   0  -5 -15 257.887 169.186  22
   0  -5 -16 3323.58 305.392  22
   0  -5 -17 2367.81 237.345  22
   0  -5 -18 312.952 107.905  10
   0  -5 -18-121.131 99.7534  22
   0  -5 -19 92.9531 67.5054  10
   0  -5 -19 148.079 74.5825  22
   0  -6  21 695.321 107.775  11
   0  -6  20 218.383 96.3402  11
   0  -6  19 9.53219 89.9432  14
   0  -6  19 50.7224 99.4520  11
   0  -6  18 97.4300 104.880  14
   0  -6  18 65.6044 114.465  11
   0  -6  17 4476.17 290.711  11
   0  -6  17 4282.84 284.507  14
   0  -6  16-133.921 124.783  14
   0   6 -16 60.8620 136.926  18
   0  -6  16-37.1732 126.535  11
   0  -6  15 869.893 166.962  14
   0  -6  15 1084.99 172.774  11
   0   6 -15 838.488 171.588  18
   0  -6  14 2396.48 229.560  11
   0   6 -14 2253.73 240.136  18
   0  -6  14 2183.20 214.669  14
   0  -6  13 2076.08 462.887   5
   0  -6  13 1685.11 189.419  11
   0  -6  13 2217.41 221.089  14
   0   6 -13 1317.55 416.121   6
   0   6 -12 1295.38 366.612  26
   0  -6  12 1881.56 425.517   5
   0   6 -12 1733.39 437.910   6
   0   6 -11 2473.08 485.168   6
   0   6 -11 2423.80 410.654  26
   0  -6  11 3141.64 474.684   5
   0  -6  10 29516.6 1475.11  27
   0   6 -10 30639.7 1481.66   6
   0  -6  10 31262.3 1375.65   5
   0  -6   9 73.6770 182.142   5
   0  -6   9 0.17409 193.099  27
   0   6  -9 57.0619 201.779   6
   0  -6   8 6966.38 654.268  27
   0  -6   8 6735.22 564.630   5
   0   6  -8 6849.06 612.670   6
   0  -6   8 6735.94 613.140   4
   0   6  -7 4808.38 407.536  28
   0  -6   7 4212.94 417.695   5
   0   6  -7 4577.34 496.357   6
   0  -6   7 4478.99 496.829  27
   0  -6   7 5426.47 513.296   4
   0  -6   6 17588.9 927.820  27
   0   6  -6 14846.5 728.882  28
   0  -6   6 16652.5 879.000   4
   0  -6   6 14970.3 715.659   5
   0   6  -6 16940.7 879.582   2
   0   6  -6 16311.8 877.111   6
   0  -6   5 25571.0 1043.29   4
   0  -6   5 24740.1 1099.84  27
   0   6  -5 23656.4 1042.13   2
   0   6  -5 24880.6 1068.02   6
   0  -6   5 21036.0 828.841   5
   0  -6   4 15811.2 854.794  27
   0  -6   4 16090.6 790.536   4
   0   6  -4 15741.3 822.184   2
   0   6  -4 18578.4 898.396   6
   0  -6   3 2447.19 361.107  27
   0   6  -3 3069.55 392.050   6
   0   6  -3 2724.21 364.684   2
   0  -6   3 2382.30 306.133   4
   0   6  -2 656.586 225.473   2
   0  -6   2 457.933 183.545   4
   0  -6   2 744.889 231.466  27
   0   6  -1 6382.21 516.767   2
   0  -6   1 6470.44 513.393  27
   0  -6   1 5789.66 384.624   4
   0  -6   1 5863.71 372.224   1
   0  -6   0 6224.85 407.937   1
   0  -6   0 7058.22 540.793  27
   0   6   0 7186.64 575.117   2
   0  -6  -1 65490.7 1932.85  27
   0   6   1 62035.6 1765.68   8
   0  -6  -1 59548.1 1672.07   1
   0   6   1 62692.1 1969.85   2
   0   6   2 114522. 3116.55   2
   0  -6  -2 111275. 2806.76   1
   0   6   2 112718. 2884.86   8
   0  -6  -2 118025. 3028.75  27
   0   6   3 9316.85 717.211   2
   0   6   3 9572.30 646.613   8
   0  -6  -3 9687.71 618.695   3
   0  -6  -3 9685.79 612.886   1
   0  -6  -3 9174.91 662.387  27
   0  -6  -4 32640.3 1194.13   3
   0   6   4 30667.1 1409.91   2
   0  -6  -4 30257.4 1240.77   1
   0   6   4 30660.3 1286.26   8
   0  -6  -4 31503.1 1333.02  27
   0  -6  -5 3898.04 468.640   1
   0   6   5 3566.04 455.837   8
   0   6   5 3791.92 541.495   2
   0  -6  -5 4067.44 401.624   3
   0  -6  -5 4036.28 484.990  27
   0   6   6 10177.8 856.771   2
   0   6   6 10434.4 781.598   8
   0  -6  -6 10502.4 803.954   1
   0  -6  -6 9562.55 762.690  27
   0   6   7 7436.21 717.139   8
   0   6   7 6792.62 733.482   2
   0  -6  -7 6487.73 657.902  27
   0  -6  -7 7447.38 706.609   1
   0   6   8 947.019 332.591   2
   0   6   8 1193.77 338.304   8
   0  -6  -8 1212.64 425.224   1
   0   6   9 30.6217 235.254   8
   0  -6  -9-413.807 310.055   1
   0   6   9-273.310 210.810   2
   0  -6 -10 13165.9 640.963  22
   0  -6 -10 12983.8 524.448  16
   0  -6 -11 1689.07 212.310  16
   0  -6 -11 1401.37 236.671  22
   0  -6 -12 488.314 174.128  22
   0  -6 -12 473.693 164.713  20
   0  -6 -12 347.193 142.330  16
   0  -6 -13 2032.49 216.454  20
   0  -6 -13 1888.69 275.792  22
   0  -6 -14 342.176 169.532  22
   0  -6 -15 886.423 174.718  22
   0  -6 -16 507.746 143.606  22
   0  -6 -16 483.701 131.451  10
   0  -6 -17 4430.91 252.124  10
   0  -6 -17 4259.91 278.797  22
   0  -6 -18 140.017 75.2352  10
   0  -6 -18 205.743 88.6701  22
   0  -7  21 105.908 76.0682  11
   0  -7  20-6.02489 74.7620  14
   0  -7  20-53.6523 86.7527  11
   0  -7  19 1593.47 167.904  14
   0  -7  19 1663.09 173.547  11
   0  -7  18 353.879 126.087  11
   0  -7  18 207.172 113.937  14
   0  -7  17 2794.82 240.265  11
   0  -7  17 3574.42 258.701  14
   0  -7  16 73.9260 110.937  11
   0  -7  16-64.0605 124.681  14
   0   7 -15 948.283 182.263  18
   0  -7  15 1160.63 180.541  14
   0  -7  15 1245.25 182.640  11
   0   7 -14-63.5290 130.581  18
   0  -7  14 65.6866 114.022  14
   0  -7  14 338.481 130.454  11
   0  -7  13 425.475 141.795  14
   0   7 -13 343.361 149.773  18
   0  -7  13 208.807 111.424  11
   0  -7  12 2888.54 225.708  14
   0   7 -12 1482.15 406.642   6
   0   7 -11 347.715 277.036  26
   0   7 -11-31.0980 288.384   6
   0  -7  10 592.092 343.477  27
   0   7 -10 518.611 275.107   6
   0   7  -9 542.343 301.349   6
   0  -7   9 477.533 249.876  27
   0  -7   8 1792.62 367.308  27
   0   7  -8 1454.94 327.883   6
   0  -7   7 26220.1 1309.63  27
   0  -7   7 28802.2 1281.46   4
   0   7  -7 26902.7 1269.83   6
   0   7  -6 36432.4 1475.64   2
   0   7  -6 35445.1 1304.13  28
   0   7  -6 38602.8 1510.15   6
   0  -7   6 37567.2 1549.24  27
   0  -7   6 38564.2 1475.97   4
   0  -7   5 5683.29 522.352   4
   0  -7   5 5769.42 550.713  27
   0   7  -5 6027.80 568.644   6
   0   7  -5 5643.41 533.582   2
   0   7  -4 4857.20 512.112   6
   0   7  -4 3951.94 443.173   2
   0  -7   4 4352.46 431.867   4
   0  -7   4 4463.43 495.407  27
   0  -7   3-88.6470 196.931  27
   0   7  -3 89.7512 217.541   2
   0   7  -3-145.425 209.473   6
   0  -7   3-236.816 195.749   4
   0   7  -2 812.251 262.803   2
   0  -7   2 755.637 205.852   4
   0  -7   2 940.522 275.125  27
   0  -7   1 63.0398 193.572  27
   0   7  -1 371.640 244.257   2
   0   7   0 83.2773 209.902   2
   0  -7   0-144.621 198.254  27
   0   7   1 37310.8 1538.99   2
   0  -7  -1 35282.9 1220.69   1
   0   7   1 37754.4 1325.79   8
   0  -7  -1 38507.2 1485.14  27
   0   7   2 40660.5 1663.44   2
   0  -7  -2 37565.9 1346.42   1
   0   7   2 39604.1 1454.48   8
   0  -7  -2 42038.5 1604.24  27
   0  -7  -2 43776.6 1518.39   3
   0   7   3 17770.1 949.211   8
   0  -7  -3 17424.6 897.802   3
   0  -7  -3 17163.7 990.057  27
   0  -7  -3 16676.4 876.975   1
   0   7   3 16644.3 1047.92   2
   0   7   4 10825.3 763.910   8
   0  -7  -4 10853.7 739.626   1
   0  -7  -4 9837.36 787.155  27
   0  -7  -4 10249.3 696.389   3
   0   7   4 10101.0 839.908   2
   0  -7  -5-29.0574 210.288  27
   0  -7  -5 256.153 187.555   1
   0  -7  -5 526.060 203.645   3
   0   7   5 493.098 245.331   8
   0   7   5 206.376 233.681   2
   0  -7  -6 155.628 215.541  27
   0   7   6 216.093 222.926   8
   0  -7  -6 397.984 283.096   1
   0   7   6 266.119 306.657   2
   0  -7  -7-186.038 244.819   1
   0   7   7-227.637 249.395   8
   0   7   7 176.769 225.148   2
   0   7   8 4563.52 696.805   2
   0   7   8 4560.83 614.707   8
   0  -7  -8 4511.93 628.816   1
   0  -7  -9 2092.58 238.298  20
   0  -7  -9 2103.29 259.131  22
   0  -7 -10 580.144 168.716  22
   0  -7 -10 584.948 182.986  20
   0  -7 -11 584.124 177.081  20
   0  -7 -11 445.405 182.005  22
   0  -7 -12 2419.21 284.206  22
   0  -7 -12 2756.95 242.983  20
   0  -7 -13 4420.85 292.887  20
   0  -7 -13 3671.67 327.129  22
   0  -7 -14 917.299 149.334  20
   0  -7 -14 619.531 157.632  10
   0  -7 -14 731.429 172.209  22
   0  -7 -15 448.402 127.452  10
   0  -7 -15 400.461 136.515  22
   0  -7 -16 4363.80 284.944  22
   0  -7 -16 4839.81 262.282  10
   0  -7 -17 1521.69 153.564  22
   0  -7 -17 1529.85 133.207  10
   0  -7 -17 1643.25 126.258  12
   0  -8  21 361.588 80.3710  11
   0  -8  20 83.4094 75.3960  11
   0  -8  20 192.437 85.4018  14
   0  -8  19 1961.78 172.364  11
   0  -8  19 1898.03 174.426  14
   0  -8  18 1127.12 153.835  14
   0  -8  18 1371.15 166.609  11
   0  -8  17 274.399 111.770  11
   0  -8  17 624.547 140.211  14
   0  -8  16 6763.73 362.084  14
   0  -8  16 6953.84 356.423  11
   0  -8  15 1168.89 189.091  14
   0  -8  15 1360.63 179.443  11
   0   8 -15 1030.54 177.276  18
   0  -8  14 397.012 142.391  11
   0   8 -14 288.845 147.851  18
   0  -8  14 607.962 159.225  14
   0  -8  13 315.997 148.861  15
   0   8 -13 443.458 141.599  18
   0  -8  13 152.775 124.167  14
   0  -8  13 239.677 127.134  11
   0  -8  12 782.423 145.175  14
   0   8 -12 1184.96 174.467  18
   0  -8  12 790.409 166.814  15
   0  -8  12 929.918 152.079  11
   0  -8  11 529.439 302.646  27
   0   8 -11 457.174 328.713   6
   0  -8  11 302.116 131.274  14
   0  -8  10-88.0739 240.058  27
   0   8 -10-369.501 292.384   6
   0  -8   9-4.77529 235.426  27
   0   8  -9 25.1085 200.601   6
   0   8  -8 2980.34 465.946   6
   0  -8   8 2407.90 461.557  27
   0   8  -7-342.845 270.758   6
   0  -8   7 77.5775 241.437  27
   0  -8   6 2589.39 435.916  27
   0   8  -6 2451.46 405.783   2
   0   8  -6 2895.61 427.233   6
   0   8  -6 2501.56 350.028  28
   0  -8   5 902.231 281.732  27
   0   8  -5 805.687 287.297   6
   0   8  -5 801.760 268.823   2
   0   8  -4 5672.65 588.312   6
   0   8  -4 4644.94 530.358   2
   0  -8   4 4084.79 494.906  27
   0  -8   3 16254.2 976.521  27
   0   8  -3 16933.0 999.095   2
   0   8  -3 17261.8 1023.66   6
   0   8  -2-68.5462 184.752   2
   0   8  -2 44.6166 229.924   6
   0  -8   2 30.6066 214.333  27
   0   8  -1 2922.87 426.759   2
   0  -8   1 2624.77 433.420  27
   0  -8   0 10204.2 770.892  27
   0   8   0 10105.4 790.878   2
   0  -8  -1 71882.2 2251.76   3
   0   8   1 65799.9 2359.28   2
   0  -8  -1 67390.2 2308.55  27
   0   8   2 74470.7 2613.22   2
   0  -8  -2 76901.0 2394.40   3
   0  -8  -2 76561.4 2528.45  27
   0   8   3 3672.60 534.443   2
   0  -8  -3 4156.39 488.065   3
   0  -8  -3 3848.69 525.172  27
   0  -8  -4 292.381 230.113   3
   0   8   4 293.998 191.501   2
   0  -8  -4-57.9478 222.832  27
   0  -8  -5 1943.91 408.918  27
   0   8   5 2189.71 482.401   2
   0   8   6-36.9187 239.059   2
   0  -8  -7 46.7808 161.893  20
   0  -8  -7 14.5579 141.562  22
   0  -8  -7-36.1605 116.694  10
   0  -8  -8 3635.35 311.431  20
   0  -8  -8 3063.24 296.036  22
   0  -8  -8 3039.91 263.185  10
   0  -8  -9 3382.12 287.112  10
   0  -8  -9 3693.74 301.355  20
   0  -8  -9 3734.25 336.318  22
   0  -8 -10 226.745 173.941  20
   0  -8 -10-48.9831 137.398  22
   0  -8 -10 230.268 149.892  10
   0  -8 -11 865.236 184.799  20
   0  -8 -11 668.319 176.187  22
   0  -8 -11 790.611 158.103  10
   0  -8 -12 1349.34 193.450  10
   0  -8 -12 1843.41 217.522  20
   0  -8 -12 1571.22 234.984  22
   0  -8 -13 74.9105 123.767  20
   0  -8 -13 69.8048 117.061  10
   0  -8 -13-126.656 136.780  22
   0  -8 -14-49.7151 116.431  22
   0  -8 -14 302.078 115.755  20
   0  -8 -14-65.2009 113.101  10
   0  -8 -15 4760.19 265.819  12
   0  -8 -15 4608.12 291.676  22
   0  -8 -15 4632.41 231.575  20
   0  -8 -15 4858.11 259.188  10
   0  -8 -16 151.046 76.1879  12
   0  -8 -16 77.5175 82.5317  22
   0  -8 -16 109.377 78.6422  10
   0  -9  20 550.254 95.9983  14
   0  -9  20 630.842 94.1656  11
   0  -9  19 83.6761 85.4429  14
   0  -9  19 126.423 81.5937  11
   0  -9  18 325.842 105.462  14
   0  -9  18 280.752 103.444  11
   0  -9  17 898.062 134.599  11
   0  -9  17 1161.56 160.871  14
   0  -9  16 320.455 134.318  11
   0  -9  16 201.186 122.755  14
   0  -9  15 1220.87 172.876  11
   0  -9  15 990.328 178.613  14
   0  -9  14 243.246 138.537  15
   0  -9  14 245.137 125.970  14
   0   9 -14 217.950 143.276  18
   0  -9  14 136.143 117.590  11
   0  -9  13 1035.60 161.278  14
   0  -9  13 1004.51 164.583  11
   0   9 -13 1136.09 186.541  18
   0  -9  13 1045.45 200.129  15
   0   9 -12 170.691 131.631  18
   0  -9  12 79.1731 125.716  14
   0  -9  12 83.5188 118.604  11
   0  -9  12 257.273 146.252  15
   0  -9  11 46.7112 131.667  15
   0   9 -11 198.155 127.458  18
   0  -9  11-44.7568 113.903  14
   0  -9  10 1265.58 170.684  14
   0   9 -10 1227.69 349.473   6
   0  -9  10 858.477 411.547  27
   0  -9   9 468.680 283.939  27
   0   9  -9 110.661 218.857   6
   0   9  -8-83.0862 230.886   6
   0  -9   8 637.006 327.268  27
   0   9  -7 1108.81 325.020   6
   0  -9   7 2236.48 477.365  27
   0   9  -6 518.565 270.941   2
   0  -9   6 176.603 239.454  27
   0   9  -6 67.4987 193.150   6
   0   9  -5 2110.69 410.180   6
   0   9  -5 1548.64 345.550   2
   0  -9   5 1741.50 393.764  27
   0   9  -4 4562.95 567.582   2
   0   9  -4 4096.93 550.760   6
   0  -9   4 3832.47 553.586  27
   0   9  -3 25905.7 1361.12   2
   0  -9   3 24205.2 1321.56  27
   0   9  -3 26837.6 1400.48   6
   0   9  -2 43669.8 1860.20   6
   0  -9   2 42574.4 1801.43  27
   0   9  -2 41829.9 1808.66   2
   0  -9   1 25.0205 191.147  27
   0   9  -1 164.714 229.996   2
   0  -9   0 476.629 250.885  27
   0  -9   0 361.750 264.982   3
   0   9   0 726.211 271.139   2
   0  -9  -1 405.406 240.277   3
   0   9   1 153.591 227.786   2
   0  -9  -1 906.856 322.693  27
   0   9   2 921.039 331.870   2
   0  -9  -2 496.121 251.592   3
   0  -9  -2 270.843 226.131  27
   0   9   3 618.583 249.756   2
   0  -9  -3 896.537 289.839   3
   0  -9  -3 510.986 261.922  27
   0   9   4 335.078 310.814   2
   0  -9  -4-146.717 250.461  27
   0   9   5 9617.86 979.888   2
   0  -9  -5 9947.18 507.212  22
   0  -9  -5 9926.34 467.945  20
   0  -9  -6 1121.29 171.872  10
   0  -9  -6 1337.30 192.603  17
   0  -9  -6 714.217 177.497  20
   0  -9  -6 1126.72 197.435  22
   0  -9  -7 1664.18 206.672  10
   0  -9  -7 2205.23 233.943  17
   0  -9  -7 2079.61 246.890  22
   0  -9  -7 1760.27 233.715  20
   0  -9  -8 33.3068 159.936  20
   0  -9  -8-81.7185 119.542  10
   0  -9  -8-271.642 143.492  22
   0  -9  -9 1090.01 209.496  22
   0  -9  -9 841.466 171.464  10
   0  -9  -9 845.975 203.213  20
   0  -9 -10 153.173 150.795  20
   0  -9 -10 349.985 161.171  22
   0  -9 -10 199.695 151.081  10
   0  -9 -11 576.014 171.416  22
   0  -9 -11 668.194 154.961  10
   0  -9 -11 810.602 175.310  20
   0  -9 -12 471.160 137.068  10
   0  -9 -12 581.134 163.890  22
   0  -9 -13 54.0186 106.178  20
   0  -9 -13 223.532 105.154  10
   0  -9 -13-31.1153 109.488  22
   0  -9 -14 218.179 97.6007  12
   0  -9 -14 225.426 92.2786  10
   0  -9 -14 251.732 99.6907  20
   0  -9 -14 342.225 112.296  22
   0  -9 -15 2064.39 165.862  22
   0  -9 -15 2126.52 138.392  20
   0  -9 -15 2258.15 159.949  12
   0  -9 -15 1973.30 145.435  10
   0 -10  20 234.188 71.0656  14
   0 -10  20 347.565 68.7027  11
   0 -10  19 20.0964 69.8679  11
   0 -10  19 198.088 85.7701  14
   0 -10  18-72.0753 95.0224  14
   0 -10  18 23.7969 79.8724  11
   0 -10  17 79.3998 102.963  14
   0 -10  17 74.2247 88.4548  11
   0 -10  16 616.950 131.404  14
   0 -10  16 345.891 99.2021  11
   0 -10  15 1880.79 190.776  11
   0 -10  15 2221.77 215.799  14
   0 -10  14 250.824 127.657  14
   0  10 -14 199.887 132.147  18
   0 -10  14 245.874 134.779  15
   0 -10  14 155.534 102.246  11
   0  10 -13 4146.53 293.102  18
   0 -10  13 3470.68 245.223  11
   0 -10  13 3401.69 261.595  14
   0 -10  13 3397.36 290.000  15
   0 -10  12 1252.85 207.599  15
   0 -10  12 1781.24 200.493  14
   0  10 -12 1616.87 199.273  18
   0 -10  11 452.291 163.750  15
   0 -10  11 411.485 128.282  14
   0  10 -11 508.989 147.173  18
   0  10 -10 1620.99 195.728  18
   0 -10  10 1501.59 215.609  15
   0 -10  10 1449.14 182.746  14
   0  10  -9 1281.28 172.452  18
   0 -10   9 1081.67 192.838  15
   0 -10   9 1231.88 170.924  14
   0  10  -8 402.353 129.754  18
   0 -10   8 704.739 392.127  27
   0  10  -8 558.086 338.361   6
   0 -10   8 473.698 154.248  15
   0 -10   8 459.324 144.523  14
   0 -10   7 2457.97 522.494  27
   0  10  -7 2316.46 510.850   6
   0 -10   6 3459.58 561.421  27
   0  10  -6 3023.27 523.572   6
   0  10  -6 3926.13 574.007   2
   0  10  -5 208.552 225.537   6
   0 -10   5-134.445 234.286  27
   0  10  -5 165.283 260.973   2
   0  10  -4 7903.24 780.576   6
   0  10  -4 8327.24 819.521   2
   0 -10   4 6933.40 754.220  27
   0 -10   3 827.062 370.266  27
   0  10  -3 765.721 295.118   2
   0  10  -3 1317.79 388.272   6
   0  10  -2 3979.43 590.463   2
   0 -10   2 3750.13 548.813   3
   0 -10   2 3650.16 568.227  27
   0  10  -2 3737.51 570.951   6
   0 -10   1 2330.07 459.485  27
   0  10  -1 2237.45 449.719   2
   0 -10   1 2501.96 450.179   3
   0  10  -1 2737.21 497.229   6
   0 -10   0 700.970 307.137  27
   0 -10   0 578.987 299.837   3
   0  10   0 736.731 332.028   2
   0 -10  -1 71.8701 235.100  27
   0 -10  -1 207.090 236.288   3
   0  10   1-212.590 238.636   2
   0  10   2 37417.4 1950.23   2
   0 -10  -2 37931.6 1755.72   3
   0 -10  -2 40599.8 1940.13  27
   0 -10  -3 3893.67 313.792  22
   0 -10  -3 2928.87 515.062   3
   0 -10  -3 3118.60 566.090  27
   0 -10  -3 4458.25 301.858  20
   0 -10  -4 1001.90 187.030  20
   0 -10  -4 1331.01 207.959  22
   0 -10  -5 5302.03 381.792  22
   0 -10  -5 5029.72 347.701  20
   0 -10  -6 3585.67 306.584  20
   0 -10  -6 3864.43 322.022  22
   0 -10  -7 98.2274 138.122  10
   0 -10  -7-38.7325 136.289  22
   0 -10  -7 278.932 178.494  20
   0 -10  -8 2783.98 275.221  20
   0 -10  -8 2714.52 286.373  22
   0 -10  -8 2503.87 238.961  10
   0 -10  -9-1.47977 116.109  10
   0 -10  -9 1.78664 124.724  22
   0 -10  -9 22.5329 155.479  20
   0 -10 -10 587.321 161.617  22
   0 -10 -10 591.538 159.398  20
   0 -10 -10 701.120 150.829  10
   0 -10 -11 2345.21 208.149  10
   0 -10 -11 2901.16 249.642  20
   0 -10 -11 2384.50 238.680  22
   0 -10 -12 672.701 139.547  22
   0 -10 -12 615.628 138.571  20
   0 -10 -12 867.438 150.907  12
   0 -10 -12 604.177 121.506  10
   0 -10 -13 701.290 127.260  20
   0 -10 -13 695.614 109.783  10
   0 -10 -13 613.594 123.556  22
   0 -10 -13 695.606 126.389  12
   0 -10 -14 111.347 74.9004  12
   0 -10 -14 124.494 71.6265  20
   0 -10 -14-130.743 69.5286  10
   0 -10 -14-5.03599 73.7468  22
   0 -11  19 733.010 96.9509  14
   0 -11  19 574.941 80.5980  11
   0 -11  18-123.823 73.3829  11
   0 -11  18 90.3346 74.3127  14
   0 -11  17 656.103 104.761  11
   0 -11  17 692.533 121.909  14
   0 -11  16 487.155 105.213  11
   0 -11  16 678.661 127.231  14
   0 -11  15 1380.33 155.595  11
   0 -11  15 1347.73 167.655  14
   0 -11  14 905.533 163.611  14
   0 -11  14 843.012 155.267  15
   0 -11  13 292.884 120.548  15
   0  11 -13 289.492 130.658  18
   0 -11  12 193.403 130.273  15
   0 -11  12 467.306 136.357  14
   0  11 -12 230.801 120.099  18
   0 -11  11 3015.74 275.505  15
   0  11 -11 3347.68 267.235  18
   0 -11  11 3004.20 243.851  14
   0  11 -10 124.701 122.471  18
   0 -11  10 296.329 160.349  15
   0 -11  10-61.4379 116.606  14
   0  11  -9 175.459 126.530  18
   0 -11   9 494.973 136.187  14
   0 -11   9 275.591 152.334  15
   0  11  -8 3052.87 244.603  18
   0 -11   8 2855.59 236.676  14
   0 -11   8 2554.86 261.027  15
   0 -11   7 16067.8 621.523  15
   0  11  -7 16692.5 598.733  18
   0 -11   6 10469.3 467.960  15
   0  11  -6 10732.5 461.335  18
   0 -11   5 3625.49 272.297  15
   0 -11   4 1183.77 179.261  15
   0 -11   4 1514.25 206.756  22
   0 -11   3 623.757 153.493  15
   0 -11   3 928.009 178.237  22
   0 -11   2 3294.79 254.439  15
   0 -11   2 3816.93 290.932  22
   0 -11   1 6708.18 382.205  22
   0 -11   0 3113.29 267.175  22
   0 -11  -1 5397.93 354.138  22
   0 -11  -1 4800.23 309.737  20
   0 -11  -1 4892.21 301.055  12
   0 -11  -2 6499.95 357.552  12
   0 -11  -2 6975.91 374.761  20
   0 -11  -2 7129.45 414.993  22
   0 -11  -3 14712.9 578.151  12
   0 -11  -3 14970.6 585.728  20
   0 -11  -3 15429.2 649.785  22
   0 -11  -4 2443.95 240.551  12
   0 -11  -4 2282.63 255.880  22
   0 -11  -4 2584.70 267.698  20
   0 -11  -5 2659.53 250.128  12
   0 -11  -5 2162.70 243.118  20
   0 -11  -5 2503.30 262.362  22
   0 -11  -6 1656.00 229.259  20
   0 -11  -6 1405.72 214.301  22
   0 -11  -6 1706.69 215.224  12
   0 -11  -7 107.765 124.545  12
   0 -11  -7-12.7983 115.848  22
   0 -11  -7 171.040 156.435  20
   0 -11  -8 616.187 151.476  22
   0 -11  -8 381.246 147.596  12
   0 -11  -8 386.528 179.381  20
   0 -11  -9 369.735 125.964  22
   0 -11  -9 4.32031 112.144  12
   0 -11  -9 137.034 149.831  20
   0 -11 -10 194.606 111.107  22
   0 -11 -10 297.489 121.078  12
   0 -11 -11 409.434 113.423  22
   0 -11 -11 412.252 131.758  20
   0 -11 -11 291.576 106.797  12
   0 -11 -12 15.0017 78.0983  12
   0 -11 -12 142.789 86.1669  22
   0 -11 -12 297.292 108.953  20
   0 -11 -13 211.784 73.8819  12
   0 -11 -13 218.187 78.5312  20
   0 -12  18 145.516 70.0840  14
   0 -12  17 885.459 117.117  14
   0 -12  16 2394.38 187.302  14
   0 -12  15 371.403 109.963  14
   0 -12  14 282.114 111.734  14
   0 -12  14 149.189 108.792  15
   0 -12  13 126.158 131.330  15
   0 -12  13 51.3652 99.0625  14
   0  12 -13-65.4816 110.502  18
   0  12 -12-90.9041 126.285  18
   0 -12  12 102.182 116.180  15
   0 -12  12-14.6957 107.808  14
   0  12 -11 6.81313 121.166  18
   0 -12  11 78.8663 131.702  15
   0 -12  11 152.147 115.642  14
   0 -12  10 99.5002 144.026  15
   0 -12  10 29.5869 111.512  14
   0  12 -10-20.3295 124.476  18
   0  12  -9 1889.87 206.145  18
   0 -12   9 1560.79 192.271  14
   0  12  -8 250.376 135.150  18
   0 -12   8-86.1178 146.772  15
   0  12  -7 692.728 162.165  18
   0 -12   7 335.772 148.306  15
   0  12  -6 3275.25 258.659  18
   0 -12   6 3130.06 261.296  15
   0 -12   5 585.311 144.776  15
   0 -12   4 3423.95 266.802  15
   0 -12   3 6372.78 373.265  15
   0 -12   3 7045.75 402.853  22
   0 -12   2-29.1032 145.464  22
   0 -12   2 48.3117 132.843  15
   0 -12   1 8552.96 433.366  15
   0 -12   1 9055.26 462.225  22
   0 -12   0 9782.25 480.591  22
   0 -12   0 9368.51 449.798  15
   0 -12  -1 6311.90 349.761  20
   0 -12  -1 7216.02 415.921  22
   0 -12  -2 14025.6 547.233  20
   0 -12  -2 13239.3 531.559  12
   0 -12  -3 640.451 167.556  20
   0 -12  -3 880.330 161.637  12
   0 -12  -3 710.888 165.651  22
   0 -12  -4 286.021 132.950  22
   0 -12  -4 343.699 131.255  12
   0 -12  -4 296.263 163.122  20
   0 -12  -5 32.6285 108.834  12
   0 -12  -5-14.9231 128.991  22
   0 -12  -5-14.3371 139.669  20
   0 -12  -6 1143.77 195.138  20
   0 -12  -6 1211.07 179.537  22
   0 -12  -6 998.420 164.166  12
   0 -12  -7 128.953 114.745  12
   0 -12  -7 193.148 130.742  22
   0 -12  -7 91.5948 143.902  20
   0 -12  -8 35.6617 127.080  20
   0 -12  -8-65.0715 104.408  22
   0 -12  -8-27.8498 100.048  12
   0 -12  -9 473.753 119.753  22
   0 -12  -9 465.131 123.871  12
   0 -12  -9 519.881 137.834  20
   0 -12 -10 2792.06 208.606  20
   0 -12 -10 2395.58 191.675  12
   0 -12 -11 764.519 117.866  20
   0 -12 -11 473.378 89.0542  15
   0 -12 -11 571.402 102.996  12
   0 -12 -12 73.2738 64.8775  20
   0 -13  17 80.9804 62.0125  14
   0 -13  16 1074.84 117.948  14
   0 -13  15 211.867 80.9484  19
   0 -13  15 349.995 99.3122  14
   0 -13  14 92.9023 86.2156  14
   0 -13  14 114.582 91.2431  15
   0 -13  13 524.230 125.676  15
   0 -13  13 389.526 110.254  14
   0 -13  12-60.5196 121.264  15
   0 -13  12 119.534 97.0155  14
   0  13 -12 115.823 97.6766  18
   0 -13  11 257.700 131.683  15
   0 -13  11 175.491 109.075  14
   0  13 -11 294.320 118.128  18
   0 -13  10-15.6998 104.312  14
   0 -13  10-23.2897 128.887  15
   0  13 -10 69.2184 107.769  18
   0  13  -9 2265.74 214.784  18
   0 -13   9 2069.52 227.376  15
   0 -13   8 141.695 123.568  15
   0  13  -8 367.432 138.845  18
   0 -13   7 80.3176 128.981  15
   0  13  -7 187.022 120.675  18
   0 -13   6 3325.50 278.898  15
   0  13  -6 3540.57 259.733  18
   0  13  -5 65.6857 115.972  18
   0 -13   5-67.2260 126.807  15
   0 -13   4 2337.06 243.093  15
   0 -13   3 4837.64 322.050  15
   0 -13   2 383.704 134.546  22
   0 -13   2 283.060 140.193  15
   0 -13   1 2432.05 241.467  22
   0 -13   1 2290.68 234.243  15
   0 -13   0 46.1755 111.049  22
   0 -13   0-5.03321 117.368  15
   0 -13  -1 2069.16 229.979  22
   0 -13  -1 1875.82 223.293  15
   0 -13  -2 1937.28 202.432  20
   0 -13  -2 1882.16 187.011  12
   0 -13  -2 1844.29 222.789  15
   0 -13  -2 1955.77 220.110  22
   0 -13  -3 455.491 127.207  12
   0 -13  -3 384.091 150.016  15
   0 -13  -3 411.727 140.761  20
   0 -13  -3 622.321 154.652  22
   0 -13  -4 429.760 141.241  20
   0 -13  -4 489.426 134.768  22
   0 -13  -4 713.565 136.464  12
   0 -13  -4 651.313 151.956  15
   0 -13  -5 191.791 109.268  22
   0 -13  -5 38.7716 124.035  20
   0 -13  -5 309.285 116.918  12
   0 -13  -5 84.5693 115.057  15
   0 -13  -6 394.331 137.363  20
   0 -13  -6 424.944 115.697  12
   0 -13  -6 471.354 121.885  15
   0 -13  -7 118.070 94.9667  15
   0 -13  -7 25.0043 93.1025  12
   0 -13  -8 360.185 118.338  20
   0 -13  -8 153.576 94.1151  12
   0 -13  -8 87.1613 93.6783  15
   0 -13  -9 671.893 99.7541  15
   0 -13  -9 805.424 122.841  20
   0 -13  -9 796.081 113.746  12
   0 -13 -10-79.1072 69.7727  12
   0 -13 -10 62.6131 77.0607  20
   0 -14  16 225.338 61.3161  14
   0 -14  15 272.379 70.6554  19
   0 -14  15 440.529 84.1258  14
   0 -14  14 703.655 100.835  19
   0 -14  14 389.770 83.8720  14
   0 -14  13-43.6240 77.8070  15
   0 -14  13 78.8776 77.3150  14
   0 -14  12 522.853 117.281  15
   0 -14  12 616.849 109.735  14
   0 -14  11 708.955 135.527  15
   0  14 -11 784.973 132.125  18
   0 -14  11 762.240 118.701  14
   0 -14  10 182.827 105.826  15
   0  14 -10 274.516 109.564  18
   0 -14   9 25.1204 117.729  15
   0  14  -9 177.349 112.074  18
   0 -14   8 2114.37 211.912  15
   0  14  -8 2323.83 202.524  18
   0 -14   7 178.687 114.362  15
   0  14  -7 20.5603 103.886  18
   0 -14   6 9825.00 445.134  15
   0  14  -6 10439.2 443.511  18
   0  14  -5 1376.35 173.940  18
   0 -14   5 1751.54 200.195  15
   0 -14   4-130.319 132.409  15
   0  14  -4 18.1463 116.762  18
   0 -14   3 127.028 112.549  15
   0 -14   2-69.5388 129.090  15
   0 -14   1 885.886 163.190  15
   0 -14   0 138.852 113.768  15
   0 -14  -1 306.397 125.149  15
   0 -14  -2 1515.71 187.603  15
   0 -14  -2 1167.45 153.360  20
   0 -14  -3 5132.98 283.385  20
   0 -14  -3 6057.75 331.639  15
   0 -14  -4 2769.83 221.372  15
   0 -14  -4 2611.76 203.032  20
   0 -14  -4 2222.63 176.813  12
   0 -14  -5 184.246 120.144  20
   0 -14  -5-95.7241 96.9222  15
   0 -14  -5 238.855 94.2394  12
   0 -14  -6 290.184 99.0931  15
   0 -14  -6 103.321 78.3653  12
   0 -14  -6-15.1580 96.0029  20
   0 -14  -7 167.676 79.9855  15
   0 -14  -7 226.409 78.3195  12
   0 -14  -7 230.551 97.5050  20
   0 -14  -8 682.940 90.9499  12
   0 -14  -8 796.249 105.278  20
   0 -15  13 518.911 84.6428  19
   0 -15  13 371.053 80.4393  15
   0 -15  12 367.862 105.053  15
   0 -15  11 319.001 95.7769  15
   0 -15  10 396.562 112.742  15
   0  15 -10 224.396 95.1390  18
   0 -15   9 886.504 135.734  15
   0  15  -9 918.718 128.766  18
   0  15  -8 133.300 92.5867  18
   0 -15   8 32.9634 97.2977  15
   0 -15   7 799.079 141.698  15
   0  15  -7 1127.08 151.541  18
   0 -15   6 6948.14 345.159  15
   0  15  -6 7909.95 347.234  18
   0  15  -5 476.866 122.885  18
   0 -15   5 364.685 113.489  15
   0  15  -4 564.468 119.789  18
   0 -15   4 458.601 117.046  15
   0 -15   3 388.669 125.801  15
   0  15  -3 599.484 128.222  18
   0 -15   2 1105.30 161.018  15
   0  15  -2 1272.07 163.631  18
   0 -15   1 272.293 116.270  15
   0 -15   0 1112.45 150.348  15
   0 -15  -1 2328.20 195.960  15
   0 -15  -2 224.410 89.9070  25
   0 -15  -2 328.063 103.197  15
   0 -15  -3 4532.41 248.570  15
   0 -15  -4 1585.00 129.754  20
   0 -15  -4 1385.88 138.951  15
   0 -15  -5 24.1103 76.4643  20
   0 -15  -5-124.978 78.6734  15
   0 -16  12 35.1493 54.2626  19
   0 -16  11 2.94845 58.5260  15
   0 -16  10 389.637 81.8338  25
   0 -16  10 363.082 78.3494  15
   0 -16   9 127.917 77.5951  15
   0 -16   9 13.0123 68.5035  25
   0 -16   8 715.334 106.149  15
   0  16  -8 776.372 98.5408  18
   0 -16   8 902.270 112.932  25
   0  16  -7 520.575 122.324  18
   0 -16   7-105.712 95.7315  15
   0 -16   6 738.397 120.306  15
   0  16  -6 544.229 101.770  18
   0 -16   5 193.025 91.7829  15
   0  16  -5 410.228 106.017  18
   0  16  -4 374.656 95.5316  18
   0 -16   4 402.382 106.729  15
   0 -16   3-74.7523 84.7114  15
   0  16  -3-1.49208 81.9299  18
   0 -16   2 738.063 112.847  15
   0  16  -2 859.106 115.896  18
   0 -16   1 344.484 94.7944  25
   0  16  -1 208.024 83.5617  18
   0 -16   1 389.473 103.132  15
   0 -16   0 236.724 83.3782  25
   0  16   0 172.791 84.1402  18
   0 -16   0 229.567 92.4052  15
   0 -16  -1 102.505 87.8373  15
   0 -16  -1 80.3507 66.7902  25
   0  16   1 104.614 75.7998  18
   0  16   2 69.7159 67.7144  18
   0 -16  -2-104.044 74.4846  15
   0  16   3 1897.84 127.333  18
   0 -17   6 51.3625 59.2936  15
   0 -17   6-0.73341 56.6753  25
   0 -17   5 1691.71 121.920  15
   0 -17   5 1352.26 111.286  25
   0 -17   4 98.2569 64.0168  25
   0 -17   4 169.239 69.3305  15
   0 -17   3 48.7555 61.2253  15
   0 -17   3 302.654 71.3182  25
  -1  17   0-92.5807 57.3143  18
   1 -17   1 407.581 81.9375  25
   1 -17   1 507.642 85.8695  15
   1 -17   2 154.318 73.6494  15
  -1  17  -2 67.2123 68.1134  18
   1 -17   3 173.357 74.0943  15
  -1  17  -3 277.224 75.5805  18
  -1  17  -4-17.7700 68.2616  18
   1 -17   4 24.4111 64.6826  15
  -1  17  -5 91.9238 68.0117  18
   1 -17   5 45.5764 63.2072  15
  -1  17  -6 93.1594 73.9302  18
   1 -17   6-21.3354 61.5231  15
  -1  17  -7 312.595 80.1883  18
  -1  16   4-143.072 64.9659  18
   1 -16  -4 7.43910 63.8629  15
   1 -16  -3 527.445 99.9051  15
  -1  16   2 3120.13 190.912  18
   1 -16  -2 2932.66 188.426  15
   1 -16  -1 541.292 109.687  15
  -1  16   1 268.079 89.2076  18
  -1  16   0 313.885 116.508  18
   1 -16   0 523.258 122.237  15
  -1  16  -1 971.191 135.684  18
   1 -16   1 834.731 125.790  15
   1 -16   2 517.310 117.236  15
  -1  16  -2 633.060 116.726  18
  -1  16  -3 677.856 126.239  18
   1 -16   3 664.883 117.695  15
  -1  16  -4 1256.68 143.059  18
   1 -16   4 1201.20 146.295  15
  -1  16  -5 767.154 123.313  18
   1 -16   5 681.433 122.142  15
  -1  16  -6 979.622 137.066  18
   1 -16   6 791.658 119.617  15
   1 -16   7-5.02748 78.2940  15
  -1  16  -7-126.333 96.0302  18
  -1  16  -8 2108.35 167.473  18
   1 -16   8 1260.35 129.746  15
   1 -16   9 545.230 95.1401  15
  -1  16  -9 753.925 109.000  18
  -1  16 -10 1882.65 142.605  18
  -1  16 -11 2580.74 153.948  18
   1 -15  -7 174.255 67.7118  15
   1 -15  -6 699.644 109.412  15
   1 -15  -6 979.850 109.948  20
   1 -15  -5 254.920 84.4234  20
   1 -15  -5 335.019 103.174  15
   1 -15  -5 99.6480 78.2510  22
   1 -15  -4 3743.14 234.448  15
   1 -15  -4 3727.08 236.585  22
   1 -15  -3 2184.68 192.929  22
   1 -15  -3 1933.36 180.586  15
   1 -15  -2 85.0328 100.550  22
   1 -15  -2 218.198 112.263  15
   1 -15  -1 918.776 149.219  22
   1 -15  -1 835.144 139.770  15
   1 -15   0 219.751 113.830  15
   1 -15   1 832.550 151.498  15
   1 -15   2 10.4151 108.066  15
  -1  15  -2 97.7626 112.831  18
   1 -15   3 925.898 145.908  15
  -1  15  -3 714.338 142.080  18
  -1  15  -4 227.171 118.441  18
   1 -15   4-37.6991 106.731  15
  -1  15  -5-13.5776 105.126  18
   1 -15   5 115.041 110.906  15
  -1  15  -6 186.549 115.764  18
   1 -15   6 30.3646 98.8393  15
   1 -15   7 289.303 108.446  15
  -1  15  -7 204.308 110.064  18
   1 -15   8 421.964 109.638  15
  -1  15  -8 457.575 119.442  18
  -1  15  -9 2544.27 202.649  18
   1 -15   9 2046.06 180.839  15
   1 -15  10-29.9553 85.9880  15
  -1  15 -10 28.8643 94.9802  18
  -1  15 -11 1676.27 158.929  18
   1 -15  11 1585.05 139.258  14
  -1  15 -12 566.957 107.642  18
   1 -15  12 490.769 90.1856  14
   1 -15  13 169.599 69.8461  14
  -1  15 -13 510.596 94.6250  18
   1 -15  14 402.549 74.8646  14
   1 -14  -9 3033.99 168.014  20
   1 -14  -9 2200.70 145.134  15
   1 -14  -8 180.177 83.4812  22
   1 -14  -8-45.7171 78.5515  15
   1 -14  -8 162.659 84.9772  20
   1 -14  -8 111.282 71.4489  12
   1 -14  -7-14.7773 95.4541  20
   1 -14  -7-38.4340 83.8639  22
   1 -14  -7-127.787 96.2583  15
   1 -14  -7 149.981 76.9048  12
   1 -14  -6 2233.91 173.036  12
   1 -14  -6 2398.56 193.786  20
   1 -14  -6 2493.64 200.514  15
   1 -14  -6 2943.05 224.599  22
   1 -14  -5 889.249 160.141  22
   1 -14  -5 840.398 144.758  15
   1 -14  -5 698.064 142.947  20
   1 -14  -4 221.487 112.461  22
   1 -14  -4-52.2685 107.320  20
   1 -14  -4 47.1700 107.343  15
   1 -14  -3 1680.43 205.269  22
   1 -14  -3 1729.39 196.002  15
   1 -14  -3 1368.56 162.868  20
   1 -14  -2 779.100 163.196  15
   1 -14  -2 999.275 170.113  22
   1 -14  -1 214.246 124.184  15
   1 -14  -1 243.604 129.570  22
   1 -14   0 2242.07 217.550  15
   1 -14   0 2165.66 228.171  22
   1 -14   1 25.5105 127.908  22
   1 -14   1 162.032 122.471  15
   1 -14   2 102.036 116.119  15
   1 -14   3 53.4720 120.298  15
   1 -14   4 1339.23 179.248  15
  -1  14  -4 1351.15 186.189  18
  -1  14  -5 723.917 150.519  18
   1 -14   5 529.009 144.495  15
  -1  14  -6 4003.34 284.164  18
   1 -14   6 3054.54 247.406  15
   1 -14   7 1021.55 168.162  15
  -1  14  -7 1055.46 166.224  18
   1 -14   8 272.785 113.801  15
  -1  14  -8 591.905 134.184  18
   1 -14   9 3284.31 223.765  14
   1 -14   9 3087.82 242.783  15
   1 -14  10 1715.11 175.019  15
   1 -14  10 2390.21 195.753  14
  -1  14 -10 1970.81 201.338  18
  -1  14 -11-25.6841 104.391  18
   1 -14  11 108.305 100.389  14
   1 -14  12-149.618 96.2914  14
  -1  14 -12-54.9792 93.6372  18
  -1  14 -13 1487.27 159.510  18
   1 -14  13 1568.82 152.595  14
   1 -14  14 134.441 75.2167  14
  -1  14 -14 66.0965 78.1719  18
   1 -14  15 1161.47 117.525  14
   1 -14  16 0.82242 52.6422  14
   1 -13 -11 206.927 79.7994  20
   1 -13 -11 103.929 60.8980  12
   1 -13 -10 2015.10 165.565  22
   1 -13 -10 2090.52 159.757  12
   1 -13 -10 2185.65 169.444  20
   1 -13  -9 1279.00 156.393  22
   1 -13  -9 1094.93 135.230  12
   1 -13  -9 1344.45 158.355  20
   1 -13  -8 1078.52 163.476  22
   1 -13  -8 1011.72 139.929  12
   1 -13  -8 986.688 154.496  20
   1 -13  -7 29.2012 88.6263  12
   1 -13  -7-58.9421 114.320  20
   1 -13  -7 105.045 104.465  22
   1 -13  -6 1792.23 215.888  22
   1 -13  -6 1587.39 178.233  12
   1 -13  -6 1778.62 209.622  20
   1 -13  -5 818.316 163.692  20
   1 -13  -5 867.391 142.535  12
   1 -13  -5 854.853 163.373  22
   1 -13  -4 2343.75 227.913  20
   1 -13  -4 1992.90 226.233  22
   1 -13  -3 158.628 127.647  20
   1 -13  -3 142.415 135.661  22
   1 -13  -2 1380.51 211.401  22
   1 -13  -1 476.785 156.090  22
   1 -13   0 2348.57 252.782  22
   1 -13   0 2433.77 236.914  15
   1 -13   1 3843.41 312.475  22
   1 -13   1 3356.89 274.767  15
   1 -13   2 890.543 181.526  22
   1 -13   2 981.138 173.357  15
   1 -13   3 354.204 148.686  22
   1 -13   3 197.180 132.449  15
   1 -13   4 173.064 133.190  15
  -1  13  -5 106.096 125.113  18
   1 -13   5 177.872 141.266  15
  -1  13  -6-24.3202 136.728  18
   1 -13   6-152.675 137.297  15
   1 -13   7 44.9710 121.615  15
   1 -13   7-143.897 125.151  14
  -1  13  -7-140.353 132.956  18
   1 -13   8-113.354 122.165  15
  -1  13  -8-114.835 125.373  18
   1 -13   8-10.8467 115.894  14
   1 -13   9-30.5072 108.814  14
  -1  13  -9 104.084 135.604  18
   1 -13   9-80.1227 119.085  15
  -1  13 -10-71.5237 120.180  18
   1 -13  10 81.6262 116.796  15
   1 -13  10 296.801 120.007  14
   1 -13  11 258.270 115.749  14
  -1  13 -11 186.865 121.094  18
  -1  13 -12 5121.84 310.464  18
   1 -13  12 4923.76 283.698  14
   1 -13  13 3485.36 232.394  14
  -1  13 -13 3375.57 246.969  18
  -1  13 -14 133.291 105.211  18
   1 -13  14 146.541 106.324  14
   1 -13  15 739.756 115.617  14
  -1  13 -15 652.926 123.523  18
   1 -13  16 1117.23 122.480  14
  -1  13 -16 1231.01 127.944  18
   1 -13  17 582.039 89.7877  14
   1 -12 -12-31.1784 70.1404  12
   1 -12 -12 1.56319 80.9939  20
   1 -12 -12 173.442 90.1972  22
   1 -12 -11 185.625 91.8761  12
   1 -12 -11-47.0995 101.722  20
   1 -12 -11 193.028 105.609  22
   1 -12 -10 2670.09 218.873  20
   1 -12 -10 2263.87 196.164  12
   1 -12 -10 2325.92 217.092  22
   1 -12  -9-95.9314 114.230  22
   1 -12  -9-3.60447 100.955  12
   1 -12  -9 166.255 128.605  20
   1 -12  -8 357.869 126.158  22
   1 -12  -8 174.990 136.847  20
   1 -12  -8 218.979 115.500  12
   1 -12  -7 971.165 163.443  12
   1 -12  -7 730.220 179.039  20
   1 -12  -7 884.610 180.297  22
   1 -12  -6 1050.69 167.929  12
   1 -12  -6 649.164 163.857  22
   1 -12  -6 772.325 186.304  20
   1 -12  -5 451.240 154.997  20
   1 -12  -5 193.829 150.632  22
   1 -12  -5 418.000 134.824  12
   1 -12  -4 655.617 171.748  22
   1 -12  -4 953.591 167.689  12
   1 -12  -4 484.494 168.421  20
   1 -12  -3 71.8479 138.034  20
   1 -12  -3-149.354 133.979  22
   1 -12  -2 1407.26 183.375  20
   1 -12  -2 1366.80 204.618  22
   1 -12  -1 599.070 164.840  22
   1 -12   0 404.168 155.203  22
   1 -12   1 872.106 178.118  22
   1 -12   1 1029.74 170.812  15
   1 -12   2 883.751 167.151  15
   1 -12   2 863.524 171.963  22
   1 -12   3 3552.61 269.474  15
   1 -12   3 3929.95 319.678  22
   1 -12   4 56.4345 131.906  22
   1 -12   4 28.2604 124.962  15
   1 -12   5-25.2487 122.276  15
  -1  12  -5 46.8509 128.544  18
   1 -12   6 757.609 162.517  15
   1 -12   6 891.206 156.819  14
  -1  12  -6 764.159 151.186  18
   1 -12   7 2424.05 216.983  14
  -1  12  -7 2160.06 224.890  18
   1 -12   7 1993.08 222.045  15
   1 -12   8 1929.33 209.185  14
  -1  12  -8 2235.86 224.020  18
   1 -12   8 1934.12 221.025  15
   1 -12   9 1339.50 203.422  15
   1 -12   9 1254.59 179.249  14
  -1  12  -9 1617.38 200.135  18
   1 -12  10 3923.28 273.510  14
  -1  12 -10 4346.44 301.337  18
   1 -12  10 3607.51 279.620  15
  -1  12 -11 19470.7 672.332  18
   1 -12  11 18446.7 636.311  14
  -1  12 -12 35.5114 124.707  18
   1 -12  12 428.688 137.466  14
   1 -12  13 146.625 108.115  14
  -1  12 -13 173.574 130.583  18
   1 -12  14 1455.38 176.315  14
  -1  12 -14 1681.88 198.093  18
  -1  12 -15 4002.85 265.755  18
   1 -12  15 3804.69 245.296  14
   1 -12  15 3541.02 210.426  11
   1 -12  16 158.610 89.3032  14
   1 -12  16 94.3276 72.4518  11
  -1  12 -16-30.2231 94.4953  18
   1 -12  17 162.918 65.0000  11
   1 -12  17 68.4674 73.9358  14
   1 -12  18 96.4615 66.9227  14
   1 -11 -14-82.2735 60.5077  12
   1 -11 -13 85.4543 83.5370  12
   1 -11 -13-82.9130 93.5803  22
   1 -11 -13-17.6905 83.6094  20
   1 -11 -12 2422.95 197.701  12
   1 -11 -12 2259.75 191.271  20
   1 -11 -12 1924.69 195.739  22
   1 -11 -11 135.448 123.480  20
   1 -11 -11 148.208 125.724  22
   1 -11 -10 423.824 157.107  20
   1 -11 -10 266.145 136.199  22
   1 -11  -9 508.029 155.141  22
   1 -11  -9 630.331 178.316  20
   1 -11  -8 291.637 161.133  20
   1 -11  -8 476.079 159.691  22
   1 -11  -7 985.033 207.709  20
   1 -11  -7 576.414 177.410  22
   1 -11  -6 502.072 182.521  20
   1 -11  -6 628.793 171.663  22
   1 -11  -5 379.672 169.968  22
   1 -11  -5 300.215 173.591  20
   1 -11  -4 1760.73 236.516  22
   1 -11  -4 1510.60 209.975  20
   1 -11  -3 9423.52 497.928  22
   1 -11  -3 9402.21 443.283  20
   1 -11  -2 9367.09 488.405  22
   1 -11  -2 9410.11 425.314  20
   1 -11  -1 1951.94 241.656  22
   1 -11   0 2936.20 278.788  22
   1 -11   1 3426.24 284.370  22
  -1  11  -1 3008.69 553.856   2
  -1  11  -1 3660.00 579.786   6
  -1  11  -2 398.923 327.089   6
   1 -11   2 285.568 301.130  27
   1 -11   2 272.562 125.257  22
  -1  11  -2 500.887 338.477   2
  -1  11  -3-199.045 270.560   2
   1 -11   3-168.580 135.486  22
  -1  11  -3 95.3274 268.472   6
   1 -11   3-19.1981 115.242  15
   1 -11   3 115.499 231.285  27
   1 -11   4 1696.65 423.065  27
   1 -11   4 1205.41 173.583  15
  -1  11  -4 1588.65 417.520   6
   1 -11   4 1574.08 211.453  22
  -1  11  -4 1346.02 375.985   2
  -1  11  -5 1508.38 442.798   6
   1 -11   5 1514.44 189.625  15
   1 -11   6 364.031 139.117  15
   1 -11   6 401.369 126.452  14
  -1  11  -6 324.460 129.394  18
   1 -11   7 4277.85 282.071  14
  -1  11  -7 4694.73 299.353  18
   1 -11   7 4012.25 299.400  15
   1 -11   8 1669.50 208.363  15
   1 -11   8 1781.37 195.407  14
  -1  11  -8 1900.26 207.160  18
   1 -11   9 1996.36 224.752  15
  -1  11  -9 2687.04 240.536  18
   1 -11   9 2575.17 224.519  14
  -1  11 -10 71.1918 126.278  18
   1 -11  10-39.9080 115.787  14
   1 -11  11 1412.42 183.090  14
  -1  11 -11 1383.27 195.800  18
   1 -11  12 2267.09 225.344  14
  -1  11 -12 2215.59 233.425  18
   1 -11  13 2426.25 209.004  11
   1 -11  13 2562.14 240.189  14
  -1  11 -13 2681.88 251.818  18
  -1  11 -14 3245.81 271.012  18
   1 -11  14 3057.42 254.003  14
   1 -11  14 2816.10 211.558  11
   1 -11  15 1278.30 152.969  11
   1 -11  15 1143.38 164.770  14
  -1  11 -15 1153.65 183.085  18
   1 -11  16 326.536 102.824  11
   1 -11  16 242.744 101.983  14
  -1  11 -16 204.997 122.348  18
   1 -11  17 523.482 111.171  14
  -1  11 -17 343.739 111.326  18
   1 -11  17 395.896 97.7601  11
   1 -11  18 474.942 92.8328  14
   1 -11  18 567.188 90.9141  11
   1 -11  19 140.572 62.4919  14
   1 -11  19 111.722 59.7222  11
   1 -10 -15 43.3774 66.8725  22
   1 -10 -15 172.109 73.2950  12
   1 -10 -14-71.7717 96.3204  22
   1 -10 -14 196.696 95.0719  20
   1 -10 -14 97.3342 89.6478  12
   1 -10 -13 146.112 106.034  20
   1 -10 -13 352.328 122.921  22
   1 -10 -12 2105.73 237.932  22
   1 -10 -12 2359.51 222.053  20
   1 -10 -11 835.855 175.823  20
   1 -10 -11 743.403 179.965  22
   1 -10 -10 977.764 188.120  22
   1 -10 -10 1049.76 182.108  20
   1 -10  -9 1017.44 201.693  20
   1 -10  -9 864.642 197.575  22
   1 -10  -8 2438.12 270.156  20
   1 -10  -8 2212.50 271.069  22
   1 -10  -7 975.840 199.986  22
   1 -10  -7 810.944 206.618  20
   1 -10  -6 1512.90 231.855  20
   1 -10  -6 1835.07 247.668  22
   1 -10  -5 3724.38 325.123  22
   1 -10  -5 3172.82 284.672  20
   1 -10  -4 486.594 153.345  22
   1 -10  -4 895.116 181.901  20
   1 -10  -3 888.682 267.476   3
   1 -10  -3 1085.17 385.975  27
  -1  10   3 993.987 386.518   2
   1 -10  -3 1009.06 191.353  22
   1 -10  -2 2451.06 515.382  27
  -1  10   2 2670.57 537.590   2
   1 -10  -2 2416.34 427.946   3
   1 -10  -1 18633.9 1259.16  27
  -1  10   1 19549.9 1309.08   2
  -1  10   0 3442.50 543.192   2
   1 -10   0 3441.01 544.898  27
  -1  10  -1 4273.75 584.611   6
   1 -10   1 4203.94 578.692  27
  -1  10  -1 4815.36 636.504   2
   1 -10   2 363.393 267.787  27
  -1  10  -2 188.502 207.283   2
  -1  10  -2 18.6528 207.851   6
  -1  10  -3 1020.27 309.911   2
   1 -10   3 543.972 239.262  27
  -1  10  -3 1088.74 338.528   6
  -1  10  -4-101.610 240.105   6
   1 -10   4 193.653 219.458  27
  -1  10  -4 114.938 239.128   2
   1 -10   5 4780.56 636.269  27
  -1  10  -5 4871.31 602.312   6
  -1  10  -5 5609.67 670.042   2
   1 -10   6 333.332 222.021   4
   1 -10   6 63.9224 243.448  27
  -1  10  -6 285.097 250.323   2
  -1  10  -6 218.078 220.258   6
   1 -10   7 935.900 282.561   4
  -1  10  -7 716.653 298.099   6
   1 -10   7 714.793 339.818  27
   1 -10   8 99.5240 261.626  27
  -1  10  -8 596.217 143.896  18
  -1  10  -8 692.651 314.676   6
   1 -10   8 424.486 129.991  14
   1 -10   9-84.2681 127.361  14
  -1  10  -9 157.798 137.785  18
   1 -10  10 8880.74 411.808  14
  -1  10 -10 7965.43 420.312  18
   1 -10  11 441.780 139.853  14
  -1  10 -11 330.686 154.209  18
  -1  10 -12 1060.98 178.835  18
   1 -10  12 1003.92 172.169  14
   1 -10  13 503.832 146.623  11
   1 -10  13 401.353 140.498  14
  -1  10 -13 240.092 157.225  18
  -1  10 -14 818.448 171.489  18
   1 -10  14 634.467 158.014  14
   1 -10  14 644.929 134.339  11
   1 -10  15 1219.02 157.911  11
  -1  10 -15 1336.87 209.412  18
   1 -10  15 1361.91 185.705  14
   1 -10  16 952.295 140.912  11
   1 -10  16 923.390 158.832  14
  -1  10 -16 655.577 162.949  18
   1 -10  17 1626.03 168.692  11
  -1  10 -17 1594.95 187.238  18
   1 -10  17 1811.52 181.481  14
   1 -10  18 1641.15 151.858  11
  -1  10 -18 1487.53 162.675  18
   1 -10  19 1707.45 137.773  11
   1 -10  19 1818.42 148.934  14
   1 -10  20 225.502 62.7243  11
   1  -9 -16 115.268 77.2058  22
   1  -9 -16-60.6977 61.7972  12
   1  -9 -15 240.792 89.6002  20
   1  -9 -15 22.3310 90.9048  22
   1  -9 -15 201.248 84.6909  10
   1  -9 -14 1405.70 159.223  20
   1  -9 -14 1403.72 149.489  10
   1  -9 -14 1666.24 204.824  22
   1  -9 -13 1450.79 188.321  20
   1  -9 -13 1018.48 151.837  10
   1  -9 -13 915.991 175.759  22
   1  -9 -12 85.0585 110.317  10
   1  -9 -12 260.784 138.578  20
   1  -9 -12 277.888 154.282  22
   1  -9 -11 971.541 170.997  10
   1  -9 -11 955.502 195.506  22
   1  -9 -10 8.55730 146.677  22
   1  -9 -10-124.876 161.531  20
   1  -9  -9 17706.9 760.094  22
   1  -9  -9 18011.6 683.944  20
   1  -9  -8 1052.25 204.193  20
   1  -9  -8 819.761 192.035  22
   1  -9  -7 3402.04 316.494  22
   1  -9  -7 3061.02 294.849  20
   1  -9  -6 1126.83 373.341  27
   1  -9  -6 652.317 159.934  20
   1  -9  -6 1048.05 200.136  22
   1  -9  -5 207.068 227.183  27
  -1   9   5 289.413 231.190   2
   1  -9  -4 4816.59 645.107  27
  -1   9   4 4847.23 681.849   2
   1  -9  -3 1490.04 325.091   3
   1  -9  -3 1485.84 375.135  27
  -1   9   3 1822.23 441.818   2
   1  -9  -2 55.3114 216.282  27
  -1   9   2 182.036 288.929   2
  -1   9   1 1737.47 392.939   2
   1  -9  -1 1457.84 333.743  27
  -1   9   0 188.414 230.502   2
   1  -9   0 52.2306 217.977  27
  -1   9  -1 1573.75 356.170   2
   1  -9   1 1563.60 335.182  27
   1  -9   2 171.249 219.193  27
  -1   9  -2-26.9616 233.363   2
  -1   9  -2 442.565 263.389   6
   1  -9   3 8927.88 761.510  27
  -1   9  -3 9905.07 802.683   2
  -1   9  -3 8994.27 753.898   6
   1  -9   4 2644.60 390.943   4
  -1   9  -4 2766.58 429.656   2
   1  -9   4 2682.65 416.011  27
  -1   9  -4 2526.36 388.601   6
  -1   9  -5 12107.9 919.009   2
   1  -9   5 12599.3 871.155   4
  -1   9  -5 11623.8 844.496   6
   1  -9   5 12023.9 916.859  27
   1  -9   6 10285.5 811.731   4
  -1   9  -6 10443.2 873.826   2
   1  -9   6 10217.9 866.874  27
  -1   9  -6 9772.33 794.757   6
   1  -9   7 6968.47 676.058   4
   1  -9   7 6045.35 688.316  27
  -1   9  -7 5710.47 631.282   6
  -1   9  -8 3262.41 499.227   6
   1  -9   8 3211.22 504.754   4
   1  -9   8 3095.12 533.662  27
   1  -9   9 3445.84 511.075   4
  -1   9  -9 3169.37 503.299   6
   1  -9   9 2800.71 527.037  27
   1  -9  10 43.4896 109.099  14
  -1   9 -10 240.978 136.174  18
   1  -9  10 104.453 254.190  27
  -1   9 -10 176.660 258.002   6
   1  -9  11 1794.47 204.314  14
  -1   9 -11 1687.48 204.241  18
   1  -9  12 1826.53 203.603  14
  -1   9 -12 1753.22 222.402  18
   1  -9  13 1299.20 194.352  14
  -1   9 -13 1021.48 187.517  18
  -1   9 -14 1888.26 236.604  18
   1  -9  14 2051.73 221.671  14
   1  -9  14 2013.98 208.598  11
  -1   9 -15 285.045 133.583  18
   1  -9  15 433.891 132.449  14
   1  -9  15 422.362 138.936  11
  -1   9 -16-77.3169 120.134  18
   1  -9  16 327.393 131.571  14
   1  -9  16 198.306 116.424  11
  -1   9 -17 586.976 146.360  18
   1  -9  17 579.396 130.132  14
   1  -9  17 423.787 122.436  11
   1  -9  18 126.946 90.4680  11
  -1   9 -18 219.775 114.057  18
   1  -9  18 337.454 105.106  14
   1  -9  19 362.346 98.9527  11
  -1   9 -19 347.291 104.803  18
   1  -9  19 486.487 98.5893  14
   1  -9  20 13.1704 61.1909  14
   1  -9  20 0.35336 65.0395  11
   1  -8 -17 248.854 90.3675  22
   1  -8 -17 653.131 89.8759  12
   1  -8 -16 343.917 107.983  10
   1  -8 -16 12.4107 100.486  22
   1  -8 -15-14.5884 111.148  22
   1  -8 -15 9.03677 94.8118  20
   1  -8 -15 106.910 103.906  10
   1  -8 -14 764.529 150.117  20
   1  -8 -14 514.703 140.256  10
   1  -8 -14 869.105 184.292  22
   1  -8 -13-1.17658 152.367  22
   1  -8 -13 94.7606 118.602  10
   1  -8 -13 111.821 131.070  20
   1  -8 -12 320.209 160.792  20
   1  -8 -12-7.43054 150.986  22
   1  -8 -11 106.009 152.886  20
   1  -8 -11-19.7000 149.991  22
   1  -8 -10 7785.46 495.866  22
   1  -8 -10 8202.10 447.903  20
   1  -8  -9 1737.67 249.355  22
   1  -8  -9 1926.26 235.839  20
   1  -8  -8 2311.04 244.671  20
   1  -8  -8 2290.66 275.805  22
  -1   8   8 1895.07 452.549   8
   1  -8  -7 9966.80 946.066  27
  -1   8   7 10281.1 1006.60   2
  -1   8   7 11221.0 982.464   8
  -1   8   6 1618.13 420.068   2
   1  -8  -6 1337.81 405.750  27
  -1   8   6 1482.88 386.041   8
  -1   8   5 2026.92 399.290   8
  -1   8   5 2376.58 474.075   2
   1  -8  -5 1940.97 438.228  27
  -1   8   4 1858.12 385.744   8
  -1   8   4 1417.57 365.711   2
   1  -8  -4 1765.89 324.599   3
   1  -8  -4 1703.79 399.577  27
  -1   8   3 4743.63 548.097   8
   1  -8  -3 5432.51 610.453  27
  -1   8   3 4621.39 576.695   2
   1  -8  -2 16549.4 1026.39  27
  -1   8   2 16823.8 1072.19   2
   1  -8  -1 8214.39 702.737  27
  -1   8   1 9289.71 767.197   2
   1  -8   0 1191.00 307.409  27
  -1   8   0 1350.16 311.349   2
   1  -8   1 703.460 236.725  27
  -1   8  -1 525.619 235.119   2
   1  -8   2 8324.15 674.310  27
   1  -8   2 8237.49 590.359   4
  -1   8  -2 9056.77 693.868   6
  -1   8  -2 8436.71 700.046   2
   1  -8   3 3251.74 397.130   4
  -1   8  -3 2919.09 420.223   2
  -1   8  -3 3360.02 447.821   6
   1  -8   3 3220.10 425.613  27
   1  -8   4 6518.63 580.320   4
  -1   8  -4 6384.69 616.038   2
   1  -8   4 6014.77 600.395  27
  -1   8  -4 5994.61 552.599   6
  -1   8  -5 1445.00 299.979   6
   1  -8   5 1985.53 373.966  27
  -1   8  -5 1615.96 326.521   2
   1  -8   5 1491.86 309.488   4
   1  -8   6 5510.13 594.304  27
  -1   8  -6 6048.54 616.361   2
  -1   8  -6 5983.98 572.855   6
   1  -8   6 5317.25 539.123   4
  -1   8  -7 2769.12 434.923   6
   1  -8   7 3386.61 494.636  27
   1  -8   7 3613.43 475.568   4
   1  -8   8 26936.0 1414.03  27
   1  -8   8 24706.4 1295.26   4
  -1   8  -8 25065.0 1288.46   6
   1  -8   9 2697.63 478.992  27
  -1   8  -9 2644.26 444.239   6
   1  -8   9 2547.25 444.020   4
   1  -8  10 6072.99 690.323   4
  -1   8 -10 5047.86 633.429   6
   1  -8  10 5505.26 685.600  27
   1  -8  11 188.909 116.911  14
  -1   8 -11-127.638 293.145   6
   1  -8  12 10109.0 448.975  14
  -1   8 -12 9448.75 465.063  18
  -1   8 -13 409.746 149.871  18
   1  -8  13 304.709 139.181  14
  -1   8 -14 121.176 133.566  18
   1  -8  14-55.6995 123.810  14
   1  -8  14 141.726 143.408  11
   1  -8  15 1847.19 208.461  11
   1  -8  15 1758.12 209.706  14
  -1   8 -15 1584.55 222.529  18
   1  -8  16-80.5242 118.992  14
   1  -8  16 227.556 129.134  11
  -1   8 -16 25.8916 124.653  18
   1  -8  17 145.722 111.445  14
  -1   8 -17 58.1016 118.262  18
   1  -8  17-32.2208 109.005  11
  -1   8 -18 679.117 147.796  18
   1  -8  18 981.262 143.618  14
   1  -8  18 825.677 138.034  11
   1  -8  19 159.758 100.561  11
   1  -8  19 281.007 91.8900  14
  -1   8 -19 227.116 102.757  18
   1  -8  20-99.2880 78.4199  11
   1  -8  21 202.282 67.9235  11
   1  -7 -18 329.968 83.4738  22
   1  -7 -17 201.868 88.4103  10
   1  -7 -17 281.323 111.773  22
   1  -7 -16 657.666 129.437  10
   1  -7 -16 901.840 167.928  22
   1  -7 -15-115.600 107.583  20
   1  -7 -15 324.734 146.702  22
   1  -7 -14 274.205 134.289  20
   1  -7 -14 378.069 167.771  22
   1  -7 -13 98.8740 133.626  20
   1  -7 -13-169.745 165.511  22
   1  -7 -12 937.901 181.422  20
   1  -7 -12 745.975 196.131  22
   1  -7 -11 491.349 171.426  20
   1  -7 -11 659.129 193.149  22
   1  -7 -10 3184.09 277.672  20
   1  -7 -10 2361.69 293.265  22
   1  -7  -9 2972.96 305.300  22
  -1   7   9 3063.04 551.553   2
   1  -7  -9 2491.21 512.411   1
  -1   7   9 2341.73 504.747   8
   1  -7  -9 3320.60 291.965  20
   1  -7  -8 3812.76 562.312   1
  -1   7   8 4276.49 594.128   8
   1  -7  -8 2918.85 554.524  27
  -1   7   8 3993.73 626.094   2
   1  -7  -7 660.862 282.690  27
  -1   7   7 1171.47 362.846   8
  -1   7   7 769.681 330.366   2
   1  -7  -7 557.847 273.063   1
   1  -7  -6 4222.41 504.307   1
   1  -7  -6 4088.48 547.016  27
  -1   7   6 4028.90 528.496   8
  -1   7   6 4841.92 629.585   2
  -1   7   5 21461.0 1204.59   8
  -1   7   5 22289.1 1290.49   2
   1  -7  -5 21220.3 1213.95  27
   1  -7  -5 22049.5 1059.07   1
  -1   7   4 950.756 325.432   2
  -1   7   4 772.137 261.827   8
   1  -7  -4 1125.13 314.181  27
   1  -7  -4 653.772 214.164   3
  -1   7   3 12967.8 889.354   2
  -1   7   3 12769.6 825.307   8
   1  -7  -3 13116.2 867.317  27
  -1   7   2 298.516 182.547   8
  -1   7   2 787.836 264.692   2
   1  -7  -2 459.160 234.877  27
   1  -7  -1 10092.6 725.905  27
  -1   7   1 10646.3 751.978   2
   1  -7   0 304.558 162.615   4
   1  -7   0 325.621 215.968  27
  -1   7   0 257.684 226.579   2
   1  -7   1 667.249 236.813  27
   1  -7   1 993.511 215.579   4
  -1   7  -1 711.048 238.377   2
  -1   7  -2 6512.12 576.297   2
   1  -7   2 6157.43 485.401   4
  -1   7  -2 7877.22 596.868   6
   1  -7   2 6862.51 566.369  27
   1  -7   3 789.513 259.143  27
   1  -7   3 808.847 247.370   4
  -1   7  -3 1004.28 282.930   2
  -1   7  -3 608.814 223.333   6
  -1   7  -4 197.773 206.915   6
   1  -7   4 273.940 195.642   4
   1  -7   4 484.137 254.811  27
  -1   7  -4 344.044 215.569   2
  -1   7  -5 1487.69 320.469   2
   1  -7   5 1638.65 305.836   4
  -1   7  -5 1714.44 306.365   6
   1  -7   5 1368.02 307.416  27
   1  -7   6 4662.55 490.452   4
   1  -7   6 3997.64 474.699  27
  -1   7  -6 4206.41 462.205   6
  -1   7  -7 21193.4 1067.49   6
   1  -7   7 22846.6 1147.05   4
   1  -7   7 23201.0 1172.93  27
   1  -7   8 4529.37 520.130   4
   1  -7   8 3933.70 509.884  27
  -1   7  -8 3890.79 464.893   6
   1  -7   9 3956.29 447.455   5
   1  -7   9 3428.20 503.904  27
  -1   7  -9 3442.44 487.802   6
   1  -7   9 3788.90 492.479   4
   1  -7  10 1458.60 331.698   5
  -1   7 -10 1553.27 406.857   6
   1  -7  10 1801.11 377.605   4
  -1   7 -11 300.801 253.474  26
   1  -7  11 192.128 234.138   5
   1  -7  11 460.145 269.633   4
  -1   7 -11-135.927 220.420   6
  -1   7 -12 7245.48 773.954  26
  -1   7 -12 6686.52 378.143  18
   1  -7  12 7122.03 365.654  14
   1  -7  12 6610.04 694.952   5
  -1   7 -12 5385.08 694.642   6
  -1   7 -13 49.9275 127.617  18
   1  -7  13-39.6980 124.157  14
  -1   7 -14 1193.76 213.927  18
   1  -7  14 1362.35 181.149  14
   1  -7  14 1322.59 180.587  11
  -1   7 -15 145.823 137.929  18
   1  -7  15 100.198 120.992  14
   1  -7  15-117.252 133.884  11
   1  -7  16 244.082 130.749  11
  -1   7 -16 268.494 142.716  18
   1  -7  16 480.419 139.795  14
   1  -7  17 715.804 151.430  14
  -1   7 -17 326.272 134.680  18
   1  -7  17 620.468 147.843  11
   1  -7  18 46.1772 100.628  11
   1  -7  18 97.3328 100.082  14
  -1   7 -18 165.411 126.387  18
   1  -7  19 2459.00 197.102  11
  -1   7 -19 1736.08 184.296  18
   1  -7  20 711.348 118.606  11
   1  -7  21 241.384 72.8872  11
   1  -6 -19 963.279 115.062  22
   1  -6 -18-58.1037 89.8378  22
   1  -6 -18 33.2528 80.3938  10
   1  -6 -17 1998.46 213.503  22
   1  -6 -16 2355.13 253.504  22
   1  -6 -15 3556.15 324.653  22
   1  -6 -14 2180.39 217.241  20
   1  -6 -14 2020.33 274.008  22
   1  -6 -13 352.452 150.213  20
   1  -6 -13 561.207 191.168  22
   1  -6 -12 1687.98 251.525  22
   1  -6 -12 1858.44 215.002  20
   1  -6 -11 1258.74 232.671  22
   1  -6 -11 1558.55 213.965  20
   1  -6 -10 11262.7 490.854  20
  -1   6  10 10478.9 992.364   2
   1  -6 -10 10724.1 566.488  22
  -1   6  10 10964.5 985.116   8
   1  -6 -10 8595.56 903.413   1
  -1   6   9 1290.92 412.880   2
   1  -6  -9 1595.10 398.360   1
  -1   6   9 1733.02 413.399   8
  -1   6   8 819.683 318.263   8
   1  -6  -8 314.933 240.530   1
  -1   6   8 585.352 298.240   2
   1  -6  -7 990.494 305.707   1
  -1   6   7 1320.81 350.197   8
  -1   6   7 878.881 303.583   2
  -1   6   6 1952.62 379.877   8
   1  -6  -6 2407.94 366.774  30
  -1   6   6 2160.60 416.869   2
   1  -6  -6 1857.35 347.260   1
  -1   6   5 1088.88 297.465   8
  -1   6   5 746.313 298.820   2
   1  -6  -5 1008.55 264.408   1
   1  -6  -5 1140.37 297.354  30
   1  -6  -5 730.835 201.864   3
  -1   6   4 11433.5 761.616   8
  -1   6   4 10966.2 800.993   2
   1  -6  -4 10503.9 691.505  29
   1  -6  -4 10343.2 624.448   1
  -1   6   3 9994.62 539.167   9
   1  -6  -3 10777.5 738.301  27
  -1   6   3 10772.8 761.299   2
   1  -6  -3 10874.7 693.967  29
   1  -6  -3 10513.7 580.868   1
  -1   6   3 11375.9 726.013   8
   1  -6  -2 563.247 254.080  27
   1  -6  -2 514.082 179.111   1
  -1   6   2 557.115 248.794   8
  -1   6   2 532.604 230.853   2
   1  -6  -2 348.908 228.858  29
  -1   6   2 594.619 150.431   9
   1  -6  -1 18703.6 912.041  27
  -1   6   1 18601.1 721.227   9
  -1   6   1 20043.7 888.641   8
   1  -6  -1 17720.9 670.808   4
   1  -6  -1 18788.4 906.350  29
  -1   6   1 19271.0 942.963   2
   1  -6  -1 17398.4 642.758   1
   1  -6   0 70301.7 1818.67   4
   1  -6   0 74549.3 2112.75  27
  -1   6   0 73486.3 1868.83   9
   1  -6   0 76968.3 2134.13  29
  -1   6   0 76387.6 2172.53   2
   1  -6   1 53080.1 1529.18   4
   1  -6   1 55832.2 1727.48  27
  -1   6  -1 58273.0 1782.82   2
   1  -6   1 59048.4 1776.86  29
  -1   6  -2 26882.3 1099.52   2
  -1   6  -2 26575.5 1042.70   6
   1  -6   2 24889.8 950.878   4
   1  -6   2 26012.0 1068.98  27
   1  -6   2 26758.9 1074.44  29
   1  -6   3 201.281 193.794  27
   1  -6   3 464.932 218.894   4
   1  -6   3 492.007 233.626  29
  -1   6  -3 385.985 209.208   6
  -1   6  -3 359.892 208.463   2
   1  -6   4 1385.91 281.087   4
   1  -6   4 1070.73 218.842   5
  -1   6  -4 1111.27 268.373   2
   1  -6   4 1160.44 269.598  27
  -1   6  -4 1444.00 280.534   6
  -1   6  -5 6183.00 491.823   6
  -1   6  -5 5494.03 520.258   2
   1  -6   5 5378.19 419.912   5
   1  -6   5 5917.68 515.495  27
   1  -6   5 5328.96 477.337   4
   1  -6   6 1567.17 292.264  27
   1  -6   6 1819.90 285.477   5
  -1   6  -6 1355.18 267.245   6
   1  -6   6 1813.31 320.470   4
  -1   6  -7 5243.23 492.783   6
   1  -6   7 5378.51 539.497  27
   1  -6   7 5969.87 491.980   5
   1  -6   7 6529.22 572.186   4
  -1   6  -8 4892.63 497.587   6
   1  -6   8 5041.71 521.576   4
   1  -6   8 4648.08 522.053  27
   1  -6   8 5132.68 503.978   5
   1  -6   9 10564.4 794.977   4
   1  -6   9 11083.6 791.744  27
  -1   6  -9 10847.9 795.687   6
   1  -6   9 10971.2 740.033   5
  -1   6 -10 1491.99 359.672   6
   1  -6  10 1104.22 307.045   4
   1  -6  10 1616.77 343.998   5
   1  -6  11 2178.55 407.566   5
   1  -6  11 1773.70 401.048   4
  -1   6 -11 1830.44 407.192   6
  -1   6 -11 2514.78 468.517  26
  -1   6 -12 2283.15 476.789  26
   1  -6  12 2314.08 418.630   5
  -1   6 -12 2420.21 463.030   6
  -1   6 -13 3727.06 603.586  26
  -1   6 -13 3044.19 268.641  18
   1  -6  13 3240.18 240.552  14
   1  -6  14 62.7140 116.871  14
  -1   6 -14 65.1604 130.593  18
   1  -6  14 230.675 128.999  11
   1  -6  15 818.502 165.302  11
   1  -6  15 969.150 168.672  14
   1  -6  16 502.020 132.629  14
  -1   6 -16 669.049 174.520  18
   1  -6  16 674.204 158.746  11
   1  -6  17 2340.90 206.882  14
  -1   6 -17 2217.22 241.137  18
   1  -6  17 2065.69 213.018  11
  -1   6 -18 1143.76 175.956  18
   1  -6  18 1270.17 164.108  11
   1  -6  19-15.3617 93.4943  11
   1  -6  20 1056.76 137.164  11
   1  -6  21 442.436 89.2985  11
   1  -5 -19-124.760 76.6474  10
   1  -5 -19 91.7334 84.2490  22
   1  -5 -18 493.108 136.001  22
   1  -5 -17 4171.21 327.128  22
   1  -5 -16 202.794 138.971  22
   1  -5 -15 630.589 181.569  22
   1  -5 -14 2969.00 327.602  22
   1  -5 -13-104.588 139.750  20
   1  -5 -13 33.3634 156.290  22
   1  -5 -13 91.4841 139.284  16
   1  -5 -12 1249.31 250.944  22
   1  -5 -12 1195.31 189.174  20
   1  -5 -12 1077.39 193.533  16
   1  -5 -11 337.130 284.044   1
  -1   5  11 350.449 288.398   8
  -1   5  11 381.160 284.631   2
   1  -5 -11 68.4189 138.671  22
   1  -5 -11 17.3009 128.375  16
  -1   5  10 5169.01 664.929   2
  -1   5  10 6265.79 719.569   8
  -1   5   9 6909.38 740.785   2
  -1   5   9 7695.62 757.466   8
  -1   5   8 4372.92 559.203   2
  -1   5   8 4655.59 559.248   8
  -1   5   7 281.412 244.945   8
   1  -5  -7 344.369 205.397  30
  -1   5   7-78.1200 203.360   2
  -1   5   6 266.774 240.126   2
   1  -5  -6 132.356 189.268  30
  -1   5   6 339.868 247.012   8
  -1   5   6 208.871 179.935   9
  -1   5   5 1664.97 275.513   9
  -1   5   5 2059.59 368.159   2
   1  -5  -5 1193.04 287.624  30
   1  -5  -5 1582.58 228.708   3
   1  -5  -5 1983.36 307.547  29
  -1   5   5 1799.62 330.309   8
  -1   5   4 10330.5 559.707   9
  -1   5   4 9795.34 690.343   2
   1  -5  -4 10275.1 630.579  30
   1  -5  -4 9855.96 609.025  29
  -1   5   4 10227.0 681.749   8
   1  -5  -3 15645.1 768.555  30
  -1   5   3 14659.9 653.625   9
  -1   5   3 15574.9 792.820   8
  -1   5   3 15366.2 820.271   2
   1  -5  -3 14420.6 740.120  29
   1  -5  -2 209.469 108.998   4
  -1   5   2-33.8484 152.370   2
   1  -5  -2 5.90483 198.311  29
  -1   5   2 17.1574 112.746   9
   1  -5  -2 1.80559 111.491   1
  -1   5   2 91.5816 163.338   8
   1  -5  -2 86.0321 155.460  30
  -1   5   1 312.738 118.707   9
  -1   5   1 176.182 148.202   2
   1  -5  -1 255.503 138.090   4
  -1   5   1 250.285 162.424   8
   1  -5  -1-4.51748 193.903  29
   1  -5  -1 52.4995 128.164  27
   1  -5  -1 194.501 87.2342   1
  -1   5   0 702.843 163.020   2
   1  -5   0 805.544 110.834   1
   1  -5   0 840.407 209.720  29
   1  -5   0 742.270 184.521  27
   1  -5   0 750.245 139.745   4
  -1   5   0 832.575 151.962   9
   1  -5   0 623.111 70.8629   5
   1  -5   1 20240.8 832.872  29
   1  -5   1 19491.0 724.071   4
  -1   5  -1 19017.8 830.735   2
  -1   5  -1 19331.8 731.209   9
   1  -5   1 18957.7 810.457  27
   1  -5   1 19520.2 527.504   5
  -1   5  -2 73413.0 1910.30   6
   1  -5   2 74498.9 1965.74  27
   1  -5   2 72721.2 1835.96   4
   1  -5   2 76527.4 1975.59  29
   1  -5   2 71229.9 1620.58   5
  -1   5  -2 71440.7 1967.39   2
   1  -5   3 11607.7 614.348  27
  -1   5  -3 10902.1 562.954   6
   1  -5   3 10887.0 569.666   4
   1  -5   3 10700.9 465.671   5
   1  -5   3 11578.8 611.700  29
  -1   5  -3 11064.0 615.783   2
   1  -5   4 5923.49 377.275   5
   1  -5   4 5880.66 445.276   4
  -1   5  -4 6047.39 417.639   6
   1  -5   4 6205.36 465.539  27
  -1   5  -4 6299.00 482.747   2
   1  -5   4 6291.85 456.260  29
  -1   5  -5 9361.78 545.681   6
  -1   5  -5 8376.47 394.568  28
   1  -5   5 8682.30 504.844   5
   1  -5   5 9122.30 572.394   4
   1  -5   5 9387.86 593.290  27
   1  -5   6 1693.93 305.888  27
  -1   5  -6 1816.54 278.990   6
   1  -5   6 1778.05 319.090   5
   1  -5   6 1906.71 308.608   4
  -1   5  -7 111.284 187.068   6
   1  -5   7 65.0142 236.538   5
   1  -5   7 102.330 187.012  27
   1  -5   7 15.6549 200.855   4
  -1   5  -8 1128.05 265.249   6
   1  -5   8 1152.09 260.612  27
   1  -5   8 1560.06 331.742   4
   1  -5   8 1740.42 343.222   5
   1  -5   9 6575.02 593.234  27
   1  -5   9 7941.09 613.541   5
   1  -5   9 7134.97 623.613   4
  -1   5  -9 7049.41 623.845   6
   1  -5  10 2294.60 395.904   4
  -1   5 -10 2255.93 399.116  26
  -1   5 -10 2187.27 401.935   6
   1  -5  10 2581.32 409.930   5
  -1   5 -11 273.409 251.450   6
  -1   5 -11 31.7110 222.289  26
   1  -5  11 501.502 250.219   5
   1  -5  11 172.779 192.863   4
   1  -5  11 417.706 231.748   8
  -1   5 -12-69.1219 264.020  26
   1  -5  12-194.264 230.203   5
   1  -5  12-13.1938 186.676   8
   1  -5  13 7944.92 790.185   5
  -1   5 -13 7518.64 400.528  18
  -1   5 -13 7463.21 817.189  26
  -1   5 -14 4533.84 340.232  18
   1  -5  14 4655.41 296.216  11
   1  -5  14 4512.98 290.830  14
   1  -5  15 2601.86 242.812  11
  -1   5 -15 2773.98 291.325  18
   1  -5  15 2842.16 230.561  14
   1  -5  16 77.9003 118.659  11
  -1   5 -16 230.337 140.054  18
  -1   5 -17 8634.23 462.565  18
   1  -5  17 10637.2 453.312  11
   1  -5  18 185.422 112.225  11
  -1   5 -18 149.033 124.491  18
   1  -5  19-90.7823 100.965  11
   1  -5  20 556.927 109.685  11
   1  -5  21 39.8918 71.1797  11
   1  -4 -20 41.8957 69.5072  10
   1  -4 -20 136.769 89.5244  22
   1  -4 -19 1450.24 177.420  22
   1  -4 -18 638.031 162.811  22
   1  -4 -17-97.5616 143.273  22
   1  -4 -16 7221.29 469.808  22
   1  -4 -15 7591.32 487.018  22
   1  -4 -14 838.224 213.324  22
   1  -4 -14 854.963 186.229  16
   1  -4 -13-136.677 151.425  16
   1  -4 -13 62.8323 148.136  22
   1  -4 -12 4661.56 323.919  16
   1  -4 -12 5301.26 402.881  22
  -1   4  11 9558.97 882.639   8
  -1   4  10 4268.50 565.413   8
  -1   4   9 271.523 203.258   5
  -1   4   9-166.463 212.238   8
  -1   4   8-63.4092 192.188   5
   1  -4  -8-168.432 192.628  30
  -1   4   8 113.492 154.457   9
  -1   4   8-131.676 224.492   8
  -1   4   7 3094.58 367.278   5
   1  -4  -7 2869.06 374.172  30
  -1   4   7 2731.39 357.831   9
  -1   4   7 2895.91 410.059   8
  -1   4   6 95.1645 220.676   8
   1  -4  -6 542.052 222.571  30
   1  -4  -6 281.902 178.586  29
  -1   4   6 323.486 164.824   9
  -1   4   6 499.226 216.039   5
   1  -4  -5 10656.5 587.618  29
  -1   4   5 11335.4 703.904   2
   1  -4  -5 11026.2 639.038  30
  -1   4   5 11356.6 562.086   5
   1  -4  -5 11054.2 482.407   3
  -1   4   5 11578.0 718.777   8
  -1   4   5 10904.9 609.685   9
   1  -4  -4 8428.52 523.425  30
   1  -4  -4 7290.24 494.952  29
  -1   4   4 7994.94 558.538   8
  -1   4   4 8133.43 482.325   9
  -1   4   4 7559.83 546.562   2
  -1   4   3 37523.5 1236.03   8
  -1   4   3 36961.7 1250.56   2
   1  -4  -3 35250.7 932.329   4
   1  -4  -3 38064.7 1191.74  30
   1  -4  -3 33548.4 1145.82  29
  -1   4   3 37454.4 1121.53   9
  -1   4   2 147015. 3166.36   9
  -1   4   2 145856. 3317.82   8
  -1   4   2 148532. 3343.03   2
   1  -4  -2 141560. 2997.87   4
   1  -4  -2 139854. 3250.91  29
   1  -4  -2 151500. 3274.22  30
  -1   4   1 13960.4 649.063   2
   1  -4  -1 15170.0 660.622  29
   1  -4  -1 14633.2 627.531  30
  -1   4   1 13813.7 625.432   8
  -1   4   1 14010.6 563.200   9
   1  -4  -1 13745.5 501.713   4
   1  -4   0 23655.9 736.691   4
   1  -4   0 23929.8 586.291   1
  -1   4   0 23956.9 779.979   9
   1  -4   1 40228.4 1175.41  27
  -1   4  -1 39726.8 1113.41   9
   1  -4   1 37784.7 1067.75   4
   1  -4   2 700.678 170.286   4
   1  -4   2 447.216 142.998  27
   1  -4   2 406.432 174.553  29
   1  -4   2 535.284 123.275   5
  -1   4  -2 231.983 127.423   6
   1  -4   3 249.803 151.065  29
   1  -4   3 440.750 141.026   4
  -1   4  -3 347.262 133.111   6
   1  -4   3 415.643 142.444   5
   1  -4   3 406.204 148.701  27
   1  -4   4 17689.8 731.382   4
   1  -4   4 17467.1 667.783   5
   1  -4   4 17516.3 703.062  29
  -1   4  -4 17620.0 530.408  28
   1  -4   4 19002.4 744.817  27
  -1   4  -4 17819.7 694.681   6
  -1   4  -4 17275.3 769.605   2
   1  -4   5 300.524 135.548  29
  -1   4  -5 323.021 150.969   6
   1  -4   5 310.104 162.912   4
   1  -4   5 262.917 148.462  27
  -1   4  -5 245.818 93.2021  28
   1  -4   5 288.449 162.426   5
   1  -4   6 829.900 231.319   5
   1  -4   6 1072.90 237.524   4
  -1   4  -6 1078.01 225.139   6
   1  -4   6 969.720 206.722  27
  -1   4  -7 104378. 2715.75   6
   1  -4   7 104936. 2665.93  27
   1  -4   7 107790. 2734.51   4
   1  -4   7 109432. 2700.83   5
   1  -4   8 36098.9 1316.20  27
   1  -4   8 40269.4 1414.82   5
   1  -4   8 40390.5 1433.78   4
  -1   4  -8 37886.6 1413.30   6
   1  -4   9 1628.43 365.374   5
   1  -4   9 1262.96 316.665   4
  -1   4  -9 1543.66 340.841   6
  -1   4  -9 1040.69 287.523  26
  -1   4 -10-22.4834 223.924   6
   1  -4  10 251.217 191.771   4
   1  -4  10-159.514 259.414   5
  -1   4 -10-85.2188 219.864  26
  -1   4 -11 2645.62 440.499  26
   1  -4  11 2589.30 396.265   8
   1  -4  11 2445.18 405.693   4
   1  -4  11 2811.32 467.767   5
  -1   4 -12 1815.41 423.190  26
   1  -4  12 2277.19 419.629   5
   1  -4  12 2078.25 403.101   8
   1  -4  13 1956.49 443.255   5
  -1   4 -13 2473.16 486.960  26
   1  -4  13 2045.61 424.009   8
  -1   4 -14-44.4330 134.379  18
   1  -4  14 93.5280 118.161  11
  -1   4 -14 80.6213 127.748  16
  -1   4 -15 2215.02 231.593  16
   1  -4  15 2308.68 228.942  11
  -1   4 -15 1898.13 242.530  18
  -1   4 -16 247.208 140.257  16
   1  -4  16 232.759 124.552  11
  -1   4 -16 18.6822 136.152  18
  -1   4 -17 30.7834 131.723  18
   1  -4  17 136.452 127.463  11
  -1   4 -17-193.596 136.492  16
   1  -4  18 2567.85 218.240  11
  -1   4 -18 1735.56 190.740  16
  -1   4 -19 183.447 106.142  16
   1  -4  19 413.711 114.492  11
   1  -4  20 209.816 93.0020  11
   1  -4  21 89.8645 72.7989  11
  -1   4 -21-13.8295 86.6967  22
   1  -3 -20 430.124 111.501  22
   1  -3 -19 444.217 133.250  22
   1  -3 -18 437.764 152.654  22
   1  -3 -17 2345.29 264.755  22
   1  -3 -16 2793.32 319.001  22
   1  -3 -16 2720.50 263.190  16
   1  -3 -15 453.615 180.154  22
   1  -3 -15 702.489 194.092  16
   1  -3 -14 7921.24 421.552  16
   1  -3 -14 8010.71 517.700  22
   1  -3 -13 296.931 159.466  22
   1  -3 -13 307.459 150.950  16
  -1   3  12 991.082 336.613   5
  -1   3  12 1090.77 381.975   8
  -1   3  11 500.309 242.856   5
  -1   3  11 255.724 227.695   8
  -1   3  11 373.292 218.535   9
  -1   3  10 16283.4 966.384   9
  -1   3  10 18185.2 1012.47   5
  -1   3  10 18702.4 1132.49   8
   1  -3  -9 14361.2 831.361  30
  -1   3   9 15355.7 890.231   9
  -1   3   9 17040.2 925.634   5
  -1   3   9 17652.6 1042.74   8
   1  -3  -8 3466.00 382.866  30
  -1   3   8 3482.94 413.829   9
  -1   3   8 4839.62 535.015   8
  -1   3   8 4146.02 422.943   5
  -1   3   7 4708.09 451.505   9
   1  -3  -7 4365.92 428.030  30
  -1   3   7 4802.17 448.493   5
  -1   3   7 5274.13 519.790   8
  -1   3   6 3764.25 381.725   9
   1  -3  -6 4602.52 487.541  28
  -1   3   6 4114.08 391.880   5
  -1   3   6 3920.27 423.368   8
   1  -3  -6 4014.35 317.387  29
   1  -3  -6 4228.47 394.831  30
   1  -3  -5-93.0034 85.1119   3
   1  -3  -5 86.4849 170.429  28
   1  -3  -5 116.915 167.240  29
  -1   3   5-73.1741 159.491   8
  -1   3   5 21.8528 131.862   5
   1  -3  -5 42.0435 138.105  30
  -1   3   5 7.25358 139.717   9
   1  -3  -4 16125.5 676.980  29
  -1   3   4 18849.7 745.253   9
   1  -3  -4 18219.8 745.466  30
   1  -3  -4 21275.3 859.173  28
  -1   3   4 19323.4 696.145   5
  -1   3   4 18523.5 814.438   8
  -1   3   3 3130.87 266.481   9
  -1   3   3 3520.94 308.163   2
   1  -3  -3 3053.21 282.852  30
   1  -3  -3 2835.06 273.931  29
  -1   3   2 103563. 2449.34   2
   1  -3  -2 106705. 2416.36  29
   1  -3  -2 109421. 2430.09  30
  -1   3   2 105827. 2464.62   8
  -1   3   2 106662. 2385.79   9
  -1   3   1 154.335 109.683   9
   1  -3  -1 22.1344 87.9523   4
  -1   3   1 131.785 62.1284   7
  -1   3   1 60.1720 120.946   8
   1  -3  -1 372.112 185.824  29
  -1   3   1 130.337 123.226   2
  -1   3   0 164153. 3150.75   7
  -1   3   0 163528. 3465.27   2
  -1   3   0 165138. 3424.74   9
   1  -3   0 164994. 3358.76   4
  -1   3  -1 414.909 148.124   2
   1  -3   1 454.043 135.908   4
  -1   3  -1 399.386 139.178   9
   1  -3   1 517.505 153.154  27
   1  -3   2 23854.2 695.849   5
   1  -3   2 25882.2 811.996  29
  -1   3  -2 24655.1 724.197   6
   1  -3   2 25248.9 778.940  27
   1  -3   2 24010.6 767.922   4
   1  -3   3 4779.78 292.995   5
   1  -3   3 4524.71 317.290  29
  -1   3  -3 4982.10 297.548   6
   1  -3   3 4922.03 306.909  27
   1  -3   4 77624.1 1833.94  29
  -1   3  -4 78821.1 1610.31  28
   1  -3   4 75387.8 1866.64   5
   1  -3   4 78992.2 1860.82  27
  -1   3  -4 79042.9 1864.22   6
   1  -3   5 14182.4 547.638  29
   1  -3   5 14019.1 626.749   5
   1  -3   5 14388.0 645.495   4
  -1   3  -5 15718.3 644.781   6
   1  -3   5 15108.5 603.127  27
  -1   3  -6 20903.2 640.347  28
   1  -3   6 21675.6 868.999   4
  -1   3  -6 23504.5 904.124   6
   1  -3   6 22406.6 814.346  27
   1  -3   6 22467.7 878.534   5
   1  -3   7 50098.4 1576.13   5
   1  -3   7 53357.1 1581.35   4
   1  -3   7 49821.4 1461.79  27
  -1   3  -7 51561.7 1614.53   6
  -1   3  -8 55283.0 1838.89  26
   1  -3   8 56079.7 1761.50   5
  -1   3  -8 55070.3 1804.22   6
   1  -3   8 56702.8 1741.70   4
   1  -3   9 665.243 227.104   4
  -1   3  -9 654.829 267.836  26
  -1   3  -9 863.598 295.768   6
   1  -3   9 741.093 309.522   5
   1  -3  10 3032.86 424.556   5
  -1   3 -10 2614.87 418.486  26
   1  -3  10 2231.67 358.583   4
   1  -3  10 2549.32 372.205   8
   1  -3  11 2468.56 444.274   5
  -1   3 -11 1895.92 419.580  26
   1  -3  11 1795.84 370.436   8
   1  -3  12 248.724 262.139   5
   1  -3  12 39.2236 200.785   8
  -1   3 -12 256.491 274.217  26
   1  -3  13 679.154 340.126   8
  -1   3 -13 827.741 351.915  26
   1  -3  13 652.470 327.082   5
  -1   3 -14 1831.04 243.332  18
   1  -3  14 2120.57 213.254  11
  -1   3 -14 1899.38 223.418  16
  -1   3 -15 858.020 196.358  18
   1  -3  15 1251.28 173.710  11
  -1   3 -15 1123.02 184.216  16
   1  -3  16 282.456 130.232  11
  -1   3 -16 64.3323 141.693  16
  -1   3 -16-58.9627 134.058  18
   1  -3  17 2106.35 202.605  11
  -1   3 -17 1821.81 212.378  16
  -1   3 -18 2091.37 206.183  16
   1  -3  18 2338.36 198.934  11
  -1   3 -19 29.5333 110.811  16
   1  -3  19 71.2345 92.0512  11
   1  -3  20 456.669 96.6894  11
  -1   3 -20 415.108 106.700  16
  -1   3 -21 336.692 99.0752  22
   1  -2 -21 240.019 85.7193  22
   1  -2 -20 2191.56 205.193  22
   1  -2 -19 865.382 171.105  22
   1  -2 -18 275.693 147.416  22
   1  -2 -17 537.059 201.043  22
   1  -2 -17 528.686 153.439  16
   1  -2 -16 6849.61 392.089  16
   1  -2 -16 7511.20 489.213  22
   1  -2 -15 657.867 168.719  16
   1  -2 -15 672.596 197.369  22
   1  -2 -14-152.685 142.004  16
  -1   2  13 473.364 323.942   8
  -1   2  13 473.183 292.129   5
   1  -2 -13 281.103 138.218  16
  -1   2  12 1622.74 366.902   5
  -1   2  12 1302.86 343.618   9
  -1   2  12 1770.30 409.327   8
  -1   2  11 1593.35 360.208   8
  -1   2  11 953.765 281.981   9
  -1   2  11 1152.16 285.140   5
  -1   2  10 2.89674 191.610   5
   1  -2 -10-66.5625 249.035  28
  -1   2  10 223.305 206.428   8
  -1   2   9 207.621 203.364   5
   1  -2  -9 30.7144 254.575  28
  -1   2   9 119.998 186.495   8
   1  -2  -9 371.349 201.511  30
   1  -2  -8 18.8916 287.385  28
   1  -2  -8-121.442 202.348  30
  -1   2   8-164.939 233.491   5
  -1   2   8 191.960 222.659   8
  -1   2   7 19240.8 860.677   5
  -1   2   7 19203.0 925.102   8
   1  -2  -7 19773.8 1009.37  28
   1  -2  -6 8158.70 513.419  30
  -1   2   6 7582.49 537.052   8
   1  -2  -6 7729.96 580.303  28
   1  -2  -6 7654.85 383.856  29
  -1   2   6 8594.71 514.367   5
  -1   2   5 3604.73 320.737   5
   1  -2  -5 3284.50 356.842  28
   1  -2  -5 2880.76 241.997  29
   1  -2  -5 3595.13 317.829  30
  -1   2   5 2874.01 301.122   9
  -1   2   5 3037.81 313.593   8
   1  -2  -5 2885.17 139.292   3
  -1   2   4 3613.62 286.732   5
   1  -2  -4 3524.88 315.123  30
   1  -2  -4 3050.16 255.446  29
  -1   2   4 3573.82 299.274   9
  -1   2   3 150271. 3086.35   5
  -1   2   3 145972. 3139.84   9
   1  -2  -3 150983. 3144.59  30
  -1   2   2 81.1567 104.079   9
   1  -2  -2 536.499 187.209  29
  -1   2   2 193.414 115.397   2
   1  -2  -2 375.899 173.705  28
  -1   2   1-1.31357 74.8329   7
   1  -2  -1 176.475 157.935  29
  -1   2   1 39.1174 96.0114   9
   1  -2  -1 47.3670 117.495  28
  -1   2   1 151.634 99.6191   2
  -1   2   0 2230.92 142.946   7
  -1   2   0 2166.44 187.013   9
   1  -2   0 2209.52 167.169  28
  -1   2   0 2004.00 175.364   2
  -1   2  -1 164639. 3228.00   7
  -1   2  -1 157645. 3329.09   2
  -1   2  -1 160440. 3209.14   6
   1  -2   1 160894. 3312.35  30
   1  -2   1 162084. 3289.13  27
   1  -2   2 12153.7 456.888  29
   1  -2   2 11626.3 410.693  27
  -1   2  -2 11966.8 478.116   2
  -1   2  -2 11937.1 394.817   6
  -1   2  -2 12350.9 336.538   1
  -1   2  -3 693.969 135.898   6
   1  -2   3 688.770 116.294  27
   1  -2   3 459.926 125.999  29
   1  -2   3 567.189 155.544   5
  -1   2  -4 40076.1 1044.17   6
   1  -2   4 36739.3 911.295  29
   1  -2   4 36695.8 1019.56   4
   1  -2   4 37595.7 1042.03   5
   1  -2   4 37590.6 924.403  27
   1  -2   5-43.4705 113.587   4
  -1   2  -5-163.066 149.723   6
   1  -2   5 25.7764 79.5945  29
   1  -2   5 23.1098 144.970   5
   1  -2   5-78.9489 83.0205  27
  -1   2  -5-96.8665 82.0548  28
  -1   2  -6 1502.95 169.594  28
   1  -2   6 1771.60 244.150   4
  -1   2  -6 1510.17 254.693  26
   1  -2   6 1489.27 254.388   5
  -1   2  -6 1461.67 258.407   6
  -1   2  -7 41136.7 1416.59  26
  -1   2  -7 38036.9 1341.27   6
   1  -2   7 38284.8 1294.83   5
   1  -2   7 41383.2 1265.53   4
   1  -2   8 5001.19 444.273   4
  -1   2  -8 4815.47 501.834  26
   1  -2   8 4945.93 482.797   5
   1  -2   9 4509.76 503.065   5
  -1   2  -9 4152.89 514.303  26
   1  -2   9 4051.17 410.202   4
   1  -2  10 719.232 233.710   4
  -1   2 -10 448.671 248.845  26
   1  -2  10 916.220 303.061   5
   1  -2  10 897.862 275.743   8
   1  -2  11 134.002 182.741   8
   1  -2  11 148.152 232.487   5
  -1   2 -11 49.7448 202.563  26
   1  -2  12 265.649 223.340   8
  -1   2 -12-259.667 221.889  26
   1  -2  12 84.9254 229.481   5
  -1   2 -13 6733.31 768.663   1
   1  -2  13 7496.84 770.973   8
   1  -2  13 8630.22 823.760   5
  -1   2 -13 7204.25 805.351  26
  -1   2 -14 641.514 181.346  18
   1  -2  14 576.143 148.550  11
  -1   2 -14 500.704 165.021  16
   1  -2  15 5799.10 319.472  11
  -1   2 -15 5505.09 359.427  16
  -1   2 -15 4727.10 340.768  18
   1  -2  16 360.887 133.081  11
  -1   2 -16 286.939 138.270  16
  -1   2 -17 270.287 138.122  16
   1  -2  17 133.495 114.266  11
   1  -2  18-137.392 95.1668  11
  -1   2 -18-77.4906 119.306  16
  -1   2 -19 236.655 121.020  16
  -1   2 -20-271.150 114.238  22
  -1   2 -20 65.0296 85.6729  16
  -1   2 -21 255.042 96.5827  22
   1  -1 -21 240.234 96.3072  22
   1  -1 -20 847.452 158.488  22
   1  -1 -19 221.460 122.639  22
   1  -1 -18 883.463 198.743  22
   1  -1 -17 2464.51 303.728  22
   1  -1 -17 2374.16 230.729  16
   1  -1 -16 396.244 153.345  16
   1  -1 -15 836.058 184.291  16
   1  -1 -14 434.923 158.401  16
  -1   1  14-281.246 285.311   9
  -1   1  13 971.190 315.716   8
  -1   1  13 2038.60 439.584   5
  -1   1  12 848.504 322.108   8
  -1   1  12 1129.70 306.522   5
   1  -1 -11 4283.79 570.127  28
  -1   1  11 5094.29 580.512   8
   1  -1 -11 4700.02 560.676  26
  -1   1  11 5682.30 581.532   5
   1  -1 -10 9751.56 685.423  30
  -1   1  10 12309.6 812.671   5
   1  -1 -10 12258.2 861.962  28
   1  -1 -10 10353.7 773.402  26
  -1   1  10 12113.8 817.386   8
  -1   1   9 29564.1 1216.08   5
  -1   1   9 29170.9 1258.62   8
   1  -1  -9 24770.8 1163.81  26
   1  -1  -9 25369.8 1094.16  30
   1  -1  -9 28897.3 1314.29  28
   1  -1  -8 13514.9 776.413  26
   1  -1  -8 12786.3 715.460  30
  -1   1   8 14274.0 767.759   5
   1  -1  -8 14153.3 861.113  28
  -1   1   8 14313.3 807.552   8
   1  -1  -7 485.245 163.690  30
  -1   1   7 537.563 227.804   5
   1  -1  -7 119.377 254.961  28
   1  -1  -7 266.683 180.945  26
  -1   1   7 286.482 179.227   8
   1  -1  -6 21221.4 925.670  28
   1  -1  -6 19379.4 633.966  29
  -1   1   6 21068.2 841.090   5
   1  -1  -6 21131.0 826.282  26
   1  -1  -6 19507.5 804.201  30
  -1   1   6 20308.3 859.812   8
  -1   1   5 75153.3 1929.68   8
   1  -1  -5 72611.6 1880.59  30
   1  -1  -5 77400.8 1869.44  26
  -1   1   5 75771.9 1901.00   5
   1  -1  -5 71932.6 1709.54  29
   1  -1  -5 79748.3 2029.51  28
   1  -1  -4 118907. 2615.92  26
   1  -1  -4 113663. 2535.26  29
  -1   1   4 124456. 2692.78   5
  -1   1   4 119979. 2703.60   8
   1  -1  -4 127439. 2698.38  30
   1  -1  -3 1452.06 182.607  29
  -1   1   3 1786.30 198.288   8
  -1   1   3 1822.66 213.915   5
   1  -1  -3 1939.37 216.265  30
  -1   1   2 26250.2 766.852   8
   1  -1  -2 28597.7 758.153  29
  -1   1   1 21.5842 75.9818   7
  -1   1   1 70.5476 46.3985   2
   1  -1  -1-6.04336 92.6600  28
  -1   1   0 180327. 3490.13   2
   1  -1   0 172091. 3476.89  28
   1  -1   0 182854. 3520.79  30
  -1   1   0 182188. 3541.32   7
  -1   1  -1 2342.15 139.261   1
  -1   1  -1 2453.95 171.788   7
   1  -1   1 2147.98 138.760  30
   1  -1   1 2536.01 175.650  29
  -1   1  -1 2314.19 104.129   6
  -1   1  -2 5965.46 262.449   6
   1  -1   2 6036.19 200.251  27
  -1   1  -2 6278.00 267.341   1
   1  -1   2 6710.71 284.957  29
   1  -1   2 6287.94 298.587   4
   1  -1   3 38348.6 986.322   4
  -1   1  -3 35561.2 985.979   6
   1  -1   3 37061.7 887.121  29
   1  -1   3 38913.3 845.888  27
   1  -1   4 124292. 2530.26  29
   1  -1   4 132296. 2735.51   4
   1  -1   5 12889.8 362.611  29
   1  -1   5 17123.7 608.013   4
   1  -1   6 13951.8 613.349   4
   1  -1   6 13166.9 654.060   5
  -1   1  -6 14484.0 731.307  26
  -1   1  -7 1057.90 286.454  26
   1  -1   7 739.366 193.579   4
   1  -1   7 1261.55 294.522   5
   1  -1   8 142.623 164.116   4
   1  -1   8-211.419 256.226   5
  -1   1  -8 56.5040 211.975  26
   1  -1   9 6716.73 579.506   8
   1  -1   9 7230.72 597.737   5
  -1   1  -9 7002.84 655.805  26
   1  -1   9 7207.37 509.940   4
  -1   1 -10 132.251 225.193  26
   1  -1  10 21.7790 217.022   8
   1  -1  10 365.259 255.701   5
   1  -1  11 414.009 251.502   5
  -1   1 -11 1044.85 382.583  26
   1  -1  11 1383.94 318.541   8
   1  -1  12-89.2931 221.585   8
  -1   1 -12 351.436 298.722  26
   1  -1  12-171.619 245.083   5
  -1   1 -12 301.051 272.246   1
   1  -1  13 5682.08 656.360   5
   1  -1  13 4545.58 634.706   8
  -1   1 -13 5239.11 724.463  26
  -1   1 -13 4258.53 640.028   1
  -1   1 -14-27.8444 147.384  18
  -1   1 -14 140.529 154.621  16
  -1   1 -15 720.400 180.198  16
  -1   1 -16 2116.12 242.598  16
  -1   1 -17 11959.0 515.581  16
  -1   1 -18 1840.67 199.354  16
  -1   1 -19 320.379 136.389  22
  -1   1 -19 654.349 139.378  16
  -1   1 -20 197.946 97.7487  16
  -1   1 -20 580.515 127.671  22
  -1   1 -21 457.874 98.7239  22
   1   0 -21 68.6120 93.4591  22
   1   0 -20 634.809 158.675  22
   1   0 -19 4436.91 337.953  22
   1   0 -18 5825.42 336.574  16
  -1   0  18 6924.89 327.317  11
  -1   0  17 432.881 128.589  11
   1   0 -17 388.786 147.560  16
   1   0 -16 9558.20 457.721  16
  -1   0  16 11363.3 455.296  11
   1   0 -15 16346.4 613.449  16
  -1   0  15 17806.7 593.948  11
  -1   0  14 2910.17 520.678   5
  -1   0  14 2198.03 198.719  11
   1   0 -14 1874.18 215.990  16
  -1   0  14 2578.34 498.085   8
  -1   0  13 5976.79 677.557   5
  -1   0  13 4492.74 567.704   8
   1   0 -13 4988.10 630.967  26
   1   0 -13 3979.67 574.937  28
   1   0 -12 218.561 203.507  26
  -1   0  12-18.4391 236.170   5
   1   0 -12 223.640 283.671  28
  -1   0  12 559.522 234.862   8
  -1   0  11 434.434 255.120   8
   1   0 -11 316.524 211.076  26
   1   0 -11 66.9605 232.085  28
   1   0 -11 410.741 193.955  30
  -1   0  11 374.366 273.091   5
   1   0 -10 11534.4 845.027  28
  -1   0  10 12649.5 821.541   5
  -1   0  10 12875.9 825.492   8
   1   0 -10 11290.7 728.877  30
   1   0 -10 11699.5 792.796  26
  -1   0   9 374.086 261.884   5
   1   0  -9 254.496 196.160  26
   1   0  -9 684.387 242.937  30
   1   0  -9 249.719 327.214  28
  -1   0   9 1032.02 287.988   8
   1   0  -8 14466.9 772.683  30
   1   0  -8 16702.4 913.812  28
  -1   0   8 16089.5 833.338   5
   1   0  -8 14164.4 773.969  26
  -1   0   8 16297.5 815.632   8
   1   0  -7 1596.19 175.446  29
   1   0  -7 1484.66 317.268  28
  -1   0   7 1940.45 302.547   5
   1   0  -7 1602.88 269.520  30
   1   0  -7 1988.43 271.037  26
  -1   0   7 1836.46 286.447   8
  -1   0   6 15270.9 683.522   8
  -1   0   6 15197.1 697.793   5
   1   0  -6 15362.1 658.387  26
   1   0  -6 15179.6 749.041  28
   1   0  -6 14394.0 684.335  30
   1   0  -6 13986.7 517.074  29
   1   0  -6 14582.2 727.141   6
   1   0  -5 3319.94 262.399  26
   1   0  -5 3124.41 319.806   6
   1   0  -5 3091.03 297.690  30
  -1   0   5 2717.45 267.810   8
   1   0  -5 2446.06 327.531  28
   1   0  -4 167990. 3375.54  26
  -1   0   4 163251. 3448.50   8
   1   0  -4 160448. 3496.85  30
   1   0  -4 165761. 3516.91   6
   1   0  -3 21922.7 562.807  26
   1   0  -3 20641.7 654.784   6
  -1   0   3 20462.9 636.828   8
  -1   0   3 20342.6 484.347   3
   1   0  -2 3693.33 203.270   6
  -1   0   2 3593.65 161.410   3
  -1   0   2 3350.30 196.534   8
   1   0  -1 46023.5 1085.66  28
  -1   0   1 47078.8 1092.32   9
  -1   0   1 48449.0 1050.77   3
   1   0  -1 47076.8 1011.41   6
  -1   0   0 26112.1 660.562   9
  -1   0   0 26461.1 683.262   1
   1   0   0 26424.8 626.506  30
  -1   0  -1 6539.10 271.584  26
  -1   0  -1 6388.96 277.777   1
  -1   0  -1 5977.33 249.946   9
   1   0   2 164137. 3322.03   4
   1   0   2 172961. 3286.19  29
  -1   0  -2 166983. 3386.97   3
  -1   0  -2 160703. 3443.55  26
  -1   0  -2 166507. 3400.92   1
  -1   0  -3 76207.4 1750.30   3
  -1   0  -3 81248.4 1816.26   1
   1   0   3 74445.6 1672.58   4
   1   0   3 77031.9 1787.50   5
   1   0   3 77678.6 1584.54  29
   1   0   4 6066.89 364.637   5
   1   0   4 6515.71 307.595   4
  -1   0  -5 20804.9 833.349  26
   1   0   5 19894.3 628.090   4
   1   0   5 20318.8 742.542   5
  -1   0  -6 3555.07 387.345  26
   1   0   6 3717.44 356.959   5
   1   0   6 4043.32 293.258   4
  -1   0  -7-62.0329 204.916  26
   1   0   7 459.520 227.338   8
   1   0   7 183.308 151.671   4
   1   0   7 377.489 243.555   5
   1   0   8 39362.7 1393.66   5
   1   0   8 37992.5 1194.70   4
  -1   0  -8 36672.0 1507.53  26
   1   0   8 40252.3 1450.10   8
   1   0   9 1551.13 354.174   5
   1   0   9 1302.22 305.808   8
  -1   0  -9 1209.38 331.803  26
   1   0  10 1425.65 320.416   8
   1   0  10 1213.43 312.219   5
  -1   0 -10 1659.86 389.950  26
   1   0  11 9297.15 785.672   8
  -1   0 -11 8607.55 827.358  26
   1   0  11 9174.55 741.673   5
  -1   0 -11 8971.87 833.297   1
  -1   0 -12 1677.14 452.830  26
  -1   0 -12 1450.05 426.940   1
   1   0  12 2386.31 436.905   5
   1   0  12 953.886 305.725   8
  -1   0 -13 212.746 145.637  16
   1   0  13-185.907 281.954   5
   1   0  13 87.2127 300.567   8
  -1   0 -13 13.1260 274.750  26
  -1   0 -13 64.3452 324.849   1
  -1   0 -14-33.9638 154.163  16
  -1   0 -15 459.622 168.351  16
  -1   0 -16 586.545 155.610  16
  -1   0 -17 6193.44 363.687  16
  -1   0 -18 539.229 146.100  16
  -1   0 -18 928.642 201.431  22
  -1   0 -19-142.407 111.188  22
  -1   0 -19 117.124 102.435  16
  -1   0 -20 556.987 121.304  22
  -1   0 -21 911.014 108.991  22
   1   1 -22 347.589 83.7675  22
   1   1 -21 84.5742 100.864  22
  -1  -1  20 872.109 124.363  11
   1   1 -20 993.393 176.124  22
  -1  -1  19 4073.01 249.462  11
  -1  -1  18 186.158 113.879  11
   1   1 -18 62.6758 119.641  16
  -1  -1  17 479.197 131.567  11
   1   1 -17 489.601 139.339  16
  -1  -1  16 20933.7 669.362  11
   1   1 -16 19120.3 665.097  16
   1   1 -15 17422.7 622.665  16
  -1  -1  15 19279.4 634.546  11
  -1  -1  14 3316.17 239.512  11
  -1  -1  14 3834.55 571.018   5
  -1  -1  14 3505.05 537.637   8
  -1  -1  13 869.138 314.400   8
  -1  -1  13 1166.29 354.273   5
   1   1 -12 172.950 260.433  28
  -1  -1  12 388.754 232.337   8
   1   1 -12 640.047 252.124  26
  -1  -1  12 969.434 329.313   5
  -1  -1  11 1718.93 366.109   5
  -1  -1  11 1652.13 333.859   8
   1   1 -11 1411.60 377.146  28
   1   1 -11 1691.46 350.151  26
   1   1 -11 1418.89 310.789  30
   1   1 -10 2468.13 378.833  30
   1   1 -10 2435.54 374.683  26
  -1  -1  10 2389.53 397.109   5
  -1  -1  10 2392.67 342.951   8
   1   1 -10 2788.49 465.867  28
  -1  -1   9 55472.4 1810.26   5
   1   1  -9 51721.8 1793.00  28
   1   1  -9 50689.6 1698.85  26
   1   1  -9 50528.3 1830.81   6
   1   1  -9 52250.1 1727.65  30
   1   1  -8 37468.6 1318.20  26
   1   1  -8 38625.8 1443.11   6
  -1  -1   8 42664.2 1432.80   5
   1   1  -8 38443.4 1436.71  28
   1   1  -8 38271.6 1358.78  30
  -1  -1   8 39293.9 1328.06   8
   1   1  -7 1005.40 296.244  28
   1   1  -7 1489.52 260.749  30
   1   1  -7 869.992 199.480  26
  -1  -1   7 1288.25 258.209   5
  -1  -1   7 1070.29 219.687   8
   1   1  -7 1119.90 244.369   6
  -1  -1   6 1676.60 222.633   8
  -1  -1   6 1608.74 236.565   5
  -1  -1   6 1300.28 82.7025   3
   1   1  -6 1612.80 221.967  26
   1   1  -6 1811.11 248.600   6
   1   1  -6 1651.19 283.718  28
  -1  -1   5 45260.3 1230.48   8
  -1  -1   5 45580.5 1001.34   3
   1   1  -5 46599.5 1211.55  26
  -1  -1   4 125957. 2690.58   8
   1   1  -4 135683. 2816.90  28
  -1  -1   4 126065. 2558.48   3
  -1  -1   4 129149. 2842.48   5
   1   1  -4 131002. 2824.75   6
   1   1  -4 128809. 2652.56  26
  -1  -1   3 930.860 114.884   8
  -1  -1   3 1060.16 110.840   3
   1   1  -3 1031.33 156.865   6
  -1  -1   3 1066.16 186.217   5
   1   1  -2 38585.4 951.193   6
  -1  -1   2 36371.8 814.276   8
   1   1  -2 38787.0 814.085   2
  -1  -1   2 37013.9 901.245   3
  -1  -1   1 93300.4 2010.36   3
  -1  -1   1 98378.0 2026.00  27
  -1  -1   1 98669.8 1967.60   9
   1   1  -1 94751.5 2025.28   6
  -1  -1   1 96239.5 2066.81   7
   1   1  -1 94380.9 1908.80   2
  -1  -1   0 112374. 2269.35  26
  -1  -1   0 112308. 2218.99   9
  -1  -1   0 109378. 2375.04   7
  -1  -1   0 113452. 2273.18  27
  -1  -1  -1 35810.6 923.562   7
  -1  -1  -1 33867.3 787.683  27
  -1  -1  -1 35887.8 906.766  26
  -1  -1  -2 54011.0 1339.79  26
  -1  -1  -2 53543.9 1295.59   7
   1   1   2 52764.8 1119.34   4
  -1  -1  -2 53341.6 1270.37   3
  -1  -1  -3 67641.6 1701.85  26
  -1  -1  -3 67077.3 1558.81   3
   1   1   3 63365.8 1387.34   4
   1   1   3 64526.6 1566.91   5
  -1  -1  -4 22461.1 731.438   3
   1   1   4 21895.0 763.078   5
   1   1   4 20915.3 602.273   4
   1   1   5 365.381 164.367   5
  -1  -1  -5 381.634 141.519   3
   1   1   5 301.497 91.5165   4
   1   1   5 460.938 170.026   8
  -1  -1  -5 273.870 182.950  26
   1   1   6 14017.3 531.189   4
  -1  -1  -6 12964.3 763.564  26
   1   1   6 13205.6 676.526   5
   1   1   6 14385.6 730.343   8
   1   1   7 919.074 291.744   5
  -1  -1  -7 686.044 247.871  26
   1   1   7 617.220 225.145   8
  -1  -1  -8 11368.8 833.149  26
   1   1   8 12937.7 791.007   8
   1   1   8 13230.4 759.539   5
  -1  -1  -9 3473.94 505.329  26
   1   1   9 3851.89 479.877   8
  -1  -1  -9 3464.17 511.245   1
   1   1   9 4041.94 465.588   5
   1   1  10 17261.3 970.797   5
  -1  -1 -10 14638.9 1050.04  26
  -1  -1 -10 15973.4 1077.10   1
   1   1  10 15616.4 995.288   8
   1   1  11 15.7736 187.343   8
   1   1  11 166.046 216.477   5
  -1  -1 -11 168.410 230.045  26
  -1  -1 -11 88.1549 239.372   1
   1   1  12-51.8819 217.659   8
  -1  -1 -12-146.571 321.021  26
  -1  -1 -12 449.590 356.255   1
   1   1  12 92.9809 248.437   5
  -1  -1 -13 1503.88 208.173  16
   1   1  13 1246.23 394.850   5
  -1  -1 -14 2352.98 250.806  16
  -1  -1 -15-68.7674 161.550  16
  -1  -1 -16 685.156 168.034  16
  -1  -1 -17 19.5523 131.293  16
  -1  -1 -17-130.959 142.214  22
  -1  -1 -18-125.634 127.484  22
  -1  -1 -18 122.578 113.971  16
  -1  -1 -19 284.197 109.786  16
  -1  -1 -19 104.278 98.1277  22
  -1  -1 -20 1428.93 149.959  22
   1   2 -22 1028.49 124.233  22
   1   2 -21 723.674 143.627  22
  -1  -2  21 783.126 109.815  11
   1   2 -20 1556.61 198.268  22
  -1  -2  20 1516.37 157.958  11
  -1  -2  19 2788.24 221.107  11
  -1  -2  18 630.165 144.862  11
   1   2 -18 590.027 143.134  16
  -1  -2  17 62.4355 110.235  11
   1   2 -17 134.591 118.226  16
  -1  -2  16 5507.18 322.152  11
   1   2 -16 4437.39 302.098  16
  -1  -2  15 5399.36 308.801  14
   1   2 -15 5111.88 315.260  16
  -1  -2  15 6062.52 332.134  11
  -1  -2  14 420.069 268.198   5
  -1  -2  14 50.0891 111.336  11
  -1  -2  13 2020.78 378.832   8
  -1  -2  13 2145.96 428.189   5
  -1  -2  12 6236.86 648.403   5
  -1  -2  12 6191.19 588.030   8
   1   2 -12 5021.04 593.048  28
   1   2 -12 5270.00 583.551  26
   1   2 -12 5767.87 590.926  30
   1   2 -11 1664.20 322.536  26
  -1  -2  11 1819.98 328.310   8
   1   2 -11 1700.42 332.393  30
  -1  -2  11 1853.95 388.077   5
   1   2 -11 1963.83 426.191  28
   1   2 -10 3329.91 492.627  28
   1   2 -10 4226.49 536.064   6
   1   2 -10 4374.05 471.966  26
   1   2 -10 3713.83 439.236  30
  -1  -2  10 4663.23 523.029   5
  -1  -2  10 4394.77 443.466   8
  -1  -2   9 14907.8 855.134   5
   1   2  -9 14171.0 883.268   6
   1   2  -9 14987.6 800.952  26
  -1  -2   9 15069.6 776.781   8
   1   2  -8 243.756 230.371   6
   1   2  -8 556.140 228.391  26
  -1  -2   8 418.039 260.274   5
  -1  -2   8 356.682 158.926   8
   1   2  -8 721.391 312.745  28
   1   2  -7 426.940 161.351  26
  -1  -2   7 574.209 99.8999   3
   1   2  -7 383.459 225.643  28
   1   2  -7 294.706 179.563   6
  -1  -2   7 224.103 179.990   5
  -1  -2   7 545.255 161.433   8
   1   2  -6 3543.61 329.401  28
  -1  -2   6 3345.42 337.923   5
   1   2  -6 3398.55 337.222   6
  -1  -2   6 3555.53 281.363   8
  -1  -2   6 3205.64 203.939   3
   1   2  -6 3438.23 285.655  26
  -1  -2   5 2337.10 267.683   5
  -1  -2   5 2175.46 281.313  27
  -1  -2   5 2099.36 175.496   3
   1   2  -5 1945.55 233.723  28
  -1  -2   5 2308.57 200.202   8
  -1  -2   4 62165.0 1367.47   8
  -1  -2   4 58853.2 1423.89   3
  -1  -2   4 63733.4 1598.95   5
   1   2  -4 63192.5 1566.93  28
   1   2  -3 665.914 160.441   6
   1   2  -3 770.197 175.451  28
  -1  -2   3 763.037 135.558   3
  -1  -2   3 628.628 65.1609   8
   1   2  -3 883.714 125.488   2
  -1  -2   3 622.272 152.345   5
   1   2  -2 43900.2 1046.26   2
  -1  -2   2 42373.0 1104.27   3
   1   2  -2 44677.1 1165.26   6
  -1  -2   2 44480.6 1154.59  27
  -1  -2   1 3926.31 280.545   1
   1   2  -1 3547.64 227.378   2
  -1  -2   1 3657.03 256.965  27
  -1  -2   1 3846.71 259.905   7
  -1  -2   0 3644.48 238.072  27
  -1  -2   0 3554.39 271.677   1
  -1  -2   0 3287.05 239.811   7
   1   2   0 3689.17 182.107   8
  -1  -2  -1 7494.23 362.233   7
  -1  -2  -1 7756.48 407.455   1
  -1  -2  -1 8633.10 407.878   3
  -1  -2  -1 7727.79 339.224  27
   1   2   1 8136.07 345.196   8
  -1  -2  -2 110386. 2274.41   3
   1   2   2 112074. 2271.44   8
  -1  -2  -2 105599. 2140.03  27
   1   2   2 105561. 2155.47   5
  -1  -2  -2 111871. 2344.28  26
  -1  -2  -3 20662.7 788.554  26
   1   2   3 20329.6 645.545   5
   1   2   3 20025.7 732.737   8
  -1  -2  -3 19813.6 597.846  27
  -1  -2  -3 20270.6 689.939   3
  -1  -2  -4 14232.8 589.346   3
   1   2   4 15013.2 672.225   8
  -1  -2  -4 14588.3 694.396   1
   1   2   4 12810.8 364.633   4
   1   2   4 14213.0 584.843   5
  -1  -2  -4 14802.1 714.502  26
  -1  -2  -4 12482.4 501.696  27
  -1  -2  -5 21644.6 982.962  26
   1   2   5 22889.8 922.235   8
  -1  -2  -5 21025.2 789.926   3
   1   2   5 21521.5 808.836   5
  -1  -2  -5 22150.3 952.201   1
  -1  -2  -6 3296.62 432.654   1
   1   2   6 3013.97 364.579   8
   1   2   6 2952.65 352.666   5
  -1  -2  -6 2924.81 415.189  26
  -1  -2  -6 2882.00 298.232   3
   1   2   7 1374.65 285.032   5
  -1  -2  -7 1082.19 213.950   3
  -1  -2  -7 1226.36 329.905   1
  -1  -2  -7 1464.99 358.512  26
   1   2   7 1380.63 287.458   8
  -1  -2  -8 10283.4 797.416   1
   1   2   8 11853.1 789.760   8
  -1  -2  -8 11133.7 834.188  26
   1   2   8 12269.3 721.122   5
   1   2   9 21635.1 1031.74   5
   1   2   9 20497.0 1109.54   8
  -1  -2  -9 19946.2 1189.12   1
  -1  -2 -10 1175.29 352.233  26
   1   2  10 2245.61 367.017   5
  -1  -2 -10 1234.79 371.321   1
   1   2  10 1327.98 330.506   8
   1   2  11-34.0737 212.121   5
  -1  -2 -11-138.053 276.802   1
   1   2  11 126.457 239.788   8
  -1  -2 -11-152.501 299.017  26
   1   2  12 443.474 277.940   8
  -1  -2 -12 95.6142 296.400   1
  -1  -2 -12-17.4626 147.570  16
   1   2  12-240.712 301.643   5
  -1  -2 -13 1478.49 218.302  16
  -1  -2 -14 52.3393 146.917  16
  -1  -2 -15 4357.47 376.054  22
  -1  -2 -15 4330.55 313.585  16
  -1  -2 -16 213.470 145.244  16
  -1  -2 -16-110.547 140.728  22
  -1  -2 -17 1008.27 166.601  16
  -1  -2 -17 1330.37 209.526  22
  -1  -2 -18 78.4002 119.396  22
  -1  -2 -18 132.462 115.392  16
  -1  -2 -19 194.899 98.2326  22
  -1  -2 -20 252.145 79.0082  22
  -1  -2 -20 198.319 72.0596  10
  -1  -3  22 705.575 90.5381  11
   1   3 -22 583.263 103.931  22
   1   3 -21 6.72186 96.2713  22
  -1  -3  21 42.3609 80.9650  11
  -1  -3  20 373.837 108.862  11
  -1  -3  19 1594.59 172.452  11
  -1  -3  18 856.643 151.720  11
  -1  -3  18 872.739 138.881  14
  -1  -3  17 640.701 138.435  14
  -1  -3  17 562.239 134.760  11
  -1  -3  16 1921.72 213.664  11
  -1  -3  16 1859.40 196.054  14
  -1  -3  15 962.509 177.150  11
  -1  -3  15 984.943 158.804  14
  -1  -3  14 641.845 153.650  11
  -1  -3  14 1158.75 420.132   5
  -1  -3  13 5368.28 644.555   5
   1   3 -12 6450.07 707.334   6
  -1  -3  12 7262.75 741.239   5
   1   3 -12 6200.35 649.363  30
   1   3 -11 496.710 278.734   6
   1   3 -11 208.924 274.320  28
   1   3 -11 835.233 308.658  30
  -1  -3  11 77.7472 162.955   8
   1   3 -11 393.097 189.685  26
  -1  -3  11 232.182 228.838   5
  -1  -3  10 27720.7 1269.49   5
   1   3 -10 26238.8 1159.64  26
  -1  -3  10 25361.7 1068.97   8
   1   3 -10 25605.3 1272.64   6
  -1  -3   9 4411.17 488.268   5
  -1  -3   9 4015.34 393.839   8
   1   3  -9 4805.54 461.606  26
   1   3  -9 3924.65 474.154   6
   1   3  -9 3759.56 480.204  28
  -1  -3   8 39561.9 1272.64   8
   1   3  -8 43523.9 1376.02  26
   1   3  -8 42965.7 1524.42   6
  -1  -3   8 41837.3 1473.81   5
   1   3  -8 43668.7 1437.73  28
  -1  -3   7 21883.6 785.991   8
  -1  -3   7 20960.5 937.560   5
  -1  -3   7 21021.9 975.714  27
   1   3  -7 22273.2 902.533  28
   1   3  -7 22590.0 974.481   6
  -1  -3   6 2090.54 205.640   8
   1   3  -6 2107.62 269.820  28
  -1  -3   6 1910.05 281.158   5
  -1  -3   6 1741.58 284.596  27
   1   3  -6 2182.15 292.508   6
   1   3  -5 28292.2 944.960  28
  -1  -3   5 27562.0 1012.40  27
  -1  -3   5 25987.0 726.972   8
   1   3  -5 28156.9 995.499   6
  -1  -3   5 27899.8 961.045   5
   1   3  -4 11959.0 548.418  28
   1   3  -4 11567.6 482.047   2
  -1  -3   4 11878.3 532.892   5
   1   3  -3 19332.8 657.000   2
  -1  -3   2 137359. 2981.04   7
   1   3  -2 144229. 2987.54   2
  -1  -3   2 139690. 3062.02  27
  -1  -3   2 135496. 3028.60   3
  -1  -3   1 144029. 2828.77  27
  -1  -3   1 144935. 2837.43   1
   1   3  -1 146170. 2806.73   2
  -1  -3   1 146263. 2751.18   7
   1   3   0 72934.1 1565.63   8
  -1  -3   0 69394.2 1657.23   7
   1   3   0 71158.7 1769.90   2
  -1  -3   0 71209.6 1725.15  27
  -1  -3   0 73405.0 1776.92   1
  -1  -3  -1 989542. 18897.0   3
   1   3   1 988704. 18750.8   8
  -1  -3  -1 999999. 18768.4   7
  -1  -3  -1 975603. 18922.4   1
  -1  -3  -1 986944. 18820.5  27
  -1  -3  -2 89188.0 2119.21   3
   1   3   2 85853.5 1905.70   5
   1   3   2 85713.9 2055.10   8
  -1  -3  -2 88384.5 2035.57  27
  -1  -3  -2 86770.1 2152.10   1
  -1  -3  -3 1033.94 209.123   3
  -1  -3  -3 815.773 210.134   1
  -1  -3  -3 667.403 156.301  27
   1   3   3 792.226 178.694   8
   1   3   3 517.714 56.3138   9
   1   3   3 718.675 140.970   5
  -1  -3  -4 283.862 184.949   1
   1   3   4 266.435 173.592   8
  -1  -3  -4 33.1105 112.880  27
   1   3   4 0.17253 146.231   5
  -1  -3  -4 79.4808 132.158   3
   1   3   5 62573.4 1809.85   8
   1   3   5 60001.7 1609.08   5
  -1  -3  -5 62695.6 1883.96   1
  -1  -3  -5 59739.5 1639.72   3
  -1  -3  -6 2466.37 389.187   1
  -1  -3  -6 2472.01 302.161   3
  -1  -3  -6 3094.62 441.982  26
   1   3   6 2926.32 341.320   5
   1   3   6 2964.45 386.382   8
  -1  -3  -7 1930.92 379.777   1
   1   3   7 1993.38 311.229   5
   1   3   7 2082.43 355.868   8
  -1  -3  -7 1806.19 351.257  26
   1   3   8 16762.5 848.233   5
  -1  -3  -8 14624.3 1016.04   1
   1   3   8 17418.8 993.536   8
   1   3   9 2139.74 350.819   5
  -1  -3  -9 1548.28 419.966   1
   1   3   9 2084.52 393.851   8
   1   3  10 994.781 273.697   5
   1   3  10 654.657 264.458   8
  -1  -3 -10 342.897 292.885   1
   1   3  11-146.874 250.020   8
  -1  -3 -11 317.086 311.458   1
  -1  -3 -12-6.62243 141.281  16
  -1  -3 -12-52.7239 146.230  22
  -1  -3 -13 99.0574 234.984  22
  -1  -3 -13-45.4193 156.219  16
  -1  -3 -14 208.696 141.888  16
  -1  -3 -14 246.801 178.196  22
  -1  -3 -15 216.103 151.868  16
  -1  -3 -15 159.024 151.047  22
  -1  -3 -16 856.856 199.162  22
  -1  -3 -16 957.061 169.390  16
  -1  -3 -17 565.781 150.149  22
  -1  -3 -17 668.866 148.385  16
  -1  -3 -18 2377.28 216.629  22
  -1  -3 -19 149.397 84.3497  10
  -1  -3 -19 113.071 87.4673  22
  -1  -4  22-71.8748 62.2792  11
   1   4 -22-68.9906 79.2959  22
  -1  -4  21 507.093 103.703  11
   1   4 -21 320.880 115.479  22
  -1  -4  20 1445.78 155.663  11
  -1  -4  19 102.171 107.941  11
  -1  -4  19 16.8178 86.4410  14
  -1  -4  18 16387.9 563.322  14
  -1  -4  18 16085.9 577.239  11
  -1  -4  17 7597.98 386.855  11
  -1  -4  17 7735.89 379.182  14
  -1  -4  16 1232.42 186.226  11
  -1  -4  16 1067.95 185.750  14
  -1  -4  15 12825.3 500.307  14
  -1  -4  15 11720.0 496.403  15
  -1  -4  15 12947.8 513.955  11
  -1  -4  14 15070.6 567.013  15
  -1  -4  14 15297.7 559.913  11
  -1  -4  14 15796.7 550.510  14
   1   4 -13 7435.39 755.931  30
   1   4 -13 6935.16 793.273   6
   1   4 -12 9655.37 876.963   6
  -1  -4  12 11264.1 908.010   5
   1   4 -12 9314.25 803.744  30
   1   4 -11 7457.90 740.138   6
  -1  -4  11 8551.61 731.404   5
   1   4 -10 1420.61 343.381  28
  -1  -4  10 2037.32 371.295   5
   1   4 -10 1869.62 310.944  26
   1   4 -10 1747.73 363.684   6
   1   4  -9 8399.95 620.147  28
   1   4  -9 8561.67 590.040  26
   1   4  -9 8880.38 694.992   6
  -1  -4   9 8397.52 654.879   5
  -1  -4   8 82469.5 2474.31  27
  -1  -4   8 79370.8 2368.12   5
   1   4  -8 88204.8 2467.92   6
   1   4  -8 88171.6 2314.77  28
  -1  -4   7 2776.23 400.751  27
  -1  -4   7 2751.98 368.416   5
   1   4  -7 3243.79 411.853   6
   1   4  -7 2737.80 338.999  28
   1   4  -6 4524.41 419.062   6
  -1  -4   6 4361.10 415.133   5
   1   4  -6 4439.61 396.823  28
  -1  -4   6 4052.37 434.487  27
  -1  -4   5-178.048 180.371   5
   1   4  -5 79.0069 114.546   2
   1   4  -5 97.5273 147.934  28
   1   4  -5-41.2366 160.827   6
  -1  -4   5 45.0665 143.888  27
   1   4  -4 631.951 157.134   2
  -1  -4   4 649.585 178.746  27
   1   4  -4 927.756 199.427   6
   1   4  -3 6358.67 408.557   2
  -1  -4   3 6022.83 375.644   7
   1   4  -3 6788.79 475.126   6
  -1  -4   3 6294.67 446.046  27
  -1  -4   2 78948.6 2049.85  27
  -1  -4   2 80450.9 1909.42   7
   1   4  -2 81954.4 2007.11   2
  -1  -4   1 47435.0 1209.94   7
  -1  -4   1 47438.0 1365.57   3
   1   4  -1 48593.7 1359.92   2
  -1  -4   1 47372.6 1356.72  27
  -1  -4   1 47646.7 1324.34   1
   1   4   0 48831.5 1213.79   8
  -1  -4   0 50275.3 1265.43   7
  -1  -4   0 49171.0 1412.42   1
   1   4   0 50388.5 1465.13   2
  -1  -4   0 51047.5 1451.65   3
  -1  -4   0 49226.4 1409.33  27
  -1  -4  -1 31220.6 890.300   7
   1   4   1 29090.1 902.794   8
  -1  -4  -1 30030.9 1004.46  27
   1   4   1 29484.4 1076.48   2
  -1  -4  -1 29473.3 1026.91   1
  -1  -4  -1 29702.2 1037.32   3
   1   4   1 29444.8 736.555   5
   1   4   2 546.576 176.573   8
  -1  -4  -2 414.058 160.880   3
  -1  -4  -2 302.264 168.283   1
   1   4   2 627.714 120.060   5
  -1  -4  -2 305.896 141.350  27
   1   4   2 379.305 166.974   2
  -1  -4  -3 1984.19 258.268  27
   1   4   3 2050.85 279.764   8
  -1  -4  -3 2304.38 319.620   1
  -1  -4  -3 1954.18 287.323   3
   1   4   3 1903.63 207.232   5
  -1  -4  -4 20341.6 875.446  27
  -1  -4  -4 21925.7 904.060   3
  -1  -4  -4 22977.3 1023.90   1
   1   4   4 21975.4 949.031   8
   1   4   4 23476.3 782.364   5
  -1  -4  -5 520.424 251.753   1
  -1  -4  -5 382.296 160.297  27
  -1  -4  -5 386.736 210.115   3
   1   4   5 309.026 199.232   8
   1   4   5 442.375 186.317   5
  -1  -4  -6 10873.7 793.816   1
  -1  -4  -6 10204.9 630.559   3
   1   4   6 10753.1 724.313   8
  -1  -4  -7 74.9625 201.769   1
   1   4   7 277.359 209.684   8
   1   4   8 374.417 246.617   8
  -1  -4  -8 273.443 218.978   1
  -1  -4  -9 75.4354 233.319   1
   1   4   9 308.818 237.074   8
  -1  -4 -10 2474.87 541.700   1
   1   4  10 3115.01 529.066   8
  -1  -4 -11 199.432 142.525  16
  -1  -4 -11-17.8701 155.947  22
  -1  -4 -12 3212.77 279.307  16
  -1  -4 -12 2788.37 308.199  22
  -1  -4 -13 26.5590 144.592  22
  -1  -4 -13 105.420 147.510  16
  -1  -4 -14 503.870 177.949  22
  -1  -4 -14 289.716 149.663  16
  -1  -4 -15 227.909 150.291  22
  -1  -4 -15-16.0139 127.125  16
  -1  -4 -16-7.15325 128.511  22
  -1  -4 -16 341.940 132.767  16
  -1  -4 -17-76.4643 110.291  22
  -1  -4 -18 1271.90 148.544  22
  -1  -4 -18 1571.06 152.867  10
  -1  -4 -19 386.464 83.9978  10
  -1  -5  22-43.1582 62.7039  11
   1   5 -22 23.3693 72.1037  22
  -1  -5  21 287.086 92.5562  11
  -1  -5  20 0.07298 89.0848  11
  -1  -5  20 119.852 83.0514  14
  -1  -5  19-25.7593 98.0458  11
  -1  -5  19 101.336 107.031  14
  -1  -5  18 4525.55 286.677  14
  -1  -5  18 4510.91 288.178  11
  -1  -5  17 552.090 146.970  11
  -1  -5  17 654.822 140.459  14
  -1  -5  16 5986.34 344.467  11
  -1  -5  16 5980.54 349.083  14
  -1  -5  15 30471.4 898.537  11
  -1  -5  15 30807.6 884.376  14
  -1  -5  15 28796.5 899.768  15
  -1  -5  14-18.7823 120.355  11
  -1  -5  14 7.38035 115.610  14
  -1  -5  14-65.3854 124.319  15
  -1  -5  13 3283.34 526.003   5
   1   5 -13 3745.35 625.763   6
   1   5 -13 2392.54 458.463  30
  -1  -5  12 3795.91 551.001   5
   1   5 -12 2839.68 526.761   6
   1   5 -11 18411.1 1173.60   6
  -1  -5  11 18819.6 1139.76   5
   1   5 -10 153.214 223.321   6
  -1  -5  10 562.413 263.757   5
   1   5 -10 627.054 258.154  28
   1   5  -9 686.085 258.849  28
  -1  -5   9 777.699 299.185  27
  -1  -5   9 219.761 210.843   5
   1   5  -9 436.740 265.338   6
   1   5  -8-31.7840 205.103   6
  -1  -5   8 321.756 226.697  27
   1   5  -8 111.982 200.115  28
  -1  -5   8-227.536 226.435   5
  -1  -5   7 2193.85 382.873  27
   1   5  -7 2718.10 402.822   6
  -1  -5   7 2125.89 331.749   5
   1   5  -7 2099.02 317.083  28
  -1  -5   6 70929.1 2194.98  27
   1   5  -6 77058.8 2198.93   6
   1   5  -6 76553.7 2084.58  28
  -1  -5   6 70760.0 1992.78   5
   1   5  -5 4060.10 432.104   6
   1   5  -5 4373.44 386.545   2
  -1  -5   5 4653.66 469.028  27
  -1  -5   4 4068.38 358.462   7
   1   5  -4 4177.95 420.156   6
   1   5  -4 4013.94 373.300   2
  -1  -5   4 4757.64 457.205  27
   1   5  -3 147.049 169.098   6
  -1  -5   3 256.413 143.970   7
   1   5  -3 311.844 150.230   2
  -1  -5   3 220.593 182.394  27
   1   5  -2 7313.77 495.488   2
  -1  -5   2 7552.85 518.634   3
  -1  -5   2 7344.96 406.730   7
  -1  -5   2 7255.46 513.558  27
   1   5  -1 2513.54 304.733   2
  -1  -5   1 2388.79 304.118  27
  -1  -5   1 2393.83 297.781   3
  -1  -5   1 2553.17 289.073   1
  -1  -5   1 2371.30 233.824   7
   1   5   0 13275.6 532.332   8
  -1  -5   0 14770.8 735.045   3
  -1  -5   0 14338.2 543.858   7
   1   5   0 13474.1 724.804   2
  -1  -5   0 13515.6 669.121   1
  -1  -5   0 13741.0 699.586  27
  -1  -5  -1 91015.2 2345.59   1
  -1  -5  -1 95778.1 2428.80   3
   1   5   1 90684.5 2478.82   2
  -1  -5  -1 90095.5 2358.55  27
   1   5   1 88437.4 2167.58   8
  -1  -5  -2 6342.56 503.210   1
   1   5   2 6690.92 555.299   2
  -1  -5  -2 7264.07 523.743   3
  -1  -5  -2 6247.65 486.837  27
   1   5   2 6373.92 447.238   8
  -1  -5  -3 27482.5 1078.16   3
   1   5   3 23984.7 1004.98   8
   1   5   3 25753.6 1174.89   2
  -1  -5  -3 26312.0 1117.59   1
  -1  -5  -3 25360.2 1047.87  27
  -1  -5  -4 13441.7 741.903  27
   1   5   4 12231.4 837.715   2
   1   5   4 13684.3 781.991   8
  -1  -5  -4 14915.9 852.909   1
  -1  -5  -4 14182.6 769.611   3
   1   5   5 5320.04 503.130   8
  -1  -5  -5 4925.30 438.749   3
  -1  -5  -5 5261.61 551.154   1
  -1  -5  -5 4071.10 432.202  27
  -1  -5  -6 2129.56 329.577   3
   1   5   6 2295.55 346.185   8
  -1  -5  -6 2451.51 400.308   1
  -1  -5  -7 6296.62 666.732   1
   1   5   7 6926.57 646.687   8
   1   5   8 781.041 290.502   8
  -1  -5  -8 10.6703 282.418   1
   1   5   9 505.310 252.290   8
  -1  -5  -9 444.091 305.061   1
   1   5  10-187.735 253.924   8
  -1  -5 -10 7.77407 149.065  22
  -1  -5 -10-183.265 147.640  20
  -1  -5 -10 203.148 132.240  16
  -1  -5 -10 119.207 143.693  17
  -1  -5 -11 2407.48 236.096  16
  -1  -5 -11 3200.36 260.070  20
  -1  -5 -11 2593.13 296.028  22
  -1  -5 -12 1786.67 261.101  22
  -1  -5 -12 1379.60 208.252  16
  -1  -5 -13 576.308 175.246  16
  -1  -5 -13 515.192 191.574  22
  -1  -5 -14 1479.25 200.523  16
  -1  -5 -14 1004.51 209.116  22
  -1  -5 -15 705.525 169.135  22
  -1  -5 -15 297.667 125.686  16
  -1  -5 -16 1486.08 182.730  10
  -1  -5 -16 1388.47 188.812  22
  -1  -5 -17 4012.20 241.553  10
  -1  -5 -17 4019.42 254.365  22
  -1  -5 -18 85.7225 73.7991  10
  -1  -5 -18 21.7149 66.1071  22
  -1  -6  22 178.936 65.4655  11
  -1  -6  21 456.373 97.3345  11
  -1  -6  20 784.045 125.463  11
  -1  -6  20 867.672 123.390  14
  -1  -6  19 2496.86 202.946  14
  -1  -6  19 2193.52 197.242  11
  -1  -6  18 905.796 153.398  11
  -1  -6  18 833.926 146.130  14
  -1  -6  17 511.729 137.458  11
  -1  -6  17 635.992 140.974  14
  -1  -6  16 1909.58 208.354  11
  -1  -6  16 1923.26 230.143  15
  -1  -6  16 2044.12 218.639  14
  -1  -6  15 20883.9 722.029  15
  -1  -6  15 20834.3 693.716  11
  -1  -6  15 21647.7 704.382  14
  -1  -6  14 438.841 134.118  11
  -1  -6  14 585.983 166.895  15
  -1  -6  14 479.321 144.121  14
  -1  -6  13 5673.38 719.082   5
  -1  -6  13 6022.78 329.749  11
  -1  -6  13 6426.41 355.173  15
   1   6 -13 6097.21 777.634   6
  -1  -6  13 6323.76 334.729  14
   1   6 -12 5448.05 711.758   6
  -1  -6  12 5818.50 678.158   5
  -1  -6  11 1265.17 363.445   5
   1   6 -11 1303.86 409.406   6
  -1  -6  10 173.931 230.137   5
  -1  -6  10 511.190 223.961  27
   1   6 -10 970.881 330.554   6
   1   6  -9-198.725 242.562   6
   1   6  -9 346.613 212.648  28
  -1  -6   9 154.643 292.081  27
  -1  -6   9-40.8387 189.381   5
  -1  -6   8 1586.00 305.420   5
   1   6  -8 1255.25 299.512   6
  -1  -6   8 1467.42 339.517  27
   1   6  -8 1840.94 323.284  28
  -1  -6   7 25366.9 1076.42   5
   1   6  -7 27919.5 1263.77   6
  -1  -6   7 26285.0 1270.49  27
   1   6  -7 27012.4 1151.82  28
  -1  -6   6 8316.62 684.348  27
   1   6  -6 10016.8 716.161   6
   1   6  -6 9107.52 631.301   2
   1   6  -6 9015.29 632.874  28
   1   6  -5 11440.8 688.241   2
  -1  -6   5 10934.0 632.655   7
   1   6  -5 11572.5 755.701   6
  -1  -6   5 11663.5 763.608  27
  -1  -6   4 130.570 212.598  27
   1   6  -4 45.3541 204.836   6
  -1  -6   4 184.757 174.295   7
   1   6  -4-21.0054 186.335   2
  -1  -6   3 4566.49 467.272  27
   1   6  -3 4381.07 480.840   6
   1   6  -3 4424.36 441.841   2
  -1  -6   2 26211.9 1119.30  27
   1   6  -2 26497.3 1106.47   2
  -1  -6   2 26054.1 1118.42   3
   1   6  -1 36475.0 1349.68   2
  -1  -6   1 35213.0 1328.78  27
  -1  -6   1 35045.7 1331.76   3
  -1  -6   1 34105.3 1210.76   1
  -1  -6   0 7693.11 587.638  27
  -1  -6   0 6710.53 513.818   1
   1   6   0 6948.97 588.779   2
  -1  -6   0 7708.81 591.860   3
  -1  -6  -1 562.220 200.749  27
  -1  -6  -1 570.741 259.262   3
  -1  -6  -1 706.891 221.862   1
   1   6   1 1021.60 284.098   2
  -1  -6  -2 36635.7 1377.96   3
   1   6   2 35693.0 1466.46   2
  -1  -6  -2 34107.2 1315.26   1
  -1  -6  -2 36242.2 1361.26  27
   1   6   2 32671.1 1194.46   8
   1   6   3 250.713 180.249   8
  -1  -6  -3 138.492 200.329   1
  -1  -6  -3 313.008 175.972  27
  -1  -6  -3 37.7530 194.481   3
   1   6   3 36.4318 198.692   2
  -1  -6  -4 812.428 260.580   1
   1   6   4 493.437 205.038   8
  -1  -6  -4 447.515 214.771   3
  -1  -6  -4 536.373 217.749  27
   1   6   4 393.744 244.599   2
   1   6   5 910.316 334.931   2
   1   6   5 793.050 256.379   8
  -1  -6  -5 1377.98 333.702   1
  -1  -6  -5 1305.64 284.862   3
   1   6   6 359.060 240.171   8
   1   6   6-59.2582 230.550   2
  -1  -6  -6 715.400 318.521   1
   1   6   7 492.736 259.146   2
   1   6   7 647.492 270.290   8
  -1  -6  -7 691.876 327.800   1
   1   6   8 314.769 286.127   2
   1   6   8 310.027 253.719   8
  -1  -6  -8 304.432 278.731   1
  -1  -6  -9 1191.64 207.098  20
  -1  -6  -9 1132.62 178.887  17
  -1  -6  -9 1381.00 225.897  22
   1   6   9 1269.23 362.912   8
  -1  -6 -10 1863.20 249.674  22
  -1  -6 -10 2476.86 250.419  20
  -1  -6 -10 2003.54 219.347  17
  -1  -6 -10 2184.88 223.899  16
  -1  -6 -11 71.3456 139.904  22
  -1  -6 -11 305.055 140.216  16
  -1  -6 -11 180.272 153.727  20
  -1  -6 -12 878.581 190.273  22
  -1  -6 -12 983.650 188.189  20
  -1  -6 -12 883.930 174.734  16
  -1  -6 -13 1092.67 172.195  16
  -1  -6 -13 1176.94 207.424  22
  -1  -6 -14 424.840 145.671  22
  -1  -6 -14 544.523 157.365  10
  -1  -6 -15 185.932 103.122  12
  -1  -6 -15 45.1145 111.560  10
  -1  -6 -16 1806.33 154.108  12
  -1  -6 -16 1844.48 182.016  22
  -1  -6 -16 1819.86 178.025  10
  -1  -6 -17 130.689 78.8426  22
  -1  -6 -17 68.9445 77.2862  10
  -1  -7  21 4.26561 65.5019  14
  -1  -7  21-222.028 77.2079  11
  -1  -7  20 65.7646 82.1000  11
  -1  -7  20-31.8646 86.4866  14
  -1  -7  19 409.749 115.970  11
  -1  -7  19 377.795 110.340  14
  -1  -7  18 74.5268 104.512  14
  -1  -7  18-63.6780 104.395  11
  -1  -7  17 736.931 148.966  11
  -1  -7  17 635.337 155.498  15
  -1  -7  17 643.264 146.797  14
  -1  -7  16 2647.62 235.720  14
  -1  -7  16 2206.60 238.176  15
  -1  -7  16 2791.76 238.465  11
  -1  -7  15 1303.91 203.488  15
  -1  -7  15 1125.78 174.594  11
  -1  -7  15 1484.48 194.119  14
  -1  -7  14 246.947 123.475  11
  -1  -7  14 231.789 126.062  14
  -1  -7  14 245.028 159.639  15
  -1  -7  13-52.2506 116.300  14
  -1  -7  13 100.145 111.285  11
  -1  -7  13 181.004 142.082  15
  -1  -7  12 129.732 123.960  14
  -1  -7  12-17.5801 144.054  15
   1   7 -12 32.6715 293.148   6
   1   7 -11 2.57613 222.031   6
  -1  -7  10 731.137 361.275  27
   1   7 -10 822.142 335.101   6
  -1  -7   9 2790.29 482.838  27
   1   7  -9 2891.20 399.312  28
   1   7  -9 2919.64 466.602   6
   1   7  -8 35278.3 1453.19  28
   1   7  -8 37723.7 1642.80   6
  -1  -7   8 35766.0 1417.40   3
  -1  -7   8 35322.1 1655.11  27
   1   7  -7 46407.5 1693.25  28
   1   7  -7 50155.1 1890.35   6
  -1  -7   7 45540.8 1863.60  27
   1   7  -6 1146.93 290.338  28
   1   7  -6 1460.06 350.983   6
  -1  -7   6 1122.46 280.331  27
   1   7  -6 955.278 261.229   2
   1   7  -5 1422.76 281.658   2
   1   7  -5 1795.25 369.780   6
  -1  -7   5 942.150 270.615  27
  -1  -7   4 1903.11 354.412  27
  -1  -7   4 1572.26 332.787   3
   1   7  -4 1924.03 372.138   6
   1   7  -4 1713.23 306.500   2
   1   7  -3 9191.72 723.380   6
  -1  -7   3 9469.47 698.828  27
   1   7  -3 9531.64 675.809   2
  -1  -7   3 8420.44 657.719   3
   1   7  -2 5145.46 518.475   2
   1   7  -2 5607.16 577.130   6
  -1  -7   2 4604.55 502.990   3
  -1  -7   2 4996.35 510.551  27
  -1  -7   1 11052.7 654.793   1
  -1  -7   1 11170.5 757.553  27
   1   7  -1 11356.3 776.069   2
  -1  -7   1 11577.5 777.132   3
  -1  -7   0 29191.3 1269.58  27
  -1  -7   0 28284.9 1262.35   3
  -1  -7   0 26322.7 1101.95   1
   1   7   0 28970.6 1317.32   2
   1   7   1 107423. 3102.99   2
  -1  -7  -1 110897. 3007.16   3
  -1  -7  -1 109421. 3006.74  27
  -1  -7  -1 100156. 2799.08   1
   1   7   2 151301. 4113.28   2
  -1  -7  -2 145785. 3813.15   1
  -1  -7  -2 161363. 3982.99  27
  -1  -7  -2 158158. 3959.96   3
   1   7   3 16126.2 1089.49   2
  -1  -7  -3 17066.3 956.706   3
  -1  -7  -3 16658.6 987.055  27
  -1  -7  -3 16172.0 958.006   1
  -1  -7  -4 2573.85 389.049   3
   1   7   4 2251.09 425.346   2
  -1  -7  -4 2729.86 431.973   1
   1   7   5 6905.59 767.712   2
  -1  -7  -5 6890.52 701.894   1
  -1  -7  -5 6450.05 613.432   3
   1   7   6 2349.00 479.147   2
  -1  -7  -6 2629.70 473.349   1
   1   7   7 3423.30 592.160   2
  -1  -7  -7 3626.06 599.054   1
  -1  -7  -7 4357.74 304.076  20
  -1  -7  -8 1051.04 210.408  20
  -1  -7  -8 1116.69 189.077  10
  -1  -7  -8 1239.51 218.503  22
  -1  -7  -8 1272.14 192.267  17
  -1  -7  -9 1019.19 197.900  10
  -1  -7  -9 1026.27 200.573  20
  -1  -7  -9 911.218 174.569  17
  -1  -7  -9 1116.00 209.866  22
  -1  -7 -10 1102.13 224.891  22
  -1  -7 -10 1375.08 216.459  20
  -1  -7 -10 700.789 151.945  17
  -1  -7 -10 1106.37 197.597  10
  -1  -7 -11 4467.36 354.069  22
  -1  -7 -11 4244.10 343.283  10
  -1  -7 -11 5197.89 329.665  20
  -1  -7 -12 128.243 136.645  10
  -1  -7 -12-95.5175 124.269  22
  -1  -7 -12 32.3934 128.924  20
  -1  -7 -13-141.541 125.825  20
  -1  -7 -13 127.154 117.121  22
  -1  -7 -13 300.758 143.433  10
  -1  -7 -14 241.795 119.665  22
  -1  -7 -14 482.639 137.661  10
  -1  -7 -14 501.227 131.367  12
  -1  -7 -15 1176.61 140.099  12
  -1  -7 -15 1069.67 150.260  22
  -1  -7 -15 1098.91 150.020  10
  -1  -7 -16 689.934 94.5921  12
  -1  -7 -16 646.867 107.525  10
  -1  -8  21-107.157 71.0818  14
  -1  -8  21 70.0110 63.8494  11
  -1  -8  20 1078.74 126.344  11
  -1  -8  20 1117.39 129.489  14
  -1  -8  19 401.005 108.930  14
  -1  -8  19 182.348 95.1778  11
  -1  -8  18 89.4558 93.7716  11
  -1  -8  18 34.2050 91.0492  14
  -1  -8  17 1278.83 160.467  11
  -1  -8  17 1592.80 189.342  15
  -1  -8  17 1583.59 181.025  14
  -1  -8  16 4435.46 288.184  11
  -1  -8  16 4543.04 294.487  14
  -1  -8  16 4734.56 316.734  15
  -1  -8  15 6536.10 353.918  14
  -1  -8  15 6195.81 386.309  15
  -1  -8  15 5864.91 331.899  11
  -1  -8  14 3470.49 261.667  11
  -1  -8  14 3522.35 257.705  19
  -1  -8  14 3878.44 303.000  15
  -1  -8  14 3584.03 272.511  14
  -1  -8  13 631.297 143.043  14
  -1  -8  13 333.311 126.889  11
  -1  -8  13 422.417 158.149  15
  -1  -8  12 145.097 110.780  11
  -1  -8  12 465.048 161.232  15
  -1  -8  12 451.771 140.029  14
  -1  -8  11 6964.09 394.335  15
  -1  -8  11 7009.57 358.822  14
   1   8 -11 6317.78 788.482   6
   1   8 -10 1982.77 456.120   6
  -1  -8  10 2382.52 516.119  27
  -1  -8   9 265.163 219.443  27
   1   8  -9 326.721 236.460   6
  -1  -8   8 3838.00 462.979   3
   1   8  -8 3197.98 449.857  28
   1   8  -8 2935.07 478.300   6
  -1  -8   8 2980.68 519.471  27
   1   8  -7 20792.6 1128.90  28
  -1  -8   7 20764.8 1265.55  27
  -1  -8   7 21694.8 1143.33   3
   1   8  -7 22960.2 1285.89   6
   1   8  -6 642.439 228.510   2
   1   8  -6 289.752 186.382  28
   1   8  -6 613.147 260.496   6
  -1  -8   6 639.069 336.133  27
  -1  -8   6 361.577 195.219   3
  -1  -8   5 6787.52 673.637  27
   1   8  -5 7028.30 677.699   6
   1   8  -5 6601.70 606.280   2
  -1  -8   5 6312.09 615.662   3
   1   8  -4 18285.3 1098.25   6
   1   8  -4 17658.1 1021.62   2
  -1  -8   4 17438.6 1033.42   3
  -1  -8   4 17133.0 1062.69  27
   1   8  -3 860.211 277.696   6
   1   8  -3 860.364 272.246   2
  -1  -8   3 1196.79 308.637   3
  -1  -8   3 1030.87 330.394  27
   1   8  -2 8927.14 739.832   2
  -1  -8   2 9792.52 771.237  27
  -1  -8   2 9454.26 772.168   3
   1   8  -2 9449.40 807.520   6
   1   8  -1 19714.6 1123.05   2
  -1  -8   1 18824.3 1091.03  27
  -1  -8   1 19902.9 1116.68   3
  -1  -8   0 1974.07 379.004  27
   1   8   0 1887.63 384.806   2
  -1  -8   0 1293.46 309.800   3
   1   8   1 14027.3 991.214   2
  -1  -8  -1 15851.9 998.443   3
  -1  -8  -1 15756.3 1007.29  27
  -1  -8  -2 18219.4 1095.24  27
  -1  -8  -2 17884.2 1080.11   3
   1   8   2 17618.1 1180.47   2
  -1  -8  -3 3144.44 449.866   1
  -1  -8  -3 3013.75 453.446   3
  -1  -8  -3 2907.65 446.365  27
   1   8   3 3273.51 538.861   2
   1   8   4 467.448 306.212   2
  -1  -8  -4-142.933 221.528   1
  -1  -8  -4 160.118 230.171   3
  -1  -8  -5 1184.37 372.703   1
   1   8   5 1091.91 376.184   2
  -1  -8  -6 133.483 131.809  17
  -1  -8  -6 116.513 143.615  20
  -1  -8  -6 358.155 142.133  10
  -1  -8  -6 468.571 315.927   1
  -1  -8  -7 2496.15 242.542  17
  -1  -8  -7 2297.13 260.969  20
  -1  -8  -7 2208.72 226.634  10
  -1  -8  -8 229.018 143.166  10
  -1  -8  -8 460.302 179.108  20
  -1  -8  -8 428.461 142.580  17
  -1  -8  -9 198.866 130.152  22
  -1  -8  -9 88.7518 129.816  17
  -1  -8  -9 493.391 173.556  20
  -1  -8  -9 194.485 138.276  10
  -1  -8 -10 386.143 147.393  20
  -1  -8 -10 455.813 132.690  17
  -1  -8 -10 316.024 150.471  10
  -1  -8 -10 635.725 173.317  22
  -1  -8 -11 182.394 140.654  22
  -1  -8 -11 134.190 148.359  20
  -1  -8 -11 323.457 164.717  10
  -1  -8 -12-296.273 144.736  10
  -1  -8 -12-207.700 141.795  20
  -1  -8 -13-28.7806 113.092  22
  -1  -8 -13 215.201 114.092  12
  -1  -8 -13 23.4516 108.324  10
  -1  -8 -13-62.6926 111.234  20
  -1  -8 -14 193.810 94.9684  20
  -1  -8 -14 40.5910 86.3022  12
  -1  -8 -14 176.327 111.264  10
  -1  -8 -15-30.5895 78.7901  10
  -1  -8 -15 87.2348 71.1438  12
  -1  -8 -16 69.1889 61.5602  10
  -1  -9  20 189.425 79.9718  14
  -1  -9  20 228.732 76.5614  11
  -1  -9  19 73.9855 76.5114  14
  -1  -9  19-21.8251 77.3679  11
  -1  -9  18 1174.49 138.457  11
  -1  -9  18 1211.77 149.961  14
  -1  -9  17 553.660 133.371  15
  -1  -9  17 601.966 133.489  14
  -1  -9  17 693.184 127.392  11
  -1  -9  16 1509.04 200.751  15
  -1  -9  16 1261.79 167.419  11
  -1  -9  16 1205.28 162.614  14
  -1  -9  15 1547.55 207.561  15
  -1  -9  15 1394.33 184.321  14
  -1  -9  15 1114.36 165.405  11
  -1  -9  15 1367.34 166.180  19
  -1  -9  14 4270.86 314.989  15
  -1  -9  14 4518.89 296.325  14
  -1  -9  14 4398.44 282.404  19
  -1  -9  14 4015.51 261.187  11
  -1  -9  13 816.178 186.840  15
  -1  -9  13 1126.78 173.959  14
  -1  -9  12 1720.41 202.159  14
  -1  -9  12 1831.63 248.747  15
  -1  -9  11 78.5121 139.425  15
  -1  -9  11 126.590 118.332  14
  -1  -9  10-117.297 143.032  15
  -1  -9  10 174.609 111.019  14
   1   9  -9-85.0020 253.940   6
  -1  -9   9-166.562 279.209  27
  -1  -9   9-193.854 129.745  15
  -1  -9   8 835.049 287.497   3
   1   9  -8 553.426 273.315   6
  -1  -9   8 1006.61 361.308  27
   1   9  -7-4.33350 204.113  28
   1   9  -7 103.562 249.730   6
  -1  -9   7 571.745 317.832  27
  -1  -9   7 262.705 241.633   3
   1   9  -6 7854.14 778.237   6
  -1  -9   6 6316.76 714.086  27
   1   9  -6 6590.44 656.633   2
   1   9  -6 6732.80 686.741  28
  -1  -9   6 6738.92 684.729   3
  -1  -9   5 2869.00 479.426   3
   1   9  -5 3136.88 507.761   6
   1   9  -5 2709.33 426.482   2
  -1  -9   5 3477.16 544.886  27
   1   9  -4 8033.55 718.096   2
  -1  -9   4 7396.13 719.773   3
  -1  -9   4 8621.23 802.661  27
   1   9  -4 8667.24 819.277   6
  -1  -9   3 269.550 267.546   3
  -1  -9   3-55.1266 222.820  27
   1   9  -3 304.901 295.788   6
   1   9  -3 219.937 227.502   2
   1   9  -2 1321.24 381.241   6
  -1  -9   2 1452.05 371.109  27
   1   9  -2 1268.00 346.775   2
  -1  -9   2 993.337 282.752   3
   1   9  -1 5042.67 613.922   2
   1   9  -1 4690.63 627.414   6
  -1  -9   1 4814.30 613.693   3
  -1  -9   1 4687.42 584.715  27
  -1  -9   0 7114.14 724.569   3
  -1  -9   0 7752.32 753.980  27
   1   9   0 7274.47 751.890   2
  -1  -9  -1 3385.66 520.714  27
  -1  -9  -1 3170.29 510.710   3
   1   9   1 3103.13 517.467   2
   1   9   2 6568.92 750.463   2
  -1  -9  -2 7151.08 737.539  27
  -1  -9  -2 6767.96 704.605   3
   1   9   3 5531.55 725.365   2
  -1  -9  -3 5490.03 639.322   3
  -1  -9  -3 6510.24 355.427  17
  -1  -9  -4 3652.30 294.175  20
  -1  -9  -4 3295.09 261.812  10
  -1  -9  -4 3479.50 286.156  17
  -1  -9  -5 1142.81 178.022  10
  -1  -9  -5 1243.81 189.485  17
  -1  -9  -5 956.485 190.737  20
  -1  -9  -6 36.3341 130.400  17
  -1  -9  -6 46.4717 119.198  10
  -1  -9  -6 154.694 171.434  20
  -1  -9  -7 429.376 168.798  20
  -1  -9  -7 1031.42 179.516  17
  -1  -9  -7 608.321 168.865  10
  -1  -9  -8 443.022 170.517  20
  -1  -9  -8 686.842 175.980  17
  -1  -9  -8 706.218 170.163  10
  -1  -9  -9 1150.92 192.553  10
  -1  -9  -9 1075.06 185.475  17
  -1  -9  -9 1164.05 220.733  20
  -1  -9 -10 141.946 126.723  12
  -1  -9 -10 7.67756 119.794  17
  -1  -9 -10-36.1594 121.762  10
  -1  -9 -10-4.45004 137.733  20
  -1  -9 -11 1090.64 185.611  20
  -1  -9 -11 1336.27 189.483  12
  -1  -9 -11 1040.74 167.530  10
  -1  -9 -12 40.6451 106.295  10
  -1  -9 -12 85.8581 108.655  12
  -1  -9 -12-97.3349 111.544  20
  -1  -9 -13 496.663 113.974  12
  -1  -9 -13 357.597 108.007  10
  -1  -9 -13 487.040 115.705  20
  -1  -9 -14 800.259 110.207  10
  -1  -9 -14 534.496 94.5073  12
  -1  -9 -14 630.828 93.4462  20
  -1 -10  20 94.2116 57.1401  14
  -1 -10  19 32.5863 64.0659  11
  -1 -10  19 20.9919 68.2025  14
  -1 -10  18 880.575 112.139  11
  -1 -10  18 1008.04 128.908  14
  -1 -10  17 888.288 142.308  15
  -1 -10  17 1068.23 142.966  14
  -1 -10  17 1090.69 133.149  11
  -1 -10  16 183.266 98.1058  11
  -1 -10  16 373.753 125.041  15
  -1 -10  16 326.711 112.894  14
  -1 -10  15 351.056 125.763  19
  -1 -10  15 365.531 145.904  15
  -1 -10  15 253.560 115.749  14
  -1 -10  14 870.139 175.531  15
  -1 -10  14 781.124 154.961  14
  -1 -10  13 1160.42 197.263  15
  -1 -10  13 1501.71 188.710  14
  -1 -10  12 1538.10 226.323  15
  -1 -10  12 1515.25 182.230  14
  -1 -10  11 82.8195 117.438  14
  -1 -10  11 23.6297 144.834  15
  -1 -10  10 31.3003 143.090  15
  -1 -10  10 195.075 119.013  14
  -1 -10   9 241.196 109.204  14
  -1 -10   9 178.012 124.948  15
  -1 -10   8 55.7703 128.690  15
  -1 -10   7 1.80793 219.505   3
  -1 -10   7 4.36484 125.228  15
  -1 -10   6 15294.3 1202.30  27
  -1 -10   6 15176.2 571.755  15
   1  10  -6 15579.6 1157.80   6
  -1 -10   6 13712.9 1033.06   3
   1  10  -6 13506.1 1014.96  28
   1  10  -5 3961.16 610.304   6
  -1 -10   5 3477.27 554.603   3
  -1 -10   5 4440.35 625.059  27
   1  10  -5 4051.33 553.124   2
  -1 -10   5 4109.91 273.650  15
  -1 -10   4 12192.8 1003.58  27
  -1 -10   4 11510.6 958.249   3
   1  10  -4 13459.8 1070.54   6
   1  10  -4 11453.7 935.320   2
   1  10  -3 10176.4 948.358   6
   1  10  -3 9319.67 847.374   2
  -1 -10   3 8819.87 857.069   3
  -1 -10   3 9593.92 899.237  27
   1  10  -2-108.834 241.981   2
  -1 -10   2-310.639 305.046  27
  -1 -10   2 135.871 268.813   3
   1  10  -2 376.721 303.369   6
   1  10  -1-10.6040 249.597   2
  -1 -10   1 10.6279 285.383  27
  -1 -10   1 114.449 125.349  15
   1  10  -1 227.642 272.567   6
  -1 -10   1 332.224 293.325   3
  -1 -10   0 6960.20 784.173   3
  -1 -10   0 6614.41 347.734  12
   1  10   0 6968.53 781.835   2
  -1 -10   0 7475.21 794.427  27
   1  10   0 6936.47 811.751   6
  -1 -10  -1 1579.82 188.624  12
  -1 -10  -1 1061.15 380.194  27
  -1 -10  -1 1615.69 181.812  10
  -1 -10  -1 1297.63 184.507  20
  -1 -10  -2 2222.29 219.767  12
  -1 -10  -2 2040.75 214.536  20
  -1 -10  -2 1943.26 203.148  10
  -1 -10  -3 1633.21 210.682  12
  -1 -10  -3 1767.20 234.594  17
  -1 -10  -3 1405.92 193.862  20
  -1 -10  -3 1416.73 182.636  10
  -1 -10  -4-170.684 141.627  17
  -1 -10  -4 164.734 121.506  12
  -1 -10  -4 76.1113 149.280  20
  -1 -10  -4 79.9783 123.365  10
  -1 -10  -5 2404.19 257.206  20
  -1 -10  -5 2368.57 248.691  17
  -1 -10  -5 2432.87 255.012  12
  -1 -10  -5 2399.51 231.851  10
  -1 -10  -6 385.895 138.908  10
  -1 -10  -6 757.934 198.804  20
  -1 -10  -6 448.645 144.863  12
  -1 -10  -6 260.006 139.605  17
  -1 -10  -7 238.468 134.420  12
  -1 -10  -7 179.592 137.049  17
  -1 -10  -7 124.818 129.329  10
  -1 -10  -7 74.9340 155.575  20
  -1 -10  -8-69.7042 121.923  10
  -1 -10  -8-119.296 143.294  17
  -1 -10  -8-42.6883 153.898  20
  -1 -10  -8-106.941 123.593  12
  -1 -10  -9-186.817 127.978  12
  -1 -10  -9 77.0639 110.664  10
  -1 -10  -9 177.879 150.010  20
  -1 -10 -10 558.524 129.148  10
  -1 -10 -10 702.179 166.068  12
  -1 -10 -10 390.204 151.648  20
  -1 -10 -11-115.345 103.269  10
  -1 -10 -11 76.7385 113.620  20
  -1 -10 -11-135.153 105.764  12
  -1 -10 -12 457.948 112.211  20
  -1 -10 -12 542.739 110.177  10
  -1 -10 -12 553.055 119.648  12
  -1 -10 -13 615.391 98.5350  10
  -1 -10 -13 451.235 93.4849  12
  -1 -10 -13 348.438 81.7851  20
  -1 -11  19 433.339 83.6064  14
  -1 -11  18 642.308 99.9243  14
  -1 -11  17 613.898 116.860  14
  -1 -11  17 608.130 117.758  15
  -1 -11  16 3291.98 204.786  19
  -1 -11  16 3517.88 236.221  15
  -1 -11  16 2810.92 208.395  14
  -1 -11  15 1878.72 166.573  19
  -1 -11  15 2052.38 201.698  15
  -1 -11  15 2015.18 192.991  14
  -1 -11  14 308.593 116.227  14
  -1 -11  14 221.247 128.689  15
  -1 -11  13 300.320 128.448  14
  -1 -11  13 213.766 144.756  15
  -1 -11  12-66.5722 139.943  15
  -1 -11  12-67.7246 103.390  14
  -1 -11  11 449.127 159.300  15
  -1 -11  11 684.619 156.222  14
  -1 -11  10 167.348 101.646  14
  -1 -11  10 146.270 154.319  15
  -1 -11   9 1562.02 221.807  15
  -1 -11   8 3706.86 300.013  15
  -1 -11   7 507.177 158.161  15
  -1 -11   6 201.364 129.540  15
   1  11  -6 121.192 119.676  18
  -1 -11   5 4826.26 312.322  15
  -1 -11   4 616.046 161.622  15
  -1 -11   3 1143.65 175.805  15
  -1 -11   2 8469.89 408.717  15
  -1 -11   1 250.846 129.048  15
  -1 -11   1 357.750 122.115  12
  -1 -11   0 4882.50 304.376  20
  -1 -11   0 5129.20 328.449  15
  -1 -11   0 4470.23 289.080  12
  -1 -11  -1 21454.3 736.270  15
  -1 -11  -1 21328.8 704.408  20
  -1 -11  -1 21064.0 708.586  12
  -1 -11  -1 21070.4 669.333  10
  -1 -11  -2 23953.4 767.819  20
  -1 -11  -2 22421.5 716.485  10
  -1 -11  -2 22944.9 761.824  12
  -1 -11  -3 11408.1 474.641  10
  -1 -11  -3 11671.9 516.363  12
  -1 -11  -3 11792.9 512.564  20
  -1 -11  -4 5615.34 349.855  12
  -1 -11  -4 5312.45 347.639  20
  -1 -11  -4 5004.39 308.164  10
  -1 -11  -5 101.686 126.227  12
  -1 -11  -5 159.615 139.039  20
  -1 -11  -5 123.066 124.161  10
  -1 -11  -6 31.9833 147.942  20
  -1 -11  -6 304.393 132.109  12
  -1 -11  -6 83.6057 123.934  10
  -1 -11  -7 8.88904 139.938  20
  -1 -11  -7-271.086 127.015  12
  -1 -11  -7 80.9621 103.361  10
  -1 -11  -8 2024.90 222.829  12
  -1 -11  -8 2308.44 203.385  10
  -1 -11  -8 2275.10 235.646  20
  -1 -11  -9 423.639 132.608  12
  -1 -11  -9 645.048 162.795  20
  -1 -11  -9 389.551 108.178  10
  -1 -11 -10-153.642 121.261  20
  -1 -11 -10 85.9967 93.7174  12
  -1 -11 -10-47.2197 84.5316  10
  -1 -11 -11 474.131 98.5740  10
  -1 -11 -11 603.864 112.023  12
  -1 -11 -11 524.214 118.761  20
  -1 -11 -12 48.9188 71.7134  20
  -1 -11 -12 170.275 74.3223  12
  -1 -12  18 84.3561 63.5629  14
  -1 -12  17 143.956 76.5402  15
  -1 -12  17 184.608 77.8365  14
  -1 -12  16-10.6490 75.9045  19
  -1 -12  16 65.1066 84.4651  14
  -1 -12  16-52.1695 93.7202  15
  -1 -12  15 89.8780 85.8158  19
  -1 -12  15 65.1170 99.0801  15
  -1 -12  15 108.455 99.1776  14
  -1 -12  14 536.125 120.087  19
  -1 -12  14 460.528 129.126  15
  -1 -12  14 459.814 124.077  14
  -1 -12  13 32.1986 93.9942  14
  -1 -12  13 134.528 123.802  15
  -1 -12  12 17.9119 118.738  15
  -1 -12  12 60.6471 104.673  14
  -1 -12  11 407.110 148.929  15
  -1 -12  11 507.994 122.008  14
  -1 -12  10 1162.17 190.885  15
  -1 -12   9 2324.81 246.721  15
  -1 -12   8 630.086 162.576  15
  -1 -12   7 2049.48 231.531  15
   1  12  -6 140.799 127.169  18
  -1 -12   6 7.55970 120.480  15
  -1 -12   5 225.576 129.246  15
  -1 -12   4 283.162 138.227  15
  -1 -12   3 5166.81 331.377  15
  -1 -12   2 415.175 159.155  15
  -1 -12   1 1914.05 193.465  12
  -1 -12   1 2068.25 216.809  15
  -1 -12   0 2140.18 228.774  15
  -1 -12   0 2000.69 202.157  12
  -1 -12   0 2192.29 217.205  20
  -1 -12  -1 237.553 153.758  20
  -1 -12  -1-9.37369 115.014  12
  -1 -12  -1 275.177 138.744  15
  -1 -12  -2 1816.94 203.728  12
  -1 -12  -2 2144.99 233.657  15
  -1 -12  -2 1828.10 214.305  20
  -1 -12  -3 1623.64 206.291  20
  -1 -12  -3 1594.16 198.159  12
  -1 -12  -3 1740.42 206.004  15
  -1 -12  -4 992.014 163.784  12
  -1 -12  -4 849.541 157.816  15
  -1 -12  -4 895.955 178.140  20
  -1 -12  -4 1206.59 158.679  10
  -1 -12  -5 32.9817 107.271  10
  -1 -12  -5 418.206 138.658  12
  -1 -12  -5 152.677 140.380  20
  -1 -12  -5 134.732 111.535  15
  -1 -12  -6 38.2455 98.6647  10
  -1 -12  -6-50.9128 127.703  20
  -1 -12  -6 103.303 114.890  12
  -1 -12  -6-20.9024 103.669  15
  -1 -12  -7 35.8784 93.9640  10
  -1 -12  -7-137.485 109.243  15
  -1 -12  -7 122.033 108.601  12
  -1 -12  -7 130.860 129.651  20
  -1 -12  -8-37.7288 110.254  20
  -1 -12  -8-45.4506 84.8200  15
  -1 -12  -8 135.195 95.9842  12
  -1 -12  -8-21.8692 80.0228  10
  -1 -12  -9 1462.38 155.809  12
  -1 -12  -9 1449.13 165.436  20
  -1 -12  -9 1208.68 122.101  10
  -1 -12 -10 411.457 102.776  20
  -1 -12 -10 495.074 96.8887  12
  -1 -13  17 846.214 87.7791  14
  -1 -13  16-153.736 70.2494  14
  -1 -13  16-9.57388 61.5199  19
  -1 -13  16-108.814 65.9514  15
  -1 -13  15-12.5138 81.3848  15
  -1 -13  15-5.23604 78.3844  19
  -1 -13  15-93.4373 70.8056  14
  -1 -13  14 117.545 88.1783  19
  -1 -13  14 107.718 73.8195  14
  -1 -13  14 11.3672 91.0803  15
  -1 -13  13 35.2067 107.279  15
  -1 -13  13 139.487 84.6685  14
  -1 -13  12 812.838 154.339  15
  -1 -13  12 875.413 130.883  14
  -1 -13  11 103.154 119.262  15
  -1 -13  10 225.278 134.552  15
  -1 -13   9 471.656 150.410  15
  -1 -13   8 51.9531 121.573  15
  -1 -13   7 175.413 133.985  15
  -1 -13   6-19.4899 122.099  15
   1  13  -6-106.624 120.474  18
   1  13  -5 26.6297 109.895  18
  -1 -13   5 147.407 122.617  15
  -1 -13   4 5389.65 339.236  15
  -1 -13   3 10761.5 479.167  15
  -1 -13   2 1375.42 189.573  15
  -1 -13   1 365.231 153.317  15
  -1 -13   0 436.107 121.011  12
  -1 -13   0 396.404 124.433  15
  -1 -13  -1 1079.79 152.193  12
  -1 -13  -1 1333.47 164.877  20
  -1 -13  -1 1424.05 188.097  15
  -1 -13  -2 234.786 131.241  15
  -1 -13  -2-0.43530 117.159  20
  -1 -13  -2-25.4550 98.2889  12
  -1 -13  -3 3599.78 273.733  15
  -1 -13  -3 3199.56 245.209  20
  -1 -13  -3 3447.39 250.149  12
  -1 -13  -4 2873.21 238.054  20
  -1 -13  -4 3291.19 246.889  15
  -1 -13  -4 2874.81 228.893  12
  -1 -13  -5 1817.18 180.113  12
  -1 -13  -5 1439.89 181.871  20
  -1 -13  -5 1556.95 174.004  15
  -1 -13  -6 221.111 101.269  12
  -1 -13  -6 388.955 107.047  15
  -1 -13  -7 486.390 104.380  15
  -1 -13  -7 233.984 121.809  20
  -1 -13  -7 239.037 90.3867  12
  -1 -13  -8 5.53575 72.9141  12
  -1 -13  -8 302.570 101.376  20
  -1 -13  -9 309.362 78.0748  12
  -1 -13  -9 154.224 78.9508  20
  -1 -14  15 590.192 83.7086  19
  -1 -14  15 543.191 82.8760  15
  -1 -14  14 66.4105 70.4457  15
  -1 -14  14 261.593 79.8160  19
  -1 -14  13 968.162 115.367  19
  -1 -14  13 527.898 116.906  15
  -1 -14  12 594.875 124.323  15
  -1 -14  11 45.0950 99.0089  15
  -1 -14  10 1161.61 158.164  15
  -1 -14  10 1009.26 130.540  25
  -1 -14   9 431.119 130.088  15
  -1 -14   8 2846.71 236.677  15
  -1 -14   7 1300.14 182.455  15
  -1 -14   6 9879.01 444.340  15
   1  14  -6 10632.1 412.595  18
  -1 -14   5 1181.19 182.395  15
   1  14  -5 1078.56 149.224  18
  -1 -14   4-39.2288 120.349  15
   1  14  -4 191.972 114.798  18
  -1 -14   3 350.533 133.243  15
  -1 -14   2-214.704 122.483  15
  -1 -14   1 1962.28 209.623  15
  -1 -14   0 469.758 134.719  15
  -1 -14  -1 139.115 104.072  15
  -1 -14  -1 221.166 88.5957  12
  -1 -14  -1 324.217 113.800  25
  -1 -14  -2 506.386 111.101  25
  -1 -14  -2 488.538 101.047  12
  -1 -14  -2 536.688 130.869  15
  -1 -14  -2 499.954 115.815  20
  -1 -14  -3 1645.13 154.939  12
  -1 -14  -3 1846.76 181.515  15
  -1 -14  -3 1417.30 156.831  20
  -1 -14  -4 1118.08 131.053  12
  -1 -14  -4 1106.34 137.732  15
  -1 -14  -4 1084.67 137.876  20
  -1 -14  -5-46.9607 74.3362  12
  -1 -14  -5 55.5546 78.5315  15
  -1 -14  -5 45.6068 90.1844  20
  -1 -14  -6 176.358 75.4653  12
  -1 -14  -6 29.0002 81.1640  20
  -1 -14  -6-9.51517 64.9497  15
  -1 -14  -7 103.186 73.9078  20
  -1 -15  13 228.721 69.0230  19
  -1 -15  13 341.723 80.5137  15
  -1 -15  12 102.304 79.0792  15
  -1 -15  12 142.530 72.2622  19
  -1 -15  11 124.541 86.0503  15
  -1 -15  10 213.384 83.0184  25
  -1 -15  10 378.167 105.018  15
  -1 -15   9 992.027 136.231  15
  -1 -15   9 1190.11 128.620  25
  -1 -15   8 825.566 133.176  15
  -1 -15   8 1231.53 137.500  25
  -1 -15   7 544.184 115.404  25
  -1 -15   7 252.746 106.715  15
  -1 -15   6 563.155 119.927  15
  -1 -15   6 327.396 108.403  25
   1  15  -5 369.193 102.735  18
  -1 -15   5 227.765 105.303  15
   1  15  -4 910.963 127.583  18
  -1 -15   4 905.522 141.238  15
  -1 -15   3-53.4344 111.528  25
   1  15  -3 81.6001 84.0166  18
  -1 -15   3-39.1297 102.668  15
  -1 -15   2 120.013 98.5175  25
   1  15  -2 10.7033 84.7769  18
  -1 -15   2-4.10917 93.3547  15
   1  15  -1 245.704 95.4320  18
  -1 -15   1 304.728 108.405  25
  -1 -15   0 401.611 118.625  15
  -1 -15   0 151.473 89.4542  25
  -1 -15  -1 22.3390 79.4075  25
  -1 -15  -1 153.061 91.6767  15
  -1 -15  -2 2550.39 180.520  15
  -1 -15  -3 3206.52 185.640  15
  -1 -16  10 2716.29 147.168  19
  -1 -16  10 2327.93 144.917  15
  -1 -16   9 500.511 79.9542  25
  -1 -16   9 314.585 81.2435  15
  -1 -16   9 572.033 85.1540  19
  -1 -16   8 1332.33 115.516  25
  -1 -16   8 1278.53 124.400  15
  -1 -16   7 727.644 106.200  15
  -1 -16   7 694.816 100.188  25
  -1 -16   6 2563.19 165.631  25
  -1 -16   6 2721.73 175.270  15
  -1 -16   5 975.018 118.086  25
  -1 -16   5 1169.01 131.465  15
  -1 -16   4 906.197 115.380  25
  -1 -16   4 1027.25 120.474  15
  -1 -16   3 353.064 87.1840  25
  -1 -16   3 545.639 105.084  15
  -1 -16   2-125.872 78.8829  15
  -1 -16   2 9.84751 74.8814  25
  -1 -16   1 55.5356 70.0018  25
  -1 -16   1 26.4547 70.0531  15
  -1 -16   0 1167.27 113.035  15
  -2  17   1 330.818 71.1289  18
  -2  17   0 232.521 76.3457  18
   2 -17   0 98.0678 65.8709  15
   2 -17   1 1148.50 108.222  15
  -2  17  -1 1346.87 120.518  18
  -2  17  -2 849.446 103.246  18
   2 -17   2 721.395 92.2739  15
   2 -17   3 228.692 69.3744  15
  -2  17  -3 334.041 90.7177  18
   2 -17   4 778.603 93.8354  15
  -2  17  -4 1230.18 123.962  18
  -2  17  -5 184.031 84.9869  18
  -2  17  -6 31.6322 69.5166  18
  -2  17  -7 274.203 78.6163  18
  -2  17  -8 308.309 78.8902  18
  -2  16   5 675.010 81.5789  18
  -2  16   4 28.8053 63.4927  18
   2 -16  -4-35.8819 67.0100  15
   2 -16  -3 584.990 103.588  15
  -2  16   3 766.025 106.512  18
  -2  16   2 229.563 94.4841  18
   2 -16  -2 125.988 83.0909  15
  -2  16   1 424.866 108.175  18
   2 -16  -1 318.319 98.3620  15
   2 -16   0 820.939 123.770  15
  -2  16   0 696.541 121.421  18
  -2  16  -1 154.453 109.429  18
   2 -16   1 164.817 94.1994  15
  -2  16  -2-76.8799 92.3410  18
   2 -16   2-166.404 86.7892  15
   2 -16   3 1366.80 143.246  15
  -2  16  -3 1291.58 154.012  18
  -2  16  -4 96.9986 99.2785  18
   2 -16   4-130.730 93.5539  15
  -2  16  -5 46.9456 91.4467  18
   2 -16   5 85.1072 77.2954  15
  -2  16  -6 196.689 101.977  18
  -2  16  -7 359.713 109.371  18
  -2  16  -8 683.527 116.001  18
  -2  16  -9 850.641 119.892  18
  -2  16 -10 2120.41 159.706  18
  -2  16 -11 6171.57 258.677  18
  -2  16 -12 5615.28 229.129  18
   2 -15  -7 375.950 95.1111  22
   2 -15  -7 330.922 84.7580  20
   2 -15  -7 266.874 84.6812  15
   2 -15  -6-64.8439 77.5444  20
   2 -15  -6 51.1073 79.7457  15
   2 -15  -6-64.9327 86.1395  22
   2 -15  -5 202.693 93.5993  15
   2 -15  -5 89.5127 86.4613  22
   2 -15  -4 643.009 130.608  22
   2 -15  -4 544.695 116.635  15
   2 -15  -3 203.835 106.137  15
   2 -15  -3 549.736 135.156  22
   2 -15  -2 1009.98 162.103  22
   2 -15  -2 888.792 146.125  15
   2 -15  -1 530.138 146.775  22
   2 -15  -1 222.773 107.196  15
   2 -15   0 125.870 123.507  22
   2 -15   0 100.016 102.838  15
  -2  15  -1 7630.91 374.051  18
   2 -15   1 6638.83 334.232  15
  -2  15  -2 5180.57 306.594  18
   2 -15   2 4873.23 286.443  15
   2 -15   3 70.2328 107.688  15
  -2  15  -3 133.914 112.157  18
  -2  15  -4 1.48194 114.906  18
   2 -15   4 64.4097 100.795  15
  -2  15  -5 387.953 126.554  18
   2 -15   5 244.515 100.019  15
  -2  15  -6 176.242 118.802  18
   2 -15   6 8.27883 91.1727  15
  -2  15  -7 894.922 153.884  18
  -2  15  -8 811.088 147.082  18
   2 -15   8 719.948 113.237  14
  -2  15  -9 1540.51 174.917  18
   2 -15   9 1557.29 145.058  14
   2 -15  10 2358.37 170.781  14
  -2  15 -10 2511.19 201.398  18
  -2  15 -11 11832.5 430.073  18
   2 -15  11 10897.2 385.277  14
   2 -15  12-5.47345 72.1050  14
  -2  15 -12-77.3011 86.9084  18
  -2  15 -13 259.066 93.7302  18
   2 -15  13 34.0041 66.2322  14
  -2  15 -14 79.5614 69.8515  18
   2 -15  14 117.213 64.0213  14
   2 -14  -9-26.3455 78.5747  22
   2 -14  -9 108.470 71.8427  15
   2 -14  -9 57.4218 77.8923  20
   2 -14  -8 231.338 104.004  22
   2 -14  -8 215.386 96.4516  20
   2 -14  -7 869.744 149.759  22
   2 -14  -7 629.155 122.794  20
   2 -14  -6-13.2302 114.761  22
   2 -14  -6-65.8938 108.829  20
   2 -14  -5 63.6493 99.2960  20
   2 -14  -5-5.70543 111.592  22
   2 -14  -4-55.5998 107.400  20
   2 -14  -4 75.5948 120.061  22
   2 -14  -3 263.113 139.054  22
   2 -14  -2 1854.43 219.111  22
   2 -14  -2 1527.16 187.286  15
   2 -14  -1 41.6287 109.230  15
   2 -14  -1 292.283 136.063  22
   2 -14   0 2290.48 227.270  15
   2 -14   0 2575.79 260.749  22
   2 -14   1-193.124 146.240  22
   2 -14   1-164.841 119.210  15
   2 -14   2 132.523 114.593  15
   2 -14   2 49.4018 128.709  22
  -2  14  -3 424.394 134.027  18
   2 -14   3 302.452 127.142  15
   2 -14   4 578.684 144.077  15
  -2  14  -4 656.609 150.171  18
  -2  14  -5 1888.99 208.319  18
   2 -14   5 1565.22 189.471  15
   2 -14   6 187.405 111.199  15
   2 -14   6 87.6016 104.127  14
  -2  14  -6 293.581 131.151  18
   2 -14   7 1032.35 151.281  14
  -2  14  -7 820.463 160.997  18
   2 -14   8 6131.14 320.075  14
  -2  14  -8 7119.99 375.283  18
   2 -14   9 190.365 101.826  14
  -2  14  -9 397.685 132.601  18
   2 -14  10 572.696 125.575  14
  -2  14 -10 573.230 145.345  18
  -2  14 -11 168.581 115.116  18
   2 -14  11 217.024 109.629  14
   2 -14  12 76.1137 89.6375  14
  -2  14 -12 41.5940 98.7637  18
  -2  14 -13 3996.10 245.162  18
   2 -14  13 3697.31 215.658  14
  -2  14 -14 857.958 124.504  18
   2 -14  14 880.418 114.720  14
  -2  14 -15 877.787 121.835  18
   2 -14  15 1107.84 117.002  14
   2 -14  16 1708.10 117.700  14
   2 -13 -11 597.631 101.385  20
   2 -13 -11 519.570 85.4830  12
   2 -13 -11 532.687 103.083  22
   2 -13 -10-58.6430 93.1532  22
   2 -13 -10 41.3509 91.5725  20
   2 -13 -10-132.496 79.4696  12
   2 -13  -9 116.235 111.778  20
   2 -13  -9 39.7352 76.2729  12
   2 -13  -9 62.1247 107.267  22
   2 -13  -8 33.1482 116.913  20
   2 -13  -8 184.937 98.1844  12
   2 -13  -8 45.7465 104.475  22
   2 -13  -7 1229.91 178.661  20
   2 -13  -7 1375.99 160.416  12
   2 -13  -7 1421.54 198.462  22
   2 -13  -6 459.698 146.862  22
   2 -13  -6 476.107 143.783  20
   2 -13  -5 503.144 161.936  22
   2 -13  -5 538.170 154.076  20
   2 -13  -4 1765.46 204.164  20
   2 -13  -4 1716.31 231.174  22
   2 -13  -3 2245.42 215.777  20
   2 -13  -3 2726.99 271.061  22
   2 -13  -2 439.000 164.916  22
   2 -13  -1 2227.71 258.077  22
   2 -13   0 12361.2 568.070  22
   2 -13   0 11166.6 478.606  15
   2 -13   1 3549.24 305.946  22
   2 -13   1 2957.63 250.240  15
   2 -13   2 474.495 144.258  15
   2 -13   2 590.944 179.262  22
   2 -13   3 3147.09 254.303  15
   2 -13   3 3664.52 310.852  22
  -2  13  -4 1648.43 200.112  18
   2 -13   4 1435.49 182.702  15
   2 -13   5 16930.3 604.430  15
   2 -13   5 17906.9 606.115  14
  -2  13  -5 18055.0 651.383  18
  -2  13  -6 780.272 168.236  18
   2 -13   6 640.536 136.804  15
   2 -13   6 737.322 147.717  14
   2 -13   7 6592.15 348.110  14
  -2  13  -7 6886.34 378.917  18
   2 -13   8 2354.53 223.306  14
  -2  13  -8 2477.93 240.454  18
  -2  13  -9 206.712 147.379  18
   2 -13   9 99.6990 110.556  14
  -2  13 -10 1357.84 190.424  18
   2 -13  10 1166.15 164.050  14
  -2  13 -11 6103.65 353.596  18
   2 -13  11 6116.66 331.623  14
   2 -13  12 3496.30 240.908  14
  -2  13 -12 3781.77 268.433  18
  -2  13 -13 116.933 104.966  18
   2 -13  13-11.2616 102.741  14
  -2  13 -14-3.54911 105.096  18
   2 -13  14-21.9951 85.8162  14
  -2  13 -15 52.9634 93.0320  18
   2 -13  15 201.083 92.8137  14
  -2  13 -16 84.9968 85.3793  18
   2 -13  16 124.492 82.8246  14
   2 -13  17 936.616 94.6794  14
   2 -12 -13 616.656 100.097  22
   2 -12 -13 733.513 94.3862  20
   2 -12 -13 492.303 81.1576  12
   2 -12 -12-3.03722 91.5669  20
   2 -12 -12-100.392 76.3593  12
   2 -12 -12 73.0565 90.5169  22
   2 -12 -11 599.753 116.464  12
   2 -12 -11 506.986 122.865  20
   2 -12 -11 428.993 120.771  22
   2 -12 -10 179.167 115.958  20
   2 -12 -10 195.000 125.478  22
   2 -12  -9 21.1822 127.652  20
   2 -12  -9 9.59089 115.746  22
   2 -12  -8-43.5288 121.250  22
   2 -12  -8 188.395 150.380  20
   2 -12  -7 73.7645 128.340  22
   2 -12  -7 89.8190 145.147  20
   2 -12  -6 766.670 176.627  22
   2 -12  -6 782.450 182.596  20
   2 -12  -5 6689.40 429.176  22
   2 -12  -5 5366.05 343.733  20
   2 -12  -4 58.7113 131.340  22
   2 -12  -4-155.934 151.513  20
   2 -12  -3 12671.6 593.256  22
   2 -12  -3 11539.5 489.580  20
   2 -12  -2 1418.28 224.021  22
   2 -12  -1 142.871 160.296  22
   2 -12   0 2812.07 279.804  22
   2 -12   1 161.421 145.587  22
   2 -12   2 186.398 131.664  15
   2 -12   2 126.840 133.724  22
   2 -12   3 4704.86 297.582  15
   2 -12   3 5737.96 384.664  22
  -2  12  -4 7419.08 388.940  18
   2 -12   4 7665.80 446.594  22
   2 -12   4 6638.02 358.674  15
   2 -12   4 7157.35 359.914  14
  -2  12  -5 5083.37 326.333  18
   2 -12   5 4828.49 306.053  15
   2 -12   5 4891.67 304.411  14
  -2  12  -6 124.565 123.249  18
   2 -12   6 312.214 128.655  14
  -2  12  -7 3988.56 288.371  18
   2 -12   7 3941.97 276.587  14
  -2  12  -8 969.626 172.287  18
   2 -12   8 1178.66 177.069  14
   2 -12   9 858.865 168.158  14
  -2  12  -9 882.373 176.031  18
   2 -12  10 3603.60 273.720  14
  -2  12 -10 3787.63 293.277  18
  -2  12 -11 93.1560 122.188  18
   2 -12  11 118.327 120.677  14
   2 -12  12 10337.7 416.230  11
  -2  12 -12 11407.8 498.728  18
   2 -12  12 10927.1 462.643  14
   2 -12  13 3950.07 246.724  11
  -2  12 -13 4239.75 294.863  18
   2 -12  13 4126.23 274.019  14
   2 -12  14 3257.01 210.774  11
  -2  12 -14 3171.27 250.875  18
   2 -12  14 3056.94 227.342  14
   2 -12  15-18.4993 79.4483  11
  -2  12 -15 139.094 108.525  18
   2 -12  15-103.774 95.8167  14
   2 -12  16 1783.75 145.305  11
  -2  12 -16 1738.36 175.641  18
   2 -12  16 2064.76 164.913  14
  -2  12 -17 784.256 120.589  18
   2 -12  17 862.213 96.7843  11
   2 -12  17 864.348 106.994  14
   2 -12  18 115.624 64.1174  14
   2 -11 -14 111.210 77.7167  20
   2 -11 -14 149.596 78.8998  22
   2 -11 -14 145.216 70.4309  12
   2 -11 -13-0.84947 91.9150  20
   2 -11 -13 105.647 99.1163  22
   2 -11 -12 889.468 154.650  20
   2 -11 -12 555.555 143.752  22
   2 -11 -11 74.1266 133.148  22
   2 -11 -11 13.1545 125.607  20
   2 -11 -10 1123.98 194.839  22
   2 -11 -10 1123.11 189.296  20
   2 -11  -9 1995.48 256.701  22
   2 -11  -9 1679.98 226.434  20
   2 -11  -8 21.0981 144.024  22
   2 -11  -8 191.179 156.774  20
   2 -11  -7 5.52366 133.430  22
   2 -11  -7 17.7422 149.670  20
   2 -11  -6 1656.23 236.662  22
   2 -11  -6 1292.91 203.835  20
   2 -11  -5 870.960 192.648  20
   2 -11  -5 797.230 193.015  22
   2 -11  -4 9256.13 447.467  20
   2 -11  -4 9886.00 528.677  22
   2 -11  -3 12533.4 504.576  20
   2 -11  -3 13870.0 613.033  22
   2 -11  -2 2230.69 268.010  22
   2 -11  -1 1139.89 207.071  22
   2 -11   0 10723.1 515.754  22
   2 -11   1-34.1773 127.921  22
  -2  11  -1 33.9472 126.444  13
   2 -11   1-40.6645 235.943  27
   2 -11   2 4449.91 648.082  27
  -2  11  -2 4609.67 657.086   2
   2 -11   2 5177.93 362.561  22
  -2  11  -3 6716.58 781.512   2
   2 -11   3 5356.97 720.094  27
   2 -11   3 5746.40 326.247  15
   2 -11   3 5697.21 313.387  14
   2 -11   3 7064.40 407.384  22
   2 -11   4 5715.93 322.375  15
   2 -11   4 6077.92 323.923  14
   2 -11   4 6036.46 744.271  27
   2 -11   4 6180.92 413.740  22
  -2  11  -5 26.4081 114.317  18
   2 -11   5-23.7782 114.872  14
  -2  11  -6 203.112 146.712  18
   2 -11   6 21.0245 142.183  14
  -2  11  -7 5783.15 341.551  18
   2 -11   7 5357.08 319.473  14
  -2  11  -8 339.779 138.946  18
   2 -11   8 357.532 146.965  14
  -2  11  -9 1117.19 185.133  18
   2 -11   9 1214.68 188.538  14
   2 -11  10 654.249 162.936  14
  -2  11 -10 686.564 159.120  18
  -2  11 -11 6914.36 392.254  18
   2 -11  11 7012.98 382.349  14
  -2  11 -12 3171.56 272.976  18
   2 -11  12 3405.99 273.300  14
  -2  11 -13 753.562 160.451  18
   2 -11  13 821.837 163.262  14
   2 -11  14 1941.29 190.488  11
  -2  11 -14 2109.20 222.329  18
   2 -11  14 2112.08 203.623  14
   2 -11  15 120.427 96.7193  11
  -2  11 -15 166.744 117.874  18
   2 -11  15 240.440 123.566  14
   2 -11  16 512.610 112.203  11
   2 -11  16 664.871 128.371  14
   2 -11  17 907.296 119.191  14
  -2  11 -17 628.321 134.390  18
   2 -11  17 758.693 112.131  11
   2 -11  18 767.494 100.343  14
   2 -11  18 573.744 92.2512  11
  -2  11 -18 511.320 105.083  18
   2 -10 -15 287.232 85.5462  20
   2 -10 -15 144.781 94.4945  22
   2 -10 -14 520.721 119.119  20
   2 -10 -14 599.284 137.851  22
   2 -10 -13 149.946 109.970  20
   2 -10 -13 384.920 145.072  22
   2 -10 -12 952.411 163.571  20
   2 -10 -12 301.212 142.526  22
   2 -10 -11-5.61403 135.660  22
   2 -10 -11 20.4066 143.066  20
   2 -10 -10 2167.39 243.777  20
   2 -10 -10 2387.56 275.326  22
   2 -10  -9 2989.07 286.959  20
   2 -10  -9 2660.03 293.297  22
   2 -10  -8-40.2600 158.536  20
   2 -10  -8 85.1119 152.670  22
   2 -10  -7-71.1439 156.833  22
   2 -10  -7 80.9831 174.541  20
   2 -10  -6 541.244 181.089  22
   2 -10  -6 330.220 152.095  20
   2 -10  -5 8968.93 441.660  20
   2 -10  -5 10301.1 548.210  22
   2 -10  -4 922.376 180.454  20
   2 -10  -4 1091.30 186.792  22
  -2  10   3 8199.84 873.143   2
   2 -10  -3 8788.91 456.718  22
   2 -10  -3 8434.20 869.947  27
  -2  10   2 2863.34 499.962   2
   2 -10  -2 2828.91 532.712  27
  -2  10   1 11426.4 971.725   2
   2 -10  -1 9228.43 861.640  27
  -2  10   0 7237.05 711.766   6
  -2  10   0 6819.68 738.354   2
   2 -10   0 6487.34 730.551  27
  -2  10  -1 5824.66 682.620   2
   2 -10   1 5071.61 637.902  27
  -2  10  -1 5500.26 603.695   6
   2 -10   2 1444.24 395.473  27
  -2  10  -2 1637.31 403.114   2
  -2  10  -2 1414.49 328.190   6
   2 -10   3 7139.28 737.118  27
  -2  10  -3 8303.38 800.808   2
  -2  10  -4 35.9784 208.770   2
   2 -10   4 58.3728 271.849  27
  -2  10  -5 358.522 263.050   2
   2 -10   5 228.580 213.225  27
   2 -10   5 200.477 211.655   4
   2 -10   6 171.281 213.131   4
   2 -10   6-114.413 220.191  27
   2 -10   7 475.858 252.139   4
   2 -10   7 859.859 345.911  27
   2 -10   7 971.219 168.257  14
  -2  10  -7 1217.03 171.180  18
   2 -10   8 1080.00 169.456  14
  -2  10  -8 1236.65 171.587  18
  -2  10  -9 4011.37 294.146  18
   2 -10   9 3552.27 268.440  14
  -2  10 -10 278.975 148.143  18
   2 -10  10 251.200 134.129  14
   2 -10  11 944.708 177.377  14
  -2  10 -11 924.558 174.005  18
   2 -10  12 1940.18 218.407  14
  -2  10 -12 2162.68 238.287  18
   2 -10  13 8600.36 431.157  14
  -2  10 -13 9586.78 471.553  18
   2 -10  14 6306.77 349.692  11
  -2  10 -14 6404.44 386.098  18
   2 -10  14 7184.36 374.709  14
   2 -10  15 512.480 127.403  11
  -2  10 -15 505.340 157.389  18
   2 -10  15 487.970 137.738  14
   2 -10  16 1310.35 159.979  11
   2 -10  16 1575.38 182.803  14
  -2  10 -16 1128.90 182.792  18
  -2  10 -17 2294.60 217.529  18
   2 -10  17 2652.98 194.576  11
   2 -10  18 210.331 79.0899  14
  -2  10 -18 184.470 99.3958  18
   2 -10  18 330.326 95.2919  11
   2 -10  19 738.323 94.6005  11
  -2  10 -19 471.149 90.8341  18
   2  -9 -16 262.059 105.237  22
   2  -9 -16 141.384 76.7011  20
   2  -9 -15 1133.63 166.368  22
   2  -9 -15 1098.43 135.486  20
   2  -9 -14 403.641 127.196  20
   2  -9 -14 263.909 142.763  22
   2  -9 -13-92.5398 143.471  22
   2  -9 -13 30.7792 133.917  20
   2  -9 -12 386.061 177.110  22
   2  -9 -12 411.155 169.306  20
   2  -9 -11 426.158 171.327  20
   2  -9 -11 313.259 168.781  22
   2  -9 -10 726.895 179.435  22
   2  -9 -10 892.018 205.247  20
   2  -9  -9 13272.5 571.988  20
   2  -9  -9 12836.5 639.610  22
   2  -9  -8 203.731 157.510  22
   2  -9  -8 69.8732 181.237  20
   2  -9  -7 1563.88 231.996  22
   2  -9  -7 2272.74 255.964  20
  -2   9   6 13291.1 1140.95   2
   2  -9  -6 12713.4 537.277  20
   2  -9  -6 14559.7 638.719  22
   2  -9  -6 12817.1 1134.53  27
  -2   9   5 4569.02 652.189   2
   2  -9  -5 4500.51 670.607  27
   2  -9  -4-42.5401 263.472  27
  -2   9   4-99.0929 223.335   2
   2  -9  -3 2520.79 441.463  27
  -2   9   3 2637.41 463.599   2
   2  -9  -2 12951.8 994.585  27
  -2   9   2 13748.6 1041.12   2
  -2   9   1 11662.5 922.739   2
   2  -9  -1 10206.2 844.484  27
   2  -9   0 11464.0 907.801  29
  -2   9   0 11306.5 899.571   2
   2  -9   0 11153.8 867.788  27
  -2   9  -1 35123.2 1624.20   2
  -2   9  -1 35260.6 1504.66   6
   2  -9   1 33370.6 1557.50  27
  -2   9  -2 1079.61 275.720   6
   2  -9   2 1147.35 323.670  27
  -2   9  -2 1171.11 325.962   2
  -2   9  -3 15297.6 1027.20   2
  -2   9  -3 14139.3 879.764   6
   2  -9   3 14865.3 896.328   4
   2  -9   3 14207.0 968.758  27
   2  -9   4 8497.65 686.512   4
   2  -9   4 7559.67 730.088  27
  -2   9  -4 7968.76 746.151   2
  -2   9  -4 7608.50 636.721   6
   2  -9   5 120.901 194.766   4
  -2   9  -5-59.7724 210.975   2
   2  -9   5-6.36551 194.944  27
   2  -9   6 14153.3 953.351   4
   2  -9   6 12956.9 965.211  27
   2  -9   7 4251.97 554.495   4
   2  -9   7 4232.00 580.688  27
   2  -9   8 22913.0 1318.57   4
   2  -9   9 13292.2 1031.02   4
  -2   9  -9 14665.0 548.806  18
   2  -9   9 13333.8 511.795  14
  -2   9 -10 3636.22 276.177  18
   2  -9  10 3399.38 257.991  14
  -2   9 -11 451.593 154.686  18
   2  -9  11 146.350 147.577  14
   2  -9  12 42872.6 1149.24  14
  -2   9 -12 42299.7 1186.39  18
   2  -9  13 8061.14 419.376  14
  -2   9 -13 8094.26 439.754  18
  -2   9 -14 483.336 166.665  18
   2  -9  14 63.3485 126.774  14
  -2   9 -15 1779.29 227.158  18
   2  -9  15 1878.12 209.101  11
   2  -9  15 2036.26 211.051  14
   2  -9  16 3260.59 246.334  11
  -2   9 -16 2844.55 253.994  18
   2  -9  16 3583.20 257.036  14
   2  -9  17 885.715 144.138  11
   2  -9  17 1006.08 148.425  14
  -2   9 -17 658.388 149.627  18
   2  -9  18-186.671 99.3022  11
  -2   9 -18-86.5411 101.577  18
   2  -9  18 117.205 80.8012  14
  -2   9 -19 399.068 102.841  18
   2  -9  19 516.791 99.6652  11
   2  -9  20 185.663 62.1265  11
   2  -8 -17 294.394 102.905  22
   2  -8 -16-101.463 119.782  22
   2  -8 -16-60.6041 92.5114  20
   2  -8 -15 497.080 166.277  22
   2  -8 -15 158.788 105.698  20
   2  -8 -14 444.436 143.895  20
   2  -8 -14 123.286 135.702  22
   2  -8 -13 521.004 162.866  20
   2  -8 -13 277.583 172.321  22
   2  -8 -12 3810.85 293.777  20
   2  -8 -12 3625.25 348.376  22
   2  -8 -11 602.918 187.693  20
   2  -8 -11 344.704 168.687  22
   2  -8 -10-87.6981 158.500  20
   2  -8 -10 311.238 166.645  22
   2  -8  -9 148.101 155.576  22
   2  -8  -9 169.119 163.596  20
  -2   8   8-419.447 324.390   8
   2  -8  -8-75.8394 156.058  20
   2  -8  -8 336.432 333.036  27
   2  -8  -8 69.4243 121.292  22
  -2   8   8-223.353 252.424   2
  -2   8   7 2282.55 476.231   8
   2  -8  -7 2796.41 558.008  27
  -2   8   7 2301.59 499.151   2
   2  -8  -6 1313.75 387.712  27
  -2   8   6 1859.16 464.060   8
  -2   8   6 1466.55 377.898   2
  -2   8   5-419.360 236.882   8
   2  -8  -5 162.458 280.167  27
  -2   8   5 138.835 247.441   2
   2  -8  -4 1244.60 344.296  27
   2  -8  -4 1297.59 342.963  29
  -2   8   4 1362.25 360.807   2
  -2   8   3 2072.51 427.722   2
   2  -8  -3 1952.29 397.868  29
   2  -8  -3 1684.25 396.654  27
  -2   8   2 23697.0 1272.82   2
   2  -8  -2 22805.3 1218.66  27
   2  -8  -2 20499.5 1159.30  29
   2  -8  -1 3095.75 437.519  27
  -2   8   1 3597.46 387.334   9
  -2   8   1 3233.04 475.287   2
   2  -8  -1 3114.10 482.132  29
   2  -8   0 8372.50 691.126  27
   2  -8   0 8996.81 725.247  29
  -2   8   0 9476.97 754.786   2
  -2   8  -1 446.147 253.707   2
  -2   8  -1 495.364 197.939   6
   2  -8   1 211.937 199.742  27
   2  -8   1 283.442 184.751   4
   2  -8   1 535.022 289.281  29
   2  -8   2 295.255 226.186   4
  -2   8  -2-29.0586 183.121   2
  -2   8  -2 82.1616 183.234   6
   2  -8   2-189.926 203.380  27
   2  -8   3 22939.8 1060.28   4
  -2   8  -3 24188.1 1216.91   2
  -2   8  -3 21769.1 1028.23   6
   2  -8   3 22155.6 1153.30  29
   2  -8   3 22729.7 1153.72  27
  -2   8  -4 166.879 176.099   2
   2  -8   4 221.584 192.562   4
   2  -8   4 46.9762 203.019  29
  -2   8  -4 342.344 185.194   6
   2  -8   4 425.516 230.718  27
  -2   8  -5 2221.68 396.853   2
   2  -8   5 2306.01 395.698  27
   2  -8   5 2023.98 348.970   4
  -2   8  -5 2355.05 369.525   6
   2  -8   6 105.918 193.452   4
   2  -8   6 13.4045 182.411  27
  -2   8  -6 41.6264 172.416   6
   2  -8   7 4740.61 558.104   4
   2  -8   7 4679.86 576.007  27
   2  -8   8 1494.43 354.874   4
   2  -8   9-155.243 240.618   4
   2  -8  10 3360.76 553.976   4
  -2   8 -11 3608.31 280.158  18
   2  -8  11 3767.31 270.483  14
  -2   8 -12 15260.6 607.229  18
   2  -8  12 14922.4 575.342  14
  -2   8 -13 12065.2 535.481  18
   2  -8  13 11795.4 512.002  14
   2  -8  14 3987.60 290.503  14
  -2   8 -14 3952.00 315.478  18
   2  -8  15 4621.15 297.870  14
  -2   8 -15 3946.11 308.391  18
   2  -8  15 4395.89 296.210  11
   2  -8  16 201.267 124.733  11
   2  -8  16 282.533 132.848  14
  -2   8 -16 21.4966 124.817  18
  -2   8 -17 125.283 121.803  18
   2  -8  17 3.05881 109.412  11
   2  -8  17 117.169 100.369  14
   2  -8  18 159.176 106.052  11
  -2   8 -18 19.1920 103.815  18
  -2   8 -19-41.9105 88.6315  18
   2  -8  19 59.5459 84.0243  11
   2  -8  20 19.4913 64.6061  11
   2  -7 -18 36.6979 78.5226  22
   2  -7 -17 227.603 109.891  22
   2  -7 -17 263.865 86.9104  10
   2  -7 -16 34.4982 100.742  20
   2  -7 -16 58.9806 118.354  22
   2  -7 -15 990.885 191.557  22
   2  -7 -15 1047.66 158.202  20
   2  -7 -14 422.588 164.814  22
   2  -7 -14 603.731 155.978  20
   2  -7 -13 1437.60 205.346  20
   2  -7 -13 1005.27 216.553  22
   2  -7 -12-154.962 169.634  22
   2  -7 -12-44.4528 148.714  20
   2  -7 -11 7926.49 415.003  20
   2  -7 -11 6172.58 456.091  22
   2  -7 -10 990.852 202.857  20
   2  -7 -10 744.768 207.104  22
  -2   7   9-417.932 328.606   8
  -2   7   9-198.569 239.545   2
   2  -7  -9 323.749 173.555  20
   2  -7  -9 115.158 141.891  22
  -2   7   8 2432.23 483.072   8
  -2   7   8 2416.31 467.636   2
   2  -7  -8 2436.53 465.334  30
  -2   7   7 24678.3 1448.25   8
   2  -7  -7 23359.3 1335.80  30
  -2   7   7 23160.2 1388.69   2
  -2   7   6 1945.18 404.452   8
   2  -7  -6 1852.29 396.095  30
  -2   7   6 2027.96 429.135   2
  -2   7   5 362.392 261.137   8
   2  -7  -5-29.4498 190.310  30
   2  -7  -5-169.928 241.193  29
  -2   7   5 118.997 215.672   2
  -2   7   4 1978.89 365.016   8
   2  -7  -4 2089.49 378.259  30
   2  -7  -4 1771.69 387.295  29
  -2   7   4 1766.62 368.122   2
  -2   7   3 27131.6 1311.96   2
   2  -7  -3 24917.1 1223.62  29
  -2   7   3 25972.1 1090.90   9
   2  -7  -3 27136.2 1286.64  27
   2  -7  -2 771.039 297.962  29
  -2   7   2 658.276 242.723   2
  -2   7   2 690.979 197.081   9
   2  -7  -2 895.192 269.532  27
   2  -7  -1 9309.24 559.944   4
   2  -7  -1 9326.37 692.768  27
   2  -7  -1 9562.54 748.016  29
  -2   7   1 10436.2 746.914   2
  -2   7   1 9782.15 615.894   9
   2  -7   0 1484.61 317.070  27
  -2   7   0 1454.91 253.708   9
  -2   7   0 1254.02 286.340   2
   2  -7   0 1716.32 292.766   4
   2  -7   0 1667.58 367.901  29
   2  -7   1 1180.67 274.400   4
   2  -7   1 862.867 242.172  27
   2  -7   1 968.181 327.757  29
  -2   7  -1 1042.45 261.372   2
   2  -7   2 205.851 193.133  27
  -2   7  -2-53.4830 188.276   2
   2  -7   2 105.458 192.897   4
  -2   7  -2 150.675 209.347   6
   2  -7   2 162.845 286.426  29
  -2   7  -3 2711.57 391.296   2
   2  -7   3 2611.14 395.348  29
   2  -7   3 2544.00 349.736   4
  -2   7  -3 2669.73 320.316   6
   2  -7   3 2656.26 372.753  27
  -2   7  -4 4685.43 412.018   6
   2  -7   4 5113.90 509.273  27
   2  -7   4 5102.50 475.734   4
   2  -7   4 3977.46 484.606  29
  -2   7  -4 4430.10 493.195   2
   2  -7   5 222.172 202.064  27
   2  -7   5 424.902 199.280   4
   2  -7   5-25.8427 195.560  29
  -2   7  -5 274.255 183.323   6
   2  -7   6 255.124 203.816   4
  -2   7  -6 345.561 186.452   6
   2  -7   6 149.391 214.240   5
   2  -7   6 195.746 206.826  27
  -2   7  -7 19158.7 967.283   6
   2  -7   7 19748.6 1075.08   4
   2  -7   7 18790.7 938.472   5
   2  -7   7 18926.6 1062.48  27
   2  -7   8 1267.80 300.059   5
   2  -7   8 1184.08 317.600   4
   2  -7   9 9795.95 816.281   4
   2  -7   9 10917.1 784.980   5
   2  -7  10 2881.61 489.522   4
   2  -7  10 3204.88 478.733   5
   2  -7  11 4048.82 581.671   4
  -2   7 -11 4027.90 631.860  26
   2  -7  11 2975.15 471.122   5
  -2   7 -11 3907.98 290.187  18
  -2   7 -12 6849.37 411.382  18
   2  -7  12 6941.73 378.146  14
  -2   7 -13 80.2435 139.663  18
   2  -7  13 219.614 145.528  14
  -2   7 -14 895.149 185.405  18
   2  -7  14 981.693 171.205  14
  -2   7 -15 80.4617 151.294  18
   2  -7  15 299.495 144.473  11
   2  -7  15 184.242 123.608  14
   2  -7  16 456.962 145.110  11
   2  -7  16 326.516 114.310  14
  -2   7 -17 677.923 163.958  18
   2  -7  17 386.922 135.768  11
   2  -7  18-58.9249 96.3587  11
  -2   7 -18 72.4235 106.146  18
   2  -7  19 106.848 87.0320  11
   2  -7  20 87.8470 75.1256  11
   2  -6 -19 692.302 105.151  22
   2  -6 -18 98.2683 99.9828  22
   2  -6 -17 226.145 121.888  22
   2  -6 -16 688.257 167.720  22
   2  -6 -15 9.42743 138.031  22
   2  -6 -15 223.285 122.800  20
   2  -6 -14 6038.05 433.202  22
   2  -6 -14 5818.06 338.824  20
   2  -6 -13 1075.76 222.301  22
   2  -6 -13 2061.83 231.942  20
   2  -6 -12 4573.40 362.509  20
   2  -6 -12 3753.85 351.307  22
   2  -6 -11 767.582 200.069  22
   2  -6 -11 666.344 177.977  20
  -2   6  10 3936.95 645.242   8
  -2   6  10 2967.13 534.844   2
   2  -6 -10 3853.82 331.151  22
  -2   6   9 5361.00 669.265   2
  -2   6   9 5807.67 712.012   8
   2  -6  -8 13155.0 938.051  30
  -2   6   8 14392.1 1074.29   8
  -2   6   8 11968.5 952.439   2
  -2   6   7 462.525 266.228   2
  -2   6   7 576.984 277.072   8
   2  -6  -7 520.124 271.482  30
  -2   6   6 889.337 306.804   8
  -2   6   6 1182.22 341.165   2
   2  -6  -6 795.187 296.686  30
  -2   6   6 891.543 254.202   9
   2  -6  -6 900.307 289.762  29
   2  -6  -5 303.091 223.063  30
  -2   6   5 270.443 233.416   8
  -2   6   5 616.810 216.831   9
  -2   6   5 162.764 222.059   2
   2  -6  -5 22.8140 244.000  29
  -2   6   4 8569.00 598.156   9
  -2   6   4 8812.65 712.851   8
  -2   6   4 8615.20 675.847   2
   2  -6  -4 8035.81 660.179  29
   2  -6  -4 9246.66 689.543  30
   2  -6  -3 1276.61 230.808   4
   2  -6  -3 1401.38 347.439  29
   2  -6  -3 1506.59 302.291  30
  -2   6   3 1517.55 327.003   2
  -2   6   3 2096.96 382.710   8
  -2   6   3 1621.75 277.443   9
  -2   6   2 10511.2 633.762   9
   2  -6  -2 10793.2 564.995   4
  -2   6   2 10774.2 710.712   2
   2  -6  -2 12116.1 739.675  30
   2  -6  -2 10216.7 736.392  29
  -2   6   1 40949.3 1472.75   2
   2  -6  -1 42609.8 1472.74  30
   2  -6  -1 40081.2 1263.28   4
   2  -6  -1 40807.4 1459.62  27
  -2   6   1 39971.0 1361.26   9
   2  -6  -1 44982.4 1530.77  29
  -2   6   0 40147.7 1424.38   2
   2  -6   0 40343.5 1465.97  29
   2  -6   0 37755.7 1227.93   4
  -2   6   0 38991.6 1319.38   9
   2  -6   0 37678.3 1365.80  27
   2  -6   1 1717.71 351.087  29
  -2   6  -1 2133.07 340.893   2
  -2   6  -1 2051.65 307.182   9
   2  -6   1 2123.18 321.831  27
   2  -6   1 1850.03 283.412   4
  -2   6  -2 500.014 233.749   2
  -2   6  -2 468.725 183.434   6
   2  -6   2 436.038 293.525  29
   2  -6   2 460.491 228.344  27
   2  -6   2 458.958 220.828   4
   2  -6   2 424.705 185.732   5
  -2   6  -3 1027.45 214.690   6
   2  -6   3 1103.14 263.021   4
   2  -6   3 1227.59 315.708  29
  -2   6  -3 893.695 256.487   2
   2  -6   3 1117.30 256.534  27
   2  -6   3 1034.59 212.095   5
   2  -6   4 283.824 249.405   4
  -2   6  -4 8.00135 145.864   6
   2  -6   4 192.696 202.690   5
   2  -6   4 339.279 285.457  29
   2  -6   4 19.6554 182.267  27
  -2   6  -4-133.288 218.015   2
   2  -6   5 13898.4 795.970   4
   2  -6   5 13085.9 691.491   5
   2  -6   5 14227.1 777.094  29
  -2   6  -5 13890.5 692.490   6
   2  -6   5 14417.1 783.925  27
   2  -6   6 391.069 237.673   5
   2  -6   6-21.2939 202.060  29
   2  -6   6 190.547 202.498   4
  -2   6  -6 327.802 207.177   6
   2  -6   6-22.9407 183.973  27
   2  -6   7 12840.3 824.161   4
  -2   6  -7 13241.9 762.903   6
   2  -6   7 11966.2 752.639   5
   2  -6   7 13634.8 793.532  27
  -2   6  -8 55.2702 160.906   6
   2  -6   8 208.868 222.599   4
   2  -6   8 133.463 217.622   5
   2  -6   9 6738.85 659.106   4
   2  -6   9 6812.93 618.096   5
   2  -6  10 669.682 293.376   5
   2  -6  10 778.398 293.308   4
  -2   6 -10 454.758 249.404  26
   2  -6  11 8690.53 811.823   4
  -2   6 -11 9983.56 915.092  26
   2  -6  11 9538.73 790.283   5
   2  -6  12 774.703 148.652  14
  -2   6 -12 1008.73 407.224  26
   2  -6  12 315.219 241.828   4
   2  -6  12 630.271 301.186   5
  -2   6 -12 930.393 172.271  18
  -2   6 -13 14688.5 599.743  18
   2  -6  13 14819.3 558.960  14
   2  -6  14 25487.2 758.839  14
  -2   6 -14 22855.6 810.333  18
   2  -6  15 2515.00 249.424  11
  -2   6 -15 1844.42 238.025  18
   2  -6  16 734.944 158.830  11
  -2   6 -16 541.216 176.493  18
   2  -6  17 5926.10 328.186  11
  -2   6 -17 4535.41 330.064  18
  -2   6 -18 593.705 156.495  18
   2  -6  18 576.713 130.133  11
   2  -6  19 705.145 122.638  11
   2  -6  20 16.5247 72.7814  11
   2  -5 -19 78.1956 87.8727  22
   2  -5 -18 97.8076 119.869  22
   2  -5 -17 686.918 176.739  22
   2  -5 -16 23.6977 138.272  22
   2  -5 -15 23.6581 152.973  22
   2  -5 -14 216.916 145.033  20
   2  -5 -14-13.9923 144.331  22
   2  -5 -13 506.320 158.303  20
   2  -5 -13 226.125 160.108  22
   2  -5 -12 5098.47 329.206  20
   2  -5 -12 4903.76 396.941  22
  -2   5  11 1460.12 422.812   8
   2  -5 -11 1515.83 233.713  22
  -2   5  11 864.492 300.934   2
  -2   5  10 203.810 218.746   8
  -2   5  10 290.659 218.057   2
  -2   5   9 2828.57 471.552   2
  -2   5   9 2990.10 503.300   8
   2  -5  -9 2978.57 465.079  30
  -2   5   9 2923.70 443.744   9
  -2   5   8 2956.52 405.741   9
  -2   5   8 3050.42 466.589   2
  -2   5   8 3664.91 509.265   8
   2  -5  -8 2764.38 442.056  30
  -2   5   7 7525.63 675.932   2
   2  -5  -7 7640.82 663.144  30
  -2   5   7 8061.24 735.088   8
  -2   5   7 7449.26 630.566   9
   2  -5  -6 7764.00 611.508  29
  -2   5   6 7172.39 635.700   2
  -2   5   6 7332.44 594.250   9
   2  -5  -6 8326.09 659.932  30
  -2   5   6 8331.26 698.699   8
   2  -5  -5 26337.7 1161.50  29
  -2   5   5 27988.4 1232.01   2
  -2   5   5 30294.0 1335.05   8
   2  -5  -5 29717.2 1240.23  30
  -2   5   5 27389.8 1161.95   9
  -2   5   4 51.7534 204.249   8
   2  -5  -4-224.093 225.483  30
  -2   5   4 453.866 228.945   2
  -2   5   4 108.362 178.219   9
   2  -5  -4 73.6824 305.165  29
   2  -5  -3 2408.51 409.773  29
   2  -5  -3 2136.87 261.743   4
   2  -5  -3 2836.21 350.359  30
  -2   5   3 2667.29 333.111   9
  -2   5   3 2654.35 360.287   2
  -2   5   3 3216.22 404.736   8
  -2   5   2 58291.3 1713.26   9
   2  -5  -2 58025.0 1573.38   4
  -2   5   2 58251.4 1763.78   2
   2  -5  -2 58207.5 1788.50  29
   2  -5  -2 61584.7 1784.80  30
  -2   5   1 10668.9 621.860   2
  -2   5   1 11190.0 615.003   9
   2  -5  -1 10802.0 549.349   4
   2  -5  -1 11023.4 622.088  30
   2  -5  -1 11076.8 663.917  29
  -2   5   0 21860.4 929.689   2
  -2   5   0 23035.2 914.092   9
   2  -5   0 23807.9 945.299  30
   2  -5   0 24157.7 982.901  29
   2  -5   0 22274.5 845.401   4
   2  -5   1-117.003 137.059  27
   2  -5   1-44.0161 210.142  29
  -2   5  -1 128.764 150.370   9
   2  -5   1 181.512 146.528   4
  -2   5  -1 26.6587 147.017   2
  -2   5  -2 20677.3 893.666   2
   2  -5   2 21251.6 847.747   4
  -2   5  -2 21260.9 894.333   9
  -2   5  -2 20710.6 749.902   6
   2  -5   2 21975.5 930.241  29
   2  -5   2 21765.1 877.448  27
   2  -5   3 5645.35 392.530   5
   2  -5   3 6196.59 506.852  29
   2  -5   3 5906.46 439.643   4
  -2   5  -3 5547.37 368.379   6
  -2   5  -3 5510.81 467.772   2
   2  -5   3 6476.76 454.633  27
   2  -5   4 12913.9 690.703   4
   2  -5   4 12523.7 707.001  29
   2  -5   4 12919.9 638.159   5
  -2   5  -4 12915.0 592.633   6
   2  -5   4 13647.9 683.346  27
   2  -5   5 4946.92 454.120   4
   2  -5   5 4805.96 432.650   5
  -2   5  -5 4771.89 374.690   6
   2  -5   5 5090.39 424.407  27
   2  -5   5 4719.96 441.565  29
   2  -5   6 8453.51 560.099  29
  -2   5  -6 8943.37 566.201   6
   2  -5   6 9165.49 628.442   4
   2  -5   6 9267.63 576.859  27
   2  -5   6 8519.27 589.944   5
   2  -5   7 42562.1 1554.87   4
  -2   5  -7 43252.0 1469.73   6
   2  -5   7 42219.9 1494.40   5
   2  -5   8 6471.57 580.265   4
   2  -5   8 6113.81 578.282   5
  -2   5  -8 6482.88 552.192   6
  -2   5  -9 4830.06 563.071  26
   2  -5   9 4497.53 526.004   5
  -2   5  -9 4821.53 526.154   6
   2  -5   9 4775.82 543.572   4
  -2   5 -10-243.618 245.885  26
   2  -5  10 25.3669 204.639   4
   2  -5  10-140.084 230.744   5
  -2   5 -11 11448.4 984.522  26
   2  -5  11 11622.3 896.637   5
   2  -5  11 11305.4 889.121   4
  -2   5 -12 6361.17 771.530  26
   2  -5  12 6696.44 729.313   4
   2  -5  12 6295.73 689.714   5
   2  -5  12 6630.64 724.775   8
  -2   5 -13 47119.3 1261.52  18
  -2   5 -13 44568.8 1177.41  16
  -2   5 -14 677.940 179.940  18
  -2   5 -14 432.253 161.395  16
  -2   5 -15 159.068 141.621  16
  -2   5 -15 243.571 147.524  18
   2  -5  15-56.0086 129.888  11
  -2   5 -16 222.064 133.836  16
   2  -5  16 361.764 133.680  11
  -2   5 -16 220.234 155.593  18
  -2   5 -17 1047.14 189.503  18
  -2   5 -17 1384.13 179.395  16
   2  -5  17 1369.48 176.453  11
   2  -5  18 359.328 120.180  11
  -2   5 -18 76.2443 101.679  16
   2  -5  19 254.674 95.7989  11
  -2   5 -19 173.399 96.1920  16
   2  -5  20 88.0630 72.9991  11
   2  -4 -20-113.644 88.6619  22
   2  -4 -19 896.871 147.376  22
   2  -4 -18 3461.00 292.388  22
   2  -4 -17 260.450 150.122  22
   2  -4 -16 255.462 166.672  22
   2  -4 -15 1668.17 257.252  22
   2  -4 -14 754.785 196.900  22
   2  -4 -13 2085.77 278.728  22
   2  -4 -13 2069.63 232.691  20
  -2   4  12 2921.39 535.112   8
   2  -4 -12 2373.09 273.341  22
  -2   4  11 703.950 320.719   8
  -2   4  11 294.306 220.407   2
  -2   4  11 102.769 214.372   9
   2  -4 -10 2236.61 425.362  30
  -2   4  10 2398.90 464.916   8
  -2   4  10 2197.72 413.282   9
  -2   4  10 2195.96 416.494   2
  -2   4   9 3038.41 495.953   8
  -2   4   9 2486.40 395.224   2
   2  -4  -9 2235.88 403.746  30
  -2   4   9 2882.99 420.360   9
  -2   4   8-74.5707 227.103   8
  -2   4   8-61.9826 185.819   2
   2  -4  -8-39.7310 187.897  30
   2  -4  -8-79.7885 321.961  28
  -2   4   8-58.2314 162.352   9
   2  -4  -7 17068.0 1055.41  28
  -2   4   7 17576.5 970.176   2
   2  -4  -7 17433.5 965.390  30
  -2   4   7 18807.7 976.928   9
  -2   4   7 18937.4 1080.00   8
   2  -4  -6 2096.82 405.004  28
  -2   4   6 2029.10 342.980   2
   2  -4  -6 2225.10 335.443  30
  -2   4   6 2737.73 415.294   8
   2  -4  -6 2564.74 387.547  29
  -2   4   6 1924.47 336.082   9
  -2   4   5 1673.90 287.708   2
   2  -4  -5 2241.29 364.581  29
   2  -4  -5 2206.46 346.994  30
   2  -4  -5 1613.10 366.971  28
  -2   4   5 1946.81 338.454   9
  -2   4   5 2047.21 357.154   8
  -2   4   4 2272.46 300.683   2
  -2   4   4 2294.89 334.521   8
  -2   4   4 2161.12 301.724   9
   2  -4  -4 2532.45 371.519  29
   2  -4  -4 2504.92 341.103  30
   2  -4  -4 2469.73 363.878  28
  -2   4   3 23048.5 938.556   9
   2  -4  -3 25425.5 971.795  28
  -2   4   3 22377.7 755.559   7
  -2   4   3 23121.1 912.473   2
   2  -4  -3 23412.5 936.229  30
   2  -4  -3 21060.4 911.879  29
  -2   4   3 24030.2 1008.11   8
   2  -4  -2 6239.93 425.712  28
   2  -4  -2 6452.09 465.184  29
  -2   4   2 6204.98 426.962   2
   2  -4  -2 6094.58 434.007  30
  -2   4   2 6278.60 473.764   8
  -2   4   2 5776.20 424.258   9
  -2   4   2 5704.86 319.010   7
  -2   4   1 87.0998 91.3582   7
   2  -4  -1 205.999 173.728  29
   2  -4  -1 51.8588 107.526   4
  -2   4   1 80.0326 124.327   2
   2  -4  -1 274.456 144.232  30
  -2   4   1 163.589 133.117   9
  -2   4   0 22134.2 651.033   7
  -2   4   0 21555.9 831.791   2
   2  -4   0 21469.2 792.021   4
  -2   4   0 22168.3 854.565   9
   2  -4   0 23814.4 890.885  29
   2  -4   0 22251.2 841.276  30
   2  -4   1 72260.7 1852.93  29
  -2   4  -1 66452.5 1584.49   6
  -2   4  -1 66881.6 1783.10   2
  -2   4  -1 69147.6 1833.02   9
   2  -4   1 65878.4 1747.72   4
   2  -4   1 67005.5 1789.58  30
   2  -4   1 69423.9 1761.96  27
   2  -4   2 3309.43 299.750   4
  -2   4  -2 3146.82 228.116   6
   2  -4   2 3777.82 338.826  29
  -2   4  -2 3399.99 330.361   9
   2  -4   2 3401.35 295.371  27
  -2   4  -2 3249.06 311.957   2
   2  -4   3 15335.5 691.717   4
  -2   4  -3 15634.1 568.594   6
   2  -4   3 15898.4 656.116  27
   2  -4   3 15412.6 648.598   5
   2  -4   3 16409.2 718.662  29
   2  -4   4 54841.8 1623.85   4
  -2   4  -4 56198.5 1471.69   6
   2  -4   4 56306.1 1575.00   5
   2  -4   4 60115.2 1549.65  27
   2  -4   4 56120.2 1587.36  29
   2  -4   5 2604.96 333.554   4
   2  -4   5 3154.33 292.206  27
   2  -4   5 2803.10 316.081  29
  -2   4  -5 2607.46 291.101   6
   2  -4   5 2601.85 330.281   5
   2  -4   6-94.6969 175.846  29
   2  -4   6 289.390 225.403   5
  -2   4  -6 99.2550 174.772   6
   2  -4   6-110.339 194.892   4
   2  -4   6-29.1525 128.345  27
  -2   4  -7 16918.5 838.944   6
   2  -4   7 17861.4 910.022   4
   2  -4   7 17522.4 890.717   5
   2  -4   8 13393.1 802.262   4
   2  -4   8 13005.6 805.433   5
  -2   4  -8 12215.9 840.782  26
   2  -4   9 2085.76 363.192   4
   2  -4   9 1571.90 368.129   5
  -2   4  -9 1617.65 396.880  26
  -2   4 -10 1889.24 395.342  26
   2  -4  10 2794.43 432.229   4
  -2   4 -11 1168.72 379.294  26
   2  -4  11 1092.02 341.982   4
   2  -4  11 1450.79 395.722   5
   2  -4  12 422.271 243.439   4
   2  -4  12 694.472 326.934   5
  -2   4 -12 160.581 249.751  26
   2  -4  12 146.582 260.156   8
  -2   4 -13 16425.1 647.135  18
  -2   4 -13 16771.0 608.739  16
  -2   4 -14 1804.99 230.699  18
  -2   4 -14 1605.27 217.780  16
  -2   4 -15 1005.97 193.891  16
  -2   4 -15 1012.31 210.647  18
   2  -4  15 1254.65 180.596  11
  -2   4 -16 130.048 139.812  16
  -2   4 -16 25.5245 142.920  18
   2  -4  16 262.453 136.338  11
   2  -4  17 717.189 140.680  11
  -2   4 -17 665.058 164.971  18
  -2   4 -17 788.671 151.139  17
  -2   4 -17 691.636 158.483  16
   2  -4  18 176.100 98.9879  11
  -2   4 -18 56.2893 113.320  16
   2  -4  19 579.194 110.741  11
  -2   4 -19 543.586 123.450  16
  -2   4 -20 204.897 89.5766  16
   2  -3 -21-36.0364 65.3864  22
   2  -3 -20 39.4006 88.7130  22
   2  -3 -19 203.811 124.065  22
   2  -3 -18 1193.75 203.060  22
   2  -3 -17 647.925 186.215  22
   2  -3 -16 335.529 180.612  22
   2  -3 -15 244.968 164.751  22
   2  -3 -14 1039.32 219.487  22
   2  -3 -13 1019.67 217.925  22
   2  -3 -13 897.242 173.736  16
  -2   3  12 2678.26 515.867   8
  -2   3  12 2203.14 425.251   9
  -2   3  11 1435.33 381.086   8
  -2   3  11 1628.44 380.355   9
  -2   3  10 3850.22 510.156   9
   2  -3 -10 3342.05 463.051  30
   2  -3 -10 3983.24 600.513  28
  -2   3  10 4092.26 572.862   8
  -2   3   9 12310.4 866.073   9
   2  -3  -9 14899.7 1017.76  28
   2  -3  -9 12144.9 833.928  30
  -2   3   9 13924.8 962.345   8
   2  -3  -8 25725.3 1297.75  28
  -2   3   8 24940.5 1222.04   8
   2  -3  -8 21422.5 1081.87  30
  -2   3   8 22712.6 1124.88   9
  -2   3   7 24406.8 1131.03   9
   2  -3  -7 24714.4 959.558  29
   2  -3  -7 26984.3 1250.99  28
   2  -3  -7 24417.7 1099.42  30
  -2   3   7 25467.3 1184.35   8
   2  -3  -6 9003.64 606.224  30
  -2   3   6 6984.96 532.228   2
  -2   3   6 7146.99 585.807   9
   2  -3  -6 7243.84 551.031  29
  -2   3   6 8633.39 634.358   8
   2  -3  -6 8969.33 695.843  28
  -2   3   5 1959.01 317.461   8
   2  -3  -5 2034.11 311.882  29
  -2   3   5 2045.08 309.872   9
   2  -3  -5 2104.28 309.569  30
   2  -3  -5 2450.20 383.268  28
  -2   3   5 2105.44 279.526   2
   2  -3  -4 793.629 233.544  28
  -2   3   4 745.628 204.813   8
  -2   3   4 850.557 208.857   9
  -2   3   4 685.982 176.612   2
   2  -3  -4 618.046 172.240  30
   2  -3  -4 694.096 221.991  29
   2  -3  -3 5714.29 426.109  29
  -2   3   3 5820.86 363.381   7
  -2   3   3 5830.60 378.324   2
  -2   3   3 5844.32 430.582   9
   2  -3  -3 6156.34 423.453  30
   2  -3  -3 6486.36 451.042  28
  -2   3   3 5858.92 446.089   8
  -2   3   2 243.513 119.047   2
  -2   3   2 258.469 120.252   7
   2  -3  -2 345.425 191.180  29
   2  -3  -2 131.338 143.974  28
  -2   3   2 196.676 141.137   9
  -2   3   1 13225.6 616.231   9
   2  -3  -1 14129.8 559.692  28
  -2   3   1 12083.0 528.416   2
   2  -3  -1 12901.2 579.699  30
  -2   3   1 12435.2 504.245   7
   2  -3   0 1054.44 159.883  28
  -2   3   0 916.548 157.119   7
  -2   3   0 1120.11 175.823   2
   2  -3   0 1155.91 192.027  30
  -2   3  -1 10934.0 509.256   2
  -2   3  -1 11164.8 466.107   7
   2  -3   1 12203.8 570.354  29
  -2   3  -1 10766.6 346.951   6
   2  -3   1 11070.5 510.213  30
  -2   3  -2 37540.0 923.766   1
  -2   3  -2 41190.1 944.233   6
   2  -3   2 40343.8 1092.25  27
   2  -3   2 41723.8 1202.34  29
   2  -3   3 18616.5 737.812   4
  -2   3  -3 18817.1 598.992   6
   2  -3   3 18758.3 721.346  29
   2  -3   3 19757.6 650.172  27
  -2   3  -3 17157.2 555.722   1
   2  -3   4 43812.8 1250.86  29
   2  -3   4 43774.5 1320.55   4
  -2   3  -4 43998.9 1199.14   6
  -2   3  -4 41659.3 1126.62   1
   2  -3   4 43916.3 1319.11   5
   2  -3   4 44824.7 1143.46  27
   2  -3   5 15775.7 727.771   4
  -2   3  -5 15121.6 668.841   6
   2  -3   5 15438.1 558.986  27
   2  -3   5 14455.3 627.472  29
   2  -3   5 15765.2 735.995   5
  -2   3  -5 14707.8 603.116   1
   2  -3   6 15329.2 762.789   4
   2  -3   6 14494.0 616.261  29
  -2   3  -6 15124.1 667.881   1
   2  -3   6 17024.5 827.300   5
  -2   3  -7 18330.8 820.795   1
   2  -3   7 20061.8 959.707   5
  -2   3  -7 19842.1 1001.62  26
   2  -3   7 19509.6 906.647   4
  -2   3  -8 36378.8 1334.45   1
   2  -3   8 37890.2 1403.81   4
   2  -3   8 37895.0 1463.24   5
  -2   3  -8 40008.6 1584.91  26
  -2   3  -9 2408.90 417.750  26
   2  -3   9 2708.17 388.346   4
   2  -3   9 2233.04 443.453   5
  -2   3  -9 2239.41 357.782   1
   2  -3  10 4859.20 580.137   5
   2  -3  10 4892.95 530.989   4
  -2   3 -10 4784.35 612.179  26
   2  -3  11 4258.07 522.528   4
   2  -3  11 4881.47 615.484   5
   2  -3  11 4393.80 573.859   8
  -2   3 -11 4396.24 634.184  26
   2  -3  12 1878.47 408.804   8
  -2   3 -12 1600.64 449.066  26
   2  -3  12 2156.51 459.286   5
  -2   3 -13 191.729 160.836  16
  -2   3 -13 67.1843 138.517  18
  -2   3 -14 1079.28 198.679  16
  -2   3 -14 626.008 177.323  18
   2  -3  14 1061.68 163.507  11
  -2   3 -15 1655.27 228.463  18
   2  -3  15 1941.19 201.952  11
  -2   3 -15 1439.89 209.121  16
  -2   3 -16 929.119 195.572  18
  -2   3 -16 863.034 186.522  16
   2  -3  16 923.071 151.563  11
  -2   3 -16 1144.70 177.092  17
   2  -3  17 1412.87 163.034  11
  -2   3 -17 1333.85 190.185  16
  -2   3 -18 385.507 136.595  16
   2  -3  18 287.506 102.536  11
  -2   3 -19 26.8763 102.971  16
  -2   3 -20 245.529 100.077  22
  -2   3 -20 186.942 84.3469  16
   2  -2 -21 46.0505 74.0079  22
   2  -2 -20-61.9869 96.4974  22
   2  -2 -19 368.483 146.443  22
   2  -2 -18-14.4296 150.484  22
   2  -2 -17 951.757 208.258  22
   2  -2 -16 2894.32 321.589  22
   2  -2 -15 2388.10 284.285  22
  -2   2  15 2521.36 216.270  11
   2  -2 -14 623.194 156.998  16
  -2   2  14 543.922 126.993  11
   2  -2 -14 382.373 177.145  22
  -2   2  13 1218.35 372.505   8
  -2   2  13 586.227 263.425   9
  -2   2  12 103.812 214.916   5
  -2   2  12-58.9986 202.877   9
   2  -2 -12-97.6837 265.392  28
  -2   2  12-169.775 215.159   8
  -2   2  11 9667.12 809.240   5
   2  -2 -11 7377.24 677.418  30
   2  -2 -11 9400.72 892.707  28
  -2   2  11 7883.94 738.296   9
  -2   2  11 8531.36 786.281   8
  -2   2  10 149.611 197.390   8
   2  -2 -10 84.9628 272.873  28
   2  -2 -10 355.065 227.273  30
  -2   2  10 475.371 254.815   5
  -2   2  10 90.0716 210.042   9
  -2   2   9 22475.1 1131.42   5
   2  -2  -9 21419.0 1092.97  30
  -2   2   9 22049.6 1141.96   9
  -2   2   9 23047.8 1197.77   8
   2  -2  -9 24485.1 1265.60  28
  -2   2   8 558.580 233.788   8
  -2   2   8 452.902 215.426   9
  -2   2   8 311.082 211.814   5
   2  -2  -8 431.780 202.507  30
   2  -2  -8 265.525 331.375  28
   2  -2  -7 6114.74 443.415  29
  -2   2   7 6913.96 547.774   5
   2  -2  -7 5935.44 607.816  28
   2  -2  -7 5743.87 519.340  30
  -2   2   7 5196.81 500.419   9
  -2   2   7 7056.94 579.949   8
   2  -2  -6 17359.0 766.394  29
   2  -2  -6 17888.6 929.325  28
  -2   2   6 16515.8 846.467   9
   2  -2  -6 18114.3 858.193  30
  -2   2   6 17826.2 876.407   8
   2  -2  -5 17360.5 773.795  29
  -2   2   5 17786.7 704.240   2
   2  -2  -5 18933.3 836.780  30
   2  -2  -5 18382.5 875.971  28
  -2   2   5 17382.2 830.008   9
  -2   2   5 18721.0 848.809   8
   2  -2  -4 7538.31 475.881  29
   2  -2  -4 7914.92 540.175  28
  -2   2   4 7828.25 505.353   9
   2  -2  -4 7913.46 490.873  30
  -2   2   4 8214.12 521.148   8
  -2   2   4 8022.71 414.309   2
  -2   2   3 1706.64 249.610   8
   2  -2  -3 1266.94 217.304  29
  -2   2   3 1564.46 172.547   2
   2  -2  -3 1289.94 234.107  28
  -2   2   3 1451.22 208.040   7
  -2   2   2 699.581 169.243   7
  -2   2   2 679.515 116.826   2
   2  -2  -2 721.117 208.741  28
  -2   2   1 16931.3 557.256   2
   2  -2  -1 17676.7 642.907  30
   2  -2  -1 16149.9 628.071  28
  -2   2   1 16042.7 616.962   7
  -2   2   0 1956.57 185.938   2
   2  -2   0 2375.09 209.014  28
   2  -2   0 2161.26 208.508  30
  -2   2   0 2166.22 227.271   7
  -2   2  -1 11551.9 509.074   7
  -2   2  -1 11790.0 435.939   1
   2  -2   1 11950.7 487.006  30
   2  -2   1 12797.2 407.230  28
   2  -2   2 7075.46 352.173  30
  -2   2  -2 7055.28 402.599   7
   2  -2   2 7672.71 417.900   4
  -2   2  -2 6887.77 331.984   1
   2  -2   2 7520.81 312.945  27
  -2   2  -2 6886.81 422.940   9
   2  -2   2 7920.72 424.811  29
  -2   2  -3 51476.0 1332.77   1
   2  -2   3 56405.9 1404.52  29
   2  -2   3 54076.0 1446.29   4
   2  -2   3 52187.0 1175.95  27
   2  -2   4 34.4224 45.7880  27
  -2   2  -4 38.0770 117.651   1
   2  -2   4-58.2109 131.433  29
   2  -2   4-117.967 146.842   4
   2  -2   4-8.38898 142.255   5
   2  -2   5 4501.65 306.354  29
   2  -2   5 4570.19 372.798   4
   2  -2   5 4956.83 421.447   5
  -2   2  -5 4373.87 347.183   1
   2  -2   6 2532.28 328.231   4
  -2   2  -6 2429.65 312.947   1
  -2   2  -6 2212.56 349.396  26
   2  -2   6 2487.49 362.804   5
  -2   2  -7 3626.38 386.106   1
   2  -2   7 4203.52 483.509   5
  -2   2  -7 4195.71 489.358  26
   2  -2   7 3497.16 374.459   4
   2  -2   8 648.587 244.865   4
  -2   2  -8 838.893 307.157  26
   2  -2   8 1277.56 342.832   5
  -2   2  -8 968.256 256.162   1
   2  -2   9 713.167 302.437   5
  -2   2  -9 722.544 274.210  26
   2  -2   9 680.969 215.769   4
  -2   2  -9 595.497 237.202   1
   2  -2  10 1030.38 273.847   4
   2  -2  10 820.451 323.582   5
  -2   2 -10 1050.30 330.915  26
  -2   2 -10 1009.87 303.642   1
  -2   2 -11 1125.97 357.358   1
   2  -2  11 1534.57 406.127   5
  -2   2 -11 1640.07 382.106  26
   2  -2  11 1648.74 397.107   8
  -2   2 -12 794.181 318.172   1
   2  -2  12 1801.88 429.300   8
  -2   2 -12 1604.15 384.286  26
   2  -2  12 1708.18 429.152   5
  -2   2 -13 7089.19 409.817  18
  -2   2 -13 6936.45 413.338  16
   2  -2  14 21525.2 671.313  11
  -2   2 -14 19849.7 756.282  18
  -2   2 -14 20011.8 715.307  16
  -2   2 -15 22916.8 765.866  17
  -2   2 -15 22311.1 764.917  16
   2  -2  15 23794.1 713.657  11
  -2   2 -16 477.923 151.408  17
  -2   2 -16 232.646 160.144  16
  -2   2 -17 560.348 165.244  16
  -2   2 -18 394.941 132.833  16
  -2   2 -19-139.231 104.420  22
  -2   2 -19-47.0567 105.317  16
  -2   2 -20 187.216 90.8562  22
  -2   2 -20 132.365 84.7312  16
   2  -1 -21 12.4630 87.9498  22
   2  -1 -20 22.2396 106.335  22
   2  -1 -19-15.8793 116.285  22
  -2   1  18 1074.18 143.855  11
   2  -1 -18 1431.87 225.485  22
   2  -1 -17 793.121 197.374  22
  -2   1  17 1190.29 161.588  11
   2  -1 -16 179.363 158.630  22
  -2   1  16 51.5565 105.950  11
  -2   1  15 1967.50 196.949  11
   2  -1 -15 1792.73 206.708  16
  -2   1  14 774.137 149.880  11
   2  -1 -14 1044.50 177.442  16
  -2   1  13 949.302 321.363   8
  -2   1  13 839.722 287.087   9
  -2   1  13 1410.47 410.815   5
   2  -1 -13 745.317 365.656  28
  -2   1  12 2467.56 431.298   8
   2  -1 -12 1657.79 372.554  30
   2  -1 -12 2065.84 477.617  28
  -2   1  12 2065.44 447.869   5
  -2   1  12 1891.76 408.297   9
   2  -1 -11-52.1558 191.730  30
  -2   1  11 49.4091 222.672   8
  -2   1  11 357.958 219.497   9
  -2   1  11 224.830 215.111   5
   2  -1 -11 426.964 346.286  28
   2  -1 -10 3501.31 457.259  30
  -2   1  10 4370.82 531.085   5
   2  -1 -10 4148.24 572.703  28
  -2   1  10 3919.28 504.913   9
  -2   1  10 4618.66 528.554   8
  -2   1   9 347.817 247.983   8
   2  -1  -9 472.913 329.017  28
  -2   1   9 483.244 210.422   9
   2  -1  -9 399.869 232.002  30
  -2   1   9 529.898 273.671   5
  -2   1   8 9789.59 717.730   9
   2  -1  -8 11412.4 835.878  28
   2  -1  -8 9815.54 549.899  29
   2  -1  -8 10367.9 715.000  30
  -2   1   8 10479.1 728.034   5
  -2   1   8 10745.8 714.299   8
  -2   1   7 39134.1 1438.64   8
   2  -1  -7 46829.7 1672.40  28
   2  -1  -7 44198.6 1336.10  29
   2  -1  -7 43201.4 1494.92  30
  -2   1   7 40281.6 1482.00   9
  -2   1   7 43070.2 1501.63   5
   2  -1  -6 5382.76 389.237  29
   2  -1  -6 5870.99 539.965  28
  -2   1   6 5158.96 443.602   9
   2  -1  -6 5468.13 464.946  30
  -2   1   6 5815.38 452.154   8
   2  -1  -5 2853.17 302.587  29
   2  -1  -5 3670.74 354.369  30
  -2   1   5 3116.74 339.485   9
   2  -1  -5 3225.52 394.023  28
  -2   1   5 3447.64 341.531   8
  -2   1   4-111.816 152.899   8
   2  -1  -4-84.1907 198.278  28
  -2   1   4 59.7127 79.2909   2
   2  -1  -4 127.459 122.466  29
  -2   1   3 29380.2 951.970   7
  -2   1   3 28253.7 711.101   2
  -2   1   3 29136.1 943.863   8
   2  -1  -3 29649.7 986.318  28
   2  -1  -3 28717.4 946.087  29
  -2   1   2 1930.63 226.965   7
   2  -1  -2 2430.63 243.780  30
   2  -1  -2 2490.16 255.769  28
  -2   1   2 2000.87 130.996   2
   2  -1  -1 48288.8 1202.20  28
  -2   1   1 45098.5 1268.96   7
   2  -1  -1 47697.9 1224.71  30
  -2   1   1 45975.1 1273.14   9
   2  -1   0 126993. 2719.04  29
  -2   1   0 123081. 2715.22   7
  -2   1   0 121031. 2623.95   1
   2  -1   0 120708. 2554.32  28
  -2   1   0 121554. 2696.23   9
   2  -1   0 122312. 2591.09  30
   2  -1   1 43217.2 1071.22  30
   2  -1   1 46759.9 1220.15  29
  -2   1  -1 46336.9 1249.95   7
  -2   1  -1 44720.6 1164.49   1
   2  -1   1 44332.2 1043.86  28
  -2   1  -1 44071.7 1216.80   9
   2  -1   2 44134.1 1024.89  29
  -2   1  -2 40732.7 1050.64   9
   2  -1   2 38131.2 824.219  30
   2  -1   2 42471.5 1041.26   4
  -2   1  -2 40237.4 1000.61   1
   2  -1   2 38496.5 799.284  28
  -2   1  -3 1371.26 212.327  26
   2  -1   3 1480.76 197.481   4
  -2   1  -3 1324.44 190.303   1
   2  -1   3 1260.95 177.298  29
  -2   1  -4 29810.6 1083.63  26
   2  -1   4 30204.3 964.185   4
  -2   1  -4 28633.0 983.322   1
   2  -1   4 28969.5 1021.01   5
   2  -1   4 29673.8 858.249  29
   2  -1   5 7727.03 370.256  29
   2  -1   5 9328.44 566.081   5
  -2   1  -5 8838.24 528.620   1
  -2   1  -5 9286.10 605.110  26
   2  -1   5 9379.17 499.264   4
   2  -1   6 9877.71 654.917   5
   2  -1   6 9645.65 549.345   4
  -2   1  -6 9745.01 687.194  26
  -2   1  -6 9508.51 600.139   1
   2  -1   7 13493.3 683.898   4
  -2   1  -7 13928.7 874.807  26
   2  -1   7 13272.1 800.122   5
  -2   1  -7 14381.7 800.452   1
  -2   1  -8 21259.7 1062.48   1
   2  -1   8 22233.8 930.351   4
  -2   1  -8 20527.8 1162.87  26
   2  -1   8 20550.1 1047.05   5
   2  -1   9 4040.31 403.685   4
  -2   1  -9 3977.33 551.508  26
  -2   1  -9 3440.36 446.814   1
   2  -1   9 4246.39 519.719   5
   2  -1  10 739.035 295.753   8
  -2   1 -10 353.845 254.157   1
  -2   1 -10 774.039 321.509  26
   2  -1  10 656.682 285.946   5
  -2   1 -11 3962.31 570.778   1
  -2   1 -11 4711.19 633.396  26
   2  -1  11 4662.04 602.847   8
   2  -1  11 4284.23 587.336   5
   2  -1  12 5245.67 658.360   5
   2  -1  12 4574.64 623.017   8
  -2   1 -12 4439.53 670.937  26
  -2   1 -12 4379.96 628.232   1
  -2   1 -13 5495.50 377.672  18
  -2   1 -13 6089.37 369.950  16
  -2   1 -14 17508.4 639.713  17
  -2   1 -14 16450.6 639.716  16
  -2   1 -15 3764.60 298.052  16
  -2   1 -15 3169.42 269.574  17
  -2   1 -16 1588.19 197.753  17
  -2   1 -16 2015.19 238.207  16
  -2   1 -17 1478.93 214.301  16
  -2   1 -18 489.402 150.509  22
  -2   1 -18 591.365 141.616  16
  -2   1 -19 108.072 96.4466  22
  -2   1 -19 16.8640 91.6211  16
  -2   1 -20 487.874 101.704  22
  -2   1 -20 451.420 97.9430  16
   2   0 -21 1832.61 179.673  22
   2   0 -20 301.225 132.364  22
  -2   0  20 118.876 79.5955  11
   2   0 -19 1566.62 220.178  22
  -2   0  19 1459.08 154.828  11
   2   0 -18 400.042 157.155  22
  -2   0  18 522.925 133.731  11
  -2   0  17 160.460 113.250  11
  -2   0  16 62.2578 109.069  11
  -2   0  15 1303.97 162.198  14
   2   0 -15 1384.39 190.746  16
  -2   0  15 1603.25 184.974  11
   2   0 -14 42.6009 123.791  16
  -2   0  14-383.466 227.464   9
   2   0 -14-121.547 357.308  28
  -2   0  14 11.2270 113.364  11
  -2   0  14 17.3143 103.054  14
  -2   0  13 3459.61 559.530   9
   2   0 -13 3439.22 606.001  28
  -2   0  13 3696.71 530.257   8
  -2   0  13 4271.16 622.905   5
   2   0 -12 8123.14 755.960  30
   2   0 -12 7336.70 757.028  28
  -2   0  12 9513.19 830.893   5
  -2   0  12 8512.33 760.605   8
  -2   0  11 8868.84 722.519   8
  -2   0  11 8825.30 777.395   5
   2   0 -11 7814.32 764.677  28
   2   0 -11 7542.08 679.046  30
  -2   0  10 596.434 244.919   8
   2   0 -10 958.737 303.676  30
   2   0 -10 991.253 348.751  28
  -2   0  10 957.535 295.493   5
   2   0  -9 7410.71 617.873  30
   2   0  -9 7733.67 743.376  28
   2   0  -9 6438.35 489.221  26
  -2   0   9 7104.67 638.588   5
  -2   0   9 6850.48 575.692   8
   2   0  -8 877.617 449.131  28
  -2   0   8 592.103 263.368   5
   2   0  -8 727.755 276.857  30
  -2   0   8 586.969 219.620   8
   2   0  -8 493.659 196.547  29
   2   0  -8 760.380 205.714  26
   2   0  -7 3922.66 434.027  30
   2   0  -7 4019.90 323.143  26
  -2   0   7 4325.51 455.005   5
  -2   0   7 4183.28 412.041   8
   2   0  -7 4012.75 522.993  28
   2   0  -7 3724.55 342.257  29
   2   0  -7 4121.35 439.489   6
   2   0  -6 10954.7 680.820  28
   2   0  -6 13072.4 671.703   6
  -2   0   6 12900.3 701.944   5
  -2   0   6 12428.6 634.047   8
   2   0  -6 12104.8 680.486  30
  -2   0   5 14520.6 697.411   9
   2   0  -5 14616.9 659.606   6
   2   0  -5 16134.3 740.932  28
  -2   0   5 14080.5 636.764   8
   2   0  -5 14580.2 709.959  30
   2   0  -4 14255.4 605.626   6
  -2   0   4 14871.9 498.577   3
  -2   0   4 15407.5 682.127   9
  -2   0   4 14557.5 610.196   8
  -2   0   3 32.0394 88.3759   3
   2   0  -3-54.7504 136.221  28
   2   0  -3 21.8609 112.487   6
  -2   0   3 79.4977 107.413   8
  -2   0   3-64.6246 121.842   9
  -2   0   2 34320.2 939.400   3
   2   0  -2 34260.0 871.759   6
   2   0  -2 34050.6 1022.47  30
   2   0  -2 34160.2 1001.60  28
  -2   0   2 33465.9 1009.94   9
   2   0  -1 39845.5 939.051   6
  -2   0   1 41664.9 1106.34   3
   2   0  -1 38655.5 1091.42  28
  -2   0   1 40730.4 1117.12   9
   2   0  -1 41749.1 1097.87  30
  -2   0   1 42281.3 905.365  26
  -2   0   0 15900.2 606.813   1
  -2   0   0 16012.5 502.854  26
   2   0   0 16328.9 524.828  30
   2   0   0 15165.4 446.534   6
  -2   0   0 15751.0 573.408   9
   2   0   0 14142.8 543.753  28
  -2   0  -1 24505.6 814.121   1
   2   0   1 24524.9 643.683  30
  -2   0  -1 24971.5 757.681   9
  -2   0  -1 23359.4 752.620  26
  -2   0  -2 114188. 2364.11   3
  -2   0  -2 107849. 2327.45  26
   2   0   2 118534. 2250.05  29
   2   0   2 114171. 2256.41   4
  -2   0  -2 113522. 2357.16   1
  -2   0  -2 114042. 2246.24   9
  -2   0  -3 19008.1 783.145   3
  -2   0  -3 21091.0 804.061   1
  -2   0  -3 19724.2 819.670  26
   2   0   3 21864.3 691.019  29
   2   0   3 21589.7 726.151   4
   2   0   4 2484.96 244.112   4
  -2   0  -4 2632.11 295.158   1
   2   0   4 2257.01 200.775  29
  -2   0  -4 2402.97 325.183  26
   2   0   4 2596.41 308.674   5
   2   0   5 4377.68 265.163  29
   2   0   5 5680.29 363.829   4
   2   0   5 5946.29 464.088   5
  -2   0  -5 5762.27 463.680   1
  -2   0  -5 5637.37 499.722  26
   2   0   6 22492.4 818.284   4
  -2   0  -6 21672.3 1073.90  26
   2   0   6 22931.6 987.994   5
  -2   0  -6 23587.6 1037.30   1
   2   0   7 19109.1 770.321   4
  -2   0  -7 19028.4 1058.30  26
   2   0   7 18415.8 931.744   5
  -2   0  -7 18309.1 968.223   1
  -2   0  -8 2292.34 383.879   1
  -2   0  -8 2595.70 444.392  26
   2   0   8 2598.85 391.936   8
   2   0   8 2538.45 408.266   5
  -2   0  -9 25289.8 1377.53  26
   2   0   9 24913.7 1231.30   8
  -2   0  -9 23402.6 1256.34   1
   2   0   9 23393.2 1190.51   5
   2   0  10 1182.38 323.575   8
  -2   0 -10 988.512 326.009   1
   2   0  10 1337.17 344.697   5
  -2   0 -10 926.732 314.434  26
   2   0  11 7310.34 729.001   5
  -2   0 -11 6917.64 802.617  26
  -2   0 -11 6122.68 712.780   1
   2   0  11 6448.22 702.391   8
  -2   0 -12 388.413 258.812   1
   2   0  12-246.442 237.744   8
  -2   0 -12 196.960 138.026  18
  -2   0 -12 433.708 334.386  26
   2   0  12 773.912 286.229   5
  -2   0 -12 191.579 147.440  16
  -2   0 -13 2876.45 278.760  16
  -2   0 -13 2870.56 271.991  17
  -2   0 -14 4221.12 318.547  16
  -2   0 -14 4462.68 317.865  17
  -2   0 -15 1182.54 184.970  17
  -2   0 -15 1198.04 208.998  16
  -2   0 -16 2314.74 241.400  16
  -2   0 -17-56.4761 128.498  22
  -2   0 -17-272.147 148.195  16
  -2   0 -18 27.7990 104.584  22
  -2   0 -18-39.1298 111.203  16
  -2   0 -19 311.959 103.710  22
  -2   0 -19 108.735 79.0158  10
  -2   0 -19 128.228 91.3505  16
   2   1 -22 25.7574 73.4334  22
   2   1 -21 992.188 143.846  22
  -2  -1  21 1186.10 127.975  11
  -2  -1  20 5280.18 269.928  11
   2   1 -20 5240.31 336.435  22
   2   1 -19 2151.36 249.831  22
  -2  -1  19 2264.92 200.107  11
  -2  -1  18-2.66887 113.074  11
  -2  -1  17 6591.58 351.537  11
  -2  -1  17 5985.02 316.033  14
  -2  -1  16 232.420 121.276  11
  -2  -1  16 158.648 109.035  14
  -2  -1  15 3577.17 253.236  14
  -2  -1  15 4219.43 284.908  11
  -2  -1  14 4949.32 691.481   5
  -2  -1  14 5398.60 315.655  11
  -2  -1  14 5021.75 283.333  14
   2   1 -14 4426.34 637.798  28
   2   1 -13 3254.12 507.365  30
   2   1 -13 1975.94 474.718  28
  -2  -1  13 3293.45 554.819   5
  -2  -1  12 1582.58 352.566   8
  -2  -1  12 1044.79 297.421   5
   2   1 -12 1602.22 365.438  30
   2   1 -12 1286.62 437.872  28
   2   1 -11-101.767 236.073  30
  -2  -1  11 134.130 170.282   8
   2   1 -11-154.001 324.578  28
  -2  -1  11 88.5225 214.768   5
   2   1 -10 13253.6 890.752  30
   2   1 -10 14062.9 996.730  28
  -2  -1  10 14462.8 838.426   8
  -2  -1  10 15875.9 990.466   5
  -2  -1   9 119.488 173.227   8
   2   1  -9 44.7546 255.790   6
  -2  -1   9 10.0839 252.384   5
   2   1  -9 219.801 261.832  30
   2   1  -9-191.331 390.905  28
   2   1  -8 8278.45 684.890  28
   2   1  -8 9378.60 679.386  30
  -2  -1   8 8031.76 555.965   8
   2   1  -8 9800.80 680.634   6
  -2  -1   8 10190.5 724.244   5
   2   1  -8 8093.89 488.545  26
   2   1  -7 21883.0 1019.37  30
   2   1  -7 22253.6 987.968   6
   2   1  -7 25223.2 1077.03  28
   2   1  -7 22300.0 758.927  26
  -2  -1   7 22284.7 1037.71   5
  -2  -1   7 20908.5 862.491   8
   2   1  -6 24949.2 982.673  28
   2   1  -6 23499.0 934.193   6
  -2  -1   6 22649.8 640.879   3
   2   1  -6 21270.1 955.774  30
   2   1  -6 21743.9 672.547  26
  -2  -1   6 22504.7 828.478   8
  -2  -1   5 4916.47 270.434   3
   2   1  -5 5723.94 392.116   6
   2   1  -5 4196.04 199.603  26
   2   1  -5 5383.38 400.400  28
  -2  -1   5 4553.94 321.823   8
   2   1  -4 20154.7 743.287   6
  -2  -1   4 20468.6 646.496   3
  -2  -1   4 19506.0 654.647   8
   2   1  -3 20993.1 716.701   6
  -2  -1   3 21694.7 774.172   9
  -2  -1   3 21828.7 700.873   3
   2   1  -2 59808.4 1552.97  28
   2   1  -2 59707.1 1442.68   6
  -2  -1   2 58788.7 1484.68   3
  -2  -1   2 61214.2 1500.45   9
   2   1  -1 142817. 2990.83   6
  -2  -1   1 138464. 3074.96   3
  -2  -1   1 145327. 3004.72   9
  -2  -1   0 123.045 100.850  26
  -2  -1   0 43.4961 84.4626   9
  -2  -1  -1 7442.98 383.867  26
  -2  -1  -1 6687.81 435.638   7
  -2  -1  -1 6844.45 320.777   9
   2   1   1 7288.45 298.832  30
  -2  -1  -2 80138.2 1741.63   1
  -2  -1  -2 81094.7 1722.59   7
  -2  -1  -2 78007.5 1697.34   3
  -2  -1  -2 80792.8 1688.01  26
  -2  -1  -3 8206.92 499.669   3
   2   1   3 9017.36 412.749   4
  -2  -1  -3 8787.83 534.987   1
  -2  -1  -3 8694.42 520.491  26
   2   1   4 15910.0 576.821   4
  -2  -1  -4 15060.1 786.088  26
   2   1   4 16751.2 744.154   5
  -2  -1  -4 15852.2 774.070   1
   2   1   4 14763.6 557.253  29
  -2  -1  -4 14984.9 732.848   3
   2   1   5 2341.60 233.315   4
   2   1   5 2872.86 356.825   5
  -2  -1  -5 2239.43 363.282  26
  -2  -1  -5 2285.49 342.400   1
  -2  -1  -5 2395.49 332.750   3
  -2  -1  -6 59.0511 245.594  26
   2   1   6-360.533 275.144   5
  -2  -1  -6 86.4681 207.800   1
  -2  -1  -7 5013.32 530.647   1
   2   1   7 5041.34 508.733   5
  -2  -1  -7 4623.91 551.969  26
   2   1   7 5410.79 522.841   8
   2   1   8 71642.7 2217.06   5
   2   1   8 74864.6 2318.04   8
  -2  -1  -8 74982.9 2471.40   1
  -2  -1  -8 68204.3 2444.54  26
   2   1   9 1615.77 317.503   8
  -2  -1  -9 1679.42 393.227   1
  -2  -1  -9 1994.83 443.205  26
   2   1   9 1939.69 389.890   5
  -2  -1 -10 916.890 334.918   1
   2   1  10 765.428 317.167   8
  -2  -1 -10 226.786 245.836  26
   2   1  10 424.038 243.126   5
   2   1  11 388.753 250.419   8
  -2  -1 -11 889.863 393.668   1
  -2  -1 -11 724.672 337.500  26
   2   1  11 155.293 269.618   5
   2   1  12 3441.04 534.665   5
  -2  -1 -12 3595.20 284.009  17
  -2  -1 -12 3080.48 278.214  16
  -2  -1 -13 549.450 157.541  17
  -2  -1 -13 364.424 146.073  16
  -2  -1 -14 4093.26 297.763  17
  -2  -1 -14 4149.46 320.694  16
  -2  -1 -15 3700.03 290.555  16
  -2  -1 -15 3640.72 271.203  17
  -2  -1 -16 234.989 141.890  22
  -2  -1 -16 327.015 140.022  16
  -2  -1 -17 90.5304 131.630  16
  -2  -1 -17 86.4882 126.851  22
  -2  -1 -18-173.774 108.437  22
  -2  -1 -18 114.738 110.624  16
  -2  -1 -19 309.452 105.841  22
  -2  -1 -19 130.566 91.7521  16
  -2  -1 -19 239.955 80.2993  10
   2   2 -22-70.3690 75.3679  22
  -2  -2  22 231.676 72.5080  11
   2   2 -21 1471.74 165.412  22
  -2  -2  21 1599.35 142.244  11
  -2  -2  21 1230.96 133.341  23
  -2  -2  20 99.2558 89.5925  11
   2   2 -20 142.822 127.873  22
  -2  -2  19 170.675 103.300  11
  -2  -2  18 422.862 127.331  11
  -2  -2  18 255.302 112.303  14
  -2  -2  17 210.379 114.513  14
  -2  -2  17-24.2238 123.571  11
  -2  -2  16 1982.05 208.305  14
  -2  -2  16 1832.80 215.374  11
  -2  -2  15 2891.39 235.694  14
  -2  -2  15 3108.70 249.745  11
  -2  -2  14 127.465 113.474  14
  -2  -2  14 112.173 117.282  11
  -2  -2  14-74.4942 258.569   5
   2   2 -13 96.8721 233.011  30
   2   2 -13 176.134 339.560  28
  -2  -2  13 373.687 351.008   5
  -2  -2  12-177.734 223.498   5
   2   2 -12-47.2910 324.336  28
   2   2 -12-153.569 218.149  30
   2   2 -11 549.221 253.305   6
  -2  -2  11 445.729 276.676   5
   2   2 -11 442.215 242.103  30
   2   2 -11 279.271 338.345  28
   2   2 -10 4498.97 551.921   6
  -2  -2  10 5273.04 577.593   5
   2   2 -10 5219.45 569.623  30
   2   2 -10 4734.97 621.745  28
   2   2  -9 6478.77 620.409  28
  -2  -2   9 6562.87 614.194   5
   2   2  -9 6492.16 613.354   6
   2   2  -9 6688.79 607.059  30
  -2  -2   9 5751.90 483.365   8
   2   2  -8 52139.8 1733.65   6
   2   2  -8 57265.1 1782.62  28
  -2  -2   8 53154.0 1794.25   5
   2   2  -7 5123.39 496.064  28
  -2  -2   7 4590.01 280.436   3
  -2  -2   7 4519.05 464.500   5
  -2  -2   7 4540.70 355.393   8
   2   2  -7 5449.38 495.672   6
   2   2  -6 112471. 2403.58  26
  -2  -2   6 114816. 2491.41   3
   2   2  -6 120671. 2831.64   6
   2   2  -6 120774. 2843.23  28
  -2  -2   6 108242. 2516.94   8
   2   2  -5-78.5162 162.342  28
   2   2  -5 259.562 162.419   6
  -2  -2   5 133.107 94.5463   8
   2   2  -5 94.9928 60.3390  26
  -2  -2   5 30.8880 118.174   3
   2   2  -4 2325.48 273.818  28
   2   2  -4 2223.91 252.201   6
  -2  -2   4 2557.10 302.363   7
  -2  -2   4 2739.45 316.849  27
   2   2  -4 1964.86 98.4916  26
  -2  -2   4 2444.70 222.755   3
  -2  -2   3 167.853 138.965  27
  -2  -2   3 218.416 140.411   3
  -2  -2   3 316.232 125.082   9
  -2  -2   3 152.596 151.818   7
   2   2  -3-54.1674 153.073  28
   2   2  -3 297.239 147.380   6
   2   2  -3 235.151 66.1655   2
  -2  -2   2 2047.14 241.481   3
  -2  -2   2 2150.65 203.150   9
  -2  -2   2 2363.82 251.593  27
  -2  -2   2 2143.09 271.397   7
   2   2  -2 2181.94 236.912   6
   2   2  -2 2250.20 160.724   2
  -2  -2   1 2802.97 289.968   7
  -2  -2   1 2976.27 258.470  27
   2   2  -1 2790.16 209.035   2
  -2  -2   1 2616.90 198.807   9
  -2  -2   1 2475.61 270.678   3
  -2  -2   0 522.616 142.587  27
  -2  -2   0 537.762 174.421   7
  -2  -2   0 620.409 96.7357   9
  -2  -2  -1 352.955 132.629  26
  -2  -2  -1 470.961 159.023   3
  -2  -2  -1 376.261 108.025  27
  -2  -2  -1 488.926 163.215   7
  -2  -2  -1 527.902 182.972   1
  -2  -2  -2 13277.7 645.211   7
  -2  -2  -2 13205.2 634.195  26
  -2  -2  -2 13052.2 647.299   3
  -2  -2  -2 13160.6 471.340  27
  -2  -2  -2 13144.1 666.192   1
  -2  -2  -3 17258.8 773.856   3
  -2  -2  -3 18103.3 834.022   1
  -2  -2  -3 16895.7 794.759  26
   2   2   3 17280.4 714.355   5
   2   2   3 16767.6 561.983   4
   2   2   4 1416.90 264.368   8
  -2  -2  -4 1565.66 299.511   1
  -2  -2  -4 1243.91 277.135  26
  -2  -2  -4 1200.59 244.240   3
   2   2   4 1632.72 289.550   5
  -2  -2  -5 9253.39 582.100   3
   2   2   5 8807.94 568.788   5
  -2  -2  -5 9370.34 690.169  26
  -2  -2  -5 9360.12 677.575   1
   2   2   5 9131.94 603.041   8
   2   2   6 187.731 172.966   8
  -2  -2  -6-19.1473 213.098   1
  -2  -2  -6-93.5661 237.038  26
  -2  -2  -6-65.1284 183.988   3
   2   2   6 129.495 226.990   5
   2   2   7 6131.89 559.212   8
   2   2   7 6501.29 540.512   5
  -2  -2  -7 5097.92 574.463  26
  -2  -2  -7 6232.94 642.524   1
  -2  -2  -8 698.379 314.152   1
   2   2   8 918.695 243.724   5
   2   2   8 928.159 282.472   8
  -2  -2  -8 1563.85 404.257  26
   2   2   9 5390.02 604.312   8
   2   2   9 5850.58 573.707   5
  -2  -2  -9 5149.21 656.654  26
  -2  -2  -9 4919.79 652.848   1
   2   2  10 93.2122 197.182   8
   2   2  10-114.982 224.784   5
  -2  -2 -10 370.055 265.998  26
  -2  -2 -10 166.222 261.010   1
   2   2  11 2681.84 493.042   8
  -2  -2 -11 2473.98 247.114  16
  -2  -2 -11 2216.69 239.675  17
   2   2  11 2045.28 417.853   5
  -2  -2 -11 1871.25 484.400  26
  -2  -2 -11 2492.09 567.905   1
  -2  -2 -12 2537.10 251.323  17
  -2  -2 -12 2532.73 254.875  16
  -2  -2 -13 324.826 159.031  22
  -2  -2 -13 254.666 137.296  17
  -2  -2 -13 376.237 173.631  16
  -2  -2 -14 10381.1 485.641  16
  -2  -2 -14 9919.54 461.120  17
  -2  -2 -14 9060.02 530.201  22
  -2  -2 -15 8216.71 477.223  22
  -2  -2 -15 8059.72 391.930  17
  -2  -2 -15 8885.65 432.789  16
  -2  -2 -16 837.399 173.891  22
  -2  -2 -16 640.356 154.000  16
  -2  -2 -17 55.9464 112.632  22
  -2  -2 -17 23.2696 114.071  16
  -2  -2 -18 525.378 124.284  22
  -2  -2 -18 346.418 107.020  16
  -2  -2 -18 493.253 111.298  10
  -2  -2 -19 152.979 67.4024  10
  -2  -3  22 160.986 69.8163  11
   2   3 -21-40.7085 96.2526  22
  -2  -3  21-1.59903 78.2500  11
   2   3 -20 116.722 116.272  22
  -2  -3  20 175.258 92.3836  23
  -2  -3  20 234.991 99.1119  11
  -2  -3  19 352.762 121.130  11
  -2  -3  18 502.691 132.014  14
  -2  -3  18 689.109 149.119  11
  -2  -3  17 1620.02 198.028  11
  -2  -3  17 1893.83 195.048  14
  -2  -3  16 1772.98 211.114  11
  -2  -3  16 1651.00 190.106  14
  -2  -3  15 993.296 165.891  14
  -2  -3  15 965.131 165.373  11
  -2  -3  14 14813.1 561.567  15
  -2  -3  14 14486.8 552.193  11
  -2  -3  14 15280.6 535.787  14
   2   3 -13 1683.50 504.258  28
  -2  -3  13 1848.35 489.202   5
   2   3 -13 669.106 273.241  30
   2   3 -12 1272.18 371.612  30
   2   3 -12 1651.64 426.082   6
   2   3 -12 2415.87 521.668  28
  -2  -3  12 1685.67 415.782   5
   2   3 -11 3361.79 540.438  28
   2   3 -11 4902.72 595.372   6
   2   3 -11 4479.14 600.118  30
  -2  -3  11 4489.50 574.112   5
   2   3 -10 12405.4 884.569   6
   2   3 -10 10542.8 845.535  28
   2   3 -10 12813.5 920.914  30
  -2  -3  10 13155.4 908.411   5
   2   3  -9 38355.0 1505.53  28
  -2  -3   9 34967.5 1498.35   5
   2   3  -9 35557.0 1490.04   6
   2   3  -8 19001.4 971.405  28
   2   3  -8 18356.0 974.830   6
  -2  -3   8 18615.1 1011.64   5
  -2  -3   7 385.651 129.768   3
   2   3  -7 798.675 277.730   6
   2   3  -7 521.060 249.251  28
   2   3  -6 644.912 266.041  28
   2   3  -6 709.473 227.913   6
  -2  -3   6 182.428 209.003  27
  -2  -3   6 310.510 158.996   3
   2   3  -5 21145.6 888.752   6
  -2  -3   5 20833.7 792.497   3
   2   3  -5 20912.8 898.413  28
  -2  -3   5 19568.7 910.037  27
  -2  -3   4 4244.47 343.051   3
   2   3  -4 4251.42 263.235   2
   2   3  -4 4187.35 373.126  28
  -2  -3   4 4287.36 413.288   7
   2   3  -4 4349.18 372.957   6
  -2  -3   4 4180.68 398.569  27
  -2  -3   3 2735.35 284.997   3
  -2  -3   3 2837.85 319.562   7
   2   3  -3 2372.97 201.716   2
   2   3  -3 2541.02 291.389   6
  -2  -3   3 2526.57 296.066  27
  -2  -3   3 2425.47 234.362   9
  -2  -3   2 11596.4 598.137   7
  -2  -3   2 11091.1 585.845  27
  -2  -3   2 10941.6 440.682   9
   2   3  -2 11226.1 470.817   2
   2   3  -2 11595.0 605.335   6
  -2  -3   2 11197.9 571.039   3
  -2  -3   1 11770.1 399.248   9
  -2  -3   1 13449.4 670.791   1
   2   3  -1 14265.9 573.662   2
  -2  -3   1 12933.2 601.129  27
  -2  -3   1 13292.0 646.669   3
   2   3  -1 12709.7 385.347   8
  -2  -3   1 13391.6 640.896   7
  -2  -3   0 95527.9 2268.62   7
  -2  -3   0 88344.7 2305.53   1
   2   3   0 87508.6 2188.57   2
  -2  -3   0 91496.6 2173.22  27
   2   3   0 88841.4 1978.13   8
  -2  -3   0 89267.2 2282.62   3
  -2  -3  -1 8812.20 523.372   7
   2   3   1 9429.15 450.425   8
  -2  -3  -1 9198.64 564.588   1
  -2  -3  -1 8934.63 459.209  27
  -2  -3  -1 8722.65 547.830   3
  -2  -3  -2 23809.9 990.133   1
  -2  -3  -2 22258.4 905.901   7
  -2  -3  -2 22822.2 782.839  27
  -2  -3  -2 23184.0 962.140   3
   2   3   2 24342.9 862.530   8
  -2  -3  -3 16131.7 800.704   3
  -2  -3  -3 15791.5 842.684   1
   2   3   3 15102.6 720.344   8
   2   3   3 15497.7 678.502   5
   2   3   4 5221.39 424.613   5
  -2  -3  -4 5426.25 525.890   1
  -2  -3  -4 4725.80 463.730   3
   2   3   4 5102.04 457.137   8
   2   3   5 94.6747 172.628   8
  -2  -3  -5 66.6781 189.313   3
   2   3   5 116.508 194.948   5
  -2  -3  -5-76.4848 216.705   1
   2   3   6 9114.30 671.787   8
  -2  -3  -6 9107.57 630.020   3
  -2  -3  -6 10158.7 773.254  26
   2   3   6 9220.92 604.140   5
  -2  -3  -6 9645.69 758.818   1
   2   3   7 9072.90 704.452   8
  -2  -3  -7 10015.0 667.300   3
   2   3   7 9097.53 639.473   5
  -2  -3  -7 9720.86 825.970   1
   2   3   8 26346.0 1178.96   5
  -2  -3  -8 26001.6 1447.71   1
   2   3   8 25673.5 1300.70   8
   2   3   9 5910.62 638.197   8
  -2  -3  -9 5542.72 683.068   1
   2   3  10 4575.26 599.693   8
  -2  -3 -10 4534.00 684.892   1
  -2  -3 -11 2722.71 259.925  16
  -2  -3 -11 2760.01 258.636  17
  -2  -3 -12 71.7638 131.799  22
  -2  -3 -12-212.427 153.167  17
  -2  -3 -12-156.125 156.308  16
  -2  -3 -13 1939.70 221.846  17
  -2  -3 -13 2189.24 272.886  22
  -2  -3 -13 2171.66 246.549  16
  -2  -3 -14 3118.82 263.476  17
  -2  -3 -14 3106.61 266.228  16
  -2  -3 -14 2854.22 294.996  22
  -2  -3 -15 2813.04 242.220  16
  -2  -3 -15 2731.17 265.265  22
  -2  -3 -16 979.660 173.801  22
  -2  -3 -16 484.729 138.669  16
  -2  -3 -17 129.601 99.0463  16
  -2  -3 -17-124.274 106.753  10
  -2  -3 -17 119.521 98.3237  22
  -2  -3 -18 1877.32 151.938  10
  -2  -4  22 383.903 80.2616  11
   2   4 -21 576.851 118.671  22
  -2  -4  21 814.569 123.792  11
  -2  -4  20-91.2772 98.9051  11
  -2  -4  19 138.741 99.6180  11
  -2  -4  19 179.165 107.270  14
  -2  -4  18 974.925 166.800  11
  -2  -4  18 1012.99 155.926  14
  -2  -4  17 72.1494 113.893  11
  -2  -4  17 4.19203 113.829  14
  -2  -4  16-192.127 134.054  11
  -2  -4  16 120.243 119.838  14
  -2  -4  15 12503.4 526.324  15
  -2  -4  15 12455.1 514.119  11
  -2  -4  15 13175.7 512.975  14
  -2  -4  14 16892.7 601.738  11
  -2  -4  14 17463.6 633.398  15
  -2  -4  14 17482.4 596.802  14
   2   4 -13 2792.63 546.030   6
   2   4 -13 3033.27 531.313  30
  -2  -4  13 2620.83 500.178   5
   2   4 -12 15450.3 1148.50   6
   2   4 -12 14943.7 1084.07  30
  -2  -4  12 14899.0 1081.54   5
   2   4 -11 93.1841 231.700   6
  -2  -4  11-200.607 253.575   5
   2   4 -11 413.055 314.265  28
  -2  -4  10 737.682 286.973   5
   2   4 -10 381.581 264.552   6
   2   4 -10 840.828 333.588  28
   2   4  -9 67.7114 216.883  28
   2   4  -9 410.079 244.955   6
   2   4  -8 41337.8 1585.63   6
   2   4  -8 41928.4 1541.14  28
   2   4  -7 85.9672 215.657  28
  -2  -4   7 330.707 164.888   3
  -2  -4   7 624.436 271.193  27
   2   4  -7 169.380 205.233   6
   2   4  -6 447.117 266.041  28
   2   4  -6 560.131 237.301   6
  -2  -4   6 486.346 176.143   3
  -2  -4   6 425.931 234.893  27
   2   4  -5 5976.10 521.544  28
   2   4  -5 5320.23 477.310   6
  -2  -4   5 4860.03 466.869   7
  -2  -4   5 5186.32 491.294  27
   2   4  -5 5473.78 366.124   2
  -2  -4   5 5551.38 441.241   3
  -2  -4   4 12035.0 649.926   3
  -2  -4   4 12268.9 700.729   7
   2   4  -4 12770.9 711.489   6
   2   4  -4 12558.0 556.780   2
  -2  -4   4 12862.8 729.431  27
   2   4  -3 460.060 211.844   6
  -2  -4   3 117.452 173.326   7
   2   4  -3 287.096 144.209   2
  -2  -4   3 207.726 175.250  27
  -2  -4   3 92.7073 174.046   3
  -2  -4   3 280.360 121.825   9
   2   4  -2 5906.57 401.872   2
   2   4  -2 6683.26 513.707   6
  -2  -4   2 6264.16 481.159   3
  -2  -4   2 6347.17 462.346  27
  -2  -4   2 6714.00 480.806   7
  -2  -4   1 6709.65 469.551   7
  -2  -4   1 6473.04 488.252   3
  -2  -4   1 6661.90 503.305   1
   2   4  -1 6651.51 443.893   2
  -2  -4   1 7445.51 492.384  27
   2   4   0 498.590 180.904   2
  -2  -4   0 642.751 207.761   7
  -2  -4   0 349.774 187.339   1
  -2  -4   0 818.111 198.042  27
  -2  -4   0 675.356 224.788   3
  -2  -4  -1 25564.0 1047.52   3
  -2  -4  -1 23475.0 927.094   7
  -2  -4  -1 24517.2 1045.54   1
   2   4   1 25149.8 1019.54   2
  -2  -4  -1 24882.0 926.251  27
   2   4   1 23999.7 823.762   8
  -2  -4  -2 35296.2 1138.44  27
   2   4   2 32912.4 1281.55   2
  -2  -4  -2 35514.2 1335.09   1
   2   4   2 34178.1 1041.88   5
  -2  -4  -2 35878.9 1296.06   3
   2   4   2 33029.4 1117.07   8
   2   4   3 13029.3 690.603   8
  -2  -4  -3 14011.1 772.493   3
  -2  -4  -3 13438.3 810.639   1
   2   4   3 12063.8 587.233   5
  -2  -4  -4 3329.82 437.363   1
  -2  -4  -4 3368.62 416.020   3
   2   4   4 3621.21 392.526   8
   2   4   5 1026.35 276.197   8
  -2  -4  -5 509.734 259.712   1
  -2  -4  -5 608.705 220.934   3
  -2  -4  -6 9797.42 728.148   3
  -2  -4  -6 11408.5 877.190   1
   2   4   6 10572.0 749.917   8
   2   4   7 1713.21 329.305   8
  -2  -4  -7 1771.28 397.766   1
  -2  -4  -8 7911.01 851.159   1
   2   4   8 7349.16 705.362   8
   2   4   9 2275.06 439.638   8
  -2  -4  -9 2289.11 533.510   1
  -2  -4 -10 736.219 182.609  21
  -2  -4 -10 595.704 165.632  16
  -2  -4 -10 803.816 190.190  17
  -2  -4 -11 1202.07 208.568  17
  -2  -4 -11 1285.88 195.426  16
  -2  -4 -12 50.3512 130.390  17
  -2  -4 -12 157.748 146.486  16
  -2  -4 -13 905.173 197.706  22
  -2  -4 -13 960.119 179.236  17
  -2  -4 -13 1232.66 193.853  16
  -2  -4 -14 318.558 152.104  22
  -2  -4 -14 536.191 140.832  17
  -2  -4 -14 348.383 144.354  16
  -2  -4 -15 194.121 121.196  16
  -2  -4 -15 307.753 135.735  22
  -2  -4 -15-65.3328 128.643  10
  -2  -4 -16 9.40745 98.4844  16
  -2  -4 -16 272.174 127.233  10
  -2  -4 -17 398.482 105.049  10
  -2  -4 -18 72.7397 72.1217  10
  -2  -5  22 44.1273 60.6441  11
  -2  -5  21 1.46312 75.7665  11
  -2  -5  20 548.377 112.509  14
  -2  -5  20 485.951 107.893  11
  -2  -5  19 31.7057 98.4682  14
  -2  -5  19-131.122 109.088  11
  -2  -5  18 5635.42 319.126  14
  -2  -5  18 5376.30 314.677  11
  -2  -5  17 72.7621 122.360  11
  -2  -5  17 144.589 106.052  14
  -2  -5  16 8599.70 429.510  15
  -2  -5  16 8156.56 402.540  11
  -2  -5  16 8127.60 404.678  14
  -2  -5  15 23394.8 770.059  15
  -2  -5  15 22487.3 736.613  11
  -2  -5  15 22617.3 724.103  14
  -2  -5  14 346.895 148.863  15
  -2  -5  14 511.932 137.164  11
  -2  -5  14 522.612 148.015  14
   2   5 -13 477.424 359.279   6
  -2  -5  13-58.3203 110.704  11
  -2  -5  13 35.3641 125.887  15
   2   5 -13 25.1267 270.186  30
  -2  -5  13-105.081 107.418  14
   2   5 -12 3353.01 604.641  28
   2   5 -12 4234.08 634.472   6
   2   5 -11 546.252 285.284   6
   2   5 -11 176.965 310.530  28
   2   5 -10 925.088 319.756   6
   2   5 -10 923.816 328.302  28
   2   5  -9 400.866 278.307   6
   2   5  -9 209.881 235.362  28
  -2  -5   8 6083.68 621.438  27
   2   5  -8 6230.09 590.931   6
   2   5  -8 6213.85 593.158  28
  -2  -5   8 6376.55 481.119   3
   2   5  -7 567.572 254.052   6
  -2  -5   7 663.334 279.511  27
  -2  -5   7 697.881 268.455   7
   2   5  -7 796.764 252.522  28
  -2  -5   7 714.043 227.785   3
   2   5  -6 78.2484 202.257   6
   2   5  -6 175.803 245.967  28
  -2  -5   6 268.028 225.811  27
  -2  -5   6 52.8703 228.209   7
  -2  -5   6 218.371 173.686   3
   2   5  -5 2379.83 285.021   2
   2   5  -5 2969.07 407.930   6
  -2  -5   5 2433.90 386.570  27
  -2  -5   5 2797.33 372.901   7
   2   5  -5 3030.34 409.436  28
  -2  -5   5 1867.11 301.483   3
   2   5  -4 11592.8 606.305   2
   2   5  -4 12097.2 745.001   6
  -2  -5   4 12217.2 759.055  27
  -2  -5   4 10786.1 657.293   7
  -2  -5   4 10843.5 690.502   3
   2   5  -3 11707.4 631.288   2
   2   5  -3 12099.2 749.998   6
  -2  -5   3 11458.1 701.480   3
  -2  -5   3 12921.6 748.872  27
  -2  -5   3 11769.0 661.791   7
  -2  -5   2-197.959 196.129   7
  -2  -5   2-200.032 218.149  27
   2   5  -2 49.5629 212.454   6
  -2  -5   2 46.4889 223.057   3
   2   5  -2 47.9957 158.200   2
  -2  -5   1 4287.25 443.322   1
   2   5  -1 4158.59 405.694   2
  -2  -5   1 3830.76 367.170   7
  -2  -5   1 4445.72 432.575  27
  -2  -5   1 3495.65 404.343   3
  -2  -5   0 23745.6 1062.79   3
  -2  -5   0 21658.1 872.453   7
  -2  -5   0 21620.9 985.263   1
   2   5   0 21700.6 983.492   2
  -2  -5   0 21840.6 958.180  27
  -2  -5  -1 4741.98 411.559   7
  -2  -5  -1 4585.94 468.869   1
   2   5   1 4429.36 449.626   2
  -2  -5  -1 4527.85 409.933  27
  -2  -5  -1 4949.18 492.751   3
   2   5   2 10552.4 734.990   2
  -2  -5  -2 11783.5 772.321   1
  -2  -5  -2 12267.8 761.588   3
  -2  -5  -2 11145.3 663.154  27
   2   5   3 2902.46 430.644   2
  -2  -5  -3 3798.91 455.191   3
  -2  -5  -3 3031.94 420.515   1
  -2  -5  -4 2454.16 417.912   1
   2   5   4 2503.14 401.789   2
  -2  -5  -4 2382.16 364.659   3
   2   5   5-1.28868 149.902   8
  -2  -5  -5 27.2102 178.277   3
  -2  -5  -5 286.874 245.406   1
   2   5   5 57.1768 176.228   2
  -2  -5  -6 25844.4 1226.03   3
  -2  -5  -6 27340.5 1465.43   1
   2   5   6 24772.0 1236.50   8
   2   5   7 389.029 239.909   8
  -2  -5  -7 911.106 338.327   1
   2   5   8-164.254 247.254   8
  -2  -5  -8-272.588 264.898   1
  -2  -5  -9 4622.42 312.171  20
  -2  -5  -9 4317.67 310.870  17
  -2  -5  -9 3843.18 307.419  21
  -2  -5 -10 6533.57 370.162  20
  -2  -5 -10 6794.42 402.588  21
  -2  -5 -10 6628.48 391.467  17
  -2  -5 -10 6595.17 364.750  16
  -2  -5 -11 193.218 135.708  16
  -2  -5 -11 61.9131 166.675  21
  -2  -5 -11 513.001 162.336  17
  -2  -5 -12 5651.81 354.698  17
  -2  -5 -12 5519.18 336.149  16
  -2  -5 -12 5440.16 378.509  10
  -2  -5 -13 68.1292 118.416  12
  -2  -5 -13 66.9094 116.767  17
  -2  -5 -13 84.9323 119.233  16
  -2  -5 -13 353.996 163.639  10
  -2  -5 -14 1094.48 151.651  17
  -2  -5 -14 1076.78 182.512  10
  -2  -5 -14 1333.13 168.514  16
  -2  -5 -15 4318.64 256.948  16
  -2  -5 -15 5353.66 313.348  10
  -2  -5 -16 4776.37 262.607  10
  -2  -5 -17 88.4309 82.7680  10
  -2  -6  22 50.2184 58.2230  11
  -2  -6  21 959.286 116.903  11
  -2  -6  20 56.3863 82.8228  11
  -2  -6  20 30.1601 80.8546  14
  -2  -6  19 490.008 118.725  14
  -2  -6  19 510.469 123.915  11
  -2  -6  18 1382.00 173.775  11
  -2  -6  18 1447.54 178.219  14
  -2  -6  17 106.060 113.252  11
  -2  -6  17-99.4947 131.573  15
  -2  -6  17 31.2272 115.286  14
  -2  -6  16 340.847 137.280  11
  -2  -6  16 288.461 127.250  14
  -2  -6  16 89.3954 124.228  15
  -2  -6  15 1616.01 193.260  19
  -2  -6  15 1433.33 208.260  15
  -2  -6  15 1685.49 201.939  11
  -2  -6  15 1501.28 189.189  14
  -2  -6  14 2624.84 226.676  19
  -2  -6  14 2712.91 240.556  11
  -2  -6  14 3217.03 279.143  15
  -2  -6  14 2899.35 240.764  14
  -2  -6  13 289.279 119.559  19
  -2  -6  13 253.895 116.214  11
  -2  -6  13 429.901 196.154  15
  -2  -6  13 144.580 114.506  14
   2   6 -12 4448.23 643.880   6
   2   6 -11 5031.65 694.451   6
   2   6 -11 5352.45 642.106  28
   2   6 -10 6093.69 684.636   6
   2   6 -10 5935.74 623.897  28
   2   6  -9 292.585 254.415   6
   2   6  -9-136.977 220.737  28
  -2  -6   9 163.363 225.163  27
  -2  -6   8 209.416 232.570   7
   2   6  -8 159.293 207.146  28
   2   6  -8 668.928 278.174   6
  -2  -6   8 370.771 182.877   3
  -2  -6   8 217.924 243.588  27
  -2  -6   7 16271.0 876.450   3
  -2  -6   7 15087.7 936.121   7
   2   6  -7 15949.7 988.549   6
  -2  -6   7 15171.9 1003.98  27
   2   6  -7 16008.2 957.373  28
  -2  -6   6 9527.58 663.728   3
   2   6  -6 9552.15 717.481  28
   2   6  -6 9794.44 745.055   6
  -2  -6   6 9860.70 711.300   7
  -2  -6   6 9199.22 760.615  27
  -2  -6   5 294.722 212.186  27
   2   6  -5 400.870 243.651   6
  -2  -6   5 257.965 209.756   7
   2   6  -5 209.419 240.404  28
  -2  -6   5 362.353 203.497   3
  -2  -6   4 2046.02 368.039  27
  -2  -6   4 2051.80 329.374   7
   2   6  -4 1680.72 270.768   2
  -2  -6   4 1976.52 337.688   3
   2   6  -4 2583.46 389.613   6
   2   6  -3 2340.59 404.863   6
  -2  -6   3 1752.88 276.669   7
  -2  -6   3 2046.21 363.266  27
   2   6  -3 2452.95 324.678   2
  -2  -6   3 1668.14 345.406   3
   2   6  -2 114.377 220.414   6
  -2  -6   2-23.6898 183.828  27
   2   6  -2 256.600 188.971   2
  -2  -6   2 321.665 192.867   3
  -2  -6   1 15141.4 854.197   1
   2   6  -1 15354.6 851.275   2
  -2  -6   1 15607.3 918.095   3
  -2  -6   1 16656.1 896.537  27
  -2  -6   0 4031.15 447.561   1
   2   6   0 4263.01 476.790   2
  -2  -6   0 3904.40 480.721   3
  -2  -6   0 3971.17 437.345  27
  -2  -6  -1 26286.8 1210.95   1
   2   6   1 25320.0 1221.14   2
  -2  -6  -1 28595.7 1269.21   3
  -2  -6  -1 27189.0 1183.08  27
   2   6   2 52173.5 1956.33   2
  -2  -6  -2 54778.0 1936.36   1
  -2  -6  -2 55786.6 1941.39   3
   2   6   3 5781.07 631.216   2
  -2  -6  -3 5952.06 602.870   1
  -2  -6  -3 5999.79 585.310   3
   2   6   4 8446.13 780.875   2
  -2  -6  -4 9960.38 820.524   1
  -2  -6  -4 9664.27 753.471   3
   2   6   5 6163.24 694.384   2
  -2  -6  -5 6748.05 652.118   3
  -2  -6  -5 7300.21 744.907   1
  -2  -6  -6 284.406 242.181   1
   2   6   6 623.183 287.541   2
  -2  -6  -7-297.202 243.217   1
  -2  -6  -7 324.773 184.478  21
  -2  -6  -7 243.692 141.983  20
   2   6   7 26.6400 271.606   2
  -2  -6  -7 517.828 154.437  17
  -2  -6  -7 37.7467 119.612  10
  -2  -6  -8 751.692 183.168  20
  -2  -6  -8 409.866 184.544  21
  -2  -6  -8 560.488 163.136  17
  -2  -6  -8 527.840 148.784  10
  -2  -6  -9 139.243 179.835  21
  -2  -6  -9 281.023 190.979  20
  -2  -6  -9-52.8811 137.550  17
  -2  -6  -9-34.3803 145.088  10
  -2  -6 -10 4254.57 334.487  10
  -2  -6 -10 4844.90 323.102  20
  -2  -6 -10 4015.92 311.937  17
  -2  -6 -11 1030.78 176.109  20
  -2  -6 -11 1037.32 186.973  17
  -2  -6 -11 826.580 189.635  10
  -2  -6 -12 1396.73 197.871  12
  -2  -6 -12 1285.85 192.328  17
  -2  -6 -12 1435.74 216.638  10
  -2  -6 -12 1452.74 191.628  20
  -2  -6 -13 747.219 151.213  12
  -2  -6 -13 735.247 169.359  10
  -2  -6 -13 581.617 135.109  17
  -2  -6 -13 718.899 141.423  16
  -2  -6 -14-169.045 90.4032  12
  -2  -6 -14 269.817 134.246  10
  -2  -6 -15 1586.52 169.382  10
  -2  -6 -16 3111.18 191.391  10
  -2  -7  21-195.498 72.0490  13
  -2  -7  21 74.9298 65.5975  11
  -2  -7  20 578.470 103.758  14
  -2  -7  20 559.542 104.434  11
  -2  -7  19-78.1896 92.7017  14
  -2  -7  19 94.6198 94.9328  11
  -2  -7  18 1152.54 154.188  11
  -2  -7  18 1033.45 160.837  14
  -2  -7  17 8380.84 416.232  15
  -2  -7  17 8195.47 395.002  14
  -2  -7  17 7937.83 386.920  11
  -2  -7  16 1497.92 186.698  11
  -2  -7  16 1468.83 184.663  14
  -2  -7  16 1396.45 209.254  15
  -2  -7  15 267.078 118.452  19
  -2  -7  15 132.103 116.389  14
  -2  -7  15 277.035 133.743  11
  -2  -7  15 219.307 145.169  15
  -2  -7  14 5884.99 343.612  11
  -2  -7  14 6355.52 348.394  14
  -2  -7  14 6394.18 342.683  19
  -2  -7  13 12602.6 554.464  15
  -2  -7  13 13030.2 489.289  19
  -2  -7  13 13160.6 508.933  14
  -2  -7  13 11612.6 489.658  11
  -2  -7  12 4015.71 310.818  15
  -2  -7  12 4182.80 272.442  14
  -2  -7  12 3400.42 253.514  11
   2   7 -11 1687.72 461.181   6
  -2  -7  11 1376.36 203.458  15
   2   7 -10 3956.01 606.416   6
   2   7 -10 4344.43 563.780  28
   2   7  -9 2940.18 460.633  28
   2   7  -9 1956.74 423.036   6
  -2  -7   9 1849.92 457.885  27
   2   7  -8 703.902 282.646  28
  -2  -7   8 400.003 204.208   3
   2   7  -8 317.176 233.378   6
  -2  -7   8 504.891 293.985  27
   2   7  -7-197.465 264.076  28
   2   7  -7 389.891 253.124   6
  -2  -7   7 163.468 270.141  27
  -2  -7   7 132.963 167.221   3
  -2  -7   6-201.968 247.412  27
   2   7  -6 72.3112 189.603   6
  -2  -7   6-85.1649 188.995   3
   2   7  -6 55.2451 223.859  28
   2   7  -5 2578.16 428.338   6
  -2  -7   5 2657.78 417.588  27
  -2  -7   5 2047.64 361.383   3
  -2  -7   4 16980.3 1004.15   3
   2   7  -4 18001.6 1073.65   6
  -2  -7   4 18590.6 1080.21  27
   2   7  -3 7253.18 583.107   2
   2   7  -3 7199.67 668.366   6
  -2  -7   3 6785.05 645.360  27
  -2  -7   3 6916.76 640.542   3
   2   7  -2 6527.13 573.899   2
   2   7  -2 7104.52 666.940   6
  -2  -7   2 6818.60 635.268  27
  -2  -7   2 5918.03 607.756   3
   2   7  -1 1436.78 360.205   6
   2   7  -1 1583.70 301.921   2
  -2  -7   1 1528.48 315.184  27
  -2  -7   1 1349.59 281.386   1
  -2  -7   1 1924.08 364.756   3
  -2  -7   0-281.620 215.431  27
   2   7   0-119.685 195.971   2
  -2  -7   0-90.6731 244.133   3
  -2  -7   0 65.7871 178.755   1
  -2  -7  -1 7792.44 699.801   3
  -2  -7  -1 7637.81 658.077   1
   2   7   1 7003.99 682.507   2
  -2  -7  -1 7860.09 660.840  27
  -2  -7  -2 9786.72 767.508   1
  -2  -7  -2 9609.57 790.978   3
   2   7   2 8258.15 763.900   2
   2   7   3 105.698 206.328   2
  -2  -7  -3 203.837 231.903   1
  -2  -7  -3 261.461 259.310   3
   2   7   4-227.690 273.913   2
  -2  -7  -4 650.036 329.324   1
  -2  -7  -4 348.024 252.554   3
   2   7   5 1774.61 452.671   2
  -2  -7  -5 1268.00 330.203   3
  -2  -7  -5 1226.44 386.369   1
  -2  -7  -6 2293.44 245.366  17
   2   7   6 2241.36 495.303   2
  -2  -7  -6 2206.51 250.120  21
  -2  -7  -6 1963.09 219.982  20
  -2  -7  -6 2019.98 461.017   1
  -2  -7  -6 1957.83 220.570  10
  -2  -7  -7 446.210 194.243  21
  -2  -7  -7 529.560 187.166  20
  -2  -7  -7 265.436 154.385  17
  -2  -7  -7 308.583 145.497  10
  -2  -7  -8 4812.55 333.986  20
  -2  -7  -8 4492.87 338.124  17
  -2  -7  -8 4556.04 331.736  10
  -2  -7  -9 1453.44 213.828  20
  -2  -7  -9 1148.65 194.767  12
  -2  -7  -9 1340.77 203.499  17
  -2  -7  -9 1387.00 214.221  10
  -2  -7 -10 1788.58 215.570  20
  -2  -7 -10 1405.46 205.700  12
  -2  -7 -10 1450.12 202.442  17
  -2  -7 -10 1578.27 217.180  10
  -2  -7 -11 466.383 145.159  20
  -2  -7 -11 670.019 164.582  12
  -2  -7 -11 462.836 162.725  17
  -2  -7 -11 581.473 177.454  10
  -2  -7 -12 196.890 113.298  17
  -2  -7 -12 25.8101 108.015  12
  -2  -7 -12 62.8572 134.828  10
  -2  -7 -12 55.3460 112.305  20
  -2  -7 -13 461.991 122.755  12
  -2  -7 -13 369.025 114.978  17
  -2  -7 -13 361.213 139.472  10
  -2  -7 -14 1539.92 147.372  12
  -2  -7 -14 2029.14 189.851  10
  -2  -7 -15 3490.83 208.403  10
  -2  -8  21-152.827 58.7109  11
  -2  -8  20 1990.41 157.576  14
  -2  -8  20 1696.53 138.521  11
  -2  -8  19 719.311 118.630  14
  -2  -8  19 667.715 112.832  11
  -2  -8  18 424.933 108.989  11
  -2  -8  18 505.096 114.385  14
  -2  -8  17 1176.43 173.906  15
  -2  -8  17 1279.09 157.708  11
  -2  -8  17 1188.69 163.698  14
  -2  -8  16 1695.43 182.344  11
  -2  -8  16 2016.43 195.214  19
  -2  -8  16 1629.00 187.952  14
  -2  -8  16 1680.09 220.281  15
  -2  -8  15 2899.54 234.206  11
  -2  -8  15 3140.53 238.889  19
  -2  -8  15 3114.45 276.451  15
  -2  -8  15 3133.61 249.919  14
  -2  -8  14 11716.7 518.132  15
  -2  -8  14 9735.16 434.799  11
  -2  -8  14 10711.2 448.771  19
  -2  -8  14 10778.4 453.910  14
  -2  -8  13 10380.8 454.537  19
  -2  -8  13 11276.7 527.331  15
  -2  -8  13 10900.3 469.325  14
  -2  -8  12 71.6244 124.039  14
  -2  -8  12-15.8939 137.058  15
  -2  -8  11 2231.25 236.978  15
  -2  -8  11 2259.62 210.724  14
   2   8 -10 192.772 251.157   6
  -2  -8  10 114.029 133.850  15
  -2  -8  10 339.532 135.064  14
  -2  -8   9 3041.93 571.171  27
   2   8  -9 2868.43 475.991  28
   2   8  -9 3143.11 576.874   6
   2   8  -8 2679.57 513.603   6
  -2  -8   8 2287.42 526.453  27
   2   8  -8 2223.25 441.278  28
  -2  -8   8 2034.87 369.004   3
   2   8  -7 93.9003 235.399   6
  -2  -8   7 348.866 308.818  27
   2   8  -7 537.064 279.923  28
  -2  -8   7 248.928 188.444   3
   2   8  -6 185.037 259.836   6
  -2  -8   6 184.025 263.902  27
   2   8  -6 351.687 249.374  28
  -2  -8   6 300.100 234.519   3
   2   8  -5 2593.10 458.578   6
  -2  -8   5 2369.18 434.870  27
  -2  -8   5 2756.21 448.117   3
  -2  -8   4-140.160 217.908  27
   2   8  -4 275.507 214.575   6
  -2  -8   4 93.1840 202.129   3
  -2  -8   3 3371.42 501.703  27
   2   8  -3 3809.28 557.396   6
  -2  -8   3 3627.67 514.363   3
   2   8  -2 2135.45 432.671   6
  -2  -8   2 1008.43 321.557  27
   2   8  -2 1526.27 367.216   2
  -2  -8   2 1654.62 360.164   3
   2   8  -1 4017.98 518.390   2
   2   8  -1 4605.56 602.184   6
  -2  -8   1 4435.94 585.428   3
  -2  -8   1 3747.03 513.823  27
  -2  -8   0 99.2882 199.404   1
   2   8   0-113.687 191.083   2
  -2  -8   0 66.9648 224.776  27
  -2  -8   0-91.3910 194.462   3
  -2  -8  -1 389.904 238.962   1
   2   8   1 621.351 291.718   2
  -2  -8  -1 630.095 297.516   3
  -2  -8  -2 5971.16 633.467   1
   2   8   2 5775.04 702.884   2
  -2  -8  -2 6569.75 694.429   3
  -2  -8  -3 91.5683 236.590   1
  -2  -8  -3 211.401 252.048   3
   2   8   3 230.245 266.738   2
  -2  -8  -4 4314.19 313.869  21
  -2  -8  -4 4174.77 302.838  20
  -2  -8  -4 4120.57 304.048  12
  -2  -8  -4 3972.13 575.155   1
  -2  -8  -4 4488.06 314.593  17
  -2  -8  -4 4382.10 296.373  10
  -2  -8  -4 3930.05 560.680   3
   2   8   4 3553.54 583.082   2
  -2  -8  -5 2172.84 238.582  17
  -2  -8  -5 1850.70 229.769  20
  -2  -8  -5 1984.94 228.579  10
  -2  -8  -5 2261.33 239.205  12
  -2  -8  -6 719.961 186.608  20
  -2  -8  -6 909.515 178.380  12
  -2  -8  -6 1008.03 192.614  17
  -2  -8  -6 1104.11 188.959  10
  -2  -8  -7 259.497 173.994  20
  -2  -8  -7 433.264 160.068  12
  -2  -8  -7 45.7505 142.437  17
  -2  -8  -7-123.851 147.120  10
  -2  -8  -8-66.9474 156.130  20
  -2  -8  -8 21.5573 126.749  12
  -2  -8  -8 27.8943 129.805  17
  -2  -8  -8-35.9563 130.012  10
  -2  -8  -9 65.6408 141.860  20
  -2  -8  -9 373.398 151.959  12
  -2  -8  -9 562.719 168.117  17
  -2  -8  -9 196.933 150.526  10
  -2  -8 -10 673.707 174.099  20
  -2  -8 -10 713.647 167.964  12
  -2  -8 -10 568.380 153.203  17
  -2  -8 -10 641.232 169.324  10
  -2  -8 -11-33.8673 108.676  12
  -2  -8 -11-8.86706 131.588  20
  -2  -8 -11-214.209 131.861  17
  -2  -8 -11 176.282 132.424  10
  -2  -8 -12 3049.34 231.853  12
  -2  -8 -12 2989.33 239.636  10
  -2  -8 -12 2862.41 218.004  20
  -2  -8 -12 2732.28 209.159  17
  -2  -8 -13 323.092 102.544  20
  -2  -8 -13 309.561 98.3144  12
  -2  -8 -13 451.220 123.662  10
  -2  -8 -14 49.4547 66.2885  12
  -2  -8 -14-19.9221 77.7837  10
  -2  -9  20 227.366 69.2047  11
  -2  -9  20 235.857 73.8910  14
  -2  -9  19 144.647 87.8859  14
  -2  -9  19 80.5238 74.7495  11
  -2  -9  18 172.940 88.6920  14
  -2  -9  18 233.930 90.1200  11
  -2  -9  17 1787.03 165.270  19
  -2  -9  17 2048.24 176.456  11
  -2  -9  17 1648.03 189.070  15
  -2  -9  17 1671.63 171.349  14
  -2  -9  16 827.040 134.530  19
  -2  -9  16 786.054 135.603  11
  -2  -9  16 794.343 167.059  15
  -2  -9  16 838.860 146.252  14
  -2  -9  15 1090.82 161.222  19
  -2  -9  15 1331.32 196.899  15
  -2  -9  15 1415.73 187.344  14
  -2  -9  14 10324.3 437.286  19
  -2  -9  14 10923.0 504.034  15
  -2  -9  14 10076.7 442.471  14
  -2  -9  13-115.806 113.029  14
  -2  -9  13-4.96454 143.271  15
  -2  -9  12 1953.16 243.684  15
  -2  -9  12 1816.99 205.764  14
  -2  -9  11 151.730 120.011  14
  -2  -9  11 285.652 165.309  15
  -2  -9  10-108.869 140.782  15
  -2  -9  10-137.326 109.706  14
  -2  -9   9 3319.03 276.486  15
  -2  -9   8 4096.02 304.311  15
  -2  -9   8 4417.55 608.569   3
   2   9  -8 4012.53 591.295  28
  -2  -9   7 82.6807 116.909  15
   2   9  -7-261.882 237.098  28
   2   9  -7 277.730 268.492   6
  -2  -9   7-59.0916 246.365  27
  -2  -9   7 139.723 230.138   3
  -2  -9   6 812.684 366.903  27
   2   9  -6-89.9334 253.238   6
   2   9  -6-248.471 303.991  28
  -2  -9   6 264.113 327.629   3
   2   9  -5 595.429 266.510   6
  -2  -9   5 821.223 346.628  27
  -2  -9   5 379.414 276.009   3
  -2  -9   4 1283.39 392.625   3
   2   9  -4 1688.63 435.980   6
  -2  -9   4 2032.49 447.230  27
   2   9  -3 826.862 312.928   6
  -2  -9   3 1705.47 416.582  27
  -2  -9   3 1263.72 394.672   3
   2   9  -2 85.4929 289.778   6
  -2  -9   2-216.263 300.561   3
  -2  -9   2-55.3920 213.294  27
  -2  -9   1 7179.14 777.234   3
   2   9  -1 7937.46 844.719   6
  -2  -9   1 7128.01 745.233  27
   2   9   0 4581.41 656.278   6
  -2  -9   0 3550.07 269.325  17
  -2  -9   0 3384.30 546.196   3
  -2  -9  -1 14161.2 539.238  20
  -2  -9  -1 14013.3 551.253  12
  -2  -9  -1 15725.3 579.481  17
  -2  -9  -1 13462.1 526.412  10
  -2  -9  -1 15255.3 1131.54   3
   2   9   1 12651.2 1059.94   2
  -2  -9  -1 14257.4 530.476  15
  -2  -9  -2 700.684 167.433  20
  -2  -9  -2 657.457 158.999  17
  -2  -9  -2 568.343 143.867  10
  -2  -9  -3 2556.08 257.982  20
  -2  -9  -3 2114.38 227.453  12
  -2  -9  -3 2352.95 245.148  17
  -2  -9  -3 2084.34 215.530  10
  -2  -9  -4 1427.74 213.933  20
  -2  -9  -4 1779.77 223.141  12
  -2  -9  -4 1812.40 228.582  17
  -2  -9  -4 1633.32 214.095  10
  -2  -9  -5 0.92132 148.762  20
  -2  -9  -5 13.5538 138.651  12
  -2  -9  -5-86.8940 143.043  17
  -2  -9  -5-9.79659 132.588  10
  -2  -9  -6 371.233 172.693  20
  -2  -9  -6 62.5134 130.635  12
  -2  -9  -6 378.186 152.386  10
  -2  -9  -6 93.8854 141.831  17
  -2  -9  -7 284.109 158.371  10
  -2  -9  -7-2.83679 155.453  20
  -2  -9  -7 216.043 145.741  17
  -2  -9  -7 122.747 136.534  12
  -2  -9  -8 910.822 181.585  20
  -2  -9  -8 889.663 174.024  12
  -2  -9  -8 582.978 164.831  17
  -2  -9  -8 780.184 168.342  10
  -2  -9  -9 732.700 163.251  12
  -2  -9  -9 866.078 188.406  20
  -2  -9  -9 730.702 169.091  17
  -2  -9  -9 832.469 171.622  10
  -2  -9 -10 140.041 132.872  20
  -2  -9 -10 245.784 129.865  10
  -2  -9 -10 195.953 124.991  12
  -2  -9 -10 186.096 116.888  17
  -2  -9 -11 158.540 111.595  20
  -2  -9 -11 181.109 106.038  12
  -2  -9 -11 193.391 104.243  17
  -2  -9 -11 214.072 122.682  10
  -2  -9 -12 22.7334 88.3746  20
  -2  -9 -12-86.2342 85.3827  12
  -2  -9 -12-4.87678 96.1920  10
  -2  -9 -13 1597.28 125.503  20
  -2  -9 -13 1825.93 150.817  10
  -2  -9 -13 1641.04 134.464  12
  -2 -10  20 195.490 66.0207  14
  -2 -10  19 35.9849 64.0615  14
  -2 -10  18 1231.62 134.991  14
  -2 -10  17 320.348 117.274  15
  -2 -10  17 61.9303 87.7426  19
  -2 -10  17 253.092 105.386  14
  -2 -10  16 1029.82 145.572  19
  -2 -10  16 1170.21 169.739  15
  -2 -10  16 1211.01 152.813  14
  -2 -10  15 747.562 136.362  19
  -2 -10  15 556.367 145.346  15
  -2 -10  15 504.615 129.306  14
  -2 -10  14 3437.51 284.899  15
  -2 -10  14 2920.85 232.197  19
  -2 -10  14 2813.96 230.362  14
  -2 -10  13 88.6758 133.375  15
  -2 -10  13 283.809 109.293  14
  -2 -10  12 564.972 137.981  14
  -2 -10  12 420.448 160.460  15
  -2 -10  11 1996.12 243.923  15
  -2 -10  11 2038.84 203.838  14
  -2 -10  10 6198.56 386.025  15
  -2 -10   9 2533.85 255.170  15
  -2 -10   8 3625.88 285.991  15
  -2 -10   7 3502.38 272.379  15
  -2 -10   6 3312.35 266.779  10
  -2 -10   6 2750.34 244.627  15
  -2 -10   5 205.278 152.857  10
  -2 -10   5-25.1581 127.448  15
  -2 -10   4 1347.85 179.841  15
  -2 -10   4 1254.94 165.850  12
  -2 -10   4 1520.45 190.694  10
  -2 -10   3 2657.02 225.260  12
  -2 -10   3 2911.25 230.586  10
  -2 -10   3 2744.95 242.464  15
  -2 -10   2 8503.04 398.551  12
  -2 -10   2 8926.45 399.305  10
  -2 -10   2 9411.81 431.507  15
  -2 -10   2 8058.07 377.210  20
  -2 -10   1 2120.68 206.730  20
  -2 -10   1 2705.21 235.007  15
  -2 -10   1 2226.70 212.639  10
  -2 -10   1 2099.50 210.918  12
  -2 -10   0 703.440 153.816  20
  -2 -10   0 628.093 146.572  10
  -2 -10   0 560.980 144.480  12
  -2 -10   0 852.552 162.840  15
  -2 -10  -1 22777.6 739.030  20
  -2 -10  -1 22431.4 744.187  12
  -2 -10  -1 21227.6 712.771  10
  -2 -10  -1 22770.1 744.205  15
  -2 -10  -2 15420.8 609.408  12
  -2 -10  -2 15953.4 605.868  20
  -2 -10  -2 17263.2 648.878  17
  -2 -10  -2 14830.0 578.361  10
  -2 -10  -2 15612.7 590.361  15
  -2 -10  -3 3127.65 276.431  20
  -2 -10  -3 3194.55 295.605  17
  -2 -10  -3 2640.79 244.999  10
  -2 -10  -3 2780.64 245.381  15
  -2 -10  -3 3258.54 281.773  12
  -2 -10  -4 1274.33 206.811  20
  -2 -10  -4 1616.30 211.231  12
  -2 -10  -4 1268.67 207.369  17
  -2 -10  -4 1352.45 208.493  10
  -2 -10  -4 1460.74 183.773  15
  -2 -10  -5 691.198 175.355  20
  -2 -10  -5 271.318 129.841  12
  -2 -10  -5 431.652 155.114  17
  -2 -10  -5 322.153 135.289  10
  -2 -10  -6 719.626 195.776  20
  -2 -10  -6 597.430 154.976  12
  -2 -10  -6 731.006 166.465  10
  -2 -10  -6 506.974 154.509  17
  -2 -10  -7 1529.07 208.933  20
  -2 -10  -7 1758.77 219.582  12
  -2 -10  -7 1576.76 210.921  17
  -2 -10  -7 1861.41 212.451  10
  -2 -10  -8 199.354 127.789  10
  -2 -10  -8 37.6077 140.510  20
  -2 -10  -8-171.950 121.853  12
  -2 -10  -8 79.8055 116.345  17
  -2 -10  -9-96.0080 104.420  10
  -2 -10  -9-60.3141 127.050  20
  -2 -10  -9-93.0058 119.658  12
  -2 -10 -10 284.778 112.792  12
  -2 -10 -10 110.990 104.990  10
  -2 -10 -10-31.5244 109.145  20
  -2 -10 -11 143.675 89.3432  20
  -2 -10 -11 148.344 92.1155  12
  -2 -10 -11 398.547 105.541  10
  -2 -10 -12-18.0075 63.8438  12
  -2 -10 -12 80.0883 75.6024  10
  -2 -10 -12 176.677 75.6086  20
  -2 -11  19 112.649 60.6142  14
  -2 -11  18 45.8919 64.9002  14
  -2 -11  17 3207.29 195.273  14
  -2 -11  17 3328.42 184.939  19
  -2 -11  17 3082.23 199.562  15
  -2 -11  16 704.274 113.206  19
  -2 -11  16 690.190 128.986  15
  -2 -11  16 725.283 123.109  14
  -2 -11  15 1988.91 175.279  19
  -2 -11  15 1889.93 202.852  15
  -2 -11  15 1760.46 168.516  14
  -2 -11  14 64.2523 107.819  19
  -2 -11  14 17.6716 100.891  14
  -2 -11  14 45.1288 126.195  15
  -2 -11  13 1966.96 197.406  19
  -2 -11  13 2146.75 234.716  15
  -2 -11  13 1717.54 176.844  14
  -2 -11  12 1853.09 225.560  15
  -2 -11  12 1747.04 190.170  14
  -2 -11  11 1441.51 206.018  15
  -2 -11  10 304.290 143.818  15
  -2 -11  10 442.098 133.631  25
  -2 -11   9 129.351 138.953  15
  -2 -11   8 234.850 151.916  15
  -2 -11   7 123.100 135.968  15
  -2 -11   6 1306.98 204.963  15
  -2 -11   5 1.13564 126.474  10
  -2 -11   5 14.0527 132.489  15
  -2 -11   4 6742.27 349.952  12
  -2 -11   4 6335.57 339.910  10
  -2 -11   4 7254.22 385.575  15
  -2 -11   3 67.8051 108.946  12
  -2 -11   3-30.6652 137.143  15
  -2 -11   3 142.017 120.102  10
  -2 -11   2 3212.21 251.906  12
  -2 -11   2 3752.59 262.576  10
  -2 -11   2 3414.92 261.000  15
  -2 -11   1 3780.37 267.297  20
  -2 -11   1 3735.33 270.513  12
  -2 -11   1 4162.13 274.237  10
  -2 -11   1 3873.34 295.498  15
  -2 -11   0 332.328 128.350  10
  -2 -11   0 261.864 135.882  20
  -2 -11   0 528.370 164.721  15
  -2 -11   0 390.027 133.190  12
  -2 -11  -1 7120.52 386.596  12
  -2 -11  -1 6869.72 366.995  10
  -2 -11  -1 8031.04 405.522  15
  -2 -11  -1 7016.73 385.481  20
  -2 -11  -2 4023.00 297.207  12
  -2 -11  -2 3892.34 280.696  10
  -2 -11  -2 3977.05 295.067  15
  -2 -11  -2 3935.20 290.630  20
  -2 -11  -2 3953.62 272.950  25
  -2 -11  -3 2997.53 261.677  12
  -2 -11  -3 3126.19 273.945  20
  -2 -11  -3 2945.55 244.300  10
  -2 -11  -3 3055.17 255.249  15
  -2 -11  -4 275.740 121.724  10
  -2 -11  -4 433.153 140.152  12
  -2 -11  -4 236.558 122.592  15
  -2 -11  -5 1533.49 215.864  20
  -2 -11  -5 1336.48 197.797  12
  -2 -11  -5 1617.05 192.551  10
  -2 -11  -6 430.143 140.243  12
  -2 -11  -6 389.658 160.417  20
  -2 -11  -6 381.025 132.780  10
  -2 -11  -7 167.860 141.811  20
  -2 -11  -7 151.562 118.794  12
  -2 -11  -7 195.206 112.151  10
  -2 -11  -8-64.0082 95.3057  10
  -2 -11  -8 133.261 135.304  20
  -2 -11  -8 197.653 112.580  12
  -2 -11  -9 61.0507 91.7289  12
  -2 -11  -9 34.1098 100.648  20
  -2 -11  -9-36.2115 87.5275  10
  -2 -11 -10 181.806 88.5519  10
  -2 -11 -10-76.3013 79.3479  12
  -2 -11 -10 26.7284 92.6320  20
  -2 -11 -11-67.2849 63.9303  12
  -2 -11 -11 2.83764 68.8293  20
  -2 -12  17 981.646 104.895  14
  -2 -12  17 930.546 98.2891  19
  -2 -12  17 1013.04 111.886  15
  -2 -12  16 355.803 90.1227  19
  -2 -12  16 350.087 94.6751  15
  -2 -12  16 510.323 92.2853  14
  -2 -12  15 39.9031 81.3806  19
  -2 -12  15 65.3920 99.4431  15
  -2 -12  15 35.0816 76.2374  14
  -2 -12  14 1965.60 168.259  19
  -2 -12  14 1847.11 189.916  15
  -2 -12  14 1894.93 165.714  14
  -2 -12  13 5303.83 276.198  19
  -2 -12  13 4928.06 303.539  15
  -2 -12  13 4312.87 248.482  14
  -2 -12  12 53.3671 113.283  15
  -2 -12  11 476.207 149.773  15
  -2 -12  10 1084.62 153.208  25
  -2 -12  10 1006.98 178.027  15
  -2 -12   9 1195.31 205.241  15
  -2 -12   9 1079.65 163.258  25
  -2 -12   8-68.0935 127.583  15
  -2 -12   7 808.611 165.159  15
  -2 -12   6 264.345 126.818  15
  -2 -12   5 3504.08 275.359  15
  -2 -12   4 108.852 121.322  15
  -2 -12   4 124.024 119.207  10
  -2 -12   3 746.944 138.172  12
  -2 -12   3 962.538 164.622  10
  -2 -12   3 957.600 181.232  15
  -2 -12   2 298.854 121.975  10
  -2 -12   2 181.520 115.973  12
  -2 -12   2 297.823 137.878  15
  -2 -12   1 307.011 128.562  20
  -2 -12   1 68.0430 102.329  12
  -2 -12   1 353.568 125.066  10
  -2 -12   1 326.824 139.204  15
  -2 -12   0 4647.44 296.005  12
  -2 -12   0 4617.48 284.375  10
  -2 -12   0 4777.12 315.230  15
  -2 -12   0 4469.04 285.250  20
  -2 -12   0 4131.16 298.665  25
  -2 -12  -1 6417.00 352.179  12
  -2 -12  -1 6250.94 335.874  10
  -2 -12  -1 6509.22 359.146  15
  -2 -12  -1 5918.65 331.810  25
  -2 -12  -1 6416.88 350.142  20
  -2 -12  -2-355.836 133.927  20
  -2 -12  -2 117.961 105.132  10
  -2 -12  -2-99.9701 109.229  12
  -2 -12  -2-122.342 114.520  15
  -2 -12  -2-110.310 106.492  25
  -2 -12  -3 28.9547 107.577  10
  -2 -12  -3 174.669 131.743  20
  -2 -12  -3 362.378 128.223  12
  -2 -12  -3 134.057 113.190  15
  -2 -12  -4 414.639 141.047  20
  -2 -12  -4 357.118 132.277  12
  -2 -12  -4 201.560 116.524  15
  -2 -12  -4 465.510 122.392  10
  -2 -12  -5 1961.25 211.837  20
  -2 -12  -5 2649.20 208.069  10
  -2 -12  -5 2415.40 219.808  12
  -2 -12  -6 425.521 113.280  10
  -2 -12  -6 411.767 128.162  20
  -2 -12  -6 439.640 115.617  12
  -2 -12  -7-15.1734 83.1397  10
  -2 -12  -7 17.6236 104.766  20
  -2 -12  -7 9.18192 93.0967  12
  -2 -12  -8 240.879 92.1100  12
  -2 -12  -8 441.699 116.034  20
  -2 -12  -9 157.614 74.2293  12
  -2 -12  -9 4.14573 79.7089  20
  -2 -13  16 102.496 62.8783  19
  -2 -13  16 76.8723 71.6525  15
  -2 -13  15 189.611 73.4258  19
  -2 -13  15 118.298 81.3238  15
  -2 -13  14 144.662 84.4066  19
  -2 -13  14 223.849 96.0827  15
  -2 -13  13 3512.28 233.389  15
  -2 -13  13 3322.42 209.462  19
  -2 -13  12 1423.69 149.612  19
  -2 -13  12 1193.13 155.376  15
  -2 -13  11 192.611 85.9000  25
  -2 -13  11 166.166 113.226  15
  -2 -13  10 302.911 102.771  25
  -2 -13  10 272.760 132.849  15
  -2 -13   9 291.421 119.053  25
  -2 -13   9 90.5731 114.370  15
  -2 -13   8 332.724 136.894  25
  -2 -13   8 251.904 147.637  15
  -2 -13   7 1953.06 194.327  25
  -2 -13   7 1516.61 192.760  15
  -2 -13   6 17.9686 110.303  25
  -2 -13   6 239.614 131.116  15
  -2 -13   5 317.988 131.843  15
  -2 -13   4 5119.97 313.682  15
  -2 -13   3 1593.39 198.918  15
  -2 -13   3 1109.72 177.785  25
  -2 -13   2 383.540 109.965  10
  -2 -13   2 475.320 146.177  15
  -2 -13   2 571.624 127.480  12
  -2 -13   2 310.248 132.334  25
  -2 -13   1-55.7251 102.543  12
  -2 -13   1-85.8466 107.925  15
  -2 -13   1-68.4204 112.908  25
  -2 -13   1 200.031 114.883  10
  -2 -13   0 889.500 139.580  10
  -2 -13   0 920.349 146.022  12
  -2 -13   0 933.208 154.089  25
  -2 -13   0 857.056 158.444  15
  -2 -13   0 661.410 141.076  20
  -2 -13  -1 23.8634 98.9065  10
  -2 -13  -1 48.9284 105.018  15
  -2 -13  -1-48.1629 95.3449  12
  -2 -13  -1 8.66259 114.395  25
  -2 -13  -1-11.3655 105.823  20
  -2 -13  -2 2496.14 206.119  12
  -2 -13  -2 2369.87 205.581  20
  -2 -13  -2 2389.62 193.741  25
  -2 -13  -2 3030.08 208.899  10
  -2 -13  -2 2769.79 221.877  15
  -2 -13  -3 352.064 119.909  20
  -2 -13  -3 336.252 105.385  12
  -2 -13  -3 305.252 100.559  10
  -2 -13  -3 322.398 105.841  15
  -2 -13  -4 1291.13 156.303  20
  -2 -13  -4 1353.08 152.625  12
  -2 -13  -4 1618.59 151.042  10
  -2 -13  -4 1559.30 149.090  15
  -2 -13  -5 698.227 119.056  12
  -2 -13  -5 782.523 111.631  10
  -2 -13  -5 788.984 138.599  20
  -2 -13  -6 494.483 114.273  20
  -2 -13  -6 299.887 92.7386  12
  -2 -13  -6 580.348 94.3726  10
  -2 -13  -7-3.36260 80.1654  20
  -2 -13  -7-6.60421 69.4978  12
  -2 -14  14 565.840 85.7253  19
  -2 -14  14 504.516 91.9255  15
  -2 -14  13 125.473 71.5945  19
  -2 -14  13 74.5107 75.0945  15
  -2 -14  12 1023.79 117.493  19
  -2 -14  12 1609.55 157.443  15
  -2 -14  11 0.49997 77.8164  19
  -2 -14  11 125.294 87.1160  15
  -2 -14  11-67.7759 69.9125  25
  -2 -14  10 156.230 86.4418  25
  -2 -14  10-18.9439 97.8429  15
  -2 -14   9 176.688 113.745  15
  -2 -14   9 33.0054 93.7781  25
  -2 -14   8 515.383 119.822  25
  -2 -14   8 577.289 125.744  15
  -2 -14   7 200.407 118.470  25
  -2 -14   7 167.226 106.048  15
  -2 -14   6 518.854 133.370  25
  -2 -14   6 523.175 127.019  15
  -2 -14   5 295.016 117.905  15
  -2 -14   5 71.9134 104.242  25
  -2 -14   4 804.869 145.704  15
  -2 -14   4 760.621 156.090  25
  -2 -14   3 189.927 113.301  25
  -2 -14   3 558.191 126.266  15
  -2 -14   2 309.691 115.055  25
  -2 -14   2 714.879 143.204  15
  -2 -14   1 1780.88 173.511  25
  -2 -14   1 1688.01 149.385  12
  -2 -14   0 1082.02 128.308  12
  -2 -14   0 1043.44 146.687  25
  -2 -14   0 834.276 134.528  15
  -2 -14  -1-53.2122 99.8109  20
  -2 -14  -1 121.352 93.9889  15
  -2 -14  -1 36.9466 79.3116  12
  -2 -14  -1 64.5429 84.5137  25
  -2 -14  -2 7390.54 301.210  20
  -2 -14  -2 6984.61 301.106  15
  -2 -14  -2 7561.99 307.566  12
  -2 -14  -3 4056.63 213.088  20
  -2 -14  -3 3589.82 205.084  12
  -2 -14  -3 3535.40 191.211  15
  -2 -14  -4 813.590 110.536  20
  -2 -14  -4 999.244 113.843  12
  -2 -14  -5 1087.50 104.267  12
  -2 -14  -5 1088.60 110.452  20
  -2 -15  12 359.683 72.6235  19
  -2 -15  12 329.520 75.2895  15
  -2 -15  11-25.8701 67.1435  19
  -2 -15  11 118.790 72.1835  15
  -2 -15  10 16.4258 68.7263  25
  -2 -15  10 8.51384 75.4161  15
  -2 -15  10 43.7588 69.7152  19
  -2 -15   9 1944.13 140.861  25
  -2 -15   9 1766.39 138.844  19
  -2 -15   9 1576.52 145.991  15
  -2 -15   8 2030.28 149.513  19
  -2 -15   8 1628.32 157.485  15
  -2 -15   8 1987.44 148.752  25
  -2 -15   7 1361.74 139.242  25
  -2 -15   7 1144.48 125.212  19
  -2 -15   7 1156.80 136.923  15
  -2 -15   6 1266.00 137.511  15
  -2 -15   6 1396.42 138.560  25
  -2 -15   5-52.1196 86.1142  25
  -2 -15   5-72.2124 86.1957  15
  -2 -15   4-20.8049 82.9629  25
  -2 -15   4-78.6571 88.9806  15
  -2 -15   3-216.844 91.8500  25
  -2 -15   3-4.44632 79.9779  15
  -2 -15   2 584.895 109.414  15
  -2 -15   2 490.899 104.974  25
  -2 -15   1 339.697 92.4344  15
  -2 -15   1 179.957 81.3910  25
  -2 -15   0 130.327 76.7393  25
  -2 -15   0 2.24810 70.3930  15
  -2 -16   6 1838.99 124.155  25
  -2 -16   6 2059.54 134.372  15
  -2 -16   5 168.463 68.6721  25
  -2 -16   5 46.8725 60.8157  15
  -3  17   1 310.348 66.5661  18
  -3  17   0 92.0786 64.7913  18
  -3  17  -1 10.4173 67.4891  18
  -3  17  -2 451.801 83.2915  18
  -3  17  -3 155.248 80.6869  18
  -3  17  -4 1332.20 123.948  18
  -3  17  -5 298.967 82.5448  18
  -3  17  -6 2210.91 149.205  18
  -3  17  -7 157.058 71.6442  18
  -3  17  -8 152.377 65.1317  18
  -3  16   4 986.928 103.032  18
   3 -16  -4 719.185 99.8113  15
  -3  16   3 1029.87 111.316  18
   3 -16  -3 871.962 107.492  15
  -3  16   2 460.046 101.907  18
   3 -16  -2 401.962 87.2045  15
  -3  16   1 295.079 99.2184  18
   3 -16  -1 50.0314 78.3609  15
  -3  16   0 136.665 94.7287  18
   3 -16   0 224.421 86.4149  15
  -3  16  -1 310.086 100.958  18
   3 -16   1 130.753 81.1376  15
  -3  16  -2 2707.64 186.560  24
  -3  16  -2 3273.10 214.030  18
  -3  16  -3 290.686 105.577  18
  -3  16  -4 1350.57 157.101  18
  -3  16  -5 2582.72 192.242  18
  -3  16  -6 285.110 105.370  18
   3 -16   7 4142.74 204.202  14
  -3  16  -7 4966.25 257.949  18
  -3  16  -8 134.780 82.8644  18
   3 -16   8 121.193 71.6803  14
   3 -16   9 188.086 73.6292  14
  -3  16  -9 98.8381 78.8783  18
  -3  16 -10 859.529 115.022  18
   3 -16  10 643.708 92.0105  14
  -3  16 -11 1173.32 115.420  18
   3 -16  11 1058.36 92.8696  14
   3 -15  -7 3289.37 211.249  22
  -3  15   7 2901.31 153.127  18
   3 -15  -6 1197.15 148.596  22
   3 -15  -6 1093.08 124.158  15
   3 -15  -5 1121.29 146.052  22
   3 -15  -5 965.001 126.726  15
   3 -15  -4-80.9255 108.401  22
   3 -15  -4 31.7682 81.5724  15
   3 -15  -3 3253.54 252.669  22
   3 -15  -3 2720.97 205.938  15
   3 -15  -2 62.5812 92.6424  15
  -3  15   2 279.113 110.550  18
   3 -15  -2 258.141 129.015  22
  -3  15   1 254.631 116.866  18
   3 -15  -1 110.420 94.0591  15
   3 -15  -1 20.2351 113.446  22
  -3  15   0 51.8266 102.706  18
   3 -15   0-81.4406 94.5589  15
   3 -15   0-51.3673 119.785  22
  -3  15  -1 707.184 149.476  18
   3 -15   1 617.492 119.370  15
   3 -15   2 573.063 112.285  15
  -3  15  -2 782.128 145.122  18
  -3  15  -3 620.063 151.177  18
  -3  15  -4 1270.00 172.454  18
  -3  15  -5 4650.99 288.891  18
   3 -15   5 4574.81 254.406  14
  -3  15  -6 10267.0 435.149  18
   3 -15   6 10382.0 391.978  14
  -3  15  -7 53.7050 106.587  18
   3 -15   7 29.2430 91.4387  14
  -3  15  -8-2.16299 105.267  18
   3 -15   8 111.781 92.9148  14
   3 -15   9 876.371 123.673  14
  -3  15  -9 520.391 127.530  18
  -3  15 -10 5101.58 278.109  18
   3 -15  10 4962.28 245.280  14
  -3  15 -11 63.0475 87.8497  18
   3 -15  11 135.684 87.6452  14
  -3  15 -12 108.327 87.3055  18
   3 -15  12 5.21615 68.5319  14
  -3  15 -13 325.829 88.2621  18
   3 -15  13 114.230 65.3110  14
   3 -14 -10-69.3671 68.1552  22
   3 -14 -10 136.702 67.4471  20
   3 -14  -9 202.784 91.8746  22
   3 -14  -9 226.946 82.0386  20
   3 -14  -8 836.103 139.950  22
   3 -14  -8 716.669 119.672  20
   3 -14  -7 268.111 114.746  22
   3 -14  -7 368.706 117.515  20
   3 -14  -6 376.454 130.058  22
   3 -14  -6 297.813 107.490  20
   3 -14  -5 640.135 154.083  22
   3 -14  -5 536.215 129.715  20
   3 -14  -4-72.1062 118.810  22
   3 -14  -3 219.381 121.681  22
   3 -14  -2-85.1790 128.501  22
   3 -14  -2 16.9725 98.6067  15
   3 -14  -1-92.9147 119.115  15
   3 -14  -1 154.921 125.198  22
   3 -14   0-213.475 142.854  22
   3 -14   0 105.359 116.288  15
  -3  14  -1 118.171 128.913  18
   3 -14   1-45.6930 103.236  15
   3 -14   1 31.0969 140.507  22
  -3  14  -2 110.053 136.021  18
   3 -14   2 38.6307 101.474  15
  -3  14  -3 236.461 134.280  18
  -3  14  -4 575.340 155.295  18
   3 -14   4 340.597 106.763  14
  -3  14  -5 6233.15 346.915  18
   3 -14   5 5659.46 311.536  14
  -3  14  -6 149.082 125.810  18
   3 -14   6 361.478 128.320  14
  -3  14  -7 295.563 132.646  18
   3 -14   7 350.540 123.192  14
   3 -14   8 179.466 117.726  14
  -3  14  -8 47.9719 112.681  18
   3 -14   9 497.926 135.714  14
  -3  14  -9 426.696 137.430  18
  -3  14 -10 62.8561 113.581  18
   3 -14  10 81.2262 103.872  14
  -3  14 -11 497.373 134.160  18
   3 -14  11 471.372 116.328  14
  -3  14 -12 1696.15 176.035  18
   3 -14  12 1642.01 153.216  14
   3 -14  13 158.771 84.2461  14
  -3  14 -13 503.029 127.925  18
   3 -14  14 2716.32 166.694  14
  -3  14 -14 2822.53 189.948  18
  -3  14 -15 828.086 104.245  18
   3 -14  15 706.742 90.4145  14
   3 -13 -11 544.227 104.792  20
   3 -13 -11 480.325 82.2120  12
   3 -13 -11 501.100 105.444  22
   3 -13 -10 239.038 108.406  22
   3 -13 -10 189.045 98.5026  20
   3 -13 -10 88.7688 72.6022  12
   3 -13  -9 278.400 119.106  20
   3 -13  -9 416.462 127.953  22
   3 -13  -8 172.682 122.607  20
   3 -13  -8 6.34268 108.927  22
   3 -13  -7 209.635 120.471  22
   3 -13  -7-124.342 125.615  20
   3 -13  -6 1548.91 221.916  22
   3 -13  -6 1158.70 173.819  20
   3 -13  -5 752.993 170.024  22
   3 -13  -5 524.726 148.446  20
   3 -13  -4 67.2607 119.459  20
   3 -13  -4 152.190 136.836  22
   3 -13  -3 1277.24 224.343  22
   3 -13  -2 1274.27 222.947  22
   3 -13  -1 13.3406 131.981  22
   3 -13   0 3675.64 271.040  15
   3 -13   0 4821.17 350.583  22
   3 -13   1 1091.91 191.711  22
   3 -13   1 1028.86 161.649  15
   3 -13   2 3066.08 231.446  14
  -3  13  -2 3094.48 249.041  18
   3 -13   2 2727.31 226.235  15
   3 -13   2 3031.74 294.411  22
  -3  13  -3 291.734 153.205  18
   3 -13   3 203.312 119.123  14
   3 -13   3 144.931 138.865  22
  -3  13  -4 551.347 160.245  18
   3 -13   4 469.522 145.082  14
  -3  13  -5 539.776 151.164  18
   3 -13   5 662.636 151.392  14
  -3  13  -6 2167.02 228.175  18
   3 -13   6 2222.22 216.631  14
  -3  13  -7 7895.32 406.783  18
   3 -13   7 7477.32 373.822  14
  -3  13  -8 615.084 162.021  18
   3 -13   8 528.083 137.217  14
  -3  13  -9 768.644 156.017  18
   3 -13   9 554.180 142.418  14
   3 -13  10 6684.07 350.226  14
  -3  13 -10 6498.13 371.553  18
   3 -13  11 14900.5 533.803  14
  -3  13 -11 14340.9 558.869  18
  -3  13 -12 1206.94 169.131  18
   3 -13  12 1169.55 130.567  11
   3 -13  12 1542.46 168.358  14
  -3  13 -13 974.034 161.543  18
   3 -13  13 1005.10 119.804  11
   3 -13  13 728.024 129.257  14
  -3  13 -14 582.797 129.502  18
   3 -13  14 445.140 88.1635  11
   3 -13  14 823.994 122.366  14
  -3  13 -15 28.3741 84.0856  18
   3 -13  15 134.116 64.1229  11
   3 -13  15 116.652 75.3737  14
  -3  13 -16 248.446 78.9444  18
   3 -13  16 77.1116 68.5700  14
   3 -12 -13 208.397 77.1311  22
   3 -12 -13 329.023 86.3444  20
   3 -12 -13 186.229 67.8037  12
   3 -12 -12 181.414 106.668  22
   3 -12 -12 290.786 105.264  20
   3 -12 -11 1607.21 169.611  20
   3 -12 -11 1382.42 174.732  22
   3 -12 -10 1261.66 170.164  20
   3 -12 -10 626.770 149.145  22
   3 -12  -9 193.706 114.654  22
   3 -12  -9 34.3806 132.949  20
   3 -12  -8 861.582 179.779  20
   3 -12  -8 772.164 170.671  22
   3 -12  -7 1257.27 188.083  20
   3 -12  -7 1105.29 201.902  22
   3 -12  -6 1555.73 208.079  20
   3 -12  -6 1852.58 243.189  22
   3 -12  -5 887.365 185.613  22
   3 -12  -5 596.196 170.002  20
   3 -12  -4 575.161 159.721  20
   3 -12  -4 549.643 189.663  22
   3 -12  -3 9287.26 511.227  22
  -3  12   2 350.067 135.489  13
   3 -12  -2 310.211 140.375  22
  -3  12   1 786.671 165.208  13
   3 -12  -1 1348.46 214.998  22
  -3  12   0 2942.32 240.825  13
   3 -12   0 3595.53 314.225  22
   3 -12   1 9.91393 143.311  22
  -3  12  -1-161.648 131.934  13
  -3  12  -2 10273.8 477.572  13
   3 -12   2 10452.0 524.999  22
  -3  12  -3 14655.8 567.722  18
   3 -12   3 15854.9 659.352  22
   3 -12   3 13840.7 535.365  14
  -3  12  -4 528.039 155.784  18
   3 -12   4 704.191 160.670  14
  -3  12  -5 334.631 136.595  18
   3 -12   5 156.678 123.336  14
  -3  12  -6 5209.77 325.506  18
   3 -12   6 4268.02 294.629  14
   3 -12   7 2547.39 235.921  14
  -3  12  -7 2671.72 240.863  18
  -3  12  -8 759.213 169.039  18
   3 -12   8 572.569 148.331  14
  -3  12  -9 1537.13 211.198  18
   3 -12   9 1310.81 187.984  14
   3 -12  10 1071.25 183.324  14
  -3  12 -10 892.781 166.275  18
   3 -12  11 2147.74 223.476  14
  -3  12 -11 2039.82 229.541  18
  -3  12 -12 2940.16 256.041  18
   3 -12  12 3468.41 258.357  14
   3 -12  13 1145.93 158.264  14
  -3  12 -13 1124.72 173.462  18
   3 -12  14 4661.89 265.530  14
   3 -12  14 4417.02 245.325  11
  -3  12 -14 4170.54 276.485  18
  -3  12 -15 30.6067 102.095  18
   3 -12  15 5.16904 74.8821  11
   3 -12  15 107.013 90.6092  14
   3 -12  16 277.392 82.6644  11
  -3  12 -16 423.833 111.089  18
   3 -12  16 172.763 84.5095  14
   3 -12  17 2518.17 141.458  11
  -3  12 -17 2313.67 163.895  18
   3 -12  17 2593.38 145.630  14
   3 -11 -14 46.0230 83.5083  22
   3 -11 -14 55.9501 77.3966  20
   3 -11 -13 668.841 125.367  20
   3 -11 -13 880.853 146.283  22
   3 -11 -12 1351.45 183.767  22
   3 -11 -12 1682.32 183.351  20
   3 -11 -11 888.458 165.510  20
   3 -11 -11 917.829 171.588  22
   3 -11 -10 838.338 172.517  20
   3 -11 -10 1026.99 190.725  22
   3 -11  -9 366.723 158.930  22
   3 -11  -9 789.185 192.243  20
   3 -11  -8 46.0372 139.897  22
   3 -11  -8-93.6909 145.177  20
   3 -11  -7 3900.19 313.755  20
   3 -11  -7 4354.53 353.300  22
   3 -11  -6 2168.15 243.073  20
   3 -11  -6 2439.88 277.116  22
   3 -11  -5 2150.06 259.895  22
   3 -11  -5 2329.26 249.229  20
   3 -11  -4 394.755 161.014  22
   3 -11  -4 383.230 151.691  20
   3 -11  -3 404.792 146.350  22
   3 -11  -3 230.336 144.068  20
  -3  11   2 1527.76 187.379  13
   3 -11  -2 1370.39 203.932  22
  -3  11   1 181.311 130.600  13
   3 -11  -1 169.726 138.514  22
   3 -11   0 1208.01 194.564  22
  -3  11   0 1356.32 197.384  13
  -3  11  -1-194.928 141.596  13
   3 -11   1 49.9316 136.486  22
  -3  11  -2 2.89202 117.633  13
   3 -11   2 163.017 154.094  22
  -3  11  -3 5840.80 332.245  18
  -3  11  -3 5793.77 349.838  13
   3 -11   3 6040.82 396.480  22
  -3  11  -4 440.718 138.180  18
   3 -11   4 352.421 177.818  22
  -3  11  -5 10685.7 473.996  18
   3 -11   5 10273.9 452.020  14
   3 -11   6 612.794 153.965  14
  -3  11  -6 588.291 154.733  18
  -3  11  -7 2905.05 247.112  18
   3 -11   7 2558.24 243.109  14
  -3  11  -8-5.17849 132.636  18
   3 -11   8 14.3946 124.813  14
   3 -11   9 6648.71 373.550  14
  -3  11  -9 6887.18 390.461  18
  -3  11 -10 1726.29 221.941  18
   3 -11  10 1660.34 206.108  14
  -3  11 -11 480.252 148.811  18
   3 -11  11 581.091 155.724  14
  -3  11 -12 152.480 138.496  18
   3 -11  12 125.063 129.925  14
   3 -11  13 6508.43 350.275  14
  -3  11 -13 6327.03 369.941  18
  -3  11 -14 6.39440 114.987  18
   3 -11  14 58.4978 113.831  14
  -3  11 -15 311.793 133.071  18
   3 -11  15 325.633 107.920  11
   3 -11  15 511.521 117.101  14
  -3  11 -16 306.493 121.838  18
   3 -11  16 297.602 95.6816  11
   3 -11  16 267.171 91.2347  14
   3 -11  17 124.822 74.0404  11
   3 -11  17-4.43236 66.8495  14
  -3  11 -18 498.971 91.6265  18
   3 -11  18 673.383 84.6006  11
   3 -10 -15 598.361 113.855  22
   3 -10 -15 740.921 102.254  20
   3 -10 -14 1300.61 152.303  20
   3 -10 -14 983.528 153.865  22
   3 -10 -13 306.578 128.604  22
   3 -10 -13 317.491 126.358  20
   3 -10 -12 837.033 176.928  22
   3 -10 -12 1158.04 183.111  20
   3 -10 -11 325.123 153.457  20
   3 -10 -11 216.215 145.901  22
   3 -10 -10 2248.34 272.908  22
   3 -10 -10 2100.27 239.472  20
   3 -10  -9 1307.02 227.145  22
   3 -10  -9 1196.76 204.935  20
   3 -10  -8 5761.60 372.928  20
   3 -10  -8 5879.78 417.329  22
   3 -10  -7 3195.17 284.139  20
   3 -10  -7 3382.30 330.815  22
   3 -10  -6 4267.11 320.669  20
   3 -10  -6 4499.16 365.684  22
   3 -10  -5 16214.8 673.059  22
   3 -10  -5 13617.1 566.803  20
   3 -10  -4 9899.13 449.560  20
   3 -10  -4 11344.1 550.729  22
  -3  10   3 8562.36 878.518   2
   3 -10  -3 7579.92 812.301  29
   3 -10  -3 8094.32 871.121  27
   3 -10  -3 8909.24 469.295  22
  -3  10   2 6538.27 732.319   2
   3 -10  -2 5921.21 722.459  27
   3 -10  -2 6038.62 741.422  29
   3 -10  -2 6683.48 399.423  22
   3 -10  -1 4246.76 646.026  29
  -3  10   1 4452.50 598.339   2
   3 -10  -1 4353.36 627.863  27
   3 -10   0 906.422 315.499  29
  -3  10   0 1534.25 414.640   2
   3 -10   0 1131.27 348.792  27
  -3  10  -1-327.225 271.205   2
   3 -10   1 112.678 299.589  29
   3 -10   1-93.1971 234.833  27
   3 -10   2 2495.63 490.068  29
  -3  10  -2 2333.40 430.386   2
   3 -10   2 2310.06 465.068  27
  -3  10  -3 24302.5 1419.35   2
   3 -10   3 23317.7 1365.77  27
   3 -10   3 22585.3 1364.12  29
   3 -10   3 24228.0 1265.45   4
   3 -10   4 381.901 272.162   4
  -3  10  -4 137.149 229.509   2
   3 -10   4 132.499 258.133  27
   3 -10   5 6275.82 681.311   4
  -3  10  -5 6658.31 348.813  18
   3 -10   5 6224.52 710.989  27
  -3  10  -5 6627.47 366.867  13
   3 -10   6 2737.73 488.901   4
  -3  10  -6 2047.93 212.641  18
   3 -10   6 2178.09 219.394  14
  -3  10  -7 2713.58 247.232  18
   3 -10   7 2693.38 238.940  14
  -3  10  -8 9641.05 448.183  18
   3 -10   8 8683.71 423.620  14
  -3  10  -9 1408.75 199.754  18
   3 -10   9 654.030 161.072  14
  -3  10 -10 5217.13 344.927  18
   3 -10  10 4908.78 329.525  14
  -3  10 -11 279.618 147.254  18
   3 -10  11 21.5881 125.406  14
  -3  10 -12 7513.60 420.826  18
   3 -10  12 8345.53 416.902  14
  -3  10 -13 184.360 143.788  18
   3 -10  13 242.428 130.448  14
  -3  10 -14 1889.92 223.870  18
   3 -10  14 2676.48 228.418  14
   3 -10  15 24.3195 99.4000  14
  -3  10 -15 70.6160 122.899  18
  -3  10 -16-33.3009 104.839  18
   3 -10  16 182.626 93.2212  11
   3 -10  16 162.513 93.3788  14
   3 -10  17 2033.27 166.865  11
  -3  10 -17 1594.04 168.174  18
   3 -10  17 1628.57 140.087  14
  -3  10 -18 32.5242 84.5731  18
   3 -10  18 326.528 83.4987  11
   3  -9 -16 6.05245 86.1145  22
   3  -9 -16 43.2029 75.5514  20
   3  -9 -15 500.468 137.675  22
   3  -9 -15 474.600 112.626  20
   3  -9 -14 398.519 139.999  22
   3  -9 -14 1.45001 112.905  20
   3  -9 -13 461.249 154.568  20
   3  -9 -13 365.382 147.290  22
   3  -9 -12 674.503 173.823  22
   3  -9 -12 1091.31 197.187  20
   3  -9 -11 3596.20 292.726  20
   3  -9 -11 3554.07 331.664  22
   3  -9 -10 5359.99 356.272  20
   3  -9 -10 4979.03 386.975  22
   3  -9  -9 2176.09 275.251  22
   3  -9  -9 2006.54 252.021  20
   3  -9  -8 3380.36 308.277  20
   3  -9  -8 3169.91 319.807  22
   3  -9  -7-5.31640 132.894  22
   3  -9  -6 10109.5 520.495  22
  -3   9   6 8895.15 923.836   2
   3  -9  -5 3100.24 544.916  29
   3  -9  -5 2225.62 496.031  27
  -3   9   5 2762.99 480.274   2
   3  -9  -4 138.356 281.383  29
   3  -9  -4 204.408 267.534  27
  -3   9   4 362.698 267.823   2
   3  -9  -3 1346.82 388.978  29
   3  -9  -3 1258.41 370.557  27
  -3   9   3 1785.75 411.849   2
   3  -9  -2 7470.18 763.612  29
   3  -9  -2 7509.68 755.629  27
  -3   9   2 8069.03 768.939   2
  -3   9   1 15529.9 1069.16   2
  -3   9   1 15456.4 944.446   9
   3  -9  -1 14498.4 1034.75  27
   3  -9  -1 13384.6 1026.05  29
   3  -9   0 8340.54 780.468  29
  -3   9   0 8289.14 762.770   2
   3  -9   0 8009.19 750.203  27
   3  -9   1 8789.49 692.581   4
  -3   9  -1 8899.99 788.298   2
   3  -9   1 9478.30 837.317  29
   3  -9   1 8044.65 752.296  27
   3  -9   2 1748.82 357.291  27
   3  -9   2 2363.32 383.092   4
  -3   9  -2 2373.01 440.386   2
   3  -9   2 1882.04 414.076  29
  -3   9  -3 1614.26 379.167   2
   3  -9   3 1735.91 370.651  27
   3  -9   3 1858.12 425.836  29
   3  -9   3 2123.69 392.724   4
  -3   9  -4 6134.48 680.576   2
   3  -9   4 5642.07 593.432   4
   3  -9   4 6530.25 668.501  27
   3  -9   4 6133.17 670.991  29
   3  -9   5 3803.19 520.708   4
   3  -9   5 3899.43 525.319  29
   3  -9   5 4127.55 539.063  27
   3  -9   6 454.550 231.260   4
   3  -9   7 1721.27 377.161   4
   3  -9   8 3186.59 542.511   4
  -3   9  -8 2892.74 248.742  18
   3  -9   8 2769.96 234.145  14
  -3   9  -9 110.296 127.970  18
   3  -9   9 1345.49 209.203  14
  -3   9 -10 9841.28 465.906  18
   3  -9  10 9452.52 449.861  14
  -3   9 -11 35425.6 1055.86  18
   3  -9  11 36941.6 1031.49  14
   3  -9  12 11546.9 498.399  14
  -3   9 -12 10633.6 511.378  18
  -3   9 -13 216.448 145.373  18
   3  -9  13 11.9975 121.028  14
  -3   9 -14 1840.89 230.736  18
   3  -9  14 2109.45 220.053  14
  -3   9 -15 67.5402 133.345  18
   3  -9  15 123.955 116.839  14
  -3   9 -16 61.2743 113.008  18
   3  -9  16 365.094 137.044  11
   3  -9  16 76.0757 102.709  14
  -3   9 -17 794.360 147.584  18
   3  -9  17 1231.24 151.751  11
   3  -9  18 80.3308 77.6577  11
  -3   9 -18-2.14601 85.7726  18
   3  -9  19 1394.16 112.995  11
   3  -8 -17 26.3499 85.3111  22
   3  -8 -16 565.087 111.858  20
   3  -8 -16 304.107 113.037  22
   3  -8 -15-52.1317 116.826  22
   3  -8 -15-123.367 107.376  20
   3  -8 -14 1085.92 200.654  22
   3  -8 -14 1180.31 174.156  20
   3  -8 -13 190.220 155.515  22
   3  -8 -13 309.330 144.879  20
   3  -8 -12 2164.63 268.693  22
   3  -8 -12 1707.58 227.467  20
   3  -8 -11 10486.5 499.357  20
   3  -8 -11 10055.0 559.190  22
   3  -8 -10 1787.46 252.214  22
   3  -8 -10 1778.10 241.950  20
   3  -8  -9 1197.71 219.532  22
   3  -8  -8 1384.39 228.059  22
  -3   8   7 1103.15 329.768   2
   3  -8  -7 1544.48 383.906  30
  -3   8   6 4285.23 610.010   2
   3  -8  -6 5478.78 685.777  30
   3  -8  -5 152.416 282.072  29
   3  -8  -5 56.2472 202.746  30
  -3   8   5 19.2506 240.097   2
   3  -8  -4 2557.51 452.109  30
   3  -8  -4 2587.01 456.117  29
   3  -8  -4 2401.02 444.429  27
  -3   8   4 2743.08 454.888   2
   3  -8  -3 396.619 358.427  29
  -3   8   3 374.241 212.094   9
   3  -8  -3 180.647 199.336  27
  -3   8   3 456.247 280.420   2
  -3   8   2 14405.3 965.739   2
   3  -8  -2 12911.8 932.638  27
  -3   8   2 13796.4 867.148   9
   3  -8  -2 12930.3 942.007  29
   3  -8  -1 4988.40 463.230   4
  -3   8   1 4791.64 556.593   2
   3  -8  -1 4336.51 539.553  27
   3  -8  -1 4711.31 607.108  29
  -3   8   1 4649.23 491.572   9
   3  -8   0 8470.15 621.209   4
  -3   8   0 9264.08 756.041   2
   3  -8   0 8225.02 696.052  27
   3  -8   0 9770.43 826.196  29
  -3   8   0 9009.11 697.902   9
  -3   8  -1 11472.9 830.970   2
   3  -8   1 10921.0 711.172   4
   3  -8   1 10752.2 782.279  27
   3  -8   1 10414.5 824.899  29
  -3   8  -2 4019.03 511.444   2
   3  -8   2 4296.88 469.605   4
   3  -8   2 3882.16 532.207  29
   3  -8   2 3979.00 473.244  27
  -3   8  -3 4177.00 530.368   2
   3  -8   3 3864.59 458.898   4
   3  -8   3 3945.26 515.804  29
   3  -8   3 4272.74 513.379  27
   3  -8   4 23436.5 1175.29   4
   3  -8   4 23108.0 1216.79  29
   3  -8   4 23994.4 1206.14  27
   3  -8   5 379.852 233.920   4
   3  -8   5 316.683 201.576  27
   3  -8   5-177.391 263.242  29
   3  -8   6 7013.64 667.907   4
   3  -8   6 6240.73 615.433  29
   3  -8   7 294.997 250.196   4
   3  -8   8 3761.98 552.592   4
   3  -8   9 2113.86 457.019   4
  -3   8  -9 2241.75 222.641  18
   3  -8   9 2382.46 222.878  14
  -3   8 -10 3253.23 275.745  18
   3  -8  10 4024.50 283.162  14
   3  -8  11 12714.2 521.631  14
  -3   8 -11 13088.9 555.144  18
   3  -8  12 3184.36 274.422  14
  -3   8 -12 2868.54 267.963  18
  -3   8 -13 1119.43 203.639  18
   3  -8  13 1076.48 184.670  14
  -3   8 -14 1089.68 201.504  18
   3  -8  14 1382.43 190.287  14
  -3   8 -15 2071.63 235.257  18
   3  -8  15 2695.09 225.957  14
  -3   8 -16 1922.30 227.966  18
   3  -8  16 2519.42 222.379  11
  -3   8 -17 304.148 119.193  18
   3  -8  17 421.833 122.555  11
  -3   8 -18 222.723 109.196  18
   3  -8  18 223.707 100.588  11
   3  -8  19 55.3212 70.6754  11
   3  -7 -18-3.91553 78.2645  22
  -3   7  18-110.351 60.9772  23
   3  -7 -17 656.296 143.399  22
   3  -7 -16 26.6468 129.889  22
   3  -7 -16 124.280 109.412  20
   3  -7 -15 4904.75 287.637  20
   3  -7 -15 4623.64 357.346  22
   3  -7 -14 4325.16 291.972  20
   3  -7 -14 3781.08 338.853  22
   3  -7 -13 3378.55 280.595  20
   3  -7 -13 3204.29 321.890  22
   3  -7 -12 185.523 161.786  22
   3  -7 -12 341.767 173.051  20
   3  -7 -11 6223.96 439.631  22
   3  -7 -10 3961.65 342.307  22
   3  -7  -9 2527.83 297.638  22
   3  -7  -9 1948.46 451.564  30
   3  -7  -8 4978.58 644.393  30
  -3   7   8 6349.70 801.204   8
   3  -7  -7 235.580 259.942  30
  -3   7   7 137.639 241.900   2
  -3   7   7-170.488 290.800   8
   3  -7  -6 643.430 227.037  30
  -3   7   6 714.063 249.016   9
  -3   7   6 1014.69 320.992   2
   3  -7  -6 542.608 342.004  29
  -3   7   6 997.855 327.860   8
  -3   7   5 10208.4 813.431   2
   3  -7  -5 10706.7 862.351  30
   3  -7  -5 10546.2 825.479  29
  -3   7   5 9563.53 749.697   9
   3  -7  -4 1106.59 391.715  29
   3  -7  -4 919.010 319.047  30
  -3   7   4 799.407 261.368   9
  -3   7   4 942.047 280.239   2
   3  -7  -3 6511.14 676.976  29
  -3   7   3 7256.71 638.512   2
  -3   7   3 7178.20 615.881   9
   3  -7  -3 8025.10 695.119  30
   3  -7  -2 25437.3 1278.11  29
   3  -7  -2 25765.8 1073.55   4
  -3   7   2 26349.8 1232.69   2
  -3   7   2 24505.6 1168.65   9
   3  -7  -2 23877.2 1209.41  30
   3  -7  -1 7694.16 641.224  27
  -3   7   1 8128.20 642.943   2
   3  -7  -1 9018.18 734.042  29
  -3   7   1 8051.70 632.107   9
   3  -7  -1 7880.44 655.961  30
   3  -7  -1 8367.76 586.134   4
   3  -7   0 7816.13 574.856   4
  -3   7   0 7785.87 629.577   2
   3  -7   0 7289.19 619.058  27
  -3   7   0 7785.75 616.699   9
   3  -7   0 8029.24 711.438  29
  -3   7  -1 3701.60 457.849   2
   3  -7   1 3760.38 403.495   4
  -3   7  -1 3786.64 440.291   9
   3  -7   1 3998.82 517.472  29
   3  -7   1 3322.29 424.476  27
  -3   7  -2 7755.50 645.876   2
   3  -7   2 8558.27 619.375   4
   3  -7   2 8296.43 696.197  29
   3  -7   2 8077.59 627.789  27
   3  -7   3-143.950 250.505  29
   3  -7   3-51.9214 202.551   4
  -3   7  -3 221.395 216.615   2
   3  -7   3 119.565 175.593  27
   3  -7   4 160.184 207.021   4
   3  -7   4 228.979 241.332  29
   3  -7   4 423.479 223.762  27
   3  -7   4 384.253 195.909   5
   3  -7   5 1166.20 280.314   4
   3  -7   5 1394.14 344.249  29
   3  -7   5 1640.15 309.273   5
   3  -7   6 1072.47 294.516  29
   3  -7   6 915.396 289.116   4
   3  -7   6 998.476 258.542   5
   3  -7   7 2773.32 444.041   4
   3  -7   7 2638.86 387.467  29
   3  -7   7 2206.69 392.989   5
   3  -7   8 478.803 288.104   4
   3  -7   8 312.816 244.235   5
   3  -7   9 3089.56 486.430   4
   3  -7   9 2634.79 450.780   5
   3  -7  10 7309.42 780.433   4
  -3   7 -10 7339.88 402.472  18
   3  -7  10 7364.61 752.370   5
  -3   7 -10 7697.33 817.963  26
  -3   7 -11 1484.38 190.062  16
   3  -7  11 1781.94 210.415  14
  -3   7 -11 1609.30 210.528  18
  -3   7 -12 423.369 152.438  16
  -3   7 -12 53.7148 145.935  18
   3  -7  12 413.472 152.147  14
  -3   7 -13 3678.79 307.257  18
  -3   7 -13 3390.12 273.249  16
   3  -7  13 4183.67 283.263  14
  -3   7 -14 41.3562 136.387  16
  -3   7 -14 110.524 138.747  18
  -3   7 -15 816.989 183.537  18
  -3   7 -15 969.334 168.980  16
  -3   7 -16 237.053 141.694  18
   3  -7  16 40.4104 113.431  11
  -3   7 -16-75.0200 122.924  16
  -3   7 -17 219.673 130.450  18
   3  -7  17 418.254 122.671  11
  -3   7 -18-80.5121 103.490  18
   3  -7  18 259.167 103.060  11
  -3   7 -18 80.5078 89.7925  17
   3  -7  19 58.8357 77.2980  11
   3  -6 -19 852.294 120.150  22
  -3   6  19 838.456 96.1914  23
   3  -6 -18 3324.65 244.299  22
   3  -6 -17 1631.93 205.169  22
   3  -6 -16 2526.72 203.769  20
   3  -6 -16 2828.24 272.192  22
   3  -6 -15 352.485 162.606  22
   3  -6 -15 230.580 127.762  20
   3  -6 -14 428.731 166.837  22
   3  -6 -14 441.297 159.006  20
   3  -6 -13 1724.67 247.858  22
   3  -6 -13 1693.38 229.394  20
   3  -6 -12 1314.56 227.371  22
   3  -6 -11 6274.66 432.388  22
   3  -6 -10 4472.33 619.129  30
  -3   6  10 6167.57 798.665   8
   3  -6 -10 5527.43 396.298  22
  -3   6   9-120.383 276.204   8
   3  -6  -9 181.133 270.442  30
  -3   6   8 3358.35 570.464   8
   3  -6  -8 2231.46 444.180  30
  -3   6   8 2198.76 408.212   9
  -3   6   7 8407.95 759.763   9
  -3   6   7 8613.83 737.813   2
  -3   6   7 9399.82 880.577   8
   3  -6  -7 9664.27 830.758  30
  -3   6   6 3221.81 493.311   8
   3  -6  -6 2938.85 450.253  30
   3  -6  -6 3222.34 497.641  29
  -3   6   6 2598.12 405.497   2
  -3   6   6 2628.67 431.894   9
  -3   6   5 1171.12 263.055   9
   3  -6  -5 1765.17 378.258  30
  -3   6   5 1154.16 250.636   2
   3  -6  -5 922.435 337.120  29
  -3   6   5 1769.81 381.004   8
   3  -6  -4 15414.8 978.452  29
   3  -6  -4 15720.0 822.538   4
  -3   6   4 16664.3 938.132   2
  -3   6   4 15842.3 923.928   9
   3  -6  -4 18425.1 1021.64  30
   3  -6  -3 12820.6 738.201   4
  -3   6   3 13387.6 811.189   2
  -3   6   3 13208.4 814.683   9
   3  -6  -3 12077.2 827.540  29
   3  -6  -3 13758.4 854.555  30
   3  -6  -2 4041.54 455.126  30
   3  -6  -2 3948.83 396.890   4
  -3   6   2 3971.06 434.336   2
  -3   6   2 4320.21 462.747   9
   3  -6  -2 5114.76 582.606  29
  -3   6   1 96178.9 2659.60   2
   3  -6  -1 98111.8 2555.80   4
   3  -6  -1 93365.3 2679.82  30
   3  -6  -1 101264. 2797.92  29
  -3   6   1 96353.3 2682.10   9
  -3   6   0 1568.79 308.717   9
   3  -6   0 1263.64 256.664   4
   3  -6   0 1529.86 292.068  27
   3  -6   0 977.135 330.889  29
  -3   6   0 1391.29 278.642   2
   3  -6   0 1514.96 333.047  30
  -3   6  -1 9874.49 665.601   2
   3  -6   1 10255.1 660.426  27
   3  -6   1 10578.1 651.501   4
   3  -6   1 10211.0 720.101  29
  -3   6  -1 10045.7 691.603   9
  -3   6  -2 8610.58 642.694   2
   3  -6   2 8338.03 598.110   4
   3  -6   2 8553.76 653.853  29
   3  -6   2 8813.52 605.849  27
  -3   6  -2 8593.57 645.362   9
   3  -6   3 30771.1 1233.22   4
   3  -6   3 30876.2 1210.31  27
   3  -6   3 31019.9 1144.74   5
   3  -6   3 30853.9 1287.97  29
   3  -6   4 47076.6 1648.84   4
   3  -6   4 45928.6 1647.32  29
   3  -6   4 49448.4 1598.93  27
   3  -6   4 46196.7 1531.61   5
   3  -6   5 2570.96 387.543   4
   3  -6   5 2994.30 430.357  29
   3  -6   5 2819.19 372.603   5
   3  -6   6 2407.31 371.216   4
   3  -6   6 2455.88 370.973  29
   3  -6   6 3065.48 414.177   5
   3  -6   7 1634.92 337.734   4
   3  -6   7 1754.58 359.239   5
   3  -6   8 206.260 248.759   4
   3  -6   8 246.655 281.998   5
   3  -6   9 2793.80 448.185   4
  -3   6  -9 3322.52 540.389  26
   3  -6   9 2707.12 469.288   5
   3  -6  10 179.145 230.282   4
  -3   6 -10 285.289 262.637  26
   3  -6  10-119.285 290.495   5
  -3   6 -11 1250.96 204.136  18
   3  -6  11 1259.97 407.562   4
  -3   6 -11 1544.69 200.174  16
  -3   6 -12 243.575 136.988  18
  -3   6 -12 308.719 146.468  16
  -3   6 -13 15354.1 642.150  18
  -3   6 -13 16323.3 600.252  16
  -3   6 -14 50.6040 135.263  16
  -3   6 -14 138.529 144.967  18
  -3   6 -15 6141.03 388.810  18
  -3   6 -15 6180.27 362.326  16
  -3   6 -16-46.9556 128.992  18
   3  -6  16 142.776 123.812  11
  -3   6 -16-179.091 128.162  16
  -3   6 -17-46.4547 118.880  18
   3  -6  17-90.2390 103.788  11
  -3   6 -17 91.2748 104.318  16
   3  -6  18 183.235 97.5982  11
  -3   6 -18 19.4064 92.4047  17
  -3   6 -18-111.442 96.9143  16
   3  -6  19 261.724 85.4369  11
   3  -5 -19 6.79730 86.1919  22
   3  -5 -18 2708.80 237.569  22
   3  -5 -17 1587.40 210.485  22
   3  -5 -16 1291.44 209.962  22
   3  -5 -15 1122.99 229.968  22
   3  -5 -15 1017.46 170.295  20
   3  -5 -14 3735.73 281.081  20
   3  -5 -14 2970.83 306.688  22
   3  -5 -13 2351.07 297.640  22
   3  -5 -12 1087.55 225.605  22
   3  -5 -11 7412.88 794.122  30
  -3   5  11 9434.60 980.814   8
   3  -5 -11 8638.26 494.983  22
  -3   5  10 2447.79 493.375   8
   3  -5 -10 2482.28 471.857  30
  -3   5  10 2298.60 468.936   9
   3  -5  -9 2762.17 492.341  30
  -3   5   9 3173.06 574.842   8
  -3   5   9 3741.96 538.707   9
  -3   5   8 1461.50 401.237   8
   3  -5  -8 1248.64 353.867  30
  -3   5   8 1413.09 339.682   9
  -3   5   7 4233.79 581.481   8
   3  -5  -7 3547.04 471.319  29
   3  -5  -7 4281.92 526.235  30
   3  -5  -7 3178.49 496.933  28
  -3   5   7 3716.47 496.709   9
  -3   5   7 3175.95 433.328   2
  -3   5   6 38239.6 1503.27   2
   3  -5  -6 38340.3 1632.83  28
  -3   5   6 39429.9 1613.07   9
   3  -5  -6 39805.0 1617.22  30
   3  -5  -6 38913.9 1532.71  29
  -3   5   6 42548.8 1777.86   8
   3  -5  -5 36498.8 1511.63  29
  -3   5   5 40189.4 1484.02   2
   3  -5  -5 42689.6 1612.44  28
   3  -5  -5 41713.7 1602.67  30
  -3   5   5 43015.6 1728.36   8
  -3   5   5 39045.6 1570.06   9
  -3   5   4 6756.97 546.847   2
   3  -5  -4 6646.08 567.212  28
  -3   5   4 6982.36 599.516   9
   3  -5  -4 6152.31 563.887  30
   3  -5  -4 6770.67 636.356  29
   3  -5  -3 219.792 310.871  29
   3  -5  -3 443.667 217.925  28
   3  -5  -3 343.350 199.722  30
  -3   5   3 420.302 189.352   2
  -3   5   3 156.996 182.450   9
   3  -5  -2 52.1098 301.858  29
   3  -5  -2-309.558 205.634   4
   3  -5  -2-3.32954 195.844  30
  -3   5   2-94.7958 157.072   2
  -3   5   2-233.941 206.749   9
  -3   5   1 66272.7 1669.34   7
  -3   5   1 65451.2 1897.74   2
   3  -5  -1 66508.1 1892.12   4
  -3   5   1 65601.6 1993.87   9
   3  -5  -1 68624.2 2056.88  29
   3  -5  -1 66048.8 1962.70  30
   3  -5   0 6480.98 549.740  29
  -3   5   0 6117.44 473.381   2
  -3   5   0 6175.07 378.937   7
   3  -5   0 6547.05 500.327   4
  -3   5   0 6278.86 526.121   9
   3  -5   0 6270.89 504.741  30
  -3   5  -1 9917.26 611.230   2
   3  -5   1 10550.7 716.648  29
   3  -5   1 10986.4 651.680   4
  -3   5  -1 10469.8 682.075   9
   3  -5   1 10293.5 638.570  30
   3  -5   1 10207.1 607.243  27
  -3   5  -2 10966.3 681.192   2
   3  -5   2 12122.4 738.875  29
   3  -5   2 12032.8 645.349  27
  -3   5  -2 11107.6 727.243   9
   3  -5   2 11546.4 679.974   4
   3  -5   3 9296.71 625.802   4
   3  -5   3 9093.33 644.715  29
   3  -5   3 8813.63 539.980  27
   3  -5   4 8448.39 611.651   4
   3  -5   4 8822.80 636.615  29
   3  -5   4 8574.63 526.232  27
   3  -5   4 8395.10 579.548   5
   3  -5   5 3252.65 422.715  29
   3  -5   5 3963.76 420.733   5
   3  -5   5 3657.67 428.629   4
   3  -5   6 9231.45 684.090   4
   3  -5   6 7850.88 595.110  29
   3  -5   6 8746.62 667.405   5
   3  -5   7 837.724 268.802   4
   3  -5   7 571.977 264.252   5
   3  -5   8 3842.04 503.009   4
  -3   5  -8 3649.61 500.117  26
   3  -5   8 3749.69 491.354   5
   3  -5   9 621.550 273.902   4
   3  -5   9 1030.34 334.130   5
  -3   5  -9 1617.14 397.833  26
   3  -5  10 531.013 306.948   5
   3  -5  10 458.491 297.821   4
  -3   5 -10 269.092 248.441  26
   3  -5  11 2649.68 509.676   4
  -3   5 -11 2928.29 269.020  18
  -3   5 -11 3055.28 607.888  26
  -3   5 -11 2828.72 238.236  16
   3  -5  11 2883.94 524.359   5
  -3   5 -12 925.694 188.926  18
  -3   5 -12 791.338 179.310  16
  -3   5 -13 31022.6 933.483  16
  -3   5 -13 31980.7 1004.52  18
  -3   5 -14 1108.71 189.592  16
  -3   5 -14 1461.08 212.177  18
  -3   5 -15 2562.67 271.434  18
  -3   5 -15 2798.39 257.416  16
  -3   5 -16 866.519 172.898  18
   3  -5  16 1262.45 172.207  11
  -3   5 -16 1172.49 191.289  16
  -3   5 -17 179.326 125.148  18
   3  -5  17 250.303 107.826  11
  -3   5 -17 29.0261 106.459  17
  -3   5 -17-13.2028 111.824  16
   3  -5  18 783.027 118.772  11
  -3   5 -18 662.661 127.918  17
  -3   5 -18 668.914 124.341  16
   3  -5  19 977.175 109.648  11
  -3   5 -19 911.551 117.749  16
   3  -4 -20 686.670 109.132  22
  -3   4  20 493.203 93.1209  23
   3  -4 -19 168.505 107.003  22
   3  -4 -18 4882.70 333.218  22
   3  -4 -17 122.945 137.089  22
   3  -4 -16 36.8432 138.538  22
   3  -4 -15 649.430 183.596  22
   3  -4 -14 2036.49 265.338  22
   3  -4 -13 4679.51 376.577  22
   3  -4 -12 1405.31 237.994  22
  -3   4  12 820.680 354.292   9
  -3   4  11 2200.94 495.071   8
   3  -4 -11 1578.52 422.603  30
  -3   4  11 2023.24 442.016   9
  -3   4  10 2049.78 483.704   8
   3  -4 -10 1723.60 466.716  28
  -3   4  10 1865.16 379.978   9
   3  -4 -10 1843.85 417.730  30
   3  -4  -9 9911.98 898.418  28
  -3   4   9 9471.51 829.387   9
   3  -4  -9 9168.98 808.442  30
  -3   4   9 10921.9 920.751   8
   3  -4  -8 828.725 309.333  30
  -3   4   8 891.440 292.193   8
  -3   4   8 891.303 270.288   9
   3  -4  -8 760.917 318.512  28
  -3   4   7 364.639 273.646   8
   3  -4  -7 592.241 281.090  30
  -3   4   7 410.284 233.340   7
   3  -4  -7 274.244 277.280  29
   3  -4  -7 492.515 310.656  28
  -3   4   7 288.090 183.651   9
  -3   4   7 45.6845 160.746   2
  -3   4   6 19112.0 928.795   7
   3  -4  -6 18298.3 972.908  29
  -3   4   6 17579.1 884.524   2
   3  -4  -6 18482.9 1039.21  28
  -3   4   6 18828.1 1059.82   9
   3  -4  -6 20732.8 1060.18  30
  -3   4   6 21804.9 1140.72   8
  -3   4   5 803.909 282.493   8
   3  -4  -5 779.037 264.217  30
   3  -4  -5 708.603 329.994  29
  -3   4   5 804.771 227.325   7
  -3   4   5 708.831 262.035   9
  -3   4   5 658.671 200.723   2
   3  -4  -5 617.679 292.420  28
  -3   4   4 20286.0 1001.63   9
  -3   4   4 19735.0 860.478   7
  -3   4   4 18589.4 828.783   2
   3  -4  -4 20116.6 972.265  30
   3  -4  -4 22698.1 1006.38  28
   3  -4  -4 20306.2 1005.69  29
   3  -4  -3 82201.8 2314.13  30
  -3   4   3 80370.0 2146.58   2
  -3   4   3 82270.7 2383.14   9
   3  -4  -3 83860.4 2381.05  29
  -3   4   3 84372.0 2160.12   7
   3  -4  -2 746.034 226.146  30
  -3   4   2 914.070 214.905   7
   3  -4  -2 1241.31 335.021  29
   3  -4  -2 602.443 199.797  28
  -3   4   2 752.691 182.654   2
  -3   4   2 903.753 240.204   9
  -3   4   1 71881.4 1916.00   2
   3  -4  -1 70929.9 2013.63  30
  -3   4   1 71722.2 2088.54   9
   3  -4  -1 75339.0 1894.22  28
  -3   4   1 73049.6 1886.81   7
   3  -4   0 281.951 258.831  29
  -3   4   0 311.201 174.253   7
   3  -4   0 167.963 166.092   4
   3  -4   0 283.859 180.968  30
   3  -4   0 177.056 134.620  28
  -3   4   0 480.480 197.704   9
  -3   4   0 365.262 172.119   2
  -3   4  -1 2889.26 355.619   9
  -3   4  -1 2961.12 304.997   7
   3  -4   1 3047.28 347.727   4
  -3   4  -1 2562.49 306.382   2
   3  -4   1 2368.37 316.767  30
   3  -4   1 2629.34 370.591  29
   3  -4   2 2090.92 383.095  29
   3  -4   2 2254.68 309.739  30
   3  -4   2 2992.89 358.620   4
   3  -4   2 2366.33 273.276  27
  -3   4  -2 2757.32 358.774   9
   3  -4   3 10655.8 654.557   4
   3  -4   3 10521.5 646.919  29
   3  -4   3 10981.7 541.624  27
   3  -4   4 7860.49 585.339   4
   3  -4   4 6969.19 533.073  29
   3  -4   4 8093.39 569.850   5
   3  -4   5 6346.89 544.977   4
   3  -4   5 5765.75 490.705  29
   3  -4   6 3372.77 418.178   4
   3  -4   6 2680.15 359.843  29
   3  -4   6 3682.76 443.407   5
   3  -4   7 351.006 212.721   4
  -3   4  -7 207.362 223.305  26
   3  -4   7 235.873 300.846   5
   3  -4   8 1301.90 340.524   4
  -3   4  -8 1075.54 335.268  26
   3  -4   8 1606.52 392.862   5
   3  -4   9 25479.4 1296.38   4
   3  -4   9 25275.0 1330.62   5
  -3   4  -9 25215.1 1410.68  26
   3  -4  10 4396.12 572.482   4
  -3   4 -10 4192.27 625.893  26
   3  -4  10 3306.09 540.288   5
   3  -4  11 121.202 238.923   4
  -3   4 -11-59.1225 132.353  18
  -3   4 -11 121.058 268.187  26
   3  -4  11-287.877 329.270   5
  -3   4 -12 1868.73 219.573  16
  -3   4 -12 1627.95 234.992  18
  -3   4 -13 3307.79 299.388  18
  -3   4 -13 3633.44 290.877  16
  -3   4 -14 360.334 171.833  18
  -3   4 -14 65.1103 146.377  16
   3  -4  15 8224.18 396.344  11
  -3   4 -15 7770.45 403.117  16
   3  -4  16 6340.78 326.874  11
  -3   4 -16 5329.51 359.305  18
  -3   4 -16 5173.04 336.571  17
  -3   4 -16 5490.15 337.596  16
   3  -4  17 1617.88 166.727  11
  -3   4 -17 1350.77 169.941  17
  -3   4 -17 1338.88 184.957  16
  -3   4 -18-38.9063 97.8964  17
  -3   4 -18 55.8693 101.294  16
  -3   4 -19 47.8462 84.5331  16
  -3   3  21 136.219 67.9154  23
   3  -3 -20 198.093 91.0757  22
   3  -3 -19 577.830 135.077  22
   3  -3 -18 74.2822 136.259  22
   3  -3 -17 166.780 161.756  22
  -3   3  16 7660.04 359.088  11
   3  -3 -16 7002.57 458.196  22
   3  -3 -15 395.923 166.632  22
  -3   3  15 335.312 121.082  11
   3  -3 -14 1750.03 232.014  22
  -3   3  14 2276.87 210.866  11
  -3   3  13 4824.26 294.877  11
   3  -3 -13 4498.67 363.538  22
  -3   3  12 822.683 371.142   8
   3  -3 -12 430.604 412.888  28
   3  -3 -12 492.288 287.966  30
  -3   3  12-136.486 263.990   9
  -3   3  11-40.9492 219.410   8
   3  -3 -11-357.305 323.005  28
  -3   3  11 17.0480 199.263   9
   3  -3 -11-57.5599 225.621  30
  -3   3  10 2405.36 456.323   8
   3  -3 -10 2546.53 505.366  28
  -3   3  10 2058.60 396.903   9
   3  -3 -10 1327.21 324.902  30
  -3   3   9-284.637 293.657   8
   3  -3  -9-109.751 299.139  28
   3  -3  -9 307.773 236.327  30
  -3   3   9 133.494 215.116   9
   3  -3  -8 35514.6 1367.42  29
   3  -3  -8 33696.8 1497.98  30
   3  -3  -8 37754.5 1668.78  28
  -3   3   8 35371.8 1566.57   9
  -3   3   8 38925.5 1656.63   8
   3  -3  -7 86011.6 2426.12  29
  -3   3   7 89232.1 2681.36   8
  -3   3   7 83195.8 2623.37   9
   3  -3  -7 87687.7 2667.19  28
   3  -3  -7 82362.8 2542.01  30
   3  -3  -6 8050.87 629.791  30
   3  -3  -6 6508.10 638.080  28
  -3   3   6 7644.76 606.614   7
  -3   3   6 6805.40 480.767   2
  -3   3   6 7189.59 625.593   9
  -3   3   6 8050.62 659.159   8
   3  -3  -6 7271.31 601.921  29
  -3   3   5 4418.39 481.125   8
   3  -3  -5 4368.44 460.638  30
  -3   3   5 3795.88 408.034   7
  -3   3   5 3881.24 343.173   2
   3  -3  -5 3734.89 444.209  29
   3  -3  -5 3760.63 492.585  28
  -3   3   5 4182.01 471.419   9
   3  -3  -4 5317.44 464.424  30
  -3   3   4 5066.71 450.983   7
  -3   3   4 4948.21 352.234   2
   3  -3  -4 4579.53 484.986  28
  -3   3   4 4503.05 457.950   9
   3  -3  -4 4285.71 463.254  29
   3  -3  -3 5054.47 468.555  28
  -3   3   3 4716.20 334.398   2
  -3   3   3 5164.05 429.414   7
  -3   3   3 5021.05 452.195   9
   3  -3  -3 5280.54 441.947  30
   3  -3  -3 5369.75 468.755  29
  -3   3   2 18492.8 806.263   7
  -3   3   2 18533.8 685.769   2
   3  -3  -2 21022.8 827.316  28
   3  -3  -2 18707.4 821.666  30
   3  -3  -2 20518.6 901.777  29
  -3   3   2 17858.8 854.971   9
  -3   3   1 19744.8 716.826   2
  -3   3   1 19166.5 793.746   7
   3  -3  -1 18882.4 802.952  30
   3  -3  -1 19744.8 890.382  29
   3  -3  -1 20357.4 779.324  28
  -3   3   1 18881.4 862.214   9
  -3   3   0 8407.81 505.714   7
   3  -3   0 8508.06 502.812  30
   3  -3   0 9401.21 454.368  28
  -3   3   0 8284.46 550.847   9
   3  -3   0 9347.83 597.309  29
   3  -3   1 12697.4 683.775  29
   3  -3   1 11805.0 631.697   4
   3  -3   1 11452.3 579.678  30
  -3   3  -1 11841.6 611.715   7
   3  -3   1 12510.6 454.890  28
  -3   3  -1 11766.0 659.348   9
  -3   3  -2 2361.31 304.994   7
   3  -3   2 2227.34 297.723   4
   3  -3   2 2531.47 289.168  30
   3  -3   2 2310.73 335.713  29
   3  -3   2 2463.84 238.260  27
  -3   3  -2 2306.51 318.617   9
   3  -3   3 27279.5 1049.19   4
  -3   3  -3 23953.4 823.009   1
   3  -3   3 25284.1 1016.49  29
   3  -3   4 1269.69 291.217  29
   3  -3   4 1344.66 290.658   4
  -3   3  -4 1335.43 212.057   1
   3  -3   4 1576.51 309.599   5
   3  -3   5 26337.3 992.865  29
  -3   3  -5 26326.8 971.529   1
   3  -3   5 29996.6 1204.34   5
   3  -3   5 28720.1 1142.36   4
  -3   3  -6 117.461 165.976   1
  -3   3  -6-11.7568 210.740  26
   3  -3   6 80.3698 246.898   5
   3  -3   6 217.849 206.253   4
   3  -3   7 2053.01 346.273   4
  -3   3  -7 1969.45 396.072  26
   3  -3   7 2210.92 413.160   5
   3  -3   8 417.410 219.836   4
  -3   3  -8 914.117 324.485  26
   3  -3   8 415.916 291.185   5
   3  -3   9 1672.49 355.410   4
  -3   3  -9 1277.33 358.057  26
   3  -3   9 1984.74 439.109   5
  -3   3 -10 509.990 316.654  26
   3  -3  10 357.560 263.265   4
   3  -3  10 613.851 345.282   5
  -3   3 -11 509.907 384.570  26
   3  -3  11-22.7621 304.679   5
  -3   3 -12 170.762 154.242  18
  -3   3 -12 677.789 219.998  16
  -3   3 -13 190.873 154.862  18
  -3   3 -13 621.302 179.954  16
  -3   3 -14 5929.63 392.617  18
  -3   3 -14 6718.11 385.906  16
  -3   3 -15 228.517 160.480  16
  -3   3 -15 173.016 145.184  18
   3  -3  15 31.8447 106.307  11
  -3   3 -15 254.895 138.461  17
  -3   3 -16 273.905 154.427  16
  -3   3 -16 526.476 147.253  17
  -3   3 -17 900.398 152.771  17
  -3   3 -17 959.472 166.393  16
  -3   3 -18 1178.58 158.898  16
  -3   3 -18 1273.40 146.461  17
  -3   3 -19 65.0783 75.6695  22
  -3   3 -19 69.1686 82.7596  16
   3  -2 -21 157.969 67.6751  22
  -3   2  21 230.751 81.1127  23
   3  -2 -20 27.2658 91.8728  22
   3  -2 -19 0.80173 118.780  22
   3  -2 -18 1796.01 223.072  22
  -3   2  18 1859.09 176.543  11
   3  -2 -17 1001.12 206.411  22
  -3   2  17 1514.27 169.730  11
   3  -2 -16 949.695 209.946  22
  -3   2  16 859.390 149.194  11
   3  -2 -15 263.281 156.978  22
  -3   2  15 211.137 116.197  11
   3  -2 -14 545.290 194.534  22
  -3   2  14 361.270 136.789  11
  -3   2  13 796.820 356.242   8
   3  -2 -13 473.805 164.789  22
  -3   2  13 203.862 122.973  11
   3  -2 -13 230.646 274.231  30
  -3   2  13 364.503 246.967   9
  -3   2  13 136.341 111.853  13
  -3   2  12 144.822 252.024   8
   3  -2 -12 285.496 256.735  30
   3  -2 -12 267.363 306.734  28
  -3   2  12 999.415 378.901   9
   3  -2 -11 55.7592 295.107  28
   3  -2 -11 199.275 219.616  30
  -3   2  11 116.915 230.455   8
  -3   2  11 36.8651 212.331   9
  -3   2  10 1721.31 393.982   8
   3  -2 -10 2124.61 400.270  30
   3  -2 -10 2501.17 500.344  28
  -3   2  10 1919.39 420.354   9
  -3   2   9 2902.36 456.313   8
   3  -2  -9 2941.67 441.360  30
   3  -2  -9 2868.03 526.969  28
  -3   2   9 2430.54 445.550   9
   3  -2  -8 2524.61 526.146  28
  -3   2   8 2275.49 387.686   8
   3  -2  -8 2381.36 381.683  29
   3  -2  -8 2399.41 404.578  30
  -3   2   8 2177.15 400.445   9
  -3   2   7 5317.36 567.094   8
   3  -2  -7 4718.99 525.046  30
   3  -2  -7 4564.68 480.485  29
   3  -2  -7 4859.44 630.362  28
  -3   2   7 4749.49 514.488   9
   3  -2  -6 12264.9 767.242  30
   3  -2  -6 12682.5 758.520  29
   3  -2  -6 11696.5 816.401  28
  -3   2   6 10803.8 752.749   9
  -3   2   6 13275.6 793.868   8
  -3   2   5-276.352 263.690   8
   3  -2  -5 519.696 376.758  28
  -3   2   5 200.771 228.559   7
   3  -2  -5 8.17422 196.233  30
  -3   2   5-35.4711 215.688   9
   3  -2  -5-206.124 253.795  29
  -3   2   4 22611.3 684.976   2
  -3   2   4 23265.3 982.725   7
   3  -2  -4 24221.4 994.978  30
   3  -2  -4 22072.8 1008.75  28
  -3   2   4 22471.7 1009.84   9
   3  -2  -4 20705.1 960.405  29
  -3   2   3 26971.5 742.950   2
  -3   2   3 27217.6 1029.87   7
  -3   2   3 27663.4 1092.14   9
   3  -2  -3 26628.6 1056.51  29
   3  -2  -3 27298.8 1028.77  30
  -3   2   2 3471.10 351.481   9
   3  -2  -2 2656.98 317.010  28
   3  -2  -2 3324.77 319.244  30
   3  -2  -2 3394.77 358.600  29
  -3   2   2 3004.59 336.866   7
   3  -2  -1 23845.9 955.476  29
  -3   2   1 23698.8 924.833   7
   3  -2  -1 22875.5 844.450  30
  -3   2   1 23642.0 935.830   9
   3  -2   0 51714.8 1415.15  28
  -3   2   0 56858.3 1602.00   7
   3  -2   0 57816.5 1652.14  29
   3  -2   0 54910.4 1480.66  30
  -3   2   0 54314.0 1611.12   9
   3  -2   1 1384.53 192.994  30
   3  -2   1 1576.20 175.969  28
  -3   2  -1 1303.02 236.078   9
  -3   2  -1 1731.99 259.901   7
   3  -2   1 1526.13 275.898  29
   3  -2   2 8588.50 361.003  28
  -3   2  -2 9399.99 582.910   7
   3  -2   2 10237.6 587.837   4
  -3   2  -2 9199.87 488.400   1
   3  -2   2 9420.28 370.728  27
  -3   2  -2 9132.08 579.151   9
   3  -2   2 9562.89 462.857  30
   3  -2   2 10662.4 593.234  29
   3  -2   3 13442.4 701.017   4
  -3   2  -3 12096.1 588.377   1
   3  -2   3 11935.6 638.347  29
   3  -2   4 15655.7 777.132   4
  -3   2  -4 14338.7 689.601   1
   3  -2   4 13999.2 692.787  29
  -3   2  -4 16326.0 833.244  26
  -3   2  -5 109662. 2817.30   1
   3  -2   5 118159. 2932.13   4
   3  -2   5 105945. 2664.28  29
   3  -2   5 125176. 3085.91   5
  -3   2  -5 127050. 3138.43  26
  -3   2  -6 730.085 234.082   1
   3  -2   6 432.613 209.071   4
  -3   2  -6 1082.10 324.134  26
   3  -2   6 333.455 246.620   5
   3  -2   7 4834.18 487.781   4
  -3   2  -7 5164.61 587.516  26
  -3   2  -7 4847.63 482.078   1
   3  -2   7 4705.54 539.270   5
   3  -2   8 16705.5 921.248   4
  -3   2  -8 17459.3 980.199   1
   3  -2   8 17039.1 1039.93   5
  -3   2  -8 16742.6 1095.00  26
  -3   2  -9 2744.18 426.116   1
  -3   2  -9 2283.81 474.507  26
   3  -2   9 2699.93 491.604   5
  -3   2 -10 4058.36 619.111  26
   3  -2  10 3595.95 545.585   5
   3  -2  11 3631.14 615.110   8
  -3   2 -11 3337.18 296.903  18
  -3   2 -11 3348.23 269.958  16
   3  -2  11 3520.38 597.131   5
  -3   2 -11 3459.99 610.806  26
  -3   2 -12 2086.46 259.211  18
  -3   2 -12 2083.92 231.362  16
  -3   2 -13 2415.87 266.987  18
  -3   2 -13 3148.36 287.380  16
  -3   2 -14 8257.87 469.539  18
  -3   2 -14 9088.10 468.447  17
  -3   2 -14 8894.91 455.261  16
  -3   2 -15 275.972 145.832  17
  -3   2 -15 358.435 155.267  16
  -3   2 -16 1544.87 204.073  16
  -3   2 -16 1502.20 199.055  17
  -3   2 -17 317.069 118.247  17
  -3   2 -17 119.843 119.650  16
  -3   2 -18 424.421 112.346  22
  -3   2 -18 625.513 111.929  17
  -3   2 -18 574.751 129.185  16
  -3   2 -19-80.6285 82.0301  22
  -3   2 -19 285.159 91.7179  16
   3  -1 -21-30.0878 70.6298  22
  -3   1  21-76.7164 74.8614  23
   3  -1 -20 222.570 103.469  22
  -3   1  20 29.3608 73.4117  11
   3  -1 -19 287.268 126.255  22
  -3   1  19-124.902 93.0428  11
   3  -1 -18 1385.05 208.250  22
  -3   1  18 1361.92 170.764  11
  -3   1  17 3346.83 245.449  11
   3  -1 -17 2892.96 294.104  22
   3  -1 -16 324.580 160.325  22
  -3   1  16 318.410 137.122  11
   3  -1 -15 299.298 167.020  22
  -3   1  15 150.401 108.406  13
  -3   1  15 333.795 121.626  11
   3  -1 -14 1545.80 233.587  22
  -3   1  14 1303.47 180.004  13
  -3   1  14 1391.54 180.936  11
  -3   1  13 253.236 228.892   8
   3  -1 -13 419.485 307.416  30
  -3   1  13 467.359 136.781  11
   3  -1 -13 278.631 332.211  28
  -3   1  13-43.9895 227.163   9
  -3   1  12 496.975 263.484   8
   3  -1 -12 489.245 375.652  28
   3  -1 -12 317.610 278.415  30
  -3   1  12 540.224 235.308   9
   3  -1 -11 9169.23 831.145  30
  -3   1  11 9373.06 860.653   9
   3  -1 -11 11798.2 989.687  28
  -3   1  11 11153.8 884.734   8
  -3   1  10 2336.09 421.275   8
   3  -1 -10 2247.64 500.704  28
   3  -1 -10 2458.90 434.226  30
  -3   1  10 1945.19 396.715   9
   3  -1  -9 7565.59 755.320  28
  -3   1   9 7512.31 695.396   9
   3  -1  -9 7152.14 670.533  30
  -3   1   9 6794.29 624.027   8
   3  -1  -8 956.976 295.869  29
  -3   1   8 947.311 272.548   8
   3  -1  -8 1120.67 311.682  30
   3  -1  -8 394.061 423.113  28
  -3   1   8 758.514 268.975   9
   3  -1  -7 25693.0 1090.08  29
   3  -1  -7 23885.4 1157.54  30
  -3   1   7 26553.3 1155.12   8
  -3   1   7 24330.3 1181.00   9
   3  -1  -7 23513.8 1244.47  28
   3  -1  -6 12688.1 781.758  30
  -3   1   6 13933.8 768.869   8
  -3   1   6 12855.1 796.455   9
   3  -1  -6 11738.0 713.763  29
  -3   1   5 12207.7 737.718   7
   3  -1  -5 11784.4 705.652  30
   3  -1  -5 9953.20 725.394  28
  -3   1   5 13134.1 753.344   9
   3  -1  -5 11185.3 681.306  29
  -3   1   5 13064.2 703.641   8
   3  -1  -4 153198. 3563.25  28
  -3   1   4 153160. 3574.41   7
   3  -1  -4 148959. 3528.37  30
  -3   1   4 150984. 3575.05   9
   3  -1  -3 1191.36 242.591  29
  -3   1   3 1257.06 263.157   7
   3  -1  -3 1215.63 240.798  30
   3  -1  -3 1071.82 244.614  28
  -3   1   3 1276.81 249.353   9
  -3   1   2 2929.48 344.031   7
   3  -1  -2 3434.05 312.987  28
   3  -1  -2 2874.84 320.952  29
  -3   1   2 2863.65 303.828   9
   3  -1  -2 3114.05 301.175  30
   3  -1  -1 1453.51 206.301  30
   3  -1  -1 1678.71 265.070  29
  -3   1   1 1476.53 270.287   7
  -3   1   1 1928.32 254.357   9
   3  -1  -1 1315.55 207.231  28
   3  -1   0 30271.6 961.468  28
  -3   1   0 32222.7 1144.89   7
  -3   1   0 31915.9 1084.85   9
   3  -1   0 32199.2 975.142  30
   3  -1   0 33135.1 1136.90  29
  -3   1  -1 3840.04 385.808   7
  -3   1  -1 3863.72 338.931   1
   3  -1   1 3660.81 275.375  28
  -3   1  -1 3226.15 332.739   9
  -3   1  -1 3898.61 311.298  26
   3  -1   1 3676.12 267.249  30
   3  -1   1 3726.04 351.826  29
  -3   1  -2 842.282 235.319   7
   3  -1   2 1021.38 233.585   4
   3  -1   2 667.096 128.967  30
  -3   1  -2 898.552 204.942   1
  -3   1  -2 940.793 219.171  26
   3  -1   2 732.916 144.476  28
  -3   1  -2 908.383 205.325   9
   3  -1   2 931.127 227.632  29
   3  -1   3 1807.40 291.037  29
  -3   1  -3 2001.32 336.865   7
   3  -1   3 1948.09 303.117   4
  -3   1  -3 2390.55 316.666  26
  -3   1  -3 2444.45 299.428   1
  -3   1  -4 432.734 241.324  26
   3  -1   4 503.532 204.705   4
  -3   1  -4 449.376 190.095   1
   3  -1   4 656.322 232.320  29
   3  -1   5 109073. 2689.85   4
  -3   1  -5 100935. 2895.42  26
   3  -1   5 109891. 2881.62   5
  -3   1  -5 104225. 2767.98   1
  -3   1  -6 141.270 182.908   1
   3  -1   6 232.629 173.545   4
   3  -1   6 224.296 239.271   5
  -3   1  -6 324.347 266.517  26
   3  -1   7 3582.36 390.432   4
  -3   1  -7 3342.48 445.808   1
  -3   1  -7 3902.12 526.596  26
   3  -1   7 3183.58 467.423   5
   3  -1   8 8848.82 753.104   5
  -3   1  -8 7703.40 705.097   1
  -3   1  -8 7521.45 759.830  26
   3  -1   9 21214.0 1229.61   5
  -3   1  -9 20008.7 1281.97  26
  -3   1  -9 20305.8 1217.34   1
  -3   1 -10 561.403 293.970  26
   3  -1  10 70.8210 227.856   8
   3  -1  10 19.1777 283.604   5
  -3   1 -10 378.535 278.947   1
  -3   1 -11 9571.21 500.434  18
   3  -1  11 12158.5 1008.17   5
  -3   1 -11 9631.39 923.100   1
  -3   1 -11 9841.62 1002.19  26
  -3   1 -11 11119.6 489.698  16
   3  -1  11 10949.8 959.507   8
  -3   1 -12 159.085 146.001  17
  -3   1 -12 80.4515 155.022  16
  -3   1 -13 2302.69 256.979  16
  -3   1 -13 2543.86 274.394  17
  -3   1 -14 7300.55 408.703  16
  -3   1 -14 7083.30 399.553  17
  -3   1 -15 2471.63 244.259  17
  -3   1 -15 2608.26 250.632  16
  -3   1 -16 183.732 126.002  17
  -3   1 -16 14.4885 124.676  16
  -3   1 -17 2642.90 213.366  17
  -3   1 -17 2835.31 226.114  16
  -3   1 -17 2910.90 241.123  22
  -3   1 -18 93.2176 88.4521  22
  -3   1 -18 197.775 111.885  16
  -3   1 -19 42.2070 78.6883  16
   3   0 -21 245.844 94.2007  22
  -3   0  21 139.526 74.2579  11
  -3   0  21 300.927 90.1332  23
   3   0 -20 139.847 110.014  22
  -3   0  20 186.582 95.7417  11
   3   0 -19 376.458 133.873  22
  -3   0  19 263.495 108.724  11
   3   0 -18 705.337 167.115  22
  -3   0  18 740.393 142.107  11
   3   0 -17 760.072 175.531  22
  -3   0  17 839.610 150.193  11
   3   0 -16-97.8377 144.509  22
  -3   0  16 87.4873 105.647  13
  -3   0  16 39.8334 108.936  11
  -3   0  15 371.717 139.489  11
  -3   0  14 7183.44 365.789  14
  -3   0  14 7623.52 387.167  11
   3   0 -13 6421.37 729.746  30
   3   0 -13 7616.56 881.918  28
  -3   0  13 7014.60 801.965   9
  -3   0  12 884.946 291.773   9
   3   0 -12 955.036 351.622  30
   3   0 -12 1608.05 435.359  28
  -3   0  11 1617.01 361.126   8
  -3   0  11 1409.23 356.299   9
   3   0 -11 1566.43 441.994  28
   3   0 -11 1424.50 370.415  30
   3   0 -10 26.3083 207.018  30
  -3   0  10 30.8960 173.402   9
   3   0 -10 329.882 326.830  28
  -3   0  10 105.265 185.549   8
  -3   0   9 911.874 257.907   8
   3   0  -9 580.124 313.370  30
   3   0  -9 1487.69 467.918  28
  -3   0   9 733.627 286.033   9
   3   0  -9 569.161 239.704  29
  -3   0   8 310.973 197.370   8
   3   0  -8 162.957 232.223  29
   3   0  -8 212.039 394.685  28
   3   0  -8-43.4201 243.807  30
  -3   0   8 65.2672 208.647   9
   3   0  -7 58623.1 1864.99   6
   3   0  -7 59007.9 1987.09  30
   3   0  -7 60337.8 1861.16  29
   3   0  -7 56634.0 2000.82  28
  -3   0   7 63010.6 2025.74   9
  -3   0   7 63311.2 1887.03   8
  -3   0   6 3725.55 495.915   7
   3   0  -6 3536.38 384.048   6
  -3   0   6 3445.86 369.808   8
  -3   0   6 3632.96 444.880   9
   3   0  -6 3512.08 468.292  28
   3   0  -6 2913.41 390.638  29
   3   0  -6 3408.49 418.192  30
   3   0  -5 8232.48 599.156  28
   3   0  -5 7421.40 568.355  30
  -3   0   5 7855.51 597.694   7
   3   0  -5 7676.81 488.628   6
  -3   0   5 7334.05 561.630   9
  -3   0   4 22714.0 994.392   7
   3   0  -4 20442.2 778.447   6
   3   0  -4 21807.0 935.225  30
   3   0  -4 22602.8 933.386  28
  -3   0   4 20645.6 920.674   9
  -3   0   3 141900. 3425.53   7
   3   0  -3 137395. 3050.41   6
  -3   0   3 145832. 3182.85   3
   3   0  -3 144759. 3329.44  30
   3   0  -3 144633. 3299.57  28
  -3   0   3 142247. 3328.52   9
  -3   0   2 4958.43 431.602   7
   3   0  -2 5649.01 291.362   6
  -3   0   2 5340.81 390.660   3
   3   0  -2 5537.96 400.888  30
   3   0  -2 5971.77 404.824  28
  -3   0   2 5131.87 401.357   9
  -3   0   1 2107.86 262.796   9
   3   0  -1 2600.41 276.723  28
  -3   0   1 2314.34 310.841   7
   3   0  -1 2719.45 270.952  30
   3   0  -1 2423.68 168.953   6
  -3   0   1 2626.01 296.647   3
  -3   0   1 2255.63 169.739  26
  -3   0   0 441.912 146.479   9
   3   0   0 535.043 148.450  29
  -3   0   0 520.637 208.376   7
  -3   0   0 573.892 206.368   1
   3   0   0 479.355 82.2270   6
   3   0   0 573.198 126.617  30
   3   0   0 161.890 117.374  28
  -3   0   0 494.809 132.019  26
  -3   0   0 721.415 213.147   3
  -3   0  -1 655.745 174.869  26
   3   0   1 644.060 108.932   6
  -3   0  -1 698.448 218.668   7
   3   0   1 616.063 161.795  28
  -3   0  -1 608.004 187.522   1
  -3   0  -1 575.808 168.406   9
  -3   0  -1 402.478 193.973   3
   3   0   1 570.832 126.020  30
   3   0   1 677.512 197.976  29
  -3   0  -2 14177.8 769.063   7
  -3   0  -2 13488.6 697.589   1
   3   0   2 14269.7 671.842  29
  -3   0  -2 13024.5 632.260   9
  -3   0  -2 13278.6 663.228  26
  -3   0  -3 1271.78 324.178  26
  -3   0  -3 1296.72 344.699   1
   3   0   4 5582.47 435.872   4
   3   0   4 5911.81 525.645   5
   3   0   4 4885.74 394.994  29
  -3   0  -4 5548.91 515.710  26
  -3   0  -4 5482.74 482.279   1
   3   0   5 7411.97 500.447   4
  -3   0  -5 7779.90 607.510   1
  -3   0  -5 7484.93 646.731  26
   3   0   5 7575.17 627.435   5
  -3   0  -6 676.654 275.094   1
  -3   0  -6 511.591 265.722  26
   3   0   6 562.909 263.527   5
  -3   0  -7 1341.59 325.018   1
  -3   0  -7 878.210 338.607  26
   3   0   7 1019.64 316.965   5
  -3   0  -8 235.779 213.334   1
  -3   0  -8-414.537 293.373  26
   3   0   8 446.813 284.532   5
   3   0   9 288.212 243.151   8
  -3   0  -9 523.814 294.241   1
  -3   0  -9-169.149 282.373  26
   3   0   9 494.406 342.270   5
   3   0  10 4143.32 588.969   8
  -3   0 -10 4404.94 634.667   1
  -3   0 -10 4212.85 689.823  26
   3   0  10 4779.93 651.492   5
  -3   0 -11 1070.06 196.534  17
  -3   0 -11 866.403 179.296  16
  -3   0 -12-121.213 149.303  17
  -3   0 -12 80.7786 149.156  16
  -3   0 -13 3998.80 320.501  17
  -3   0 -13 4177.16 319.544  16
  -3   0 -14 301.340 151.514  17
  -3   0 -14 566.690 165.238  16
  -3   0 -15-20.2015 118.858  17
  -3   0 -15 2.83096 144.909  16
  -3   0 -16 4636.22 292.155  17
  -3   0 -16 4265.38 287.729  16
  -3   0 -17 1431.47 155.707  17
  -3   0 -17 1677.32 178.537  16
  -3   0 -17 1458.97 152.733  10
  -3   0 -18 346.753 106.169  16
  -3   0 -19 696.839 99.8842  16
  -3  -1  21 186.712 79.3949  11
  -3  -1  21 91.2585 79.4611  23
   3   1 -20 219.977 109.036  22
  -3  -1  20 103.794 88.0404  11
  -3  -1  20 79.6633 97.2862  23
   3   1 -19 860.789 158.400  22
  -3  -1  19 1099.32 146.352  11
   3   1 -18 1462.97 207.331  22
  -3  -1  18 1147.29 150.536  13
  -3  -1  18 1245.65 168.553  11
   3   1 -17 374.030 154.968  22
  -3  -1  17 151.260 127.449  13
  -3  -1  17 297.101 127.627  11
  -3  -1  16 808.718 158.115  11
  -3  -1  16 602.835 150.539  14
  -3  -1  15 4589.54 309.280  11
  -3  -1  15 4491.61 296.656  14
  -3  -1  14 4805.20 310.171  11
  -3  -1  14 5163.44 303.496  14
   3   1 -13 766.225 429.715  28
   3   1 -13 685.775 336.009  30
  -3  -1  13 662.723 337.002   9
  -3  -1  12-96.1579 195.932   9
   3   1 -12 94.7324 205.208  30
   3   1 -11 441.543 299.312  30
   3   1 -11 43.7564 410.605  28
  -3  -1  11 444.261 261.725   9
   3   1 -10 3534.55 597.730  28
   3   1 -10 3746.84 498.610   6
  -3  -1  10 4443.95 572.297   9
   3   1 -10 3697.17 520.769  30
   3   1  -9 17669.2 933.971  29
   3   1  -9 18504.9 1037.52   6
   3   1  -9 18194.9 1083.35  30
   3   1  -9 15758.6 1047.35  28
  -3  -1   9 18781.4 1104.20   9
   3   1  -8 8056.87 632.286   6
   3   1  -8 7216.53 656.015  30
   3   1  -8 7231.20 677.847  28
  -3  -1   8 7544.55 658.151   9
   3   1  -7 77493.0 2231.79   6
   3   1  -7 72932.4 2341.60  30
  -3  -1   7 77228.8 2339.77   9
  -3  -1   7 75104.9 2077.72   8
  -3  -1   6 43103.7 1588.47   7
   3   1  -6 40218.0 1369.60   6
  -3  -1   6 40927.9 1172.19   3
   3   1  -6 36835.5 1475.39  30
   3   1  -6 43228.1 1497.56  28
  -3  -1   6 40766.0 1483.36   9
  -3  -1   5 6277.13 562.174   7
   3   1  -5 6594.28 502.580   6
  -3  -1   5 5421.20 391.578   3
   3   1  -5 6825.00 597.358  28
  -3  -1   5 4872.59 470.726   9
   3   1  -5 5755.85 516.498  30
  -3  -1   4 1560.79 305.720   7
   3   1  -4 1115.31 264.606  28
   3   1  -4 1261.11 227.496   6
  -3  -1   4 1141.99 215.319   3
   3   1  -4 1193.51 256.665  30
  -3  -1   4 1055.56 232.259   9
  -3  -1   3 319.711 179.143   7
   3   1  -3 664.403 156.527   6
   3   1  -3 559.633 192.996  30
   3   1  -3 692.452 237.760  28
  -3  -1   3 730.780 187.724   3
  -3  -1   3 661.329 187.435   9
  -3  -1   2 201.881 179.588   7
   3   1  -2 233.755 129.814   6
  -3  -1   2 214.388 147.767   3
   3   1  -2 375.138 157.615  30
  -3  -1   2 102.980 118.081   9
   3   1  -2 207.670 195.618  28
  -3  -1   1 7954.19 540.336   7
   3   1  -1 7973.22 403.411   6
  -3  -1   1 7577.68 496.835   3
   3   1  -1 8342.75 465.023  30
   3   1  -1 7698.60 488.544  28
  -3  -1   1 7351.36 432.075   9
   3   1   0 3532.87 283.528  30
  -3  -1   0 3705.97 371.941   1
   3   1   0 3412.58 275.639   6
  -3  -1   0 3626.47 368.278   3
  -3  -1   0 2911.62 253.973  26
  -3  -1   0 3144.93 275.579   9
  -3  -1   0 3659.67 393.404   7
  -3  -1  -1 11159.0 648.945   7
  -3  -1  -1 10725.5 634.740   1
  -3  -1  -1 11150.9 638.322   3
   3   1   1 8845.23 419.871  30
  -3  -1  -1 9971.12 497.632   9
  -3  -1  -1 9878.02 515.770  26
  -3  -1  -2 13524.3 752.488   7
  -3  -1  -2 13735.1 751.883   1
  -3  -1  -2 12428.8 733.089   3
  -3  -1  -2 12270.2 652.659  26
  -3  -1  -3 2502.99 384.979   7
   3   1   3 2509.54 286.082   4
   3   1   3 2553.86 298.066  29
  -3  -1  -3 2831.72 396.074   3
  -3  -1  -3 3087.29 353.225  26
  -3  -1  -3 2488.43 351.091   1
  -3  -1  -4 8865.70 653.445   1
   3   1   4 9773.62 538.260   4
  -3  -1  -4 8143.06 644.455   3
   3   1   4 10164.8 676.813   5
  -3  -1  -4 9098.58 665.171  26
   3   1   4 8476.97 505.816  29
  -3  -1  -5 2732.72 404.291   1
   3   1   5 2909.84 417.675   5
  -3  -1  -5 2243.54 368.518  26
   3   1   6 39524.1 1514.59   5
  -3  -1  -6 39378.3 1611.86   1
   3   1   7 261.424 183.684   8
  -3  -1  -7 450.503 280.214   1
  -3  -1  -7-50.9217 228.331  26
   3   1   7 269.345 264.671   5
   3   1   8 2204.03 378.402   8
  -3  -1  -8 1454.62 393.053   1
   3   1   8 1654.77 389.847   5
  -3  -1  -8 1280.43 327.850  26
  -3  -1  -9 2472.28 505.652  26
   3   1   9 3073.38 483.266   8
  -3  -1  -9 3269.85 558.760   1
   3   1   9 2535.05 474.628   5
  -3  -1 -10 4763.62 718.126   1
  -3  -1 -10 5132.32 345.328  17
  -3  -1 -10 4627.62 717.918  26
  -3  -1 -10 5195.85 322.739  16
   3   1  10 4763.59 642.970   5
   3   1  10 4996.98 666.273   8
  -3  -1 -11 3652.60 304.626  17
  -3  -1 -11 3460.29 288.564  16
  -3  -1 -12 1132.27 199.812  17
  -3  -1 -12 1137.33 186.044  16
  -3  -1 -13 236.261 147.807  16
  -3  -1 -13 273.674 149.909  17
  -3  -1 -14 496.005 163.460  17
  -3  -1 -14 365.762 155.179  16
  -3  -1 -15 5126.59 315.271  17
  -3  -1 -15 5053.67 316.190  16
  -3  -1 -16 5383.22 297.297  17
  -3  -1 -16 5827.91 320.563  16
  -3  -1 -16 5309.30 304.603  10
  -3  -1 -17-76.4904 89.6384  17
  -3  -1 -17-125.357 107.064  16
  -3  -1 -17 35.7209 90.2444  10
  -3  -1 -18-27.2747 77.8747  16
  -3  -1 -18-66.1333 67.7310  10
  -3  -2  22 24.7934 59.9107  11
  -3  -2  21 153.451 82.1964  11
  -3  -2  21 77.3109 68.3574  23
  -3  -2  20-67.4988 87.1332  23
  -3  -2  20 113.779 92.6521  11
  -3  -2  19 2028.83 200.666  23
  -3  -2  19 2311.03 201.000  11
  -3  -2  19 1902.84 177.655  13
  -3  -2  18 965.767 145.675  13
  -3  -2  18 1078.80 167.638  11
  -3  -2  17 1006.36 170.223  11
  -3  -2  17 929.423 157.374  14
  -3  -2  16 2146.75 213.822  11
  -3  -2  16 1789.78 206.864  14
  -3  -2  15 4674.65 311.310  11
  -3  -2  15 4471.44 290.596  14
  -3  -2  14 6020.00 313.799  19
  -3  -2  14 6567.16 359.997  11
  -3  -2  14 7248.11 360.220  14
   3   2 -13 2139.44 522.227  28
   3   2 -13 1236.93 354.995  30
  -3  -2  13 1322.16 170.210  11
  -3  -2  13 1404.31 187.421  15
  -3  -2  13 1027.71 335.187   9
  -3  -2  12 2196.69 466.627   9
   3   2 -12 2873.31 510.672  30
   3   2 -12 2501.27 533.676  28
   3   2 -11 404.434 298.606   6
   3   2 -11 469.255 285.845  30
   3   2 -11 425.892 403.013  28
  -3  -2  11-126.848 224.723   9
   3   2 -10 2078.28 405.708   6
   3   2 -10 2592.27 473.802  30
  -3  -2  10 2371.43 426.293   9
   3   2 -10 2272.32 500.367  28
   3   2  -9 10497.5 800.594   6
   3   2  -9 12048.4 889.337  28
   3   2  -9 11784.4 883.010  30
  -3  -2   9 10622.0 820.294   9
   3   2  -8 23621.2 1126.51   6
  -3  -2   8 22390.2 1147.57   9
   3   2  -8 22941.1 1203.32  30
   3   2  -8 25173.8 1224.79  28
   3   2  -7 22960.4 1088.89  28
  -3  -2   7 22609.9 1170.75   7
   3   2  -7 22350.0 1033.46   6
   3   2  -7 19445.8 1071.36  30
  -3  -2   7 19863.1 1030.16   9
  -3  -2   6 864.200 305.137   7
   3   2  -6 835.452 235.056   6
   3   2  -6 989.371 313.225  30
  -3  -2   6 900.685 203.669   3
  -3  -2   6 777.858 253.759   9
   3   2  -6 877.953 269.936  28
   3   2  -5 9402.07 625.630  28
  -3  -2   5 9329.46 683.088   7
   3   2  -5 8689.89 545.456   6
  -3  -2   5 9373.12 537.677   3
   3   2  -5 8733.64 636.679  30
  -3  -2   5 9229.74 600.545   9
  -3  -2   4 26853.4 1138.18   7
   3   2  -4 24684.4 944.949   6
  -3  -2   4 24371.3 976.426   9
  -3  -2   4 25183.4 950.857   3
   3   2  -4 24236.1 1042.90  28
   3   2  -3 24666.6 898.661   6
   3   2  -3 24447.4 1015.63  28
  -3  -2   3 25736.7 973.313   3
  -3  -2   3 23030.6 895.477   9
  -3  -2   3 23133.2 1050.59   7
   3   2  -2 6987.20 519.755  28
  -3  -2   2 6225.03 543.405   7
   3   2  -2 6600.42 443.408   6
  -3  -2   2 6560.23 480.567   3
   3   2  -2 6759.49 475.677  30
  -3  -2   2 6449.27 411.401   9
  -3  -2   1 6627.57 547.835   7
  -3  -2   1 8140.77 578.120   1
   3   2  -1 6222.79 341.059   2
   3   2  -1 7039.37 458.647   6
  -3  -2   1 7013.16 518.458   3
   3   2  -1 7333.82 465.294  30
  -3  -2   1 6661.70 380.046   9
  -3  -2   0 8301.08 595.121   7
  -3  -2   0 8422.14 586.773   1
  -3  -2   0 8114.62 573.859   3
   3   2   0 7940.13 447.668  30
  -3  -2   0 7581.88 388.069   9
  -3  -2  -1 4809.42 478.427   7
  -3  -2  -1 4558.32 457.738   1
  -3  -2  -1 4091.86 422.438   3
  -3  -2  -2 528.819 238.165   7
  -3  -2  -2 569.394 212.502  26
  -3  -2  -2 517.156 235.172   1
  -3  -2  -2 468.319 262.479   3
  -3  -2  -3 2731.55 350.163  26
  -3  -2  -3 3141.84 413.845   3
  -3  -2  -3 3171.78 404.692   1
   3   2   3 2760.83 354.143   5
  -3  -2  -4 11103.6 725.758   3
  -3  -2  -4 10779.0 751.970   1
  -3  -2  -4 10607.0 726.947  26
   3   2   4 11655.6 701.681   5
  -3  -2  -5 15606.3 901.506   3
  -3  -2  -5 16697.6 997.680   1
  -3  -2  -5 15189.7 949.856  26
   3   2   5 17412.0 906.601   5
   3   2   5 15696.0 876.741   8
   3   2   6 12104.0 794.529   5
  -3  -2  -6 11256.4 873.091  26
  -3  -2  -6 11907.9 904.760   1
   3   2   6 12550.4 808.274   8
   3   2   7 3743.55 476.127   8
  -3  -2  -7 4669.07 623.957   1
  -3  -2  -7 2981.83 497.528  26
   3   2   7 3429.59 471.407   5
  -3  -2  -8 11162.8 973.047   1
   3   2   8 11255.8 839.116   5
  -3  -2  -8 9630.18 902.813  26
   3   2   8 12066.9 883.741   8
  -3  -2  -9 13844.3 1166.84   1
   3   2   9 15154.7 1011.17   5
  -3  -2  -9 13699.5 1130.88  26
   3   2   9 14333.4 1035.56   8
  -3  -2 -10 146.246 147.567  21
  -3  -2 -10 259.010 154.697  17
  -3  -2 -10 295.936 145.512  16
  -3  -2 -11 1722.89 233.806  17
  -3  -2 -11 2030.25 236.010  16
  -3  -2 -12 497.770 170.557  17
  -3  -2 -12 510.822 167.789  16
  -3  -2 -13 749.285 176.276  17
  -3  -2 -13 787.023 179.203  16
  -3  -2 -14 2258.98 228.762  17
  -3  -2 -14 2218.00 241.291  10
  -3  -2 -14 2071.38 224.472  16
  -3  -2 -15 662.894 145.036  17
  -3  -2 -15 840.170 161.199  16
  -3  -2 -15 564.019 151.141  10
  -3  -2 -16 546.608 132.051  16
  -3  -2 -16 873.381 144.862  17
  -3  -2 -16 752.380 133.345  10
  -3  -2 -17 2405.41 177.718  16
  -3  -2 -17 2326.05 168.027  10
  -3  -2 -18 80.6939 67.2096  16
  -3  -3  22 60.1017 62.3299  11
  -3  -3  21 127.751 77.8866  11
  -3  -3  20 370.606 102.097  13
  -3  -3  20 364.899 112.562  11
  -3  -3  20 262.094 96.1385  23
  -3  -3  19 175.849 95.7969  13
  -3  -3  19 268.230 105.819  11
  -3  -3  19 59.7774 100.135  23
  -3  -3  18 1441.57 175.956  11
  -3  -3  18 1394.68 187.876  23
  -3  -3  18 1543.42 179.469  14
  -3  -3  17 1389.13 177.490  11
  -3  -3  17 1301.54 183.161  14
  -3  -3  16 185.242 113.331  14
  -3  -3  16 327.435 139.911  11
  -3  -3  15 729.520 137.998  19
  -3  -3  15 992.332 184.883  11
  -3  -3  15 727.057 170.554  15
  -3  -3  15 743.407 155.399  14
  -3  -3  14 694.979 143.099  19
  -3  -3  14 933.245 154.612  11
  -3  -3  14 817.596 173.647  15
  -3  -3  14 396.614 136.786  14
  -3  -3  13 658.484 156.616  11
   3   3 -13 609.969 495.195  28
   3   3 -13 618.138 278.083  30
  -3  -3  13 697.583 169.159  15
  -3  -3  13 331.417 341.243   9
  -3  -3  13 633.115 130.871  14
   3   3 -12 4719.66 663.738   6
   3   3 -12 5872.56 709.890  30
   3   3 -12 5166.90 725.150  28
  -3  -3  12 5119.38 667.799   9
   3   3 -11 1108.84 361.249   6
   3   3 -11 907.733 349.881  30
   3   3 -11 905.481 390.345  28
  -3  -3  11 1458.80 382.751   9
   3   3 -10-73.2173 218.294   6
   3   3 -10 38.0163 297.629  28
   3   3 -10 112.995 206.752  30
  -3  -3  10 245.523 197.051   9
   3   3  -9 3540.42 522.429  28
   3   3  -9 3105.37 459.971   6
   3   3  -9 2533.15 455.872  30
  -3  -3   9 2042.79 388.609   9
  -3  -3   8 5569.34 643.287   7
   3   3  -8 4784.44 510.194   6
   3   3  -8 4958.81 574.379  30
  -3  -3   8 4362.09 505.462   9
   3   3  -8 5457.81 569.352  28
  -3  -3   7 9232.18 787.034   7
   3   3  -7 9475.92 676.580   6
  -3  -3   7 8905.42 535.106   3
   3   3  -7 9208.91 706.427  28
  -3  -3   7 8542.18 659.206   9
  -3  -3   6 34539.1 1169.15   3
  -3  -3   6 31669.1 1425.80   7
   3   3  -6 34859.4 1307.60   6
   3   3  -6 35507.1 1396.04  28
  -3  -3   6 30603.9 1273.14   9
  -3  -3   5 37978.1 1512.14   7
   3   3  -5 40341.8 1383.40   6
  -3  -3   5 38616.9 1301.17   3
   3   3  -5 38231.8 1451.11  28
  -3  -3   5 37791.6 1332.88   9
  -3  -3   4 33383.3 1371.45   7
   3   3  -4 36325.2 1254.02   6
  -3  -3   4 37183.4 1264.42   3
   3   3  -4 35442.2 1350.30  28
  -3  -3   4 31838.3 1157.26   9
  -3  -3   3 27694.5 1092.68   3
   3   3  -3 28920.6 1074.09   6
   3   3  -3 27379.7 1150.62  28
  -3  -3   3 28322.0 1117.96  27
  -3  -3   3 25675.1 927.800   9
  -3  -3   3 27411.4 1182.53   7
  -3  -3   2 2079.51 350.463   7
  -3  -3   2 2379.39 324.942  27
  -3  -3   2 2110.90 341.266   3
   3   3  -2 2738.79 321.957   6
  -3  -3   1 480.695 262.865   1
  -3  -3   1 364.337 219.786   7
  -3  -3   1 457.165 237.239   3
  -3  -3   1 467.546 212.432  27
   3   3  -1 426.759 195.860   6
   3   3   0 733.820 180.248   2
  -3  -3   0 992.425 283.495   7
  -3  -3   0 879.818 271.294   1
  -3  -3   0 870.872 278.900   3
  -3  -3   0 866.173 208.687  27
  -3  -3  -1 1456.95 298.858   7
  -3  -3  -1 1776.90 316.714   3
  -3  -3  -1 1927.13 344.426   1
  -3  -3  -2 4968.88 496.303   7
  -3  -3  -2 4776.85 499.570   1
  -3  -3  -2 5233.20 505.243   3
   3   3   2 4857.24 407.282   8
  -3  -3  -3 44580.4 1682.45   1
  -3  -3  -3 44243.4 1611.10   3
   3   3   3 44180.6 1466.04   5
   3   3   3 41702.7 1435.26   8
   3   3   4 13959.0 798.855   8
  -3  -3  -4 14916.1 897.963   3
  -3  -3  -4 15544.5 967.895   1
   3   3   4 15129.9 799.414   5
   3   3   5 2882.51 390.508   8
  -3  -3  -5 3397.68 498.761   1
  -3  -3  -5 2990.19 421.685   3
   3   3   5 3374.70 415.177   5
  -3  -3  -6 1189.98 336.814   1
   3   3   6 712.602 231.765   8
  -3  -3  -6 1049.94 308.535   3
  -3  -3  -7 3558.52 565.287   1
   3   3   7 3331.45 455.409   8
   3   3   8 740.129 299.940   8
  -3  -3  -8 526.637 294.328   1
   3   3   9 1074.39 327.734   8
  -3  -3  -9 691.806 197.212  21
  -3  -3  -9 917.801 175.391  16
  -3  -3  -9 852.884 176.169  17
  -3  -3 -10 8648.73 453.253  21
  -3  -3 -10 8818.16 459.696  17
  -3  -3 -10 8822.81 430.010  16
  -3  -3 -11 173.104 155.587  21
  -3  -3 -11 15.7336 141.850  17
  -3  -3 -11 175.147 137.550  16
  -3  -3 -12 994.263 183.818  16
  -3  -3 -12 900.642 177.148  17
  -3  -3 -12 1052.06 197.434  10
  -3  -3 -13 220.155 138.583  16
  -3  -3 -13 186.784 131.849  17
  -3  -3 -13 293.246 158.318  10
  -3  -3 -14 373.946 138.256  17
  -3  -3 -14 478.633 142.221  16
  -3  -3 -14 393.738 146.531  10
  -3  -3 -15 730.957 140.734  17
  -3  -3 -15 555.986 142.849  10
  -3  -3 -15 705.110 142.445  16
  -3  -3 -16 885.009 121.644  17
  -3  -3 -16 791.357 131.205  10
  -3  -3 -16 910.676 132.874  16
  -3  -3 -17 880.696 107.185  10
  -3  -3 -17 554.513 98.3045  16
  -3  -4  22 633.667 84.9200  11
  -3  -4  21 199.592 81.4816  11
  -3  -4  20-35.4449 78.1870  13
  -3  -4  20-11.3036 85.2807  11
  -3  -4  19 73.2199 99.2466  11
  -3  -4  18 469.935 127.796  11
  -3  -4  18 645.463 146.671  14
  -3  -4  17 385.488 131.704  14
  -3  -4  17 526.863 144.884  11
  -3  -4  16 177.234 113.078  14
  -3  -4  16 17.4676 111.664  11
  -3  -4  15-2.76014 106.627  19
  -3  -4  15 120.488 127.757  11
  -3  -4  15 85.5917 140.280  15
  -3  -4  15-82.1257 116.640  14
  -3  -4  14 1181.78 166.372  19
  -3  -4  14 1293.69 185.889  11
  -3  -4  14 1130.50 198.173  15
  -3  -4  14 1296.33 181.334  14
  -3  -4  13 3401.52 269.482  15
  -3  -4  13 3295.06 257.575  11
   3   4 -13 3288.12 670.400  28
  -3  -4  13 3366.77 249.960  14
  -3  -4  13 3255.65 240.329  19
   3   4 -12 10235.2 937.430   6
   3   4 -12 10962.8 1015.15  30
   3   4 -12 8471.96 931.028  28
  -3  -4  12 10050.8 934.868   9
   3   4 -11 458.270 353.532  28
   3   4 -11 981.355 357.728   6
   3   4 -11 527.792 286.330  30
  -3  -4  10-26.5607 297.260   7
   3   4 -10 134.775 204.759   6
   3   4 -10-95.4031 238.657  30
   3   4 -10 108.190 263.236  28
  -3  -4   9 4667.52 649.529   7
   3   4  -9 4603.41 553.828   6
   3   4  -9 4369.50 543.916  28
  -3  -4   9 3684.36 498.097   9
  -3  -4   8 2997.57 496.303   7
   3   4  -8 2553.68 408.639   6
   3   4  -8 2995.55 440.324  28
  -3  -4   8 1793.80 325.793   9
  -3  -4   7 678.215 239.152   9
   3   4  -7 747.324 292.249  28
  -3  -4   7 303.451 225.029   7
  -3  -4   7 846.756 210.481   3
   3   4  -7 565.509 248.418   6
  -3  -4   6 5085.75 566.736   7
   3   4  -6 5002.68 496.809   6
  -3  -4   6 4599.50 435.622   3
   3   4  -6 4899.54 534.702  28
  -3  -4   6 4803.63 463.357   9
  -3  -4   5 2155.33 403.000   7
   3   4  -5 2658.81 369.272   6
  -3  -4   5 2360.05 398.864  27
   3   4  -5 2430.13 396.026  28
  -3  -4   5 2181.70 314.048   3
  -3  -4   5 1766.84 271.041   9
   3   4  -4 1328.45 313.888  28
  -3  -4   4 989.228 296.446   7
   3   4  -4 1651.08 325.862   6
  -3  -4   4 1242.15 290.920  27
  -3  -4   4 1250.97 272.475   3
  -3  -4   3 14614.1 865.741   7
   3   4  -3 14565.2 800.438   6
  -3  -4   3 14385.2 813.876   3
  -3  -4   3 15347.8 846.511  27
  -3  -4   2 6023.04 539.590   7
   3   4  -2 5364.85 499.625   6
  -3  -4   2 5347.14 512.939   3
  -3  -4   2 5250.12 497.689  27
  -3  -4   1 233.635 226.263   1
  -3  -4   1 58.7767 195.246   7
   3   4  -1 591.236 238.234   6
  -3  -4   1 329.177 177.762  27
  -3  -4   1 463.366 223.323   3
  -3  -4   0 13711.2 794.101   7
  -3  -4   0 13583.9 814.347   1
   3   4   0 12487.2 690.166   2
  -3  -4   0 13250.1 823.153   3
   3   4   1 2039.40 343.695   2
  -3  -4  -1 1858.39 347.915   7
  -3  -4  -1 2331.25 395.707   3
  -3  -4  -1 1638.63 375.284   1
  -3  -4  -2 10219.7 741.388   1
   3   4   2 8504.22 645.523   2
  -3  -4  -2 9547.67 718.578   3
  -3  -4  -3 372.479 255.254   1
   3   4   3-167.707 186.452   2
  -3  -4  -3-236.331 210.880   3
  -3  -4  -4 558.817 269.080   3
  -3  -4  -4 640.787 272.399   1
  -3  -4  -5 444.759 221.949   3
  -3  -4  -5 548.036 282.032   1
  -3  -4  -6 5611.90 630.037   3
  -3  -4  -6 6976.06 759.208   1
  -3  -4  -7 287.318 246.018   1
  -3  -4  -8 702.644 184.322  21
  -3  -4  -8 988.898 178.430  20
  -3  -4  -8 657.465 155.116  12
  -3  -4  -8 994.453 183.468  17
  -3  -4  -8 999.788 182.023  10
  -3  -4  -9 28828.2 891.063  21
  -3  -4  -9 28402.2 908.109  17
  -3  -4  -9 26547.9 890.955  10
  -3  -4 -10 2164.81 254.097  21
  -3  -4 -10 2054.23 247.644  17
  -3  -4 -10 2242.71 235.111  16
  -3  -4 -10 2068.95 255.056  10
  -3  -4 -11 1487.52 221.260  21
  -3  -4 -11 1550.69 209.644  17
  -3  -4 -11 1724.14 236.268  10
  -3  -4 -11 1813.66 217.473  16
  -3  -4 -12 909.583 187.700  21
  -3  -4 -12 709.583 171.822  17
  -3  -4 -12 713.664 157.356  16
  -3  -4 -12 935.713 186.430  10
  -3  -4 -13 75.9161 127.398  17
  -3  -4 -13 83.5222 130.008  10
  -3  -4 -13-28.8151 119.060  16
  -3  -4 -14-4.63119 113.349  16
  -3  -4 -14 16.0363 105.876  17
  -3  -4 -14 21.3242 124.634  10
  -3  -4 -15 218.897 107.059  17
  -3  -4 -15 78.1287 92.7336  16
  -3  -4 -15 75.5128 108.179  10
  -3  -4 -16 262.936 90.1950  10
  -3  -5  21-105.076 72.2020  13
  -3  -5  21 4.93527 74.1619  11
  -3  -5  20 916.581 130.263  11
  -3  -5  19 1422.34 159.539  11
  -3  -5  19 974.646 143.765  14
  -3  -5  18-29.8362 108.511  11
  -3  -5  18-64.3913 107.450  14
  -3  -5  17 335.700 124.328  14
  -3  -5  17 146.066 116.677  11
  -3  -5  16 405.157 137.972  14
  -3  -5  16 648.944 145.414  19
  -3  -5  16 779.899 158.118  11
  -3  -5  16 703.553 159.569  15
  -3  -5  15 579.665 134.329  19
  -3  -5  15 732.597 158.349  11
  -3  -5  15 508.747 157.013  15
  -3  -5  15 507.882 149.331  14
  -3  -5  14 4924.05 295.957  19
  -3  -5  14 4827.67 315.088  11
  -3  -5  14 4957.84 340.235  15
  -3  -5  14 4730.73 306.481  14
  -3  -5  13 458.269 130.866  19
  -3  -5  13 425.444 143.073  11
  -3  -5  13 367.321 146.692  15
  -3  -5  13 312.718 128.227  14
   3   5 -12 3074.10 620.312  28
  -3  -5  12 2688.99 507.068   9
  -3  -5  12 3765.06 258.206  19
  -3  -5  12 3526.93 620.689   7
  -3  -5  12 3372.44 256.206  11
  -3  -5  12 3611.70 256.659  14
   3   5 -12 3194.82 551.969   6
   3   5 -12 3992.39 637.060  30
  -3  -5  12 3927.37 285.356  15
   3   5 -11 2088.53 506.482  30
   3   5 -11 1975.61 469.199  28
  -3  -5  11 1714.44 472.158   7
   3   5 -11 1935.53 458.055   6
  -3  -5  11 1637.96 372.292   9
  -3  -5  10 11547.9 1014.14   7
   3   5 -10 11703.3 941.307   6
   3   5 -10 11609.3 927.503  28
  -3  -5  10 8520.47 797.569   9
  -3  -5   9 9590.10 886.119   7
   3   5  -9 8628.07 780.306   6
   3   5  -9 10032.4 841.030  28
  -3  -5   9 7591.32 710.253   9
  -3  -5   8-312.577 276.873   7
   3   5  -8-149.914 218.998   6
  -3  -5   8-41.1289 161.923   9
   3   5  -8 89.1442 234.215  28
  -3  -5   7 23869.6 1287.33   7
   3   5  -7 21857.6 1168.75   6
   3   5  -7 21408.6 1170.00  28
  -3  -5   7 21884.1 1025.34   3
  -3  -5   6 12090.6 868.293   7
   3   5  -6 13478.4 899.242  28
   3   5  -6 13470.9 869.244   6
  -3  -5   6 12703.4 770.574   3
  -3  -5   6 12795.1 907.635  27
  -3  -5   5 2277.59 375.506   7
  -3  -5   5 1496.73 323.951  27
   3   5  -5 2168.27 370.972   6
   3   5  -5 1821.90 364.838  28
  -3  -5   5 2177.54 351.236   3
  -3  -5   4 5363.56 539.832   7
   3   5  -4 5292.93 522.705   6
  -3  -5   4 5168.37 511.381   3
   3   5  -4 4724.29 509.313  28
  -3  -5   4 4588.03 533.289  27
  -3  -5   3 4045.68 455.269   7
   3   5  -3 3531.22 428.474   6
  -3  -5   3 3618.95 463.078  27
  -3  -5   3 3543.01 446.996   3
  -3  -5   2 2831.85 400.611   7
   3   5  -2 3613.67 424.057   6
  -3  -5   2 3170.33 392.985  27
  -3  -5   2 2789.80 378.603   3
  -3  -5   1 9031.50 645.466   7
  -3  -5   1 8727.89 686.924   1
   3   5  -1 8794.71 692.260   6
  -3  -5   1 8813.39 693.896   3
  -3  -5   1 8740.23 653.927  27
  -3  -5   0 7086.06 581.274   7
  -3  -5   0 7370.05 643.969   1
  -3  -5   0 7508.66 656.758   3
  -3  -5  -1 3182.19 404.324   7
   3   5   1 3097.51 410.297   2
  -3  -5  -1 2986.25 455.595   1
  -3  -5  -1 3254.85 458.158   3
   3   5   2 2025.21 359.558   2
  -3  -5  -2 2699.57 443.409   1
  -3  -5  -2 2505.93 405.324   3
   3   5   3 169.549 168.593   2
  -3  -5  -3 523.380 290.367   3
  -3  -5  -3 232.529 217.268   1
   3   5   4 151.139 236.350   2
  -3  -5  -4 77.7923 189.603   3
  -3  -5  -4-331.234 250.041   1
   3   5   5 311.565 203.456   2
  -3  -5  -5 20.5231 204.183   3
  -3  -5  -5 130.394 262.430   1
  -3  -5  -6 6236.83 740.962   1
  -3  -5  -6 5923.71 651.209   3
   3   5   6 5409.67 680.063   2
  -3  -5  -7 13830.2 563.608  21
  -3  -5  -7 13895.6 558.221  10
  -3  -5  -7 12872.3 540.228  12
  -3  -5  -7 12619.6 565.469  17
   3   5   7 11645.3 1060.83   2
  -3  -5  -7 12940.4 527.332  20
  -3  -5  -8 5561.54 365.150  21
  -3  -5  -8 5106.15 328.653  20
  -3  -5  -8 4681.26 325.900  12
  -3  -5  -8 4702.36 351.209  17
  -3  -5  -8 5137.40 345.069  10
  -3  -5  -9-214.240 165.598  21
  -3  -5  -9-65.8686 134.767  20
  -3  -5  -9 18.1244 116.238  12
  -3  -5  -9 25.3692 154.975  17
  -3  -5  -9-54.3494 136.995  10
  -3  -5 -10 472.466 188.533  21
  -3  -5 -10 864.862 165.034  20
  -3  -5 -10 763.832 165.307  12
  -3  -5 -10 816.981 185.770  17
  -3  -5 -10 814.489 183.735  10
  -3  -5 -11 93.5407 163.338  21
  -3  -5 -11 223.436 130.140  12
  -3  -5 -11 144.154 142.602  17
  -3  -5 -11-40.0678 145.107  10
  -3  -5 -12 573.608 149.742  17
  -3  -5 -12 482.699 151.821  10
  -3  -5 -13-14.1599 118.670  17
  -3  -5 -13 25.3872 133.306  10
  -3  -5 -14 394.157 111.117  17
  -3  -5 -14 378.527 124.947  10
  -3  -5 -15 3461.98 203.934  17
  -3  -5 -15 4115.43 234.967  10
  -3  -5 -16 2181.05 148.938  10
  -3  -6  21 1124.52 113.171  11
  -3  -6  21 1054.71 111.327  13
  -3  -6  20 295.174 95.5047  11
  -3  -6  19 1772.56 168.078  11
  -3  -6  19 1880.85 176.851  14
  -3  -6  18 224.282 110.920  11
  -3  -6  18 108.160 101.306  14
  -3  -6  17 1287.75 155.458  19
  -3  -6  17 1710.73 186.240  14
  -3  -6  17 1588.65 185.682  11
  -3  -6  17 1415.79 188.612  15
  -3  -6  16 4114.64 267.623  19
  -3  -6  16 4312.06 282.598  11
  -3  -6  16 4237.09 308.359  15
  -3  -6  16 4454.66 291.664  14
  -3  -6  15 1458.50 180.552  19
  -3  -6  15 1285.35 184.209  11
  -3  -6  15 1446.54 211.300  15
  -3  -6  15 1227.58 181.986  14
  -3  -6  14 1242.26 176.507  19
  -3  -6  14 1104.75 169.137  11
  -3  -6  14 1255.13 201.909  15
  -3  -6  14 1177.90 172.697  14
  -3  -6  13 3213.59 258.240  14
  -3  -6  13 3699.90 259.813  19
  -3  -6  13 2979.16 244.607  11
  -3  -6  13 3304.85 285.740  15
  -3  -6  12 1076.32 172.248  19
  -3  -6  12 1007.65 167.540  11
  -3  -6  12 1253.04 196.837  15
  -3  -6  12 942.871 165.671  14
  -3  -6  11 8037.47 930.186   7
  -3  -6  11 7516.89 361.455  19
  -3  -6  11 7395.46 386.952  15
   3   6 -11 8165.62 855.598   6
   3   6 -11 7116.64 788.139  28
  -3  -6  11 7507.59 365.135  14
  -3  -6  10 7435.99 844.714   7
   3   6 -10 6889.33 774.288   6
   3   6 -10 6780.58 739.873  28
  -3  -6   9 2654.20 497.762   7
   3   6  -9 2370.63 434.975   6
   3   6  -9 2631.85 460.349  28
  -3  -6   8 1260.28 394.897   7
   3   6  -8 977.939 322.457   6
   3   6  -8 720.782 320.569  28
  -3  -6   7 373.044 255.351   7
   3   6  -7 775.782 297.766   6
   3   6  -7 581.118 283.007  28
  -3  -6   7 503.838 298.291  27
  -3  -6   7 693.625 243.593   3
  -3  -6   6 174.041 214.870   7
   3   6  -6 461.576 251.504   6
   3   6  -6-166.448 225.958  28
  -3  -6   6 277.272 230.665  27
  -3  -6   6 9.82312 199.282   3
  -3  -6   5 651.698 247.404   7
   3   6  -5 1077.11 320.597   6
  -3  -6   5 1231.57 338.969  27
  -3  -6   5 703.403 228.321   3
   3   6  -5 970.092 327.880  28
  -3  -6   4 577.807 232.971   7
   3   6  -4 976.743 294.346   6
   3   6  -4 938.629 323.096  28
  -3  -6   4 373.306 242.488  27
  -3  -6   4 614.924 246.737   3
  -3  -6   3 26160.6 1187.91   7
   3   6  -3 26065.8 1283.62   6
  -3  -6   3 24157.3 1249.52   3
  -3  -6   3 26166.9 1294.73  27
   3   6  -2 12049.6 852.798   6
  -3  -6   2 11104.5 833.582   3
  -3  -6   2 11447.3 823.723  27
   3   6  -1 12282.5 876.692   6
  -3  -6   1 12150.2 886.174   3
  -3  -6   0 6095.57 606.768   1
  -3  -6   0 5826.83 623.283   3
   3   6   0 6342.40 650.819   6
  -3  -6  -1 1859.86 337.141   1
  -3  -6  -1 2282.95 427.804   3
  -3  -6  -2 1467.02 316.770   1
  -3  -6  -2 1578.20 385.782   3
  -3  -6  -3 3563.32 520.691   1
  -3  -6  -3 3845.79 548.953   3
   3   6   4 78.3087 255.230   2
  -3  -6  -4-7.55612 221.908   1
  -3  -6  -4 5.11066 244.487   3
   3   6   5 1457.55 417.007   2
  -3  -6  -5 1655.70 224.414  21
  -3  -6  -5 1614.99 192.782  20
  -3  -6  -5 1706.92 202.669  12
  -3  -6  -5 1668.85 210.574  17
  -3  -6  -5 1723.24 452.748   1
  -3  -6  -5 1435.14 195.924  10
  -3  -6  -5 1452.27 367.067   3
  -3  -6  -6 7602.00 419.923  21
  -3  -6  -6 6266.83 373.832  20
  -3  -6  -6 6367.39 378.846  12
  -3  -6  -6 7322.49 408.944  17
  -3  -6  -6 6677.52 387.111  10
  -3  -6  -7 6576.48 377.187  20
  -3  -6  -7 6256.69 380.102  12
  -3  -6  -7 5322.28 370.520  17
  -3  -6  -7 6174.30 385.534  10
  -3  -6  -7 7327.59 413.990  21
  -3  -6  -8 1557.96 246.821  21
  -3  -6  -8 1638.24 224.068  20
  -3  -6  -8 1444.77 201.545  12
  -3  -6  -8 1057.65 200.580  17
  -3  -6  -8 1187.17 208.472  10
  -3  -6  -9 4925.54 371.177  21
  -3  -6  -9 4808.89 337.844  20
  -3  -6  -9 4341.75 321.826  12
  -3  -6  -9 4766.44 341.894  17
  -3  -6  -9 4220.67 328.749  10
  -3  -6 -10 1508.98 223.111  21
  -3  -6 -10 1331.84 192.785  20
  -3  -6 -10 1340.93 191.770  12
  -3  -6 -10 1689.55 221.168  17
  -3  -6 -10 1191.51 196.249  10
  -3  -6 -11 773.932 158.304  20
  -3  -6 -11 1055.67 169.339  12
  -3  -6 -11 710.275 164.453  17
  -3  -6 -11 991.667 198.754  10
  -3  -6 -12 1702.25 175.093  12
  -3  -6 -12 1467.95 185.175  17
  -3  -6 -12 1890.36 212.113  10
  -3  -6 -13 552.899 132.611  17
  -3  -6 -13 631.560 140.551  10
  -3  -6 -14 269.434 94.8609  17
  -3  -6 -14 139.629 97.5320  10
  -3  -6 -15 1807.12 141.788  10
  -3  -7  21 544.737 85.4106  13
  -3  -7  21 451.695 76.5135  11
  -3  -7  20 169.782 76.7341  11
  -3  -7  19 483.743 110.834  11
  -3  -7  19 314.842 99.6365  14
  -3  -7  18 630.336 122.313  11
  -3  -7  18 603.796 124.476  14
  -3  -7  17-61.1724 110.454  19
  -3  -7  17 109.052 97.7427  11
  -3  -7  17 145.971 114.333  15
  -3  -7  17-19.6731 104.800  14
  -3  -7  16 1119.19 163.755  19
  -3  -7  16 1122.11 164.051  11
  -3  -7  16 1189.48 187.041  15
  -3  -7  16 948.873 160.371  14
  -3  -7  15 279.074 119.015  19
  -3  -7  15 48.8843 104.172  11
  -3  -7  15 145.864 137.415  15
  -3  -7  15 249.721 123.895  14
  -3  -7  14 1055.74 159.340  19
  -3  -7  14 984.665 167.872  14
  -3  -7  14 937.093 153.242  11
  -3  -7  14 781.776 168.162  15
  -3  -7  13 7167.14 410.817  15
  -3  -7  13 6926.99 361.624  19
  -3  -7  13 6745.66 364.809  14
  -3  -7  12 680.575 165.159  15
  -3  -7  12 870.553 154.683  19
  -3  -7  12 858.054 157.784  14
  -3  -7  11 1502.62 187.474  14
  -3  -7  11 1538.56 185.277  19
  -3  -7  11 1525.79 217.223  15
   3   7 -10 343.747 267.383   6
   3   7 -10 52.1522 260.602  28
  -3  -7  10 86.1571 128.096  15
  -3  -7  10 32.9958 107.833  14
   3   7  -9 1211.37 391.093   6
   3   7  -9 904.474 365.174  28
   3   7  -8 787.944 311.440   6
   3   7  -8 1272.50 386.114  28
   3   7  -7 24889.2 1400.14   6
   3   7  -7 23714.1 1372.30  28
  -3  -7   7 22126.3 1390.01  27
  -3  -7   7 24590.8 1257.10   3
   3   7  -6 667.095 262.196   6
   3   7  -6 719.692 332.944  28
  -3  -7   6 638.760 272.045  27
  -3  -7   6 481.166 229.630   3
   3   7  -5 4141.93 551.146   6
   3   7  -5 3489.65 542.602  28
  -3  -7   5 3952.70 549.221  27
  -3  -7   5 4515.54 567.976   3
  -3  -7   4 4993.18 578.194   3
   3   7  -4 5441.90 613.713   6
   3   7  -4 4972.09 613.725  28
  -3  -7   4 4280.65 574.191  27
  -3  -7   3 6493.67 687.225   3
   3   7  -3 7415.34 722.499   6
  -3  -7   3 7262.98 729.641  27
   3   7  -2-145.350 277.560   6
  -3  -7   2 496.238 305.419  27
  -3  -7   2 41.5220 262.662   3
   3   7  -1 1324.98 333.984   6
  -3  -7   1 883.723 279.145   3
  -3  -7   0 3469.16 467.916   1
   3   7   0 3179.78 495.501   6
  -3  -7   0 3320.21 535.884   3
  -3  -7  -1 769.391 276.061   3
  -3  -7  -1 844.111 335.315   1
  -3  -7  -2 598.243 307.910   1
  -3  -7  -2 651.276 276.318   3
  -3  -7  -3 14153.5 568.286  21
  -3  -7  -3 13879.3 543.295  20
  -3  -7  -3 14189.0 561.423  12
  -3  -7  -3 13480.8 1061.33   1
  -3  -7  -3 14798.6 569.747  17
  -3  -7  -3 13567.0 536.434  10
  -3  -7  -3 13084.6 1033.72   3
  -3  -7  -4 10741.6 500.891  21
  -3  -7  -4 9948.91 476.035  20
  -3  -7  -4 11037.8 499.584  17
  -3  -7  -4 10961.9 480.739  10
  -3  -7  -4 10898.2 490.896  12
  -3  -7  -5 2276.90 258.535  21
  -3  -7  -5 2928.60 264.423  12
  -3  -7  -5 2606.60 261.324  20
  -3  -7  -5 2776.39 275.989  17
  -3  -7  -5 2538.92 255.177  10
  -3  -7  -6 739.519 203.676  21
  -3  -7  -6 813.434 158.737  10
  -3  -7  -6 635.697 178.257  20
  -3  -7  -6 748.369 170.730  12
  -3  -7  -6 602.897 188.181  17
  -3  -7  -7 538.201 190.519  21
[truncated: 378,019 more chars]
