# Supplementary material for: The 1H NMR Spectroscopic Effect of Steric Compression Is Found in [3.3.1]Oxa- and Azabicycles and Their Analogues
Source: ACS Omega. 2021 May 7;6(19):12769–86. doi: 10.1021/acsomega.1c01093 (PMC8154237; doi:10.1021/acsomega.1c01093)
Supplement: Supplementary file 5 — ao1c01093_si_005.cif [file ao1c01093_si_005.cif]

 
data_s17phar5
 
_audit_creation_method            'SHELXL-2016/6'
_shelx_SHELXL_version_number      '2016/6'
_chemical_name_systematic         ?
_chemical_name_common             ?
_chemical_melting_point           ?
_chemical_formula_moiety          ?
_chemical_formula_sum
 'C19 H25 N5 O6' 
_chemical_formula_weight          419.44

loop_
 _atom_type_symbol
 _atom_type_description
 _atom_type_scat_dispersion_real
 _atom_type_scat_dispersion_imag
 _atom_type_scat_source
 'C'  'C'   0.0181   0.0091
 'International Tables Vol C Tables 4.2.6.8 and 6.1.1.4'
 'H'  'H'   0.0000   0.0000
 'International Tables Vol C Tables 4.2.6.8 and 6.1.1.4'
 'N'  'N'   0.0311   0.0180
 'International Tables Vol C Tables 4.2.6.8 and 6.1.1.4'
 'O'  'O'   0.0492   0.0322
 'International Tables Vol C Tables 4.2.6.8 and 6.1.1.4'
 
_space_group_crystal_system       monoclinic
_space_group_IT_number            15
_space_group_name_H-M_alt         'I 2/a'
_space_group_name_Hall            '-I 2ya'
 
_shelx_space_group_comment
;
The symmetry employed for this shelxl refinement is uniquely defined
by the following loop, which should always be used as a source of
symmetry information in preference to the above space-group names.
They are only intended as comments.
;
 
loop_
 _space_group_symop_operation_xyz
 'x, y, z'
 '-x+1/2, y, -z'
 'x+1/2, y+1/2, z+1/2'
 '-x+1, y+1/2, -z+1/2'
 '-x, -y, -z'
 'x-1/2, -y, z'
 '-x+1/2, -y+1/2, -z+1/2'
 'x, -y+1/2, z+1/2'
 
_cell_length_a                    26.8708(18)
_cell_length_b                    7.3323(7)
_cell_length_c                    20.6528(14)
_cell_angle_alpha                 90
_cell_angle_beta                  95.548(6)
_cell_angle_gamma                 90
_cell_volume                      4050.1(5)
_cell_formula_units_Z             8
_cell_measurement_temperature     150(2)
_cell_measurement_reflns_used   3541
_cell_measurement_theta_min     4.2910
_cell_measurement_theta_max     72.7520
 
_exptl_crystal_description        plate
_exptl_crystal_colour             yellow
_exptl_crystal_density_meas       ?
_exptl_crystal_density_method     ?
_exptl_crystal_density_diffrn     1.376          
_exptl_crystal_F_000              1776
_exptl_transmission_factor_min    ?
_exptl_transmission_factor_max    ?
_exptl_crystal_size_max           0.100
_exptl_crystal_size_mid           0.080
_exptl_crystal_size_min           0.020
_exptl_absorpt_coefficient_mu     0.872
_shelx_estimated_absorpt_T_min    0.918
_shelx_estimated_absorpt_T_max    0.983
_exptl_absorpt_correction_T_min                   0.84944
_exptl_absorpt_correction_T_max                   1.00000
_exptl_absorpt_correction_type            multi-scan
_exptl_absorpt_process_details
;
CrysAlisPro 1.171.38.46 (Rigaku Oxford Diffraction, 2015)
Empirical absorption correction using spherical harmonics,
 implemented in SCALE3 ABSPACK scaling algorithm.
;
_oxdiff_exptl_absorpt_empirical_full_min           0.556
_oxdiff_exptl_absorpt_empirical_full_max           2.037
_oxdiff_exptl_absorpt_empirical_details
;
Empirical correction (ABSPACK) includes:
- Absorption correction using spherical harmonics
- Frame scaling
;
_diffrn_ambient_temperature 150.00(10) 
_diffrn_ambient_environment N~2~
_diffrn_source 'micro-focus sealed X-ray tube'
_diffrn_source_type 'SuperNova (Cu) X-ray Source'
_diffrn_radiation_probe x-ray
_diffrn_radiation_type 'Cu K\a'
_diffrn_radiation_wavelength 1.54184
_diffrn_radiation_monochromator mirror
_diffrn_measurement_device 'four-circle diffractometer'
_diffrn_measurement_device_type 'SuperNova, Dual, Cu at zero, EosS2'
_diffrn_measurement_method '\w scans'
_diffrn_detector 'CCD plate'
_diffrn_detector_type EosS2
_diffrn_detector_area_resol_mean 8.1150
_diffrn_reflns_number             13152
_diffrn_reflns_av_unetI/netI      0.0453
_diffrn_reflns_av_R_equivalents   0.0446
_diffrn_reflns_limit_h_min        -33
_diffrn_reflns_limit_h_max        31
_diffrn_reflns_limit_k_min        -7
_diffrn_reflns_limit_k_max        8
_diffrn_reflns_limit_l_min        -22
_diffrn_reflns_limit_l_max        25
_diffrn_reflns_theta_min          3.305
_diffrn_reflns_theta_max          73.477
_diffrn_reflns_theta_full         67.684
_diffrn_measured_fraction_theta_max   0.983
_diffrn_measured_fraction_theta_full  1.000
_diffrn_reflns_Laue_measured_fraction_max    0.983
_diffrn_reflns_Laue_measured_fraction_full   1.000
_diffrn_reflns_point_group_measured_fraction_max   0.983
_diffrn_reflns_point_group_measured_fraction_full  1.000
_reflns_number_total              4023
_reflns_number_gt                 3045
_reflns_threshold_expression      'I > 2\s(I)'
_reflns_Friedel_coverage          0.000
_reflns_Friedel_fraction_max      .
_reflns_Friedel_fraction_full     .
 
_reflns_special_details
;
 Reflections were merged by SHELXL according to the crystal
 class for the calculation of statistics and refinement.
 
 _reflns_Friedel_fraction is defined as the number of unique
 Friedel pairs measured divided by the number that would be
 possible theoretically, ignoring centric projections and
 systematic absences.
;
 
_computing_data_collection     'CrysAlisPro 1.171.38.46 (Rigaku OD, 2015)'
_computing_cell_refinement     'CrysAlisPro 1.171.38.46 (Rigaku OD, 2015)'
_computing_data_reduction      'CrysAlisPro 1.171.38.46 (Rigaku OD, 2015)'
_computing_structure_solution     
; 
 SHELXT
 Sheldrick, G. M. (2008). Acta Cryst. A64, 112-122.
;
_computing_structure_refinement   
;
 SHELXL-2016/6 (Sheldrick, 2016)
 Sheldrick GM (2008) Acta Crystallogr A64:112--122 and 
 C. B. H\"ubschle, G. M. Sheldrick and B. Dittrich
 ShelXle: a Qt graphical user interface for SHELXL
 J. Appl. Cryst., 44, (2011) 1281-1284.
;
_computing_molecular_graphics  

'ORTEP3 for Windows - Farrugia, L. J. J. Appl. Crystallogr. 1997, 30, 565'

_computing_publication_material    
;
 'WinGX publication routines, Farrugia, 
 L. J., J. Appl. Crystallogr., 1999, 32, 837-838
; 
_refine_special_details           ?
_refine_ls_structure_factor_coef  Fsqd
_refine_ls_matrix_type            full
_refine_ls_weighting_scheme       calc
_refine_ls_weighting_details
'w=1/[\s^2^(Fo^2^)+(0.0746P)^2^+2.2881P] where P=(Fo^2^+2Fc^2^)/3'
_atom_sites_solution_primary      ?
_atom_sites_solution_secondary    ?
_atom_sites_solution_hydrogens    mixed
_refine_ls_hydrogen_treatment     mixed
_refine_ls_extinction_method      none
_refine_ls_extinction_coef        .
_refine_ls_number_reflns          4023
_refine_ls_number_parameters      277
_refine_ls_number_restraints      0
_refine_ls_R_factor_all           0.0744
_refine_ls_R_factor_gt            0.0537
_refine_ls_wR_factor_ref          0.1534
_refine_ls_wR_factor_gt           0.1391
_refine_ls_goodness_of_fit_ref    1.020
_refine_ls_restrained_S_all       1.020
_refine_ls_shift/su_max           0.000
_refine_ls_shift/su_mean          0.000
 
loop_
 _atom_site_label
 _atom_site_type_symbol
 _atom_site_fract_x
 _atom_site_fract_y
 _atom_site_fract_z
 _atom_site_U_iso_or_equiv
 _atom_site_adp_type
 _atom_site_occupancy
 _atom_site_site_symmetry_order  
 _atom_site_calc_flag
 _atom_site_refinement_flags_posn
 _atom_site_refinement_flags_adp
 _atom_site_refinement_flags_occupancy
 _atom_site_disorder_assembly
 _atom_site_disorder_group
O1 O 0.33873(7) 0.2649(3) 0.49069(8) 0.0460(5) Uani 1 1 d . . . . .
C1 C 0.55915(11) 0.4766(5) 0.58965(14) 0.0632(9) Uani 1 1 d . . . . .
H1A H 0.588917 0.548354 0.604202 0.095 Uiso 1 1 calc R U . . .
H1B H 0.535692 0.552417 0.562130 0.095 Uiso 1 1 calc R U . . .
H1C H 0.568929 0.370983 0.564689 0.095 Uiso 1 1 calc R U . . .
N1 N 0.49253(7) 0.2878(3) 0.63196(9) 0.0320(4) Uani 1 1 d . . . . .
O2 O 0.35772(6) 0.5035(2) 0.55544(8) 0.0375(4) Uani 1 1 d . . . . .
C2 C 0.53420(9) 0.4114(4) 0.64853(12) 0.0403(6) Uani 1 1 d . . . . .
H2A H 0.559413 0.348768 0.678861 0.048 Uiso 1 1 calc R U . . .
H2B H 0.521980 0.518655 0.671411 0.048 Uiso 1 1 calc R U . . .
N2 N 0.34451(6) 0.1639(2) 0.64007(8) 0.0280(4) Uani 1 1 d . . . . .
O3 O 0.33845(6) -0.0704(3) 0.80875(8) 0.0415(4) Uani 1 1 d . . . . .
C3 C 0.47618(8) 0.2023(3) 0.69037(10) 0.0326(5) Uani 1 1 d . . . . .
H3A H 0.464899 0.298211 0.719364 0.039 Uiso 1 1 calc R U . . .
H3B H 0.504874 0.138397 0.714047 0.039 Uiso 1 1 calc R U . . .
N3 N 0.32869(7) 0.0801(3) 0.69443(9) 0.0291(4) Uani 1 1 d . . . . .
H3 H 0.3488(10) 0.031(4) 0.7236(13) 0.036(7) Uiso 1 1 d . . . . .
N4 N 0.29261(7) -0.0745(3) 0.81131(8) 0.0311(4) Uani 1 1 d . . . . .
O4 O 0.27383(7) -0.1327(3) 0.85871(8) 0.0467(5) Uani 1 1 d . . . . .
C4 C 0.43348(8) 0.0657(3) 0.67430(11) 0.0329(5) Uani 1 1 d . . . . .
H4 H 0.421057 0.022603 0.715767 0.040 Uiso 1 1 calc R U . . .
O5 O 0.10907(6) -0.0765(3) 0.76041(9) 0.0504(5) Uani 1 1 d . . . . .
C5 C 0.44841(9) -0.1010(3) 0.63506(14) 0.0430(6) Uani 1 1 d . . . . .
H5A H 0.476597 -0.164499 0.659999 0.052 Uiso 1 1 calc R U . . .
H5B H 0.419863 -0.186835 0.629728 0.052 Uiso 1 1 calc R U . . .
N5 N 0.12271(7) 0.0124(3) 0.71512(11) 0.0428(5) Uani 1 1 d . . . . .
C9 C 0.39123(8) 0.1574(3) 0.63340(10) 0.0272(4) Uani 1 1 d . . . . .
C8 C 0.40917(8) 0.2418(3) 0.57283(10) 0.0294(5) Uani 1 1 d . . . . .
C7 C 0.42808(9) 0.0844(3) 0.53138(12) 0.0390(5) Uani 1 1 d . . . . .
H7A H 0.398707 0.016633 0.511192 0.047 Uiso 1 1 calc R U . . .
H7B H 0.445381 0.138315 0.495743 0.047 Uiso 1 1 calc R U . . .
O6 O 0.09387(7) 0.0847(4) 0.67375(12) 0.0730(7) Uani 1 1 d . . . . .
C6 C 0.46363(10) -0.0518(4) 0.56838(13) 0.0443(6) Uani 1 1 d . . . . .
H6A H 0.464884 -0.164518 0.542186 0.053 Uiso 1 1 calc R U . . .
H6B H 0.497705 0.000920 0.573489 0.053 Uiso 1 1 calc R U . . .
C10 C 0.45033(8) 0.3791(3) 0.59540(11) 0.0327(5) Uani 1 1 d . . . . .
H10A H 0.462011 0.441127 0.557064 0.039 Uiso 1 1 calc R U . . .
H10B H 0.436569 0.472903 0.623195 0.039 Uiso 1 1 calc R U . . .
C11 C 0.36493(8) 0.3349(3) 0.53427(10) 0.0326(5) Uani 1 1 d . . . . .
C12 C 0.31192(10) 0.5921(4) 0.52803(14) 0.0498(7) Uani 1 1 d . . . . .
H12A H 0.282358 0.522363 0.539126 0.060 Uiso 1 1 calc R U . . .
H12B H 0.311145 0.598867 0.480067 0.060 Uiso 1 1 calc R U . . .
C13 C 0.31144(10) 0.7796(4) 0.55644(15) 0.0534(7) Uani 1 1 d . . . . .
H13A H 0.278829 0.836345 0.544507 0.080 Uiso 1 1 calc R U . . .
H13B H 0.337712 0.853279 0.539515 0.080 Uiso 1 1 calc R U . . .
H13C H 0.317475 0.771912 0.603925 0.080 Uiso 1 1 calc R U . . .
C14 C 0.27926(8) 0.0649(3) 0.70008(10) 0.0259(4) Uani 1 1 d . . . . .
C15 C 0.26020(8) -0.0103(3) 0.75599(10) 0.0266(4) Uani 1 1 d . . . . .
C16 C 0.20897(8) -0.0268(3) 0.76061(10) 0.0291(4) Uani 1 1 d . . . . .
H16 H 0.196927 -0.077628 0.798429 0.035 Uiso 1 1 calc R U . . .
C17 C 0.17633(8) 0.0312(3) 0.70991(11) 0.0314(5) Uani 1 1 d . . . . .
C18 C 0.19309(8) 0.1076(3) 0.65396(11) 0.0319(5) Uani 1 1 d . . . . .
H18 H 0.169765 0.148252 0.619471 0.038 Uiso 1 1 calc R U . . .
C19 C 0.24346(8) 0.1236(3) 0.64918(10) 0.0298(5) Uani 1 1 d . . . . .
H19 H 0.254684 0.175089 0.610957 0.036 Uiso 1 1 calc R U . . .
 
loop_
 _atom_site_aniso_label
 _atom_site_aniso_U_11
 _atom_site_aniso_U_22
 _atom_site_aniso_U_33
 _atom_site_aniso_U_23
 _atom_site_aniso_U_13
 _atom_site_aniso_U_12
O1 0.0438(10) 0.0590(11) 0.0319(9) -0.0060(8) -0.0141(7) -0.0016(8)
C1 0.0471(17) 0.090(2) 0.0493(17) 0.0204(16) -0.0112(13) -0.0319(16)
N1 0.0261(9) 0.0395(10) 0.0297(10) 0.0063(8) -0.0016(7) -0.0018(8)
O2 0.0294(8) 0.0449(9) 0.0355(9) 0.0022(7) -0.0103(7) 0.0025(7)
C2 0.0368(13) 0.0461(14) 0.0356(13) 0.0039(10) -0.0084(10) -0.0047(10)
N2 0.0267(9) 0.0346(10) 0.0227(8) 0.0005(7) 0.0018(7) -0.0018(7)
O3 0.0272(8) 0.0594(11) 0.0366(9) 0.0114(8) -0.0029(7) 0.0012(7)
C3 0.0264(11) 0.0436(12) 0.0269(11) 0.0037(9) -0.0021(8) 0.0038(9)
N3 0.0235(9) 0.0382(10) 0.0255(9) 0.0034(7) 0.0020(7) 0.0013(7)
N4 0.0315(10) 0.0363(10) 0.0251(9) 0.0008(7) 0.0000(7) -0.0009(8)
O4 0.0425(10) 0.0712(13) 0.0262(8) 0.0127(8) 0.0027(7) -0.0030(9)
C4 0.0257(11) 0.0411(12) 0.0324(12) 0.0089(9) 0.0055(9) 0.0038(9)
O5 0.0326(9) 0.0751(13) 0.0450(11) 0.0012(9) 0.0117(8) -0.0095(9)
C5 0.0318(12) 0.0367(13) 0.0603(16) 0.0039(11) 0.0032(11) 0.0038(10)
N5 0.0258(10) 0.0569(13) 0.0459(12) -0.0018(10) 0.0043(9) -0.0002(9)
C9 0.0246(10) 0.0326(11) 0.0241(10) -0.0013(8) 0.0003(8) 0.0004(8)
C8 0.0255(10) 0.0388(12) 0.0234(10) 0.0012(8) -0.0002(8) -0.0012(9)
C7 0.0334(12) 0.0522(15) 0.0322(12) -0.0079(10) 0.0075(9) 0.0013(11)
O6 0.0272(10) 0.112(2) 0.0782(16) 0.0341(14) -0.0023(10) 0.0078(11)
C6 0.0385(13) 0.0428(14) 0.0528(15) -0.0103(11) 0.0116(12) 0.0009(11)
C10 0.0294(11) 0.0398(12) 0.0278(11) 0.0067(9) -0.0026(9) -0.0037(9)
C11 0.0278(11) 0.0465(13) 0.0229(10) 0.0037(9) -0.0002(8) -0.0043(9)
C12 0.0350(13) 0.0577(16) 0.0526(16) 0.0021(13) -0.0162(12) 0.0046(12)
C13 0.0370(14) 0.0495(16) 0.071(2) 0.0056(14) -0.0093(13) 0.0010(12)
C14 0.0249(10) 0.0275(10) 0.0250(10) -0.0017(8) 0.0009(8) 0.0014(8)
C15 0.0255(10) 0.0308(10) 0.0230(10) -0.0031(8) 0.0004(8) 0.0016(8)
C16 0.0291(11) 0.0321(11) 0.0269(10) -0.0024(8) 0.0062(8) -0.0028(8)
C17 0.0218(10) 0.0369(12) 0.0355(12) -0.0044(9) 0.0026(9) -0.0001(8)
C18 0.0261(11) 0.0368(12) 0.0319(11) 0.0012(9) -0.0029(9) 0.0030(9)
C19 0.0288(11) 0.0336(11) 0.0268(10) 0.0036(8) 0.0011(8) 0.0002(8)
 
_geom_special_details
;
 All esds (except the esd in the dihedral angle between two l.s. planes)
 are estimated using the full covariance matrix.  The cell esds are taken
 into account individually in the estimation of esds in distances, angles
 and torsion angles; correlations between esds in cell parameters are only
 used when they are defined by crystal symmetry.  An approximate (isotropic)
 treatment of cell esds is used for estimating esds involving l.s. planes.
;
 
loop_
 _geom_bond_atom_site_label_1
 _geom_bond_atom_site_label_2
 _geom_bond_distance
 _geom_bond_site_symmetry_2
 _geom_bond_publ_flag
O1 C11 1.203(3) . ?
C1 C2 1.521(4) . ?
C1 H1A 0.9800 . ?
C1 H1B 0.9800 . ?
C1 H1C 0.9800 . ?
N1 C2 1.455(3) . ?
N1 C10 1.463(3) . ?
N1 C3 1.464(3) . ?
O2 C11 1.331(3) . ?
O2 C12 1.457(3) . ?
C2 H2A 0.9900 . ?
C2 H2B 0.9900 . ?
N2 C9 1.277(3) . ?
N2 N3 1.382(2) . ?
O3 N4 1.238(2) . ?
C3 C4 1.535(3) . ?
C3 H3A 0.9900 . ?
C3 H3B 0.9900 . ?
N3 C14 1.349(3) . ?
N3 H3 0.85(3) . ?
N4 O4 1.221(2) . ?
N4 C15 1.447(3) . ?
C4 C9 1.506(3) . ?
C4 C5 1.541(3) . ?
C4 H4 1.0000 . ?
O5 N5 1.225(3) . ?
C5 C6 1.518(4) . ?
C5 H5A 0.9900 . ?
C5 H5B 0.9900 . ?
N5 O6 1.218(3) . ?
N5 C17 1.462(3) . ?
C9 C8 1.516(3) . ?
C8 C11 1.527(3) . ?
C8 C10 1.534(3) . ?
C8 C7 1.551(3) . ?
C7 C6 1.534(4) . ?
C7 H7A 0.9900 . ?
C7 H7B 0.9900 . ?
C6 H6A 0.9900 . ?
C6 H6B 0.9900 . ?
C10 H10A 0.9900 . ?
C10 H10B 0.9900 . ?
C12 C13 1.495(4) . ?
C12 H12A 0.9900 . ?
C12 H12B 0.9900 . ?
C13 H13A 0.9800 . ?
C13 H13B 0.9800 . ?
C13 H13C 0.9800 . ?
C14 C15 1.419(3) . ?
C14 C19 1.421(3) . ?
C15 C16 1.394(3) . ?
C16 C17 1.367(3) . ?
C16 H16 0.9500 . ?
C17 C18 1.397(3) . ?
C18 C19 1.372(3) . ?
C18 H18 0.9500 . ?
C19 H19 0.9500 . ?
 
loop_
 _geom_angle_atom_site_label_1
 _geom_angle_atom_site_label_2
 _geom_angle_atom_site_label_3
 _geom_angle
 _geom_angle_site_symmetry_1
 _geom_angle_site_symmetry_3
 _geom_angle_publ_flag
C2 C1 H1A 109.5 . . ?
C2 C1 H1B 109.5 . . ?
H1A C1 H1B 109.5 . . ?
C2 C1 H1C 109.5 . . ?
H1A C1 H1C 109.5 . . ?
H1B C1 H1C 109.5 . . ?
C2 N1 C10 112.12(18) . . ?
C2 N1 C3 110.98(17) . . ?
C10 N1 C3 110.00(17) . . ?
C11 O2 C12 115.50(18) . . ?
N1 C2 C1 113.3(2) . . ?
N1 C2 H2A 108.9 . . ?
C1 C2 H2A 108.9 . . ?
N1 C2 H2B 108.9 . . ?
C1 C2 H2B 108.9 . . ?
H2A C2 H2B 107.7 . . ?
C9 N2 N3 116.98(18) . . ?
N1 C3 C4 112.25(17) . . ?
N1 C3 H3A 109.2 . . ?
C4 C3 H3A 109.2 . . ?
N1 C3 H3B 109.2 . . ?
C4 C3 H3B 109.2 . . ?
H3A C3 H3B 107.9 . . ?
C14 N3 N2 119.30(18) . . ?
C14 N3 H3 117.9(17) . . ?
N2 N3 H3 122.7(17) . . ?
O4 N4 O3 122.20(19) . . ?
O4 N4 C15 118.88(18) . . ?
O3 N4 C15 118.91(18) . . ?
C9 C4 C3 109.71(18) . . ?
C9 C4 C5 106.23(19) . . ?
C3 C4 C5 113.84(19) . . ?
C9 C4 H4 109.0 . . ?
C3 C4 H4 109.0 . . ?
C5 C4 H4 109.0 . . ?
C6 C5 C4 113.3(2) . . ?
C6 C5 H5A 108.9 . . ?
C4 C5 H5A 108.9 . . ?
C6 C5 H5B 108.9 . . ?
C4 C5 H5B 108.9 . . ?
H5A C5 H5B 107.7 . . ?
O6 N5 O5 123.4(2) . . ?
O6 N5 C17 118.2(2) . . ?
O5 N5 C17 118.4(2) . . ?
N2 C9 C4 130.68(19) . . ?
N2 C9 C8 117.92(18) . . ?
C4 C9 C8 111.25(17) . . ?
C9 C8 C11 108.62(17) . . ?
C9 C8 C10 107.15(17) . . ?
C11 C8 C10 111.54(18) . . ?
C9 C8 C7 107.38(18) . . ?
C11 C8 C7 108.96(18) . . ?
C10 C8 C7 113.01(18) . . ?
C6 C7 C8 115.53(19) . . ?
C6 C7 H7A 108.4 . . ?
C8 C7 H7A 108.4 . . ?
C6 C7 H7B 108.4 . . ?
C8 C7 H7B 108.4 . . ?
H7A C7 H7B 107.5 . . ?
C5 C6 C7 113.4(2) . . ?
C5 C6 H6A 108.9 . . ?
C7 C6 H6A 108.9 . . ?
C5 C6 H6B 108.9 . . ?
C7 C6 H6B 108.9 . . ?
H6A C6 H6B 107.7 . . ?
N1 C10 C8 110.88(18) . . ?
N1 C10 H10A 109.5 . . ?
C8 C10 H10A 109.5 . . ?
N1 C10 H10B 109.5 . . ?
C8 C10 H10B 109.5 . . ?
H10A C10 H10B 108.1 . . ?
O1 C11 O2 123.3(2) . . ?
O1 C11 C8 124.7(2) . . ?
O2 C11 C8 112.00(18) . . ?
O2 C12 C13 107.2(2) . . ?
O2 C12 H12A 110.3 . . ?
C13 C12 H12A 110.3 . . ?
O2 C12 H12B 110.3 . . ?
C13 C12 H12B 110.3 . . ?
H12A C12 H12B 108.5 . . ?
C12 C13 H13A 109.5 . . ?
C12 C13 H13B 109.5 . . ?
H13A C13 H13B 109.5 . . ?
C12 C13 H13C 109.5 . . ?
H13A C13 H13C 109.5 . . ?
H13B C13 H13C 109.5 . . ?
N3 C14 C15 122.55(19) . . ?
N3 C14 C19 120.84(19) . . ?
C15 C14 C19 116.61(19) . . ?
C16 C15 C14 121.72(19) . . ?
C16 C15 N4 116.14(19) . . ?
C14 C15 N4 122.14(18) . . ?
C17 C16 C15 119.0(2) . . ?
C17 C16 H16 120.5 . . ?
C15 C16 H16 120.5 . . ?
C16 C17 C18 121.6(2) . . ?
C16 C17 N5 118.6(2) . . ?
C18 C17 N5 119.8(2) . . ?
C19 C18 C17 119.5(2) . . ?
C19 C18 H18 120.2 . . ?
C17 C18 H18 120.2 . . ?
C18 C19 C14 121.5(2) . . ?
C18 C19 H19 119.2 . . ?
C14 C19 H19 119.2 . . ?
 
loop_
 _geom_torsion_atom_site_label_1
 _geom_torsion_atom_site_label_2
 _geom_torsion_atom_site_label_3
 _geom_torsion_atom_site_label_4
 _geom_torsion
 _geom_torsion_site_symmetry_1
 _geom_torsion_site_symmetry_2
 _geom_torsion_site_symmetry_3
 _geom_torsion_site_symmetry_4
 _geom_torsion_publ_flag
C10 N1 C2 C1 -67.4(3) . . . . ?
C3 N1 C2 C1 169.1(2) . . . . ?
C2 N1 C3 C4 -177.91(19) . . . . ?
C10 N1 C3 C4 57.4(2) . . . . ?
C9 N2 N3 C14 -172.55(19) . . . . ?
N1 C3 C4 C9 -54.1(2) . . . . ?
N1 C3 C4 C5 64.8(3) . . . . ?
C9 C4 C5 C6 57.7(3) . . . . ?
C3 C4 C5 C6 -63.1(3) . . . . ?
N3 N2 C9 C4 2.6(3) . . . . ?
N3 N2 C9 C8 177.64(18) . . . . ?
C3 C4 C9 N2 -129.5(2) . . . . ?
C5 C4 C9 N2 107.0(3) . . . . ?
C3 C4 C9 C8 55.2(2) . . . . ?
C5 C4 C9 C8 -68.3(2) . . . . ?
N2 C9 C8 C11 5.0(3) . . . . ?
C4 C9 C8 C11 -179.04(18) . . . . ?
N2 C9 C8 C10 125.6(2) . . . . ?
C4 C9 C8 C10 -58.4(2) . . . . ?
N2 C9 C8 C7 -112.7(2) . . . . ?
C4 C9 C8 C7 63.3(2) . . . . ?
C9 C8 C7 C6 -48.3(3) . . . . ?
C11 C8 C7 C6 -165.7(2) . . . . ?
C10 C8 C7 C6 69.7(3) . . . . ?
C4 C5 C6 C7 -45.3(3) . . . . ?
C8 C7 C6 C5 40.8(3) . . . . ?
C2 N1 C10 C8 174.36(18) . . . . ?
C3 N1 C10 C8 -61.6(2) . . . . ?
C9 C8 C10 N1 61.5(2) . . . . ?
C11 C8 C10 N1 -179.71(17) . . . . ?
C7 C8 C10 N1 -56.5(2) . . . . ?
C12 O2 C11 O1 7.5(3) . . . . ?
C12 O2 C11 C8 -171.1(2) . . . . ?
C9 C8 C11 O1 -93.8(3) . . . . ?
C10 C8 C11 O1 148.4(2) . . . . ?
C7 C8 C11 O1 22.9(3) . . . . ?
C9 C8 C11 O2 84.8(2) . . . . ?
C10 C8 C11 O2 -33.0(2) . . . . ?
C7 C8 C11 O2 -158.49(19) . . . . ?
C11 O2 C12 C13 -178.7(2) . . . . ?
N2 N3 C14 C15 -176.47(19) . . . . ?
N2 N3 C14 C19 4.0(3) . . . . ?
N3 C14 C15 C16 -179.2(2) . . . . ?
C19 C14 C15 C16 0.4(3) . . . . ?
N3 C14 C15 N4 0.7(3) . . . . ?
C19 C14 C15 N4 -179.77(19) . . . . ?
O4 N4 C15 C16 -2.3(3) . . . . ?
O3 N4 C15 C16 177.0(2) . . . . ?
O4 N4 C15 C14 177.8(2) . . . . ?
O3 N4 C15 C14 -2.9(3) . . . . ?
C14 C15 C16 C17 -0.1(3) . . . . ?
N4 C15 C16 C17 -179.93(19) . . . . ?
C15 C16 C17 C18 -0.5(3) . . . . ?
C15 C16 C17 N5 179.7(2) . . . . ?
O6 N5 C17 C16 170.9(2) . . . . ?
O5 N5 C17 C16 -9.8(3) . . . . ?
O6 N5 C17 C18 -9.0(4) . . . . ?
O5 N5 C17 C18 170.4(2) . . . . ?
C16 C17 C18 C19 0.6(3) . . . . ?
N5 C17 C18 C19 -179.5(2) . . . . ?
C17 C18 C19 C14 -0.3(3) . . . . ?
N3 C14 C19 C18 179.4(2) . . . . ?
C15 C14 C19 C18 -0.2(3) . . . . ?
 
loop_
 _geom_hbond_atom_site_label_D 
 _geom_hbond_atom_site_label_H 
 _geom_hbond_atom_site_label_A 
 _geom_hbond_distance_DH 
 _geom_hbond_distance_HA 
 _geom_hbond_distance_DA 
 _geom_hbond_angle_DHA 
 _geom_hbond_site_symmetry_A 
N3 H3 O3  0.85(3) 1.95(3) 2.596(2) 132(2) .
 
_refine_diff_density_max    0.421
_refine_diff_density_min   -0.227
_refine_diff_density_rms    0.051

_shelx_res_file
;
TITL shelxt_a.res in I2/a
    s17phar5.res
    created by SHELXL-2016/6 at 22:21:24 on 07-Apr-2017
CELL  1.54184  26.8708   7.3323  20.6528   90.000   95.548   90.000
ZERR     8.00   0.0018   0.0007   0.0014    0.000    0.006    0.000
LATT   2
SYMM  1/2 - X,   Y, - Z
SFAC  C    H    N    O
UNIT 152 200 40 48
ACTA
FMAP   2
PLAN   10
BOND   $H
CONF
HTAB N3 O3
LIST   4
TEMP -123
SIZE 0.1 0.08 0.02
L.S.  10
WGHT    0.074600    2.288100
FVAR       2.32946
O1    4    0.338733    0.264880    0.490695    11.00000    0.04377    0.05902 =
         0.03189   -0.00598   -0.01413   -0.00158
C1    1    0.559154    0.476581    0.589649    11.00000    0.04712    0.09023 =
         0.04930    0.02041   -0.01122   -0.03194
AFIX 137
H1A   2    0.588917    0.548354    0.604202    11.00000   -1.50000
H1B   2    0.535692    0.552417    0.562130    11.00000   -1.50000
H1C   2    0.568929    0.370983    0.564689    11.00000   -1.50000
AFIX   0
N1    3    0.492531    0.287757    0.631957    11.00000    0.02605    0.03946 =
         0.02975    0.00628   -0.00155   -0.00177
O2    4    0.357723    0.503500    0.555438    11.00000    0.02940    0.04490 =
         0.03552    0.00222   -0.01025    0.00254
C2    1    0.534199    0.411364    0.648526    11.00000    0.03683    0.04614 =
         0.03561    0.00393   -0.00844   -0.00468
AFIX  23
H2A   2    0.559413    0.348768    0.678861    11.00000   -1.20000
H2B   2    0.521980    0.518655    0.671411    11.00000   -1.20000
AFIX   0
N2    3    0.344506    0.163876    0.640067    11.00000    0.02668    0.03457 =
         0.02267    0.00054    0.00179   -0.00176
O3    4    0.338447   -0.070366    0.808748    11.00000    0.02717    0.05940 =
         0.03662    0.01136   -0.00292    0.00121
C3    1    0.476182    0.202296    0.690373    11.00000    0.02641    0.04356 =
         0.02691    0.00365   -0.00210    0.00384
AFIX  23
H3A   2    0.464899    0.298211    0.719364    11.00000   -1.20000
H3B   2    0.504874    0.138397    0.714047    11.00000   -1.20000
AFIX   0
N3    3    0.328685    0.080051    0.694429    11.00000    0.02347    0.03822 =
         0.02545    0.00341    0.00201    0.00131
H3    2    0.348793    0.031182    0.723619    11.00000    0.03552
N4    3    0.292610   -0.074509    0.811314    11.00000    0.03146    0.03632 =
         0.02514    0.00084    0.00001   -0.00093
O4    4    0.273828   -0.132691    0.858707    11.00000    0.04253    0.07115 =
         0.02624    0.01269    0.00268   -0.00295
C4    1    0.433480    0.065682    0.674298    11.00000    0.02574    0.04112 =
         0.03244    0.00895    0.00553    0.00376
AFIX  13
H4    2    0.421057    0.022603    0.715767    11.00000   -1.20000
AFIX   0
O5    4    0.109071   -0.076545    0.760414    11.00000    0.03262    0.07509 =
         0.04501    0.00118    0.01169   -0.00945
C5    1    0.448412   -0.101030    0.635057    11.00000    0.03184    0.03675 =
         0.06027    0.00387    0.00320    0.00376
AFIX  23
H5A   2    0.476597   -0.164499    0.659999    11.00000   -1.20000
H5B   2    0.419863   -0.186835    0.629728    11.00000   -1.20000
AFIX   0
N5    3    0.122709    0.012384    0.715118    11.00000    0.02580    0.05692 =
         0.04593   -0.00178    0.00428   -0.00023
C9    1    0.391227    0.157355    0.633399    11.00000    0.02459    0.03261 =
         0.02415   -0.00132    0.00032    0.00042
C8    1    0.409172    0.241827    0.572827    11.00000    0.02545    0.03878 =
         0.02338    0.00119   -0.00025   -0.00123
C7    1    0.428078    0.084419    0.531377    11.00000    0.03343    0.05218 =
         0.03216   -0.00795    0.00745    0.00132
AFIX  23
H7A   2    0.398707    0.016633    0.511192    11.00000   -1.20000
H7B   2    0.445381    0.138315    0.495743    11.00000   -1.20000
AFIX   0
O6    4    0.093872    0.084718    0.673752    11.00000    0.02715    0.11233 =
         0.07819    0.03408   -0.00235    0.00776
C6    1    0.463635   -0.051819    0.568378    11.00000    0.03854    0.04285 =
         0.05284   -0.01034    0.01164    0.00092
AFIX  23
H6A   2    0.464884   -0.164518    0.542186    11.00000   -1.20000
H6B   2    0.497705    0.000920    0.573489    11.00000   -1.20000
AFIX   0
C10   1    0.450330    0.379126    0.595400    11.00000    0.02940    0.03983 =
         0.02782    0.00667   -0.00265   -0.00370
AFIX  23
H10A  2    0.462011    0.441127    0.557064    11.00000   -1.20000
H10B  2    0.436569    0.472903    0.623195    11.00000   -1.20000
AFIX   0
C11   1    0.364931    0.334933    0.534273    11.00000    0.02781    0.04649 =
         0.02292    0.00375   -0.00021   -0.00432
C12   1    0.311920    0.592090    0.528029    11.00000    0.03497    0.05769 =
         0.05264    0.00206   -0.01616    0.00458
AFIX  23
H12A  2    0.282358    0.522363    0.539126    11.00000   -1.20000
H12B  2    0.311145    0.598867    0.480067    11.00000   -1.20000
AFIX   0
C13   1    0.311443    0.779553    0.556441    11.00000    0.03699    0.04953 =
         0.07085    0.00560   -0.00934    0.00105
AFIX 137
H13A  2    0.278829    0.836345    0.544507    11.00000   -1.50000
H13B  2    0.337712    0.853279    0.539515    11.00000   -1.50000
H13C  2    0.317475    0.771912    0.603925    11.00000   -1.50000
AFIX   0
C14   1    0.279256    0.064928    0.700081    11.00000    0.02488    0.02755 =
         0.02502   -0.00167    0.00085    0.00137
C15   1    0.260200   -0.010282    0.755988    11.00000    0.02548    0.03078 =
         0.02303   -0.00306    0.00043    0.00157
C16   1    0.208971   -0.026801    0.760612    11.00000    0.02915    0.03207 =
         0.02692   -0.00240    0.00625   -0.00277
AFIX  43
H16   2    0.196927   -0.077628    0.798429    11.00000   -1.20000
AFIX   0
C17   1    0.176329    0.031244    0.709907    11.00000    0.02180    0.03689 =
         0.03553   -0.00440    0.00256   -0.00005
C18   1    0.193093    0.107649    0.653957    11.00000    0.02606    0.03681 =
         0.03186    0.00116   -0.00285    0.00305
AFIX  43
H18   2    0.169765    0.148252    0.619471    11.00000   -1.20000
AFIX   0
C19   1    0.243462    0.123613    0.649177    11.00000    0.02884    0.03358 =
         0.02679    0.00356    0.00109    0.00020
AFIX  43
H19   2    0.254684    0.175089    0.610957    11.00000   -1.20000
AFIX   0
HKLF    4


REM  shelxt_a.res in I2/a
REM R1 =  0.0537 for    3045 Fo > 4sig(Fo)  and  0.0744 for all    4023 data
REM    277 parameters refined using      0 restraints

END

WGHT      0.0746      2.2889

REM Highest difference peak  0.421,  deepest hole -0.227,  1-sigma level  0.051
Q1    1   0.4302 -0.1835  0.5005  11.00000  0.05    0.42
Q2    1   0.4219 -0.0428  0.5513  11.00000  0.05    0.40
Q3    1   0.3341  0.6341  0.4975  11.00000  0.05    0.40
Q4    1   0.6026  0.1478  0.5601  11.00000  0.05    0.31
Q5    1   0.2708 -0.0157  0.7281  11.00000  0.05    0.22
Q6    1   0.3253  0.7695  0.5108  11.00000  0.05    0.22
Q7    1   0.2592  0.0863  0.6734  11.00000  0.05    0.20
Q8    1   0.3894  0.2792  0.5562  11.00000  0.05    0.20
Q9    1   0.4427 -0.0070  0.6538  11.00000  0.05    0.19
Q10   1   0.4476 -0.0661  0.6007  11.00000  0.05    0.19
;
_shelx_res_checksum   19188

_shelx_hkl_file
;
   0   0  -2 180004. 1530.93   4
   0   0   4 6361.60 338.500   3
   0   0  -4 5944.79 284.456   4
   0   0   4 6491.04 463.591   6
   0   0  -6 122751. 1751.18   4
   0   0  -6 121304. 1150.61   5
   0   0   6 124178. 1964.41   3
   0   0  -8 17920.7 707.712   4
   0   0   8 16663.5 1021.05   6
   0   0   8 17404.4 807.293   3
   0   0  10 33390.0 1295.16   3
   0   0 -10 37277.1 1497.84   7
   0   0 -10 35433.8 1155.81   4
   0   0  10 35578.9 1641.97   6
   0   0  12 9503.06 765.345   3
   0   0 -12 9829.10 884.531   7
   0   0  12 10443.3 1000.40   6
   0   0 -14 12439.8 1125.43   7
   0   0  14 12028.2 1184.98   6
   0   0  16 18190.4 1561.24  23
   0   0  16 15734.9 1231.32  16
   0   0  16 14499.9 1399.21   6
   0   0 -16 16802.5 1465.44   7
   0   0  16 14190.2 1251.66  13
   0   0  18 55853.2 2445.06  16
   0   0  18 55105.3 2545.67  13
   0   0  20 8958.76 975.431  16
   0   0  20 8020.44 952.513  13
   0   0  22 2324.30 478.183  16
   0   0  24 4035.03 504.260  16
   0  -1   1 187.451 96.3346   2
   0   1  -1 77.2013 46.2267   3
   0  -1   1 176.337 136.797   1
   0   1   1 296.624 59.6038   4
   0   1  -1 197.151 73.8004   4
   0  -1  -1 39.5700 89.9133   1
   0  -1  -3 161933. 1656.48   7
   0  -1   3 159668. 2119.00   2
   0  -1  -5 65135.0 1261.72   7
   0  -1   5 67353.4 1417.63   2
   0  -1   5 64062.1 845.638   3
   0   1  -5 65667.1 1401.86   4
   0  -1  -7 6307.20 471.049   7
   0   1   7 6904.14 573.036   3
   0   1  -7 6094.83 469.638   4
   0   1   7 7604.57 654.642   6
   0  -1   7 6560.42 340.801   3
   0   1   9 1826.62 378.798   3
   0  -1   9 1762.76 421.592   6
   0   1   9 1536.46 356.731   6
   0  -1  -9 1605.53 302.896   7
   0   1  -9 1804.21 302.988   4
   0   1 -11 42.5932 197.014   7
   0  -1 -11 171.105 184.541   7
   0   1 -11 191.427 153.211   4
   0   1  11 214.262 261.586   6
   0   1  11 95.1149 181.332   3
   0  -1  11 229.080 247.133   6
   0   1  13 2.47631 275.818   6
   0   1 -13 153.438 235.148   7
   0  -1  13 150.325 281.528   6
   0   1  13 26.5750 179.967   3
   0   1 -13 92.7366 152.533   4
   0  -1 -13 149.020 220.815   7
   0   1  15 14047.8 1383.59   6
   0  -1  15 14425.0 1347.06   6
   0   1 -15 14756.3 1357.57   7
   0   1  17 7359.62 1080.14  23
   0  -1  17 7141.65 965.710  13
   0   1  17 7907.32 908.039  16
   0  -1  17 6960.17 858.967  16
   0   1  19 7336.66 882.641  16
   0  -1  19 6965.62 982.378  13
   0  -1  19 7451.87 897.000  16
   0   1  21 18473.5 1322.43  16
   0  -1  21 16894.5 1278.54  16
   0   1  23 1842.54 395.986  16
   0  -1  23 1905.61 415.273  16
   0   1  25 104.348 132.985  16
   0   1  25-137.893 105.390  11
   0  -1  25 58.5348 111.657  16
   0   2   0 385574. 3728.85   3
   0   2   0 381490. 3605.82   4
   0  -2   0 385558. 4511.51   1
   0  -2   2 314067. 4244.42   1
   0   2   2 315440. 2675.17   4
   0   2  -2 314799. 3495.79   4
   0   2  -2 314952. 2724.17   3
   0   2   2 316257. 3718.95   3
   0  -2   2 318960. 3976.54   2
   0  -2  -2 318883. 3789.74   1
   0   2  -4 79891.2 1740.62   4
   0   2   4 81463.9 1926.32   3
   0  -2  -4 81601.3 1181.16   7
   0  -2   4 78899.0 1903.21   2
   0  -2  -6 31551.1 895.489   7
   0   2   6 31074.3 1321.71   3
   0   2  -6 30517.4 1161.86   4
   0   2   6 32673.3 1370.54   6
   0  -2   6 30366.3 1215.23   2
   0  -2   8 61088.2 1846.99   2
   0  -2  -8 63980.7 1580.64   7
   0   2   8 68316.6 2239.71   6
   0   2  -8 61120.3 1816.81   4
   0   2   8 66037.5 2162.81   3
   0   2  10 410.915 290.277   6
   0   2 -10 2.71925 126.682   4
   0   2  10 190.572 243.347   3
   0  -2  10 100.328 183.285   6
   0   2 -12 178.403 228.020   4
   0   2 -12 188.778 166.947   7
   0  -2  12 250.344 254.638   6
   0   2  12 493.462 317.026   3
   0   2  12 101.458 260.446   6
   0   2  14 13945.1 1388.70   6
   0   2 -14 12723.8 1102.61   4
   0   2 -14 14369.9 1321.36   7
   0   2  14 13513.8 1283.25   3
   0   2  16 392.458 298.756  16
   0  -2  16 236.915 347.058  13
   0   2  16 761.442 391.168  19
   0   2  16 937.550 511.307  23
   0  -2  18-33.5125 246.725  16
   0   2  18 449.069 285.707  16
   0  -2  18 77.8287 364.904  13
   0  -2  18 87.5315 240.225   9
   0   2  20 3608.58 583.890  16
   0  -2  20 3710.56 582.499   9
   0  -2  20 3412.33 579.076  16
   0   2  22 1714.43 391.432  16
   0  -2  22 1444.94 368.549  16
   0   2  22 1168.53 207.797  11
   0   2  24-5.60657 87.3361  11
   0  -2  24 35.0142 132.313  16
   0   2  24 119.923 129.163  16
   0   3   1 15146.2 631.654   4
   0   3   1 14975.3 803.317   3
   0  -3   1 14475.1 980.935   2
   0   3  -1 14876.3 683.086   3
   0  -3   1 15532.8 1026.84   1
   0   3  -1 15632.9 743.536   4
   0  -3  -1 14735.9 966.003   1
   0   3   3 7709.10 651.151   3
   0   3  -3 7034.67 566.799   4
   0  -3  -3 7930.14 719.703   1
   0  -3   3 7763.94 725.814   2
   0   3  -5 14775.4 889.022   4
   0   3   5 13137.6 940.387   3
   0  -3  -5 13261.0 927.238   1
   0  -3   5 11645.9 912.539   2
   0   3   7 1921.19 423.010   3
   0  -3  -7 2313.51 404.196   1
   0   3  -7 1851.19 360.517   4
   0  -3   7 2073.49 430.659   2
   0   3   9 13190.9 1157.17   3
   0   3  -9 11650.3 928.269   4
   0   3 -11 1946.91 435.874   4
   0   3 -11 2132.92 489.965   7
   0   3  11 1940.05 516.468   3
   0   3 -13 150.987 215.711   7
   0   3  13 337.463 324.274   3
   0   3 -13 532.690 255.899   4
   0   3 -15 690.825 281.813  25
   0   3  15 811.618 382.993  19
   0   3  15 319.387 284.211  23
   0   3 -15 329.449 170.465  17
   0   3 -17 8427.97 718.611  17
   0   3  17 6934.41 923.588  19
   0  -3  19 2302.17 488.643  16
   0   3  19 2438.13 339.548  11
   0   3  19 2982.82 514.003  16
   0  -3  19 1782.11 446.157   9
   0   3  21 8761.14 592.493  11
   0  -3  21 8737.16 788.713  16
   0  -3  21 8777.91 804.026   9
   0  -3  23 2924.36 372.067  16
   0   3  23 2650.22 274.880  11
   0  -4   0 1421.59 413.388   1
   0   4   0 1646.26 290.217   4
   0  -4   0 1336.06 394.397   2
   0   4  -2 4551.29 509.662   4
   0  -4  -2 4376.76 666.815   1
   0  -4   2 4792.35 731.130   2
   0   4   2 3944.28 516.187   3
   0  -4   2 4528.80 701.849   1
   0  -4   4 84481.3 2882.48   2
   0   4  -4 87573.8 2388.93   4
   0  -4  -4 79092.5 2753.14   1
   0   4   4 86601.8 2671.59   3
   0  -4  -6 73299.8 2672.29   1
   0  -4   6 79355.4 2828.70   2
   0   4  -6 79839.4 2458.57   4
   0   4   6 79408.2 2774.05   3
   0   4  -8 5700.98 713.393   7
   0   4   8 5435.35 818.576   3
   0  -4  -8 5385.26 763.611   1
   0   4  -8 5684.92 716.521   4
   0   4 -10 4590.02 687.846   4
   0   4 -10 3878.85 633.910   7
   0   4  10 4458.57 772.782   3
   0   4  12 2225.92 362.847  11
   0  -4  12 1138.40 420.980   8
   0   4 -12 2036.06 359.845  17
   0   4 -12 1878.97 436.348  25
   0   4  14-24.2666 199.822  11
   0   4 -14 259.587 206.070  17
   0   4 -14 40.9308 209.801  25
   0   4 -16 7850.42 823.109  25
   0   4 -16 9289.49 789.650  17
   0   4  16 8754.02 681.661  11
   0   4  16 6473.06 865.447  19
   0   4  18 11016.7 778.318  11
   0  -4  18 10878.7 1037.66   9
   0   4 -18 12124.4 829.741  17
   0  -4  20 686.475 310.982   9
   0   4  20 671.287 187.338  11
   0   4  22 2046.70 245.819  11
   0  -4  22 1534.57 273.437   9
   0  -5  -1 2720.95 691.171   2
   0  -5   1 2942.32 655.340   2
   0  -5  -1 2063.16 567.586   1
   0   5  -3 236.306 148.447   4
   0  -5  -3 497.873 327.022   2
   0  -5   3 447.625 332.118   2
   0   5  -5 263.201 178.084   4
   0  -5   5 428.733 306.786   2
   0   5   5 83.8225 198.623   3
   0  -5  -5 48.1848 259.797   2
   0   5  -7 5913.30 795.747   4
   0   5   7 5896.43 875.580   3
   0   5   9 2895.94 468.888  11
   0   5  -9 2725.49 427.684  17
   0   5  -9 2381.86 486.579  25
   0   5   9 2654.47 393.854  18
   0   5  11 983.004 231.720  18
   0   5 -11 1217.89 374.419  25
   0   5 -11 1248.52 309.938  17
   0   5 -13 171.587 159.043  17
   0   5 -13 77.2341 224.364  25
   0   5  15 223.499 172.359  22
   0   5 -15 727.195 269.785  17
   0   5  15 1071.63 300.185  11
   0   5 -15 878.671 315.013  25
   0   5  17 517.087 178.909  22
   0   5  17 73.7260 154.952  14
   0  -5  17 274.455 259.708   9
   0   5 -17 500.857 192.736  17
   0   5  19 370.966 147.848  22
   0  -5  19 233.579 201.276   9
   0  -5  21-52.0059 113.820   9
   0   5  21 1977.74 233.795  11
   0   6   0 8715.42 845.922  20
   0   6   0 8593.38 723.767  18
   0   6  -2 123.688 167.146  25
   0   6   2 622.129 276.003  20
   0   6  -2 187.519 181.354  18
   0   6   2 419.569 223.893  18
   0   6   2 176.567 192.817  22
   0   6  -2 751.488 304.344  20
   0   6  -4-20.4245 165.379  18
   0   6  -4 176.664 223.099  25
   0   6   4 133.658 237.091  20
   0   6   4-42.2443 144.492  18
   0   6   4-200.310 266.581  22
   0   6   6 10551.4 869.571  22
   0   6   6 11754.3 842.807  18
   0   6  -6 10669.4 797.889  17
   0   6  -6 10532.8 800.740  18
   0   6  -6 10795.1 938.461  25
   0   6  -8 8890.27 756.337  17
   0   6   8 8997.23 809.509  22
   0   6   8 9430.74 747.470  18
   0   6  -8 8745.90 878.829  25
   0   6  10 7490.89 760.868  22
   0   6  10 8834.66 698.104  18
   0   6 -10 9348.94 909.574  25
   0   6 -10 8113.45 738.634  17
   0   6  12 1280.17 272.982  18
   0   6  12 959.061 265.850  22
   0   6 -12 712.776 231.990  17
   0   6 -12 1249.37 360.454  25
   0   6 -14 231.991 226.242  25
   0   6  14 29.1720 187.229  22
   0   6 -14 441.601 213.408  17
   0  -6  14 314.954 206.403   9
   0  -6  16 730.425 274.316   9
   0   6  16 23.7848 154.247  14
   0   6  16 888.112 237.099  22
   0   6  18 1048.08 202.961  22
   0  -6  18 1056.44 280.095   9
   0   7   1 1199.77 303.383  18
   0   7   1 1056.98 335.365  20
   0   7  -1 639.374 270.076  20
   0   7  -1 897.242 284.362  18
   0   7  -3 1217.36 355.796  25
   0   7   3 1351.55 340.716  18
   0   7   3 1323.23 314.443  22
   0   7  -3 1045.43 300.233  18
   0   7  -3 1299.76 369.922  20
   0   7   3 1200.87 330.210  20
   0   7   5 260.494 186.346  18
   0   7   5 25.5232 171.057  22
   0   7  -5 22.3414 175.804  18
   0   7  -5 45.5611 182.257  25
   0   7  -5-116.162 232.900  20
   0   7   7 8398.89 668.504  18
   0   7  -7 9753.45 872.160  25
   0   7   7 8540.03 748.093  22
   0   7  -7 8084.39 799.563  20
   0   7   9 2977.44 390.821  18
   0   7  -9 2860.44 494.122  20
   0   7   9 3092.74 470.735  22
   0   7  -9 2699.08 481.834  25
   0   7  11 957.698 294.010  22
   0   7  11 1261.01 240.639  18
   0  -7  11 938.787 284.354   9
   0   7 -11 909.081 279.387  25
   0   7 -13 745.540 270.562  20
   0  -7  13 645.575 240.229   9
   0   7  13 608.262 239.116  22
   0   7 -13 381.488 196.239  25
   0  -7  15 674.002 207.498   9
   0   7  15 818.324 212.824  22
   0   7 -15 451.757 180.078  20
   0   8   0-61.7696 154.104  20
   0   8   0-125.062 149.088  18
   0   8  -2 1557.46 311.464  18
   0   8  -2 1507.77 344.676  20
   0   8   2 1623.06 316.871  18
   0   8   4 68.4863 132.005  18
   0   8  -4-6.41398 164.476  20
   0   8   6 3619.08 387.115  18
   0   8  -6 2635.98 406.396  20
   0   8  -6 2838.09 386.706  25
   0   8  -8 4246.92 484.405  20
   0   8  -8 3639.05 423.933  25
   0   8   8 4080.56 375.631  18
   0   8  10 1906.55 217.316  18
   0   8 -10 2046.91 310.242  20
   0   8  12 201.924 101.450  14
  -1   0  25-43.1683 114.972  16
  -1   0  23 51.6164 192.192  16
  -1   0  21 210.991 234.137  16
  -1   0  21 71.1853 271.618  13
  -1   0  19-300.934 337.133  16
  -1   0  19 203.258 258.419  13
  -1   0  17 16.0747 252.809  16
  -1   0  17 551.865 395.094  23
  -1   0  17-236.097 254.535  13
   1   0 -15-58.4876 250.328   7
  -1   0  15 268.549 304.043   6
   1   0 -13 136.820 211.392   7
  -1   0  13 68.3789 248.625   6
   1   0 -11-32.8153 111.882   4
  -1   0  11-101.616 160.030   3
  -1   0  11-224.700 258.802   6
   1   0 -11 129.206 205.651   7
  -1   0   9 3.53728 123.508   3
  -1   0   9-36.5457 230.767   6
   1   0  -9 109.625 99.9848   4
   1   0  -7 75.0476 42.1249   5
  -1   0   7 109.861 134.249   3
  -1   0   7 83.3372 196.556   6
   1   0  -7-31.6045 89.5014   4
   1   0  -5 65.8144 72.8095   4
  -1   0   5-0.43904 154.729   6
   1   0  -5 8.60243 45.0359   5
  -1   0   5-33.4334 105.566   3
   1   0  -3-23.4790 49.2585   4
   1   0  -3 42.2205 55.0416   5
  -1   0   3 28.2747 70.8405   3
   1   0  -1-14.5486 19.0734   5
   1   0   1 14.3927 17.2835   5
   1   0   1 34.3246 30.0832   6
  -1   0  -3 48.8794 80.4532   7
   1   0   3-85.3770 92.6545   6
  -1   0  -3-21.2588 53.6537   4
  -1   0  -5 66.4184 117.637   7
  -1   0  -5 6.21757 78.3267   4
   1   0   5-24.2005 149.768   6
  -1   0  -7 156.699 154.918   7
  -1   0  -7-37.2572 80.6489   4
   1   0   7-79.5541 163.031   6
   1   0   7 55.8667 112.875   3
  -1   0  -9 113.707 147.311   7
  -1   0  -9-5.11608 99.8362   4
   1   0   9-106.075 157.345   3
   1   0   9 54.6484 185.555   6
   1   0  11 24.6639 209.128   6
   1   0  11 65.3006 163.478   3
  -1   0 -11-80.6706 216.271   7
  -1   0 -13-56.8257 161.153   7
   1   0  13-51.8061 176.089   6
  -1   0 -15 112.457 186.865   7
   1   0  15-40.4479 236.262   6
   1   0  17-75.2945 260.963  16
   1   0  17-143.091 239.681  13
   1   0  19-14.1816 240.032  13
   1   0  19-220.686 249.468  16
   1   0  21 311.783 311.630  16
   1   0  23 119.039 201.679  16
   1   0  25 129.162 116.948  16
  -1   1  24 42.2903 144.068  16
  -1  -1  24 492.011 253.158  16
  -1  -1  22 529.515 245.350  16
  -1   1  22 1407.34 416.898  16
  -1   1  20 8071.84 900.718  16
  -1  -1  20 7871.98 924.014  16
  -1  -1  20 6595.97 921.487  13
  -1  -1  18 338.192 314.622  16
  -1   1  18 640.552 459.014  23
  -1  -1  18 674.275 447.985  13
  -1   1  18 249.407 328.823  16
  -1  -1  16 2042.21 568.498  13
  -1   1  16 2113.49 588.154  19
   1   1 -16 1868.85 499.627   7
  -1   1  16 1907.61 481.450  16
  -1  -1  16 1682.00 458.704  23
  -1   1  16 1756.66 521.201   6
  -1  -1  16 1632.27 481.098   6
  -1   1  16 1526.16 551.843  23
  -1   1  14 439.613 263.006   3
   1   1 -14 497.040 268.559   7
  -1   1  14 246.071 226.937   6
   1  -1 -14 470.750 234.197   7
  -1  -1  14 211.698 255.323   6
  -1   1  12 1645.36 371.358   3
   1  -1 -12 2000.61 381.652   7
   1   1 -12 1963.11 442.017   7
  -1  -1  12 1364.05 425.616   6
   1   1 -12 1859.07 349.946   4
  -1   1  12 1511.97 434.024   6
  -1   1  10 6087.19 649.367   3
   1   1 -10 6663.75 582.302   4
   1  -1 -10 5913.51 563.624   7
  -1   1  10 6646.48 747.758   6
  -1  -1  10 6393.98 759.185   6
  -1   1   8 5017.00 528.960   3
   1  -1  -8 5195.99 464.299   7
  -1   1   8 5631.60 611.630   6
   1   1  -8 5142.49 458.012   4
  -1   1   6 25232.2 1017.71   3
   1  -1  -6 25504.0 815.667   7
   1  -1  -6 23509.6 458.851   4
   1   1  -6 23703.8 885.941   4
  -1  -1   4 27344.1 775.174   2
   1  -1  -4 27927.3 654.081   7
  -1   1   2 183075. 2159.31   6
  -1  -1   2 190342. 2092.45   2
  -1   1   0 59678.5 838.410   4
   1   1   0 59806.9 859.031   4
   1  -1   0 58573.8 1041.01   1
  -1   1   0 59973.4 916.225   3
   1   1   2 113729. 1034.38   4
  -1  -1  -2 117189. 1347.58   7
   1  -1   2 115857. 1777.65   2
   1  -1   4 62.6716 136.538   2
  -1  -1  -4 135.319 99.4576   7
  -1  -1  -6 59051.7 1373.10   7
   1  -1   6 56537.1 952.604   3
  -1   1  -6 56918.1 1366.02   4
   1   1   8 5545.61 576.061   6
   1   1   8 5736.66 558.506   3
  -1  -1  -8 6226.05 525.412   7
  -1   1  -8 6131.10 502.978   4
   1  -1   8 6269.55 627.866   6
   1  -1   8 6149.04 375.699   3
  -1   1 -10 4320.56 567.649   7
  -1  -1 -10 4245.80 502.038   7
   1   1  10 4559.40 569.981   3
   1  -1  10 3452.95 547.167   6
  -1   1 -10 3776.64 451.757   4
   1   1  10 3466.03 553.284   6
   1   1  12 318.942 236.629   3
  -1   1 -12 239.874 177.125   4
  -1  -1 -12 192.266 194.411   7
  -1   1 -12 410.873 288.272   7
   1  -1  12-29.4720 164.546   6
   1   1  12 71.1052 215.116   6
   1   1  14 21649.4 1453.14   3
   1   1  14 20650.6 1590.33   6
  -1   1 -14 20717.8 1530.08   7
  -1  -1 -14 23812.8 1500.78   7
   1  -1  14 22873.7 1587.07   6
   1   1  16 11746.9 1062.97  16
   1   1  16 11275.2 1265.57  23
   1  -1  16 11540.0 1184.02  13
   1   1  18 259.853 263.179  16
   1  -1  18 275.679 271.110  16
   1  -1  18-342.354 354.867  13
   1  -1  20 10134.1 1033.33  16
   1   1  20 10587.6 1029.82  16
   1   1  22 225.621 198.331  16
   1  -1  22-39.2172 200.203  16
   1  -1  24 743.190 222.625  16
   1   1  24 203.283 105.037  11
   1   1  24 394.134 207.693  16
  -1  -2  23 6071.44 634.401  16
  -1   2  23 6357.42 604.798  16
  -1   2  23 4882.13 401.076  11
  -1   2  21 7303.92 765.931  16
  -1  -2  21 6708.95 790.642  16
  -1   2  19 1997.00 453.688  16
  -1  -2  19 1258.46 384.308   9
  -1  -2  19 1018.09 365.081  16
  -1   2  17 1750.09 452.674  16
  -1  -2  17 1586.77 520.280  13
  -1   2  17 1437.42 496.521  19
  -1   2  17 1996.66 613.678  23
  -1   2  15 2326.03 613.844   3
  -1   2  15 1740.38 531.148   6
  -1   2  15 1665.71 396.827  16
   1   2 -15 2069.10 488.201   7
  -1   2  15 2991.45 700.438  23
  -1  -2  15 2441.47 607.717  13
   1   2 -15 1894.71 477.954   4
  -1   2  15 1849.25 478.188  19
   1   2 -13 885.727 309.950   4
  -1  -2  13 790.484 351.580   6
  -1   2  13 908.662 398.780   6
   1   2 -13 767.983 336.253   7
  -1   2  13 505.997 296.021   3
  -1  -2  11 188.868 285.828   6
   1   2 -11 236.128 187.237   4
  -1   2  11 126.780 204.672   3
  -1   2  11-84.5850 233.664   6
  -1   2   9-110.794 228.704   3
   1   2  -9 168.597 180.973   4
  -1   2   9 241.971 237.663   6
  -1  -2   7 12056.8 751.775   2
   1   2  -7 11852.1 771.096   4
   1  -2  -7 11211.0 553.461   7
  -1   2   7 11879.2 882.332   6
  -1   2   7 11970.8 867.681   3
  -1  -2   5 219487. 3283.91   2
  -1   2   5 225703. 3569.24   3
   1   2  -5 224578. 3279.81   4
   1  -2  -5 217542. 2202.92   7
   1   2  -3 831769. 6797.16   4
  -1  -2   3 843482. 7975.44   1
   1  -2  -3 851765. 6908.67   1
  -1   2   3 834189. 7115.96   3
  -1  -2   3 838411. 7117.47   2
  -1   2   1 60482.8 1346.91   3
   1   2  -1 59934.2 1263.84   4
  -1  -2   1 59945.9 1671.88   1
   1  -2  -1 61768.1 1491.62   1
   1   2  -1 60199.5 1115.96   3
  -1   2   1 62056.7 1051.24   4
   1   2   1 238992. 2457.52   4
  -1   2  -1 240395. 2741.67   4
   1  -2   1 233291. 3407.22   2
   1  -2   1 228763. 3368.37   1
  -1  -2  -1 245330. 3326.64   1
  -1   2  -1 239104. 2537.39   3
  -1   2  -3 174131. 2502.62   4
   1  -2   3 170308. 2915.01   2
   1   2   3 166266. 1551.46   4
  -1  -2  -3 168165. 2800.01   1
   1  -2   5 33726.6 1311.81   2
  -1   2  -5 33695.6 1163.16   4
  -1  -2  -5 34970.8 940.177   7
   1   2   5 33048.2 1305.33   3
   1  -2   7 15747.5 946.669   2
  -1   2  -7 16183.8 877.939   4
  -1  -2  -7 17119.9 772.672   7
   1   2   7 16922.5 1034.53   3
   1   2   9 9435.03 873.993   3
   1   2   9 10286.6 935.447   6
  -1  -2  -9 9182.92 665.506   7
   1  -2   9 8049.42 777.481   6
  -1   2  -9 8338.65 703.799   4
   1   2  11 9505.95 1005.13   6
   1  -2  11 8408.22 874.985   6
  -1   2 -11 9333.33 919.785   7
  -1   2 -11 8846.17 799.478   4
   1   2  11 9139.59 927.762   3
  -1   2 -13 634.791 338.561   7
   1   2  13 614.587 363.658   3
  -1   2 -13 762.758 304.051   4
   1   2  15 18604.3 1303.61  16
  -1   2 -15 19045.8 1607.16   7
   1   2  15 19010.3 1604.93  23
   1   2  15 16369.7 1307.52  19
   1  -2  15 15825.0 1411.56  13
   1   2  15 17790.2 1527.68   3
   1  -2  17 14425.1 1408.63  13
   1   2  17 14151.4 1189.17  16
   1  -2  17 12775.0 1134.15   9
   1  -2  17 13547.8 1194.14  16
   1   2  17 14313.3 1470.70  23
   1  -2  19 6729.70 825.610   9
   1  -2  19 6061.01 774.533  16
   1   2  19 7717.54 870.059  16
   1   2  21 10302.2 922.643  16
   1  -2  21 9349.79 905.027  16
   1   2  23 2978.41 423.762  16
   1  -2  23 2772.81 431.051  16
   1   2  23 2331.60 281.901  11
  -1   3  24 1947.73 203.354  11
  -1  -3  22 305.202 171.397   9
  -1  -3  22-100.634 169.642  16
  -1   3  22-126.750 137.879  11
  -1   3  20 593.603 154.528  11
  -1  -3  20 475.350 226.749  16
  -1  -3  20 800.379 338.780   9
  -1   3  18-328.656 251.107  11
  -1   3  18 602.459 422.304  19
  -1  -3  18 121.288 187.366   9
   1   3 -18 316.096 167.949  17
  -1   3  16 6559.91 871.532  19
   1   3 -16 7464.68 678.165  17
  -1   3  16 7208.39 1057.98  23
  -1  -3  14 717.294 314.928   8
   1   3 -14 1365.53 409.698   4
  -1   3  14 865.080 363.074  23
   1   3 -14 1039.55 308.853  25
  -1  -3  14 1028.05 454.280  13
  -1   3  14 631.263 323.832  19
   1   3 -12 5349.87 768.682   7
  -1   3  12 5148.04 837.874   3
   1   3 -12 4782.51 685.310   4
  -1   3  10 532.481 359.105   3
   1   3 -10 546.228 236.552   4
   1  -3  -8 6530.87 714.713   1
   1   3  -8 6025.42 659.572   4
  -1  -3   8 6375.72 672.055   2
  -1   3   8 5371.14 704.937   3
   1   3  -6 11538.7 832.823   4
   1  -3  -6 12113.9 880.286   1
  -1   3   6 12925.6 980.071   3
  -1  -3   6 12146.6 910.406   2
   1  -3  -4 32312.7 1351.15   1
  -1  -3   4 29169.0 1365.40   2
  -1   3   4 32024.9 1394.41   3
   1   3  -4 30820.9 1244.61   4
   1  -3  -2 9708.79 770.347   1
  -1  -3   2 9630.65 780.942   2
  -1   3   2 10684.5 739.948   3
   1   3  -2 10144.3 658.665   4
  -1  -3   2 9901.41 887.025   1
  -1   3   2 10537.5 486.047   4
   1   3  -2 10368.3 507.490   3
  -1   3   0 6551.19 455.559   4
   1  -3   0 6202.45 629.925   1
  -1  -3   0 6430.78 683.253   1
   1   3   0 6570.89 475.448   4
  -1   3   0 6121.80 485.523   3
   1  -3   0 6128.09 671.677   2
   1   3   0 6155.25 483.576   3
  -1   3  -2 2484.42 332.072   4
   1   3   2 2694.45 249.984   4
   1   3   2 2385.70 355.553   3
  -1  -3  -2 2537.10 456.991   1
   1  -3   2 2599.37 468.289   1
   1  -3   2 2750.90 472.193   2
  -1   3  -4 16867.3 905.409   4
   1  -3   4 16191.7 1086.58   2
   1   3   4 15588.4 978.715   3
  -1  -3  -4 16870.7 1053.32   1
   1  -3   6 223.844 232.571   2
  -1  -3  -6-28.5301 207.104   1
  -1   3  -6 107.028 165.034   4
   1   3   6 165.161 210.056   3
   1  -3   8 31845.6 1595.67   2
   1   3   8 28455.9 1609.14   3
  -1   3  -8 31105.9 1469.02   4
  -1   3 -10 386.711 315.203   7
  -1   3 -10 152.586 186.851   4
   1   3  10 122.934 209.231   3
  -1   3 -12 39871.8 2121.48   7
   1   3  12 39912.4 2261.41   3
  -1   3 -12 36242.3 1914.69   4
   1   3  14 207.576 373.008  23
   1   3  14 75.1025 300.282  19
  -1   3 -14 34.4234 143.471  17
  -1   3 -14 127.425 240.727  25
  -1   3 -16 7619.66 687.865  17
   1   3  16 7951.66 853.231  16
   1   3  16 6708.79 919.986  19
   1   3  18 10671.1 965.793  16
  -1   3 -18 9811.55 744.158  17
   1   3  18 9166.31 694.704  11
   1  -3  18 9826.48 1027.84   9
   1  -3  18 9252.58 920.668  16
   1  -3  20 2589.75 484.037   9
   1  -3  20 2373.28 456.944  16
   1   3  20 2597.02 438.012  16
   1   3  20 2390.12 320.559  11
   1   3  22 4569.83 393.545  11
   1  -3  22 4596.01 516.628   9
   1  -3  22 4640.55 523.943  16
  -1   4  21 314.706 196.474  11
  -1  -4  21-33.6505 158.768   9
   1   4 -19 306.910 156.697  17
  -1  -4  19 491.677 253.397   9
  -1  -4  19 810.510 306.398  16
  -1   4  19 413.622 181.472  11
   1   4 -17 1559.32 342.210  17
  -1   4  17 1376.47 301.721  22
  -1   4  17 1824.89 476.637  19
  -1   4  17 1628.76 295.740  11
  -1   4  15 2728.23 538.438  19
   1   4 -15 3990.19 535.862  17
  -1   4  15 3927.91 776.538  23
  -1   4  15 2785.37 402.134  11
   1   4 -15 3240.30 578.460  25
   1   4 -13 1348.40 358.990  25
   1   4 -13 843.695 255.301  17
  -1   4  13 753.559 237.307  11
  -1   4  13 1476.10 452.328  19
  -1  -4  13 1025.74 395.903   8
  -1   4  11 8320.41 661.426  11
  -1   4  11 8287.40 1110.16   3
   1   4 -11 10093.3 1081.04   7
   1   4 -11 9099.81 988.752   4
  -1   4   9 8413.98 1039.59   3
   1   4  -9 8319.15 881.869   4
  -1   4   7 31585.9 1817.02   3
   1   4  -7 30808.1 1586.49   4
  -1   4   5 186766. 4147.72   3
   1  -4  -5 174997. 4076.77   1
   1   4  -5 184037. 3726.74   4
  -1  -4   5 180754. 4214.56   2
   1   4  -3 24252.4 1191.41   4
  -1   4   3 24052.3 1324.31   3
  -1  -4   3 24366.4 1510.11   2
   1  -4  -3 22123.1 1396.92   1
  -1  -4   1 11987.9 1109.52   1
  -1   4   1 11923.6 826.157   3
   1  -4  -1 11375.4 1089.75   2
   1  -4  -1 12092.4 1049.30   1
   1   4  -1 13012.7 789.977   4
  -1  -4   1 12331.4 1090.37   2
   1   4   1 49176.8 1719.11   3
  -1  -4  -1 48394.0 2165.63   1
   1  -4   1 54848.1 2286.26   2
  -1   4  -1 53439.2 1641.58   4
  -1  -4  -1 55797.0 2375.61   2
   1  -4   1 53134.7 2221.35   1
   1   4   3 2373.47 438.254   3
   1  -4   3 2622.85 542.190   2
  -1   4  -3 2413.94 393.580   4
  -1  -4  -3 1901.15 484.973   1
  -1   4  -5 38562.9 1655.31   4
   1  -4   5 41622.3 2056.47   2
  -1  -4  -5 38636.5 1959.54   1
   1   4   5 37113.1 1812.82   3
  -1   4  -7 23520.3 1339.47   7
   1   4   7 22688.4 1541.42   3
  -1  -4  -7 25184.8 1611.23   1
  -1   4  -7 22611.6 1367.68   4
   1  -4   7 22024.7 1539.44   2
  -1   4  -9 9345.01 936.966   7
   1   4   9 8932.85 1077.99   3
  -1  -4  -9 8798.32 1008.70   1
  -1   4  -9 8904.84 939.541   4
  -1   4 -11 1388.27 425.264   7
  -1   4 -11 1678.44 338.357  17
   1   4  11 1231.03 267.949  11
  -1   4 -11 2019.55 444.932  25
   1   4  11 1764.81 513.639   3
  -1   4 -11 1085.90 366.985   4
  -1   4 -13 17434.9 1230.84  25
   1   4  13 16816.4 991.383  11
  -1   4 -13 18737.6 1101.19  17
  -1   4 -15 548.153 237.979  25
  -1   4 -15 415.372 232.826  17
   1   4  15 551.392 183.257  11
  -1   4 -17 904.355 262.121  17
   1   4  17 872.890 248.933  11
   1  -4  17 1479.46 505.813   9
   1  -4  19 1979.39 438.092   9
   1   4  19 1565.53 283.152  11
   1  -4  21 2489.12 414.111   9
   1   4  21 2826.47 313.814  11
  -1  -5  20-116.966 142.556   9
  -1   5  20 1425.90 278.511  11
  -1   5  18 3260.99 386.023  11
   1   5 -18 2006.90 319.585  17
  -1   5  18 1980.16 313.550  22
  -1  -5  18 2106.31 464.131   9
   1   5 -16 220.129 234.310  25
   1   5 -16 304.974 182.239  17
  -1   5  16-75.0766 225.024  14
  -1   5  16 288.711 183.556  22
   1   5 -14 1702.58 360.976  17
  -1   5  14 1175.92 286.946  22
   1   5 -14 1544.94 394.578  25
  -1   5  14 1733.48 391.358  11
   1   5 -12 1521.49 411.694  25
  -1   5  12 1990.53 399.827  11
   1   5 -12 1399.26 342.124  17
   1   5 -10 1006.17 269.617  17
  -1   5  10 1182.32 272.137  18
   1   5 -10 1005.90 329.053  25
   1   5  -8 1161.39 273.995  17
  -1   5   8 1406.16 494.423   3
   1   5  -8 1341.13 399.308   4
  -1  -5   8 1413.58 437.253   8
  -1   5   8 1582.64 439.847  20
  -1   5   8 1325.07 355.197  11
   1   5  -8 1280.69 281.691  18
   1  -5  -8 1436.49 477.604   2
   1   5  -8 1024.28 318.325  25
  -1   5   8 1664.56 315.125  18
   1  -5  -6 2538.01 654.479   2
   1   5  -6 2576.93 522.649   4
  -1   5   6 3372.48 649.367   3
   1  -5  -4-74.9445 304.589   2
  -1  -5   4 146.857 271.414   2
   1   5  -4 33.0525 126.894   4
   1  -5  -2-62.8003 265.946   2
  -1  -5   2-284.895 239.447   2
  -1  -5   0 3385.75 730.330   1
  -1  -5   0 3068.13 677.120   2
   1  -5   0 4448.62 800.444   2
  -1  -5  -2 1318.83 477.603   1
  -1  -5  -2 1157.98 432.916   2
   1  -5   2 1121.83 445.148   2
   1   5   4 6949.71 842.464   3
   1  -5   4 6550.15 948.527   2
  -1  -5  -4 6155.69 924.252   1
  -1  -5  -4 6352.86 1011.44   2
  -1   5  -4 6103.50 725.870   4
   1   5   6 903.162 384.470   3
   1  -5   6 527.021 324.462   2
  -1   5  -6 755.657 270.828   4
  -1   5  -8 1151.29 291.358  17
   1   5   8 1475.65 443.414   3
   1   5   8 2294.37 403.294  11
  -1   5  -8 1807.01 420.558  25
  -1   5  -8 1438.13 412.362   4
   1   5   8 1468.87 286.487  18
   1   5  10 25690.3 1168.04  18
  -1   5 -10 24304.4 1269.93  17
  -1   5 -10 26064.0 1493.93  25
   1   5  10 23029.6 1182.52  11
   1   5  12 4668.42 569.001  11
  -1   5 -12 3562.28 588.021  25
   1   5  12 3564.09 444.507  18
  -1   5 -12 3582.85 529.108  17
   1   5  14 6019.47 601.581  11
  -1   5 -14 4486.11 657.357  25
  -1   5 -14 5096.48 593.558  17
   1  -5  16-75.7349 240.253   9
   1   5  16-95.5938 196.229  22
  -1   5 -16-113.727 163.201  17
   1   5  18 833.780 236.796  22
   1  -5  18 821.352 301.424   9
   1   5  18 1626.73 289.264  11
   1   5  20 1818.25 265.143  11
   1  -5  20 39.5108 163.834   9
  -1  -6  19 1506.32 269.509   9
  -1   6  17 360.863 167.560  14
  -1   6  17 601.798 205.032  22
  -1  -6  17 283.295 230.460   9
  -1   6  15 460.224 202.261  22
  -1  -6  15 411.356 246.354   9
   1   6 -15 719.685 247.742  17
   1   6 -15 422.020 238.560  25
   1   6 -13 141.310 182.245  25
   1   6 -13 118.510 141.963  17
   1   6 -11 1125.24 280.367  17
  -1   6  11 1307.10 354.119  22
   1   6 -11 1500.05 394.209  25
  -1   6  11 1667.43 312.385  18
   1   6  -9 1595.28 418.068  25
   1   6  -9 1124.66 298.937  17
  -1   6   9 1429.04 300.547  18
  -1   6   9 1117.52 287.498  22
   1   6  -7 9776.52 775.675  18
  -1   6   7 9634.97 933.682  20
  -1   6   7 11365.5 915.338  22
   1   6  -7 9973.18 782.181  17
  -1   6   7 11338.4 809.922  18
   1   6  -7 10579.1 956.768  25
   1   6  -5 1711.25 308.583  17
  -1   6   5 1449.95 308.214  22
   1   6  -5 1860.29 351.144  18
   1   6  -5 1164.96 329.565  25
  -1   6   5 1566.95 343.749  18
  -1   6   5 1451.92 383.553  20
  -1   6   3 1388.70 354.367  20
   1   6  -3 1095.35 316.625  25
   1   6  -3 1620.66 328.325  18
  -1   6   3 1648.16 347.166  18
  -1   6   3 1467.09 289.325  22
   1   6  -3 1777.53 425.703  20
  -1   6   1 637.410 232.009  18
   1   6  -1 488.266 197.093  18
  -1   6   1 650.426 289.859  20
   1   6  -1 264.042 264.730  20
   1   6   1 2505.72 472.947  20
  -1   6  -1 2324.34 475.270  20
   1   6   1 2672.30 407.515  18
  -1   6  -1 2447.45 396.024  18
  -1   6  -3-39.6903 173.637  18
   1   6   3 126.089 188.105  18
  -1   6  -3 111.145 256.867  20
  -1   6  -3 311.188 217.501  25
   1   6   3 85.8719 179.752  22
  -1   6  -5 5200.52 550.411  17
  -1   6  -5 5354.55 588.793  18
   1   6   5 5892.32 618.816  18
  -1   6  -5 5410.95 661.743  25
   1   6   5 5568.30 605.244  22
  -1   6  -7 15729.1 987.307  17
   1   6   7 16885.1 1011.64  18
  -1   6  -7 16417.8 1193.90  25
   1   6   9 3534.83 466.163  18
  -1   6  -9 3792.31 513.146  17
  -1   6  -9 3641.31 602.589  25
   1   6  11 1524.84 303.711  18
  -1   6 -11 1130.16 317.656  25
  -1   6 -11 1940.29 393.129  17
   1   6  11 1522.50 337.307  22
   1   6  13 8101.78 719.027  22
   1  -6  13 10004.8 994.284   9
  -1   6 -13 8500.58 730.831  17
  -1   6 -13 8415.08 847.467  25
   1   6  13 8943.72 626.007  18
   1   6  15-81.8707 208.771  22
   1  -6  15-54.8354 183.190   9
   1   6  17 1083.94 224.992  22
   1  -6  17 1310.50 349.873   9
   1  -6  19 42.8455 105.101   9
   1   7 -16 250.848 151.299  20
   1   7 -14 196.674 188.843  20
  -1  -7  14 20.1329 136.760   9
  -1   7  14 338.916 177.685  22
   1   7 -12 4709.54 573.042  25
  -1   7  12 4659.98 509.779  22
  -1  -7  12 4289.38 535.727   9
  -1   7  10 1913.36 378.789  22
   1   7 -10 1879.63 425.863  25
  -1   7  10 1814.67 283.229  18
  -1   7   8 1998.32 389.154  22
   1   7  -8 2160.08 452.203  20
  -1   7   8 1911.16 332.748  18
   1   7  -8 1882.45 421.704  25
  -1   7   6 124.128 160.223  18
   1   7  -6 257.144 232.926  25
   1   7  -6 216.255 214.129  20
  -1   7   6 368.422 259.913  22
  -1   7   4 1281.82 336.176  20
   1   7  -4 1796.16 444.380  20
   1   7  -4 1904.38 364.213  18
   1   7  -4 2643.69 460.858  25
  -1   7   4 2323.61 439.838  22
  -1   7   4 2222.80 389.507  18
  -1   7   2-79.7760 217.784  20
  -1   7   2 166.940 200.827  18
   1   7  -2-62.7382 178.466  18
   1   7  -2 153.780 220.784  20
  -1   7   0 276.495 208.789  18
  -1   7   0 144.348 266.443  20
   1   7   0 72.0588 217.448  20
   1   7   0-169.814 181.923  18
   1   7   2 9.54316 168.217  18
  -1   7  -2 220.001 208.958  20
  -1   7  -2 256.378 189.496  18
   1   7   4 535.427 237.912  22
  -1   7  -4 482.067 260.212  25
   1   7   4 282.861 152.343  18
  -1   7  -4 567.752 335.249  20
  -1   7  -4 526.192 204.439  18
   1   7   6 3142.14 436.939  18
  -1   7  -6 2466.42 470.514  20
  -1   7  -6 3099.27 507.161  25
   1   7   6 2584.76 432.358  22
  -1   7  -8 2334.65 438.900  25
  -1   7  -8 3138.66 524.046  20
   1   7   8 3300.81 427.022  18
   1   7   8 2901.35 435.969  22
  -1   7 -10-26.7980 221.459  20
   1   7  10 6.43290 140.083  18
  -1   7 -10 11.0498 176.079  25
   1   7  10-30.7254 150.814  22
   1   7  12 6688.39 477.503  18
  -1   7 -12 8345.87 739.723  20
   1   7  12 7137.37 608.549  22
   1  -7  12 6126.73 635.975   9
  -1   7 -12 6761.11 681.532  25
   1   7  14 507.640 197.139  22
   1  -7  14 421.838 186.178   9
  -1   7 -14 677.992 248.510  20
  -1   7 -16 136.878 137.849  20
   1   7  16 439.891 143.771  22
  -1   8  11 2214.18 268.729  14
   1   8 -11 3331.15 372.508  20
   1   8  -9 5383.66 512.187  25
  -1   8   9 5449.60 385.618  18
   1   8  -9 6045.84 538.736  20
   1   8  -7 957.066 260.922  20
   1   8  -7 763.768 232.778  25
  -1   8   7 700.486 186.523  18
   1   8  -5 8316.99 693.958  20
   1   8  -5 7707.00 643.609  25
  -1   8   5 8674.07 604.380  18
  -1   8   3 344.877 167.086  18
   1   8  -3 442.117 212.802  20
  -1   8   1 653.259 203.859  18
  -1   8   1 562.438 258.901  20
   1   8  -1 548.960 224.790  18
  -1   8  -1 40.5861 155.550  20
  -1   8  -1 153.772 169.510  18
   1   8   1 324.455 198.546  18
  -1   8  -3 856.117 257.448  20
   1   8   3 885.129 245.405  18
  -1   8  -5 2229.60 402.825  20
   1   8   5 2334.60 338.442  18
  -1   8  -7 1508.88 314.697  20
  -1   8  -7 1552.87 312.936  25
   1   8   7 1857.38 274.893  18
   1   8   9 416.426 137.702  18
  -1   8  -9 438.739 188.507  20
   1   8  11-583.609 171.798  14
  -1   8 -11 362.757 157.167  20
  -2   0  24 5424.82 591.080  16
  -2   0  22 3558.75 599.478  16
  -2   0  20 502.481 330.202  13
  -2   0  20 621.569 332.587  16
  -2   0  18 43.0043 319.637  23
  -2   0  18-191.550 244.669  13
  -2   0  18-90.5435 283.839  16
  -2   0  16 648.211 370.034  23
   2   0 -16 441.768 269.898   7
  -2   0  16 407.671 396.854  13
  -2   0  16 428.076 226.162   6
  -2   0  14 5714.34 851.715   6
   2   0 -14 5552.14 742.671   7
  -2   0  12 53937.9 2381.38   6
   2   0 -12 60967.6 2177.50   7
  -2   0  12 59438.5 1885.35   3
  -2   0  10 9425.33 690.239   3
   2   0 -10 9825.21 607.137   4
  -2   0  10 9963.12 944.314   6
   2   0  -8 40995.8 1126.41   4
  -2   0   8 40822.3 1658.56   6
   2   0  -8 37313.5 680.492   5
  -2   0   8 40005.9 1248.66   3
   2   0  -6 84016.6 1145.87   5
  -2   0   6 83937.6 1593.44   3
   2   0  -6 82745.3 1442.38   4
  -2   0   4 988780. 7344.55   3
   2   0  -4 994690. 6889.31   5
   2   0  -4 999999. 7054.76   4
   2   0  -2 277.576 76.5708   5
   2   0  -2 381.395 73.5629   4
   2   0   0 29097.8 523.064   2
   2   0   2 409370. 3227.49   6
   2   0   2 396724. 2948.14   5
  -2   0  -4 24606.3 786.221   7
   2   0   4 25854.1 811.387   6
  -2   0  -4 25068.8 659.483   4
  -2   0  -6 4889.04 352.001   4
  -2   0  -6 5377.41 451.503   7
   2   0   6 5341.73 465.271   6
  -2   0  -8 4756.33 396.836   4
  -2   0  -8 5375.15 510.884   7
   2   0   8 5715.49 562.518   6
   2   0  10 39330.3 1658.74   6
  -2   0 -10 38448.0 1584.87   7
   2   0  10 37642.3 1402.74   3
  -2   0 -12 10829.4 955.631   7
   2   0  12 10357.4 971.125   6
   2   0  14 12190.6 1149.18   6
  -2   0 -14 12851.7 1159.85   7
   2   0  16 6417.54 941.209   6
   2   0  16 7852.21 876.044  16
   2   0  18 12414.2 1172.34  16
   2   0  20 50951.7 2292.75  16
   2   0  22 1782.02 443.618  16
   2   0  24 30.2039 145.335  16
  -2   1  25 866.916 206.244  16
  -2  -1  25 769.822 216.823  16
  -2   1  25 226.953 81.8340  11
  -2  -1  23 1598.95 413.681  16
  -2   1  23 1796.82 380.159  16
  -2  -1  21 1760.68 458.887  13
  -2  -1  21 1559.58 427.261  16
  -2   1  21 2059.03 472.948  16
  -2  -1  19 3860.99 733.742  13
  -2   1  19 4141.20 856.789  23
  -2   1  19 4107.15 672.812  16
  -2  -1  19 3761.05 657.280  16
  -2  -1  17 1206.56 484.516  23
  -2   1  17 1112.51 517.710  19
  -2  -1  17 456.162 296.544  13
  -2   1  17 574.309 363.397  23
  -2   1  17 552.699 313.160  16
  -2   1  15-113.493 352.938   6
  -2  -1  15 111.388 247.234   6
   2   1 -15 241.204 274.078   7
   2   1 -13 2383.99 499.567   7
  -2   1  13 2016.53 436.192   3
   2  -1 -13 2174.19 440.649   7
   2   1 -13 1770.73 355.447   4
  -2  -1  13 1630.98 459.786   6
  -2   1  13 1697.37 468.713   6
   2  -1 -11 14143.9 923.429   7
  -2   1  11 16123.4 1227.18   6
  -2  -1  11 16361.3 1279.89   6
   2   1 -11 15176.0 928.310   4
  -2   1  11 15183.5 1063.99   3
  -2   1   9 2055.58 431.343   6
   2  -1  -9 2346.25 337.860   7
  -2   1   9 1856.18 370.237   3
   2   1  -9 2274.43 335.763   4
   2   1  -7 19729.7 857.559   4
  -2   1   7 21105.4 1099.99   6
  -2   1   7 19487.3 950.648   3
   2  -1  -7 18509.6 476.722   4
   2   1  -5 323026. 3542.28   4
  -2  -1   5 327719. 3092.65   2
  -2  -1   3 2997.67 221.794   2
  -2   1   3 2293.24 259.125   6
   2  -1  -1 8956.10 316.184   1
  -2   1   1 8645.12 343.547   6
  -2   1   1 9132.21 410.267   3
   2   1  -1 8631.16 368.321   4
   2   1   1 22325.2 499.982   4
  -2  -1  -1 21355.0 604.865   7
  -2   1  -1 20133.0 523.260   7
  -2   1  -1 21415.2 574.829   4
   2  -1   3 96120.0 1804.35   2
  -2  -1  -3 97914.8 1490.01   7
  -2   1  -5 33989.9 994.663   4
   2  -1   5 31774.6 482.496   5
   2   1   5 31500.2 1111.83   6
   2  -1   5 33479.9 1139.40   2
  -2   1  -7 12255.5 770.027   7
  -2  -1  -7 12396.3 692.585   7
   2   1   7 11421.8 780.426   6
  -2   1  -7 12096.6 670.676   4
   2  -1   7 11168.8 739.912   6
  -2   1  -9 42544.9 1431.26   4
  -2  -1  -9 42425.1 1503.03   7
   2   1   9 39856.3 1644.32   6
  -2   1  -9 43153.0 1639.04   7
   2   1   9 44319.7 1655.57   3
   2  -1   9 41677.6 1621.83   6
  -2  -1 -11 5189.10 611.372   7
  -2   1 -11 4998.81 640.313   7
   2   1  11 5156.69 633.290   3
  -2   1 -11 4782.90 548.213   4
   2   1  11 4595.79 650.725   6
   2  -1  11 5330.10 662.776   6
   2  -1  13 2021.49 443.629   6
  -2  -1 -13 2551.69 498.506   7
   2   1  13 2468.11 527.528   6
  -2   1 -13 1922.86 467.571   7
   2   1  13 2475.18 514.256   3
  -2   1 -15 1301.32 436.770   7
   2   1  15 1225.63 439.927   6
   2  -1  17 62529.8 2772.72  13
   2  -1  17 65109.5 2594.97  16
   2   1  17 67512.0 2628.48  16
   2  -1  19 32404.0 1836.67  16
   2   1  19 32895.4 1846.41  16
   2  -1  21 432.670 309.285  16
   2   1  21 1119.88 374.614  16
   2   1  23 836.033 261.737  16
   2  -1  23 1215.24 352.452  16
   2  -1  25 1710.67 272.248  16
   2   1  25 2261.52 299.321  16
  -2  -2  24 143.637 168.327  16
  -2   2  24-80.8776 117.347  11
  -2   2  24 55.6866 115.417  16
  -2  -2  22 1918.75 423.946  16
  -2   2  22 2055.49 407.842  16
  -2  -2  20 2561.59 544.839  16
  -2   2  20 2043.87 474.719  16
  -2   2  18 1489.06 508.735  19
  -2  -2  18 2265.81 675.181  13
  -2   2  18 2424.74 510.337  16
  -2  -2  18 2570.85 538.196   9
  -2   2  18 1959.90 617.516  23
  -2  -2  16 1040.85 485.351  13
  -2   2  16 419.521 386.145  19
  -2   2  16 538.856 416.030  23
  -2   2  16 586.162 285.979  16
   2   2 -14 379.861 312.079   7
   2   2 -14 183.522 260.475   4
  -2  -2  14-255.342 365.710   6
  -2   2  14 114.700 280.631   6
  -2   2  14 492.769 297.661   3
  -2  -2  12 4648.69 753.524   6
  -2   2  12 5241.62 740.159   3
  -2   2  12 4784.23 731.930   6
   2   2 -12 5192.23 638.574   4
  -2   2  10 9418.03 933.592   6
  -2   2  10 10046.5 948.088   3
   2   2 -10 8917.67 765.786   4
   2   2  -8 9500.40 727.665   4
  -2   2   8 8792.19 804.502   6
  -2   2   8 9860.09 845.571   3
   2   2  -6 1496.31 271.238   4
  -2  -2   6 1869.51 286.970   2
   2  -2  -6 1664.08 165.498   7
  -2   2   6 1899.91 372.529   3
  -2   2   6 1650.86 337.181   6
   2   2  -4 106981. 2067.65   4
  -2   2   4 106935. 2250.49   3
  -2  -2   4 104468. 2046.94   2
   2   2  -2 379427. 3974.66   4
   2  -2  -2 384629. 4001.35   1
  -2  -2   2 376381. 4347.60   2
  -2   2   2 377767. 4227.69   3
  -2  -2   0 33319.2 1228.10   1
   2  -2   0 35566.5 1129.71   1
   2   2   0 35867.3 901.372   4
  -2   2   0 35813.1 881.874   4
  -2   2   0 36704.1 974.460   3
  -2   2   0 33785.0 651.778   7
  -2  -2  -2 49009.1 1438.01   1
   2  -2   2 48340.8 1512.68   2
  -2   2  -2 46965.2 1160.55   4
   2   2   2 46635.1 870.095   4
  -2  -2  -4 267.892 133.183   7
  -2   2  -4 252.363 139.696   4
   2  -2   4 34.1607 164.796   2
   2   2   4 60.4379 30.8132   4
   2  -2   6 5519.97 572.159   2
  -2   2  -6 4893.28 472.565   4
  -2  -2  -6 5424.15 442.461   7
  -2   2  -8 13243.2 912.677   7
  -2  -2  -8 12147.4 756.237   7
   2   2   8 12236.0 932.794   3
   2  -2   8 11965.0 889.679   2
  -2   2  -8 11751.4 801.770   4
   2  -2   8 11120.3 820.563   6
  -2   2 -10 129.635 191.900   7
  -2   2 -10-1.90116 138.926   4
   2   2  10 320.136 278.121   3
   2  -2  10 211.213 177.775   6
  -2   2 -12 8129.26 912.061   7
  -2   2 -12 8259.74 825.842   4
   2   2  12 8368.70 941.286   3
  -2   2 -14 5320.55 823.241   7
   2   2  14 5626.78 847.979   3
   2  -2  16 26211.2 1602.50   9
   2   2  16 26605.6 1599.79  16
   2  -2  16 24312.2 1536.06  16
   2   2  18 20258.1 1423.44  16
   2  -2  18 19003.0 1377.06   9
   2  -2  18 20729.6 1455.89  16
   2  -2  20-149.878 240.909  16
   2  -2  20 112.676 280.946   9
   2   2  20 118.165 218.328  16
   2   2  22 5577.35 640.955  16
   2  -2  22 5263.08 636.257  16
   2   2  22 4174.63 401.070  11
   2   2  24 32.4451 103.030  16
   2  -2  24-58.5443 109.724  16
   2   2  24-63.1941 82.0532  11
  -2   3  23 136.362 95.8071  11
  -2  -3  23 304.131 184.254  16
  -2   3  21 1176.39 255.180  11
  -2  -3  21 1481.44 364.204  16
  -2  -3  19 137.702 194.487   9
   2   3 -19 87.4944 114.045  17
  -2  -3  19 305.140 212.278  16
  -2   3  19 17.2308 156.310  11
  -2   3  17 8425.61 1130.13  23
   2   3 -17 8205.19 708.263  17
  -2   3  17 5639.51 832.127  19
  -2  -3  15 51.4526 266.948  13
   2   3 -15 393.013 206.924  25
  -2  -3  15 555.077 249.218   8
  -2   3  15 775.601 417.765  23
  -2   3  15 59.1625 356.152  19
   2   3 -13 12066.3 1105.93   4
  -2   3  13 12191.1 1291.70   3
   2   3 -13 12269.4 1231.88   7
  -2   3  11 8593.57 1014.95   3
   2   3 -11 8768.54 886.301   4
   2   3  -9 3663.20 530.526   4
  -2   3   9 3376.12 587.294   3
   2   3  -7 1399.64 337.798   4
  -2   3   7 1899.47 452.699   3
  -2  -3   7 1299.88 306.825   2
   2  -3  -7 1103.58 293.240   1
  -2   3   5 8503.37 768.255   3
  -2  -3   5 8510.68 728.546   2
   2   3  -5 8289.48 694.815   4
   2  -3  -5 8217.72 678.573   1
  -2  -3   3-71.9945 293.058   1
   2  -3  -3-133.221 182.656   1
  -2   3   3 67.4429 174.576   3
   2   3  -3-39.1780 151.123   4
  -2  -3   3 173.793 232.075   2
   2   3  -1 61939.9 1454.55   3
   2   3  -1 64041.1 1582.30   4
  -2  -3   1 64002.5 2160.85   1
   2  -3  -1 65003.5 1928.52   1
   2  -3  -1 64353.9 2156.24   2
  -2   3   1 62138.2 1671.81   3
  -2   3   1 61229.2 1363.24   4
   2  -3   1 16451.2 1073.86   2
  -2   3  -1 17033.9 791.517   4
  -2  -3  -1 15206.7 1040.84   1
   2   3   1 16940.1 869.024   3
   2  -3   1 16843.4 1032.98   1
  -2   3  -1 16421.0 607.031   7
   2   3   1 16613.6 705.246   4
   2  -3   3 385.649 257.949   2
  -2  -3  -3 682.430 266.064   1
   2   3   3 725.024 278.344   3
  -2   3  -3 944.034 267.892   4
  -2   3  -3 372.688 195.092   7
  -2  -3  -5 5461.58 631.866   1
   2  -3   5 6513.79 733.363   2
  -2   3  -5 5691.46 541.704   7
   2   3   5 6478.90 677.909   3
  -2   3  -5 6595.90 602.827   4
   2   3   7 266.379 226.874   3
   2  -3   7 643.266 302.167   2
  -2   3  -7 934.809 284.946   7
  -2  -3  -7 684.002 330.724   1
  -2   3  -7 598.973 269.573   4
   2  -3   9 21924.7 1404.77   2
  -2   3  -9 21471.9 1284.11   4
  -2   3  -9 21147.0 1315.36   7
   2   3   9 20831.9 1444.58   3
  -2   3 -11 883.614 329.061   7
   2   3  11 1479.35 414.006   3
  -2   3 -11 1227.17 361.884   4
   2   3  13 60293.7 2881.54   3
  -2   3 -13 55070.8 2457.42   4
  -2   3 -13 60022.4 2750.22   7
   2   3  15 2401.33 536.153  19
   2   3  15 3556.79 610.238  16
  -2   3 -15 3359.62 580.546  25
  -2   3 -15 4103.76 500.631  17
   2  -3  17 68.6920 240.348   9
   2   3  17 48.7715 227.875  11
  -2   3 -17 336.338 193.498  17
   2  -3  17 116.388 249.235  16
   2   3  17 361.187 295.541  16
   2   3  19 298.140 148.183  11
   2  -3  19 492.494 245.950  16
   2  -3  19 1056.08 396.222   9
   2   3  19 922.220 355.198  16
   2  -3  21 54.4271 157.816   9
   2   3  21-55.8788 118.895  11
   2  -3  21 232.092 189.898  16
   2   3  21 117.236 179.528  16
   2  -3  23 3652.57 380.867  16
   2   3  23 3770.90 308.015  11
  -2   4  22 1737.62 237.425  11
  -2  -4  22 1029.48 252.124   9
  -2  -4  20 1464.84 334.837  16
  -2   4  20 1457.51 260.278  11
  -2  -4  20 1336.77 387.615   9
   2   4 -20 1169.51 236.496  17
  -2   4  18 3919.33 455.364  11
  -2   4  18 3288.65 636.960  19
  -2  -4  18 3686.40 578.172  16
  -2  -4  18 4603.61 709.287   9
   2   4 -18 3631.36 462.006  17
   2   4 -16 599.853 280.386  25
   2   4 -16 717.247 233.798  17
  -2   4  16 982.991 442.988  19
  -2   4  16 711.278 440.440  23
  -2   4  16 390.427 202.456  22
  -2   4  16 479.138 233.535  11
   2   4 -14 13252.8 1068.47  25
  -2   4  14 13310.3 1299.93  23
  -2   4  14 10689.3 1065.09  19
   2   4 -14 13351.4 944.863  17
  -2   4  14 12206.4 837.909  11
  -2   4  12 762.222 303.108  20
  -2   4  12 1436.87 419.882  19
   2   4 -12 1395.80 389.116  25
  -2  -4  12 877.920 414.616   8
  -2   4  12 1296.11 265.959  11
   2   4 -10 21074.8 1452.87   4
  -2   4  10 19893.8 1604.19   3
   2   4  -8 7407.32 807.672   4
  -2   4   8 7465.68 947.413   3
  -2  -4   6 12353.8 1078.27   2
  -2   4   6 12581.7 1125.84   3
   2   4  -6 12449.0 973.291   4
  -2  -4   4 65351.3 2418.10   2
   2   4  -4 63572.7 2044.71   4
   2  -4  -4 58413.4 2218.77   1
  -2   4   4 64139.1 2279.16   3
   2  -4  -2 64.8302 213.803   1
  -2  -4   2 128.009 245.055   2
  -2  -4   2 151.140 311.245   1
  -2   4   2 381.564 246.752   3
   2   4  -2 81.5387 142.021   4
   2  -4  -2-209.711 288.060   2
  -2   4   0 519.218 176.364   4
   2  -4   0 265.415 215.806   2
   2   4   0 2204.69 317.607   4
  -2  -4   0 1616.83 466.793   1
  -2  -4   0 1934.12 500.782   2
   2  -4   0 264.782 247.616   1
   2  -4   2-13.1853 233.684   2
  -2   4  -2-19.6718 148.761   4
   2   4   2 243.561 249.243   3
  -2  -4  -2-36.7638 267.141   1
  -2   4  -4 13592.5 956.009   4
   2   4   4 12574.8 1015.36   3
   2  -4   4 13966.7 1213.79   2
  -2  -4  -4 13130.8 1188.68   1
   2   4   6 19055.9 1352.65   3
  -2  -4  -6 20499.3 1462.33   1
   2  -4   6 18970.0 1441.68   2
  -2   4  -6 20702.9 1269.37   4
  -2   4  -8 177.554 218.208   7
  -2  -4  -8 72.8613 248.833   1
  -2   4  -8 58.5957 148.636   4
   2  -4   8 519.868 345.070   2
   2   4   8 153.255 235.913   3
  -2  -4 -10 28777.8 1925.39   1
  -2   4 -10 29164.0 1766.96   4
  -2   4 -10 28622.8 1743.58   7
   2   4  10 28671.9 1953.47   3
   2   4  12 14838.7 904.831  11
  -2   4 -12 14901.0 1137.65  25
  -2   4 -12 16950.6 1025.69  17
   2   4  12 15209.8 862.411  18
   2   4  14 537.509 204.629  11
  -2   4 -14 507.149 184.114  17
  -2   4 -14 632.605 284.244  25
   2   4  14 461.739 164.597  18
   2   4  16 4717.39 517.555  11
  -2   4 -16 4837.29 560.648  17
   2  -4  16 5591.69 803.224   9
   2   4  18 771.966 232.072  11
   2   4  18-7.22328 178.862  22
   2  -4  18 317.967 273.049   9
  -2   4 -18 201.533 181.377  17
   2  -4  20 744.991 302.610   9
   2   4  20 924.168 215.995  11
   2   4  22 1641.65 206.512  11
   2  -4  22 1056.61 229.462   9
  -2   5  21 3735.39 303.539  11
  -2  -5  21 1771.36 290.722   9
  -2  -5  19 486.446 236.748   9
  -2   5  19 1442.00 290.127  11
  -2   5  17-293.865 215.800  14
   2   5 -17 186.005 197.366  17
  -2   5  17-211.123 202.960  22
   2   5 -15 2819.69 438.103  17
  -2   5  15 1488.03 353.720  14
  -2   5  15 2699.42 442.750  22
   2   5 -15 2467.54 498.632  25
  -2   5  13 678.790 279.481  11
  -2   5  13-40.0279 302.889  22
   2   5 -13 156.342 173.709  17
   2   5 -13 252.734 229.530  25
  -2  -5  11 4409.49 764.589   8
   2   5 -11 6265.13 746.393  25
   2   5 -11 6347.01 646.863  17
  -2   5  11 4135.06 606.069  20
  -2   5  11 7364.30 667.086  11
  -2   5   9 3471.33 435.127  18
   2   5  -9 3557.96 479.863  17
  -2  -5   9 3195.33 601.132   8
  -2   5   9 4412.44 547.733  11
  -2   5   9 2029.55 460.128  20
   2   5  -9 2821.97 509.266  25
  -2   5   7 1478.24 491.458   3
   2  -5  -7 1409.26 527.909   2
  -2   5   7 2400.33 447.530  11
   2   5  -7 1178.19 337.133   4
   2  -5  -5 4080.28 805.727   2
   2   5  -5 3405.25 560.592   4
  -2   5   5 4044.17 664.086   3
  -2  -5   3 3144.88 669.754   2
   2  -5  -3 3167.64 740.277   2
   2  -5  -1 969.960 397.100   2
  -2  -5   1 610.471 368.641   1
  -2  -5   1 1217.13 489.400   2
  -2  -5  -1 6477.07 934.819   2
   2  -5   1 5994.10 920.091   2
  -2  -5  -1 6638.66 996.902   1
   2  -5   3 277.651 324.323   2
  -2  -5  -3 493.230 304.233   1
  -2  -5  -3 523.306 350.462   2
   2   5   5 547.937 343.612   3
  -2   5  -5 49.6547 183.630   4
   2  -5   5-10.8792 245.472   2
  -2  -5  -5 154.013 386.033   1
   2   5   7 11929.4 789.976  18
  -2   5  -7 11249.5 919.098  25
  -2   5  -7 11800.7 1128.73   4
  -2   5  -7 10597.8 777.955  18
   2   5   7 11328.5 1229.31   3
   2   5   7 10713.7 792.193  11
  -2   5  -7 11754.6 826.971  17
  -2   5  -9 1093.33 278.258  17
   2   5   9 952.158 261.930  18
  -2   5  -9 518.410 283.227  25
  -2   5 -11 1597.40 361.615  17
   2   5  11 2386.65 462.788  11
  -2   5 -11 1529.24 412.554  25
   2   5  11 1820.18 333.100  18
   2   5  13 16184.5 912.464  18
   2   5  13 16115.0 970.808  11
  -2   5 -13 16075.0 1046.10  17
  -2   5 -13 16379.1 1234.01  25
   2  -5  15 397.303 307.648   9
  -2   5 -15 105.717 196.962  17
  -2   5 -15-126.531 185.604  25
   2  -5  17 211.605 252.409   9
   2   5  17-243.103 226.254  22
   2   5  19 2339.58 290.273  22
   2  -5  19 2512.14 438.144   9
   2  -5  21 2068.73 287.685   9
  -2  -6  18-63.6146 153.625   9
  -2   6  18 1531.86 227.159  14
  -2   6  16 76.5817 155.950  22
  -2  -6  16 229.179 250.519   9
   2   6 -16 93.3363 154.642  17
  -2   6  16-473.847 236.607  14
   2   6 -16 20.5478 133.551  25
  -2   6  14 495.775 224.363  22
   2   6 -14 587.174 245.494  17
  -2   6  12 193.483 228.897  22
   2   6 -12 414.167 214.299  17
  -2   6  10 9100.64 687.609  18
  -2   6  10 7081.48 804.222  20
   2   6 -10 8745.49 757.122  17
   2   6 -10 9882.73 930.232  25
  -2   6  10 9526.46 835.132  22
  -2   6   8 26674.5 1418.54  22
   2   6  -8 25328.3 1487.90  25
   2   6  -8 27784.3 1312.87  17
  -2   6   8 26808.7 1217.55  18
  -2   6   6 12875.2 868.975  18
  -2   6   6 12000.6 1062.25  20
   2   6  -6 11300.1 808.911  17
   2   6  -6 10583.8 793.100  18
   2   6  -6 11310.9 955.751  25
  -2   6   6 11502.6 905.216  22
  -2   6   4 45.0634 227.525  20
  -2   6   4 554.223 219.580  18
  -2   6   4 288.005 166.964  22
   2   6  -4 275.739 163.938  18
   2   6  -4 24.9316 166.099  25
  -2   6   2 969.724 272.299  18
   2   6  -2 985.691 328.582  20
   2   6  -2 1103.34 292.071  18
  -2   6   2 1003.85 348.535  20
  -2   6   2 1458.75 317.095  22
   2   6  -2 968.720 289.487  25
  -2   6   0 496.324 267.614  20
   2   6   0 220.409 245.650  20
   2   6   0 406.584 221.470  18
  -2   6   0 445.501 220.457  18
   2   6   2 1278.34 308.723  18
  -2   6  -2 1408.15 325.641  18
  -2   6  -2 1201.29 324.580  20
   2   6   4 449.161 237.923  18
  -2   6  -4 568.088 261.843  25
  -2   6  -4 532.343 226.606  18
  -2   6  -6 210.820 232.337  25
   2   6   6 207.470 177.239  18
  -2   6  -6 329.780 194.773  18
   2   6   8 343.115 196.862  18
  -2   6  -8 275.870 277.901  25
  -2   6  -8 283.886 174.964  17
   2   6  10 13022.9 860.160  18
  -2   6 -10 13117.6 942.137  17
  -2   6 -10 13892.0 1119.77  25
  -2   6 -12 3186.42 579.206  25
   2  -6  12 3160.99 574.176   9
   2   6  12 2651.74 430.686  22
   2   6  12 3182.76 412.783  18
  -2   6 -14 965.272 308.030  25
   2  -6  14 1050.95 341.448   9
   2   6  14 1254.24 257.675  18
   2   6  14 942.774 242.923  22
   2   6  16 84.3770 138.415  22
   2  -6  16 372.194 261.052   9
   2  -6  18 229.281 179.593   9
   2   6  18 319.982 144.234  22
   2   7 -15 88.3984 134.364  20
  -2  -7  15 14.3585 134.490   9
  -2   7  15-137.271 144.799  14
   2   7 -13-76.2974 166.395  25
  -2  -7  13 140.765 175.724   9
   2   7 -11 1598.05 376.191  25
  -2   7  11 2349.94 399.031  22
   2   7  -9 2217.63 437.973  25
  -2   7   9 2390.78 339.206  18
  -2   7   9 2416.14 416.004  22
   2   7  -9 2954.87 503.627  20
   2   7  -7 8731.80 837.259  20
  -2   7   7 8469.49 662.293  18
   2   7  -7 9139.01 859.169  25
  -2   7   7 8400.12 754.226  22
  -2   7   7 7738.37 817.792  20
  -2   7   5 1034.20 362.245  20
   2   7  -5 890.775 314.613  20
   2   7  -5 920.517 256.154  18
   2   7  -5 1159.65 348.628  25
  -2   7   5 1143.39 288.099  18
  -2   7   5 1432.43 366.044  22
   2   7  -3-8.03581 223.436  20
   2   7  -3-123.981 181.991  25
   2   7  -3-196.531 188.338  18
  -2   7   3-105.774 183.872  18
  -2   7   3-71.9273 221.004  20
  -2   7   3 159.962 232.306  22
   2   7  -1 1478.30 378.650  20
   2   7  -1 2160.77 393.879  18
  -2   7   1 2168.94 406.899  18
  -2   7   1 1612.18 434.709  20
  -2   7  -1 5329.31 582.773  18
  -2   7  -1 4910.36 654.091  20
   2   7   1 5617.18 603.097  18
   2   7   3 192.561 207.431  18
  -2   7  -3 639.473 255.188  18
  -2   7  -3 42.2986 181.311  20
  -2   7  -5 4352.50 630.713  20
  -2   7  -5 3737.94 532.052  25
   2   7   5 4812.95 558.699  18
   2   7   5 4529.36 549.392  22
   2   7   7 6751.55 610.765  18
  -2   7  -7 5648.01 664.701  25
  -2   7  -7 6328.06 731.591  20
   2   7   7 6153.20 625.851  22
   2   7   9 8985.84 666.757  18
   2   7   9 9768.25 760.167  22
  -2   7  -9 10142.7 891.108  20
  -2   7  -9 8825.26 841.105  25
  -2   7 -11 9649.67 825.324  20
   2   7  11 8362.05 582.185  18
   2   7  11 7615.33 663.935  22
  -2   7 -11 8023.81 756.991  25
  -2   7 -13 94.3497 187.258  20
   2  -7  13 199.296 165.434   9
   2   7  13 154.847 156.401  22
   2   7  13 326.109 116.379  18
   2   7  15 1928.33 266.268  22
   2  -7  15 1980.21 303.417   9
  -2   7 -15 2373.24 334.500  20
  -2   8  12 378.072 129.842  14
   2   8 -10 8302.47 615.628  25
   2   8 -10 8318.49 582.508  20
   2   8  -8 408.170 184.544  20
  -2   8   8 325.304 109.898  18
   2   8  -8 514.356 187.711  25
   2   8  -6 243.752 188.321  25
  -2   8   6 150.564 125.989  18
   2   8  -6-28.7333 142.767  20
   2   8  -4 1143.06 275.720  20
  -2   8   4 1147.82 239.047  18
  -2   8   4 738.960 257.713  20
   2   8  -4 758.686 234.481  25
  -2   8   2-102.724 171.792  20
  -2   8   2-142.315 128.378  18
   2   8  -2 146.475 136.727  18
  -2   8   0 787.853 213.037  18
   2   8   0 1121.90 293.114  18
  -2   8   0 757.543 255.012  20
   2   8   2 58.5860 155.769  18
  -2   8  -2-177.944 213.142  20
   2   8   4 1460.51 296.018  18
  -2   8  -4 1274.15 313.519  20
  -2   8  -6 217.168 182.843  20
   2   8   6 350.517 149.792  18
  -2   8  -6 332.130 167.749  25
   2   8   8 2497.41 298.219  18
  -2   8  -8 2012.33 353.599  20
   2   8   8 2405.18 305.509  22
  -2   8 -10 1700.80 300.042  20
   2   8  10 2047.90 266.112  22
   2   8  10 1784.41 216.453  18
  -3   0  25 145.316 166.097  16
  -3   0  23 131.608 268.070  16
  -3   0  21-209.153 260.060  13
  -3   0  21-62.9790 247.691  16
  -3   0  19 79.2259 265.064  13
  -3   0  19 69.1985 300.584  16
  -3   0  19 327.601 396.802  23
  -3   0  17 85.2960 247.779  13
  -3   0  17 616.590 511.148  23
  -3   0  15 173.017 233.157   6
   3   0 -15-117.045 230.027   7
   3   0 -13 126.912 219.463   7
  -3   0  13-273.617 284.592   6
  -3   0  11-174.025 259.708   6
   3   0 -11 107.894 123.593   4
  -3   0   9 141.000 277.826   6
  -3   0   9 189.220 167.229   3
   3   0  -9 173.048 118.675   4
  -3   0   7-7.46622 132.079   3
   3   0  -7-230.044 132.219   5
   3   0  -7-30.8559 80.5105   4
   3   0  -5 61.1816 82.2055   4
   3   0  -5-40.5854 73.8275   5
   3   0  -3 395.990 127.553   5
   3   0  -3-43.2918 74.7850   4
   3   0  -1-13.0607 43.4859   2
  -3   0   1 67.0940 55.2000   1
   3   0   1 23.5580 52.8899   5
   3   0   3 70.6261 62.9276   5
   3   0   3-14.6114 78.7494   6
   3   0   5-19.0475 101.475   6
   3   0   7-1.95818 127.955   6
  -3   0  -7 14.5163 132.362   7
  -3   0  -9 117.246 187.215   7
   3   0   9 248.190 245.941   6
   3   0  11-38.9519 201.296   6
   3   0  11-17.4400 155.769   3
  -3   0 -11 57.0899 163.844   7
  -3   0 -13-23.1489 224.605   7
   3   0  13 36.8859 220.229   6
   3   0  15 64.3442 217.146   6
  -3   0 -15 283.355 340.125   7
   3   0  17-194.970 289.777  16
   3   0  19 169.930 224.246  16
   3   0  21 610.604 356.054  16
   3   0  23 112.945 234.893  16
   3   0  25-30.8072 107.029  16
  -3   1  24 384.629 218.299  16
  -3  -1  24 374.502 225.461  16
  -3  -1  22 3284.21 572.990  16
  -3   1  22 2406.19 465.430  16
  -3   1  20 15.6171 246.500  16
  -3   1  20-218.469 362.569  23
  -3  -1  20-203.748 313.106  13
  -3  -1  20-111.822 322.295  16
  -3   1  18 438.618 298.312  16
  -3  -1  18 722.829 408.203  23
  -3  -1  18 714.291 372.363  13
  -3   1  18 1049.88 499.566  23
  -3   1  18 863.781 540.425  19
  -3   1  18 546.252 367.419  13
  -3   1  16-83.5339 350.892  23
  -3  -1  16 178.671 322.568   6
   3   1 -16 131.768 221.538   7
  -3  -1  16-97.4228 284.368  13
  -3   1  16 52.0326 226.075  16
  -3   1  16 207.153 384.186  19
  -3  -1  16 116.711 301.784  23
  -3   1  14 3745.54 614.713   3
  -3   1  14 3689.01 693.375   6
  -3  -1  14 3577.33 677.331   6
   3   1 -14 4003.31 651.968   7
   3   1 -12 331.064 192.797   4
   3  -1 -12 351.934 182.082   7
  -3   1  12 372.878 296.860   6
  -3  -1  12 504.001 342.498   6
  -3   1  12 157.305 218.624   3
  -3   1  10 4525.60 569.719   3
   3   1 -10 4217.62 480.388   4
  -3   1  10 5002.40 663.914   6
   3  -1 -10 4422.91 487.555   7
   3  -1  -8 6372.57 324.702   4
  -3   1   8 6448.06 684.287   6
  -3   1   8 6366.13 587.961   3
   3   1  -8 5975.56 514.002   4
   3   1  -6 10082.4 585.620   4
  -3   1   6 9487.90 716.219   6
  -3   1   6 10368.5 671.645   3
   3   1  -6 10162.8 374.840   5
   3  -1  -6 10090.3 353.576   4
  -3  -1   4 4642.32 247.147   2
  -3   1   4 4050.89 408.191   6
   3   1  -4 4626.34 271.055   5
   3  -1  -4 5141.16 229.085   4
  -3   1   2 62552.7 1185.10   6
   3   1  -2 56143.1 1014.23   5
   3   1   0 151803. 1778.87   4
  -3   1   0 150178. 1573.38   7
  -3  -1  -2 6796.63 403.171   7
  -3   1  -2 6925.93 381.962   7
   3  -1   4 14037.7 545.101   6
  -3  -1  -4 14933.5 644.882   7
  -3   1  -4 13782.1 653.867   7
   3  -1   4 13420.3 444.641   5
   3  -1   4 13121.8 722.056   2
   3  -1   6 101.939 128.526   6
  -3   1  -6 129.874 125.709   4
  -3  -1  -6 38.8051 131.001   7
  -3   1  -6 71.3070 174.573   7
   3  -1   6 69.4721 23.2999   5
   3   1   6 9.83191 143.210   6
   3  -1   8 8391.07 647.089   6
  -3   1  -8 9682.84 737.612   7
   3   1   8 8013.09 712.780   6
  -3   1  -8 7994.56 609.172   4
  -3  -1  -8 9267.94 682.450   7
   3   1  10 689.872 288.473   6
  -3   1 -10 509.202 198.570   4
  -3   1 -10 794.948 289.631   7
  -3  -1 -10 660.214 268.624   7
   3  -1  10 645.216 269.037   6
   3   1  10 898.310 329.218   3
   3   1  12 2267.38 476.304   3
   3   1  12 2260.86 522.586   6
  -3  -1 -12 1656.36 377.046   7
  -3   1 -12 1764.77 445.814   7
   3  -1  12 1768.19 442.539   6
  -3  -1 -14 11086.5 1069.22   7
  -3   1 -14 11254.6 1141.52   7
   3   1  14 10366.7 1041.91   3
   3   1  14 10940.8 1157.68   6
   3  -1  16 2344.06 511.091  16
   3  -1  16 2651.07 511.041   9
   3  -1  16 2298.61 569.609  13
   3   1  16 2498.20 551.796  16
   3  -1  18 5444.67 808.274  16
   3   1  18 5790.97 810.626  16
   3   1  20 14135.4 1191.17  16
   3  -1  20 12348.0 1110.54  16
   3   1  22 497.095 304.402  16
   3  -1  22 475.012 348.362  16
   3  -1  24 805.710 235.192  16
   3   1  24 743.550 153.932  11
   3   1  24 845.901 250.067  16
  -3   2  25 1228.31 160.998  11
  -3   2  23 745.204 235.312  16
  -3  -2  23 588.534 239.266  16
  -3   2  23 23.7586 112.721  11
  -3  -2  21 1917.97 447.012  16
  -3   2  21 2618.24 484.306  16
  -3   2  19 1205.20 558.567  23
  -3  -2  19 665.122 365.027  13
  -3   2  19 1474.54 540.234  19
  -3   2  19 411.530 247.172  16
  -3   2  17 1717.46 420.456  16
  -3   2  17 1562.53 622.124  23
  -3  -2  17 1588.65 513.727  13
  -3   2  17 1074.50 424.481  19
  -3  -2  15 11073.7 1334.65   6
  -3   2  15 8353.22 965.964  19
   3   2 -15 13244.7 1324.59   7
  -3   2  15 10498.2 1212.67  23
  -3   2  15 11801.6 1340.57   6
  -3  -2  15 11987.9 1230.42  13
   3   2 -15 12450.3 1104.20   4
  -3   2  13 1627.77 462.951   3
  -3   2  13 1358.52 452.610   6
  -3  -2  13 1741.83 524.032   6
   3   2 -13 1450.44 380.114   4
   3   2 -11 6118.57 668.921   4
  -3   2  11 5625.03 764.975   6
  -3   2  11 5716.30 737.028   3
  -3   2   9 28332.5 1502.16   6
   3   2  -9 28975.0 1345.94   4
  -3   2   9 29504.9 1508.78   3
  -3  -2   7 22384.9 889.628   2
   3   2  -7 20965.6 1040.57   4
  -3   2   7 21891.9 1175.34   6
  -3   2   7 20577.6 1155.46   3
  -3   2   5 13691.2 836.539   3
  -3  -2   5 13288.9 684.423   2
  -3   2   5 13410.5 797.773   6
   3   2  -5 12859.6 741.202   4
  -3   2   3 311.984 167.558   3
  -3  -2   3 643.971 192.819   2
   3  -2  -3 365.987 133.199   1
  -3   2   3 499.563 179.883   6
   3   2  -3 620.558 179.117   4
  -3   2   1 30588.6 979.257   3
   3  -2  -1 30937.1 962.292   1
   3   2  -1 29778.5 895.972   4
  -3  -2  -1 2465.93 349.427   1
  -3   2  -1 3005.56 246.552   7
   3   2   1 2841.79 247.248   4
  -3   2  -1 2719.01 283.794   4
  -3  -2  -3 44101.3 1470.68   1
  -3   2  -3 41230.9 1150.32   7
   3   2   3 42541.2 833.575   4
  -3   2  -3 43247.3 1218.59   4
   3  -2   3 42940.8 1527.54   2
  -3  -2  -5 13162.2 698.749   7
  -3   2  -5 13514.0 749.202   4
  -3   2  -5 13072.2 747.033   7
   3  -2   5 12165.8 863.911   2
   3  -2   7 63687.6 2084.85   2
   3  -2   7 58756.0 1673.17   6
  -3  -2  -7 60888.1 1704.86   7
  -3   2  -7 62814.5 1804.33   4
  -3  -2  -9 8339.72 697.581   7
   3   2   9 9259.91 883.997   3
  -3   2  -9 9225.81 825.288   7
  -3   2  -9 8178.91 719.633   4
  -3   2 -11 1096.47 364.195   7
   3   2  11 1359.96 361.631   3
  -3   2 -11 1490.09 357.311   4
   3   2  13 2421.62 534.919   3
  -3   2 -13 2913.40 610.762   7
   3  -2  15 410.235 276.650  16
   3  -2  15-113.815 220.196   9
   3   2  15 84.8375 303.051   3
   3   2  15 21.1160 237.817  16
   3  -2  17 18841.4 1368.12  16
   3   2  17 18068.7 1368.17  16
   3  -2  17 18887.0 1391.41   9
   3  -2  19 2361.88 528.225  16
   3  -2  19 1816.69 462.090   9
   3   2  19 2619.92 544.126  16
   3   2  21 3123.86 534.836  16
   3  -2  21 2439.61 452.746   9
   3  -2  21 2587.00 533.213  16
   3   2  21 1454.97 251.107  11
   3   2  23 2910.60 290.532  11
   3   2  23 3810.33 482.915  16
   3  -2  23 3464.92 462.024  16
  -3   3  24 288.914 111.167  11
  -3  -3  22 169.065 197.416  16
  -3   3  22-227.038 149.786  11
  -3  -3  20 216.421 256.080  16
  -3   3  20-379.964 190.945  11
  -3  -3  20-83.4942 176.001   9
  -3   3  18 3227.16 452.978  11
  -3   3  18 4563.36 876.394  23
  -3   3  18 4356.82 743.976  19
   3   3 -18 4634.68 527.176  17
  -3   3  16 13335.0 1388.93  23
  -3   3  16 11231.3 1133.58  19
  -3  -3  16 11619.2 1274.91  13
  -3  -3  16 9039.01 1018.96   8
  -3  -3  14 1151.57 479.102  13
  -3   3  14 1052.04 390.004  19
  -3   3  14 1175.31 511.154  23
   3   3 -14 1364.00 355.918  25
  -3  -3  14 1123.99 387.343   8
   3   3 -12 17726.5 1307.19   4
  -3   3  12 19466.1 1576.30   3
   3   3 -10 10409.0 934.205   4
  -3   3  10 11005.6 1115.52   3
   3   3  -8 341.157 208.159   4
  -3   3   8 288.905 259.288   3
   3  -3  -6 2327.51 371.359   1
  -3  -3   6 2204.44 378.459   2
   3   3  -6 2358.15 389.407   4
  -3   3   6 2439.59 470.094   3
  -3   3   4 21590.9 1179.72   3
  -3  -3   4 21251.0 1105.50   2
   3   3  -4 22360.4 1088.07   4
   3  -3  -4 22022.2 1062.98   1
  -3  -3   4 21967.2 1406.88   1
   3  -3  -2 16507.2 926.193   1
   3  -3  -2 15807.0 1090.71   2
  -3   3   2 17005.0 924.347   3
   3   3  -2 16448.6 850.318   4
  -3  -3   2 16085.6 1000.84   2
  -3  -3   2 17258.4 1181.25   1
   3   3  -2 16292.6 693.414   3
  -3  -3   0 838.006 322.449   1
  -3   3   0 854.244 179.743   4
   3   3   0 1077.62 209.053   4
   3  -3   0 887.365 313.924   2
   3  -3   0 1303.98 329.514   1
   3  -3   2 28117.7 1441.44   2
  -3  -3  -2 24593.8 1299.31   1
  -3   3  -2 25608.2 1057.12   4
   3   3   2 24545.0 816.173   4
  -3   3  -2 25802.1 891.317   7
  -3  -3  -4 8343.69 787.734   1
  -3   3  -4 7310.46 563.856   7
  -3   3  -4 7513.95 637.780   4
   3  -3   4 8371.33 828.178   2
   3  -3   6 58452.8 2245.40   2
  -3   3  -6 57387.3 1902.83   4
  -3   3  -6 56344.2 1854.66   7
  -3  -3  -6 53764.3 2129.65   1
   3   3   6 56100.9 2091.27   3
   3  -3   8 2044.94 482.583   2
  -3   3  -8 1837.84 387.092   4
   3   3   8 1924.59 458.790   3
  -3   3  -8 1944.42 396.652   7
   3   3  10 88.9850 226.651   3
  -3   3 -10 253.546 231.204   7
  -3   3 -10 248.343 214.014   4
  -3   3 -12 10369.0 1093.10   7
  -3   3 -12 10816.5 1064.26   4
   3   3  12 10699.3 1185.32   3
  -3   3 -14 92998.2 2837.25  25
  -3   3 -14 97828.4 2430.70  17
   3   3  14 97927.6 2998.75  16
   3   3  16 2946.69 398.901  11
   3   3  16 3501.10 609.059  16
   3  -3  16 3246.59 625.254   9
  -3   3 -16 3422.30 464.261  17
   3  -3  16 3511.90 580.010  16
   3  -3  18 10867.1 966.261  16
   3  -3  18 11557.0 1091.97   9
   3   3  18 12475.4 1072.73  16
   3   3  18 9967.97 731.236  11
   3  -3  20 6659.71 758.341   9
   3   3  20 6718.93 529.492  11
   3   3  20 6800.26 718.080  16
   3  -3  20 6318.42 675.742  16
   3  -3  22 10550.1 721.358  16
   3   3  22 9935.87 551.402  11
   3   3  22 10565.8 741.777  16
   3  -3  22 10434.2 758.112   9
  -3   4  23 3506.95 266.346  11
  -3  -4  21 4192.49 525.092   9
  -3   4  21 4079.33 375.419  11
  -3  -4  21 3485.42 452.096  16
  -3  -4  19 999.387 347.059   9
  -3   4  19 1279.69 257.740  11
   3   4 -19 1152.45 268.923  17
  -3  -4  19 1174.01 338.213  16
  -3   4  17 119.995 246.223  19
  -3   4  17 209.773 150.109  11
  -3   4  17 354.330 304.723  23
  -3   4  17 129.967 194.222  14
   3   4 -17 174.420 150.436  25
  -3   4  17 278.293 177.388  22
   3   4 -17 387.106 211.396  17
  -3   4  15 5111.41 606.481  14
  -3   4  15 5387.66 761.373  19
  -3   4  15 8678.96 1107.71  23
  -3   4  15 8747.28 696.191  11
  -3  -4  15 6130.47 843.024   8
  -3   4  15 8356.57 743.301  22
   3   4 -15 7497.96 798.098  25
   3   4 -15 8448.12 756.870  17
   3   4 -13 95.8695 192.311  25
  -3  -4  13 158.817 225.293   8
  -3   4  13-144.209 180.255  11
  -3   4  13 653.367 444.065  19
  -3  -4  11 276.290 263.052   8
  -3   4  11 1146.01 431.410   3
   3   4 -11 992.925 345.283   4
  -3   4  11 659.213 223.144  11
   3   4  -9 181.924 177.193   4
  -3   4   9-111.797 217.831   3
   3   4  -7 2740.79 486.848   4
  -3   4   7 2871.34 548.396   3
   3  -4  -5 25224.5 1746.43   2
  -3  -4   5 25574.5 1474.61   2
   3   4  -5 24150.4 1336.37   4
  -3   4   5 25448.4 1489.73   3
  -3   4   3 421.604 233.804   3
   3  -4  -3 173.120 219.658   2
  -3  -4   3 403.056 374.051   1
  -3  -4   3 823.805 338.073   2
   3   4  -3 393.478 188.690   4
   3   4  -1 307.253 148.201   4
  -3  -4   1 376.953 249.759   2
  -3  -4   1 335.905 274.848   1
   3  -4  -1 395.631 312.809   2
   3  -4  -1 296.208 249.254   1
   3   4   1 954.950 264.242   3
  -3  -4  -1 792.959 373.166   1
   3  -4   1 767.529 337.222   2
  -3  -4  -3 3659.24 660.147   1
   3   4   3 3569.89 529.492   3
   3  -4   3 3666.23 639.777   2
  -3   4  -3 3240.17 458.971   4
  -3  -4  -5 39734.9 2054.06   1
  -3   4  -5 38313.2 1703.57   4
   3   4   5 37736.2 1845.30   3
   3  -4   5 38778.8 2070.38   2
   3  -4   7 3545.27 661.636   2
  -3   4  -7 4194.91 607.188   4
  -3  -4  -7 2929.59 620.572   1
   3   4   7 3691.19 640.851   3
   3  -4   9 2673.21 646.901   2
  -3   4  -9 2385.52 488.829   7
  -3  -4  -9 2481.26 601.562   1
   3   4   9 1999.83 529.587   3
  -3   4  -9 2712.25 552.057   4
  -3   4 -11 543.123 255.979  25
   3   4  11 1028.74 216.510  18
  -3  -4 -11 178.756 265.641   1
  -3   4 -11 977.954 361.177   7
   3   4  11 952.155 437.172   3
   3   4  11 962.867 248.744  11
  -3   4 -11 935.258 277.443  17
  -3   4 -13 4130.06 539.847  17
   3   4  13 3678.50 473.301  11
   3   4  13 3597.99 431.829  18
  -3   4 -13 4010.22 629.530  25
  -3   4 -15 15116.3 1003.02  17
   3   4  15 15606.7 942.461  11
   3   4  15 15788.2 876.829  18
   3  -4  15 17813.7 1414.22   9
  -3   4 -15 15127.1 1185.95  25
   3  -4  17-65.6329 258.291   9
   3   4  17 207.445 190.942  11
  -3   4 -17 338.313 157.162  17
   3   4  19 511.343 194.743  11
   3  -4  19-81.3562 249.892   9
   3   4  21 921.846 215.913  11
   3  -4  21-158.483 190.270   9
  -3  -5  20 1124.71 278.756   9
  -3   5  20 2521.28 303.698  11
  -3  -5  18 1557.04 372.239   9
  -3   5  18 1976.45 326.139  14
  -3   5  18 2293.26 346.987  11
  -3   5  18 1687.36 302.980  22
   3   5 -18 1393.65 292.513  17
   3   5 -16 201.444 200.794  25
  -3   5  16 983.718 303.635  11
  -3   5  16 324.496 195.023  22
  -3   5  16 524.930 325.859  19
   3   5 -16 320.599 144.514  17
   3   5 -14-41.5569 199.719  25
  -3   5  14 624.171 298.151  11
   3   5 -14 16.3146 178.119  17
  -3   5  14 86.5727 240.656  22
  -3   5  12 1029.66 343.623  11
  -3  -5  12 203.733 257.140   8
  -3   5  12 543.823 345.182  20
   3   5 -12 368.809 216.460  17
   3   5 -12 570.615 278.715  25
  -3   5  12-64.2104 305.570  22
  -3   5  10 11411.9 1031.16  20
   3   5 -10 13112.0 921.696  17
  -3   5  10 13510.4 902.329  11
   3   5 -10 11685.2 995.080  25
  -3   5  10 12522.0 948.049  22
  -3  -5  10 9950.44 1065.08   8
   3   5  -8 1140.91 374.138   4
   3   5  -8 839.542 313.560  25
  -3   5   8 2402.64 409.244  11
  -3   5   8 860.475 329.078  20
   3   5  -8 926.865 257.352  17
  -3  -5   8 769.692 343.403   8
  -3   5   8 932.467 251.127  18
   3  -5  -8 1342.12 495.677   2
  -3   5   8 729.861 242.420  22
   3   5  -8 938.011 255.384  18
   3   5  -6 370.546 251.975   4
   3  -5  -6 375.504 242.713   2
   3   5  -4 5187.14 646.558   4
   3  -5  -4 6556.35 1014.94   2
  -3  -5   2 824.998 429.663   1
   3  -5  -2 1011.61 489.371   2
  -3  -5   2 1300.07 456.908   2
  -3  -5   0 549.960 326.133   1
   3  -5   0 111.052 287.695   2
  -3  -5   0-103.226 266.796   2
  -3  -5  -2 3029.20 688.171   2
   3  -5   2 2936.46 651.534   2
  -3  -5  -2 3179.02 722.601   1
   3  -5   4 151.278 295.456   2
  -3  -5  -4-91.7964 257.835   1
  -3  -5  -6 4395.29 898.202   1
   3   5   6 5054.66 791.502   3
   3  -5   6 4866.25 868.784   2
  -3   5  -8 12729.4 1023.99  25
   3   5   8 12639.3 829.985  18
   3   5   8 12035.2 841.456  11
  -3   5  -8 11293.8 849.356  17
   3   5  10 17645.9 1015.96  11
  -3   5 -10 19396.9 1302.68  25
  -3   5 -10 19894.8 1156.56  17
   3   5  10 20369.9 1067.17  18
   3   5  12 14882.2 978.194  11
  -3   5 -12 15373.8 1193.49  25
   3   5  12 16629.0 945.747  18
  -3   5 -12 15242.9 1031.01  17
   3   5  14 4471.97 480.156  18
   3   5  14 5572.41 602.352  11
  -3   5 -14 5159.71 594.046  17
   3  -5  14 5131.57 737.751   9
  -3   5 -14 4552.38 648.004  25
   3  -5  16 0.27430 223.757   9
   3   5  16 1106.68 289.165  11
   3   5  18 2012.29 298.858  22
   3  -5  18 1737.97 401.499   9
   3  -5  20 450.190 217.847   9
   3   5  20 3215.96 304.722  11
  -3  -6  19-12.1208 114.089   9
  -3  -6  17 2033.93 379.965   9
  -3   6  17 2660.82 341.180  22
  -3   6  17 2593.43 349.638  14
  -3   6  15 1140.01 292.978  22
   3   6 -15 976.802 273.598  17
   3   6 -15 963.284 297.659  25
  -3   6  13 1105.24 306.670  22
   3   6 -13 1135.76 342.965  25
   3   6 -13 1513.05 338.037  17
   3   6 -11 1350.87 307.669  17
   3   6 -11 1686.84 418.453  25
  -3   6  11 1745.70 375.569  22
  -3   6  11 1244.98 401.022  20
  -3   6   9 10703.7 1016.31  20
   3   6  -9 9652.80 906.735  25
  -3   6   9 9970.21 733.840  18
  -3   6   9 9024.68 834.626  22
   3   6  -9 8682.81 741.440  17
   3   6  -7 4904.79 532.374  17
  -3   6   7 5552.03 564.170  18
   3   6  -7 5577.65 685.474  25
  -3   6   7 5630.74 646.463  22
  -3   6   7 4474.56 676.342  20
   3   6  -7 5019.35 557.677  18
  -3   6   5 1101.45 326.273  22
  -3   6   5 738.625 391.863  20
  -3   6   5 771.565 223.829  18
   3   6  -5 928.787 256.943  18
   3   6  -5 606.281 253.329  25
   3   6  -3 4551.68 518.441  18
  -3   6   3 5014.70 578.224  22
   3   6  -3 4897.12 628.597  20
  -3   6   3 4659.48 538.132  18
   3   6  -3 5332.89 636.648  25
  -3   6   3 4369.57 645.003  20
   3   6  -1 3543.09 497.370  25
  -3   6   1 3046.74 438.932  18
   3   6  -1 3276.83 464.647  18
  -3   6   1 3216.74 562.988  20
  -3   6  -1 1650.57 345.495  18
  -3   6  -1 1691.01 444.096  20
   3   6   1 1482.80 321.810  18
  -3   6  -3 689.170 357.785  20
  -3   6  -3 356.309 220.249  18
  -3   6  -3 907.950 303.585  25
   3   6   3 652.096 250.693  18
  -3   6  -5 1424.41 327.537  18
  -3   6  -5 1417.07 340.814  25
   3   6   5 1559.02 349.157  18
  -3   6  -7 240.803 238.737  25
   3   6   7 35.5587 149.833  18
  -3   6  -9 1348.12 385.415  25
   3   6   9 1463.93 321.351  18
   3   6  11 1350.63 291.422  18
  -3   6 -11 830.431 317.793  25
   3  -6  11 1579.06 429.017   9
   3   6  13 121.495 195.703  22
  -3   6 -13 151.057 206.129  25
   3   6  13 658.402 193.303  18
   3  -6  13 699.483 314.613   9
   3  -6  15-17.7079 173.543   9
   3   6  15 297.751 155.276  22
   3   6  15 184.551 119.312  18
   3   6  17 365.122 150.472  22
   3  -6  17 51.8948 181.241   9
   3   7 -16 41.2285 106.846  20
  -3  -7  16 95.8867 113.568   9
  -3   7  14 53.9220 142.268  14
  -3   7  14 1139.22 274.999  22
   3   7 -14 725.266 251.540  25
  -3  -7  14 417.599 175.763   9
   3   7 -12 9.02805 188.192  25
  -3   7  12 161.023 218.470  22
  -3   7  10 2990.00 460.569  20
   3   7 -10 4206.43 561.260  25
  -3   7  10 4514.87 559.891  22
   3   7  -8-58.9414 205.880  25
  -3   7   8 307.306 228.942  22
  -3   7   8 4.28784 185.342  20
  -3   7   8-24.7909 129.207  18
   3   7  -8 175.466 227.654  20
  -3   7   6 4474.75 564.230  22
  -3   7   6 2851.21 535.345  20
   3   7  -6 3748.65 461.482  18
   3   7  -6 4263.97 583.292  20
  -3   7   6 4665.29 498.786  18
   3   7  -6 3961.39 581.292  25
  -3   7   4 2284.99 486.095  20
  -3   7   4 2199.83 407.328  22
   3   7  -4 2645.46 472.797  25
  -3   7   4 2717.17 410.550  18
   3   7  -4 2285.64 435.136  20
   3   7  -4 2622.23 415.901  18
   3   7  -2 8121.54 754.232  25
  -3   7   2 8483.23 716.871  18
  -3   7   2 8040.74 852.416  20
   3   7  -2 7400.68 698.194  18
   3   7   0 1133.31 318.677  18
  -3   7   0 450.023 226.624  18
  -3   7   0 980.405 359.756  20
  -3   7  -2 720.016 218.348  18
  -3   7  -2 1300.72 370.381  20
   3   7   2 1305.14 331.817  18
  -3   7  -4 536.104 247.975  25
   3   7   4 452.998 204.234  22
   3   7   4 642.802 268.307  18
  -3   7  -4 739.823 317.826  20
  -3   7  -6 9.64088 159.054  25
  -3   7  -6 75.9436 193.870  20
   3   7   6 58.7110 169.898  18
   3   7   6 190.729 167.996  22
   3   7   8 15651.5 902.615  18
   3   7   8 14391.7 935.391  22
  -3   7  -8 15759.3 1085.72  25
  -3   7  -8 14974.3 1099.65  20
   3   7  10 3283.40 395.089  18
   3   7  10 2574.88 405.852  22
  -3   7 -10 3113.24 507.983  20
  -3   7 -10 2871.88 451.436  25
   3   7  12 82.6861 127.065  18
   3   7  12 23.0276 172.345  22
   3  -7  12 417.048 226.189   9
  -3   7 -12 530.618 230.361  20
  -3   7 -14 1012.05 260.405  20
   3  -7  14 992.664 244.186   9
   3   7  14 850.120 191.600  22
  -3   8  11 870.673 192.130  14
   3   8 -11 1661.26 269.653  25
   3   8  -9 1031.56 238.045  20
   3   8  -9 697.939 206.175  25
   3   8  -7 1081.02 248.551  20
   3   8  -7 927.871 235.489  25
  -3   8   7 886.961 183.120  18
  -3   8   5 372.360 146.629  18
  -3   8   5 826.668 281.525  20
   3   8  -5 335.284 178.597  25
  -3   8   3 898.226 268.512  20
   3   8  -3 923.951 218.674  18
  -3   8   3 1060.74 231.822  18
   3   8  -1 242.228 175.745  18
  -3   8   1 3.82362 125.717  18
  -3   8   1 209.965 182.533  20
  -3   8  -1 38.3520 192.655  20
   3   8   1-117.707 141.540  18
  -3   8  -3 224.018 209.013  20
   3   8   3 403.544 189.063  18
  -3   8  -5 776.686 277.297  20
   3   8   5 510.183 190.185  18
   3   8   7 666.532 196.566  18
  -3   8  -7 958.582 282.496  20
   3   8   7 999.612 226.974  22
   3   8   9 200.905 129.169  18
   3   8   9 394.289 163.643  22
  -3   8  -9-42.6086 139.814  20
  -3   8 -11 1844.44 281.552  20
  -4   0  24 3088.24 444.759  16
  -4   0  22-59.2921 339.258  13
  -4   0  22-220.267 240.584  16
  -4   0  20 5065.95 725.896  16
  -4   0  20 4647.98 794.260  13
  -4   0  20 5218.10 899.885  23
  -4   0  18 19283.9 1682.32  23
  -4   0  18 15981.5 1443.16  13
   4   0 -16 3816.63 682.306   7
  -4   0  16 4293.30 795.252  23
  -4   0  16 5020.60 870.882   6
  -4   0  16 3678.87 683.293  19
   4   0 -14 220.326 159.085   7
  -4   0  14-9.08804 213.696   6
  -4   0  12 434.214 312.672   6
   4   0 -10 10906.7 667.986   4
  -4   0  10 10155.6 988.695   6
  -4   0   8 9963.33 872.866   6
   4   0  -8 10422.4 588.642   4
   4   0  -8 9178.91 448.529   5
   4   0  -6 8383.28 420.109   5
   4   0  -6 8859.32 473.743   4
   4   0  -4 35590.4 862.434   5
   4   0  -4 33459.7 848.673   4
   4   0  -2 274087. 2738.40   5
  -4   0   2 270696. 2586.09   1
   4   0   0 16438.0 536.208   2
   4   0   2 7868.86 354.872   5
   4   0   4 353305. 3629.63   6
   4   0   4 367443. 3069.97   5
  -4   0  -6 2995.55 369.039   7
   4   0   6 2997.66 351.302   6
   4   0   8 18169.3 951.351   6
  -4   0  -8 18449.7 1009.55   7
   4   0  10 2993.15 449.274   6
  -4   0 -10 3139.53 489.652   7
  -4   0 -12 10112.8 946.303   7
   4   0  12 9026.51 880.412   6
   4   0  14 2180.40 478.423   6
  -4   0 -14 1980.61 537.411   7
   4   0  16 6518.30 821.486  16
   4   0  18 563.452 382.259  16
   4   0  20 4505.07 689.255  16
   4   0  22 483.346 319.632  16
   4   0  24 179.838 188.739  16
  -4  -1  25 192.308 118.898  16
  -4   1  25-252.824 120.252  11
  -4  -1  23 16.5220 189.466  16
  -4   1  23 329.723 252.982  16
  -4   1  21 446.206 262.700  16
  -4  -1  21 65.3963 229.641  13
  -4   1  21 199.235 254.725  13
  -4  -1  21 442.557 301.951  16
  -4   1  19-286.266 271.908  13
  -4  -1  19 327.129 406.833  23
  -4   1  19 265.597 365.852  23
  -4  -1  19 220.427 226.762  13
  -4   1  19 23.6537 210.527  16
  -4   1  17 13558.7 1271.28  19
  -4  -1  17 16914.5 1470.04  23
  -4   1  17 15309.9 1212.36  16
  -4  -1  17 14370.8 1380.73  13
  -4   1  17 14450.9 1491.98  23
  -4   1  15 9093.28 1159.64   6
  -4  -1  15 9092.97 1182.49   6
   4   1 -15 10377.0 1110.91   7
   4   1 -13 899.878 283.068   4
  -4   1  13 755.658 384.204   6
   4  -1 -13 1003.14 320.677   7
  -4  -1  13 943.722 390.468   6
  -4  -1  11 21613.9 1566.77   6
  -4   1  11 25789.5 1600.93   6
  -4   1  11 24426.3 1327.91   3
   4   1 -11 23940.7 1196.16   4
  -4   1   9 116892. 3110.28   6
   4  -1  -9 120178. 2308.51   5
   4   1  -9 124304. 2574.61   4
   4  -1  -7 21473.7 617.632   4
   4   1  -7 21033.7 917.449   4
   4   1  -7 21451.4 608.164   5
  -4   1   7 19563.9 1122.85   6
  -4   1   7 19269.3 973.164   3
  -4   1   5 55494.0 1460.43   3
   4   1  -5 53290.3 1328.55   4
  -4   1   5 51428.9 1567.00   6
   4  -1  -5 54707.9 953.770   4
   4   1  -5 58191.1 1061.62   5
  -4  -1   3 454.240 208.269   1
   4   1  -3 315.035 103.933   5
  -4   1   3 137.387 123.564   6
  -4  -1   3 252.809 64.9348   2
   4   1  -1 242.798 89.0121   5
  -4  -1   1 206.880 138.532   1
   4   1  -1 332.457 116.407   4
  -4   1   1 220.881 93.1954   6
  -4   1   1 378.760 99.1612   7
   4  -1  -1 316.454 175.127   2
  -4  -1  -1 1379.11 214.040   7
  -4   1  -1 1348.49 190.283   7
  -4   1  -3 350127. 3757.67   7
   4  -1   3 354622. 3443.82   5
   4  -1   3 353736. 2787.05   6
  -4   1  -5 10474.2 652.608   7
   4  -1   5 10152.2 707.428   2
  -4  -1  -5 11219.9 640.499   7
   4  -1   5 10023.4 375.017   5
   4  -1   5 11659.9 524.545   6
  -4   1  -5 10498.6 606.277   4
   4   1   7 20322.6 1056.73   6
   4  -1   7 21681.3 903.506   6
  -4   1  -7 20713.0 1041.06   7
  -4  -1  -7 20462.0 984.815   7
  -4   1  -7 19478.4 915.054   4
  -4   1  -9 8258.04 764.072   7
  -4  -1  -9 8068.58 707.364   7
   4  -1   9 8216.00 664.579   6
   4   1   9 8356.84 771.341   6
   4   1  11 5320.65 660.482   3
  -4   1 -11 4590.72 647.864   7
  -4  -1 -11 4716.27 607.936   7
   4   1  11 4624.88 657.926   6
   4  -1  11 4759.13 582.444   6
  -4  -1 -13 4795.30 701.676   7
   4   1  13 4662.96 681.916   3
  -4   1 -13 4971.49 751.682   7
  -4   1 -15 10444.1 1174.71   7
  -4  -1 -15 11217.9 1151.97   7
   4  -1  15 9717.69 938.261  16
   4   1  15 10020.2 972.463  16
   4   1  17 3185.56 590.681  16
   4  -1  17 3220.48 613.973  16
   4  -1  17 2878.13 541.049   9
   4   1  19 6985.68 872.975  16
   4  -1  19 6800.95 838.323  16
   4   1  21 698.235 304.294  16
   4  -1  21 401.573 258.998  16
   4   1  23 6021.56 429.485  11
   4   1  23 7905.48 733.984  16
   4  -1  23 8567.52 753.602  16
  -4  -2  24-32.6476 140.388  16
  -4   2  24-130.860 123.323  11
  -4   2  22 271.099 162.226  16
  -4  -2  22-88.6349 205.103  16
  -4  -2  20-366.413 286.875  16
  -4   2  20-78.0502 154.216  16
  -4   2  20 162.067 375.659  23
  -4  -2  20 172.924 291.030  13
  -4  -2  18 1082.04 495.850  13
  -4   2  18 945.847 320.706  16
  -4   2  18 1909.75 616.071  23
  -4   2  18 1926.70 559.680  19
  -4   2  16 2567.14 663.443  23
  -4  -2  16 2827.48 655.240  13
  -4   2  16 2513.65 568.699  19
  -4   2  16 2229.73 426.898  16
   4   2 -14 3704.27 602.048   4
  -4  -2  14 3204.87 753.398   6
  -4   2  14 3869.33 766.103   6
  -4   2  12 24419.9 1578.51   3
   4   2 -12 21230.2 1308.07   4
  -4   2  12 21578.0 1571.15   6
  -4   2  10 1145.89 397.781   3
   4   2 -10 1320.11 340.293   4
  -4   2  10 1568.22 411.793   6
   4   2  -8 7625.80 676.783   4
  -4   2   8 6785.34 735.486   6
  -4   2   8 6641.16 714.812   3
   4   2  -6 4604.74 480.509   4
  -4   2   6 4423.32 511.075   6
  -4   2   6 4778.03 545.463   3
  -4  -2   6 5231.92 408.562   2
  -4  -2   4 11830.0 605.780   2
  -4   2   4 12005.0 762.900   3
  -4   2   4 12228.3 712.184   6
   4   2  -4 12390.1 694.631   4
  -4  -2   4 13290.4 946.362   1
   4  -2  -4 13053.0 572.730   1
   4   2  -2 26990.7 935.898   4
   4  -2  -2 27374.3 1164.23   2
  -4   2   2 29914.1 1057.35   3
   4  -2  -2 26534.4 816.876   1
  -4   2   0 4476.37 269.812   7
   4   2   0 4267.91 346.055   4
   4  -2   2 28419.2 1231.38   2
  -4   2  -2 25172.6 918.646   4
   4   2   2 27990.0 786.380   4
  -4   2  -2 25631.5 844.592   7
  -4  -2  -2 25614.7 1130.17   1
  -4   2  -4 2032.80 294.244   4
   4   2   4 1505.96 167.639   4
  -4   2  -4 1814.95 275.904   7
   4  -2   4 2456.94 431.430   2
  -4  -2  -4 1589.68 272.203   7
  -4  -2  -6 89.6553 133.198   7
  -4   2  -6-44.9407 153.810   7
   4  -2   6 49.6420 226.777   2
   4  -2   6 78.7609 118.277   6
  -4   2  -6 93.5619 131.644   4
   4  -2   6 69.1100 92.0982   5
  -4   2  -8 24964.5 1221.20   4
   4  -2   8 25611.1 1411.34   2
  -4  -2  -8 25430.2 1227.67   7
  -4   2  -8 25906.6 1315.78   7
  -4   2 -10 973.316 340.288   7
  -4   2 -10 995.663 310.884   4
  -4  -2 -10 1339.91 331.550   7
   4   2  10 956.181 345.355   3
  -4   2 -12 13590.7 1197.33   7
   4   2  12 13259.5 1216.85   3
  -4   2 -14 3071.99 671.307   7
   4   2  14 3241.04 670.251   3
   4   2  16 890.693 373.302  16
   4  -2  16 737.189 378.977   9
   4  -2  16 1007.29 363.662  16
   4   2  18 6699.15 840.734  16
   4  -2  18 5811.02 770.546  16
   4  -2  18 5888.73 783.489   9
   4  -2  20 347.912 202.265   9
   4  -2  20 188.192 263.305  16
   4   2  20 444.851 290.700  16
   4   2  22 3032.09 325.910  11
   4   2  22 4360.96 569.236  16
   4  -2  22 4008.64 532.623  16
   4   2  24 616.839 186.267  16
  -4   3  23-59.3806 94.9984  11
  -4  -3  23 15.2080 121.494  16
  -4  -3  21-42.6906 168.832  16
  -4   3  21-416.994 179.734  11
  -4   3  19-291.886 188.023  11
   4   3 -19 530.561 215.040  17
  -4   3  19 1002.16 480.212  23
  -4   3  19 575.435 371.287  19
  -4   3  17 839.853 378.072  19
  -4   3  17 1504.76 587.068  23
  -4  -3  17 893.001 381.035   8
  -4  -3  17 1331.44 539.809  13
  -4   3  15 8049.19 1093.60  23
  -4   3  15 6541.21 610.142  14
  -4   3  15 6086.21 813.997  19
  -4  -3  15 7554.19 1021.22  13
  -4  -3  15 5328.08 757.061   8
  -4   3  13 1068.39 407.614   3
   4   3 -13 1155.26 352.490   4
   4   3 -11 893.564 324.615   4
  -4   3  11 1513.54 486.952   3
   4   3  -9 5583.13 670.848   4
  -4   3   9 5295.36 744.270   3
  -4   3   7 30768.1 1596.10   3
   4   3  -7 33359.8 1512.13   4
  -4  -3   5 118149. 2622.44   2
   4  -3  -5 122334. 2494.41   1
  -4   3   5 125760. 3016.34   3
  -4   3   3 28550.9 1279.65   3
   4   3  -3 30486.8 1219.16   4
  -4  -3   3 25033.6 1496.20   1
   4  -3  -3 26641.6 1109.94   1
   4  -3  -3 27088.6 1450.81   2
  -4  -3   3 26593.8 1241.29   2
   4  -3  -1 148.974 236.411   2
   4   3  -1 179.530 129.969   4
   4  -3  -1 127.063 147.448   1
  -4  -3   1 179.977 240.264   1
   4   3   1 30414.7 1006.44   4
   4  -3   1 33731.5 1591.05   2
  -4  -3  -1 29983.8 1532.53   1
  -4  -3  -3 1373.66 336.172   1
  -4   3  -3 1623.91 308.851   4
  -4   3  -3 1332.52 241.960   7
   4  -3   3 1575.98 428.697   2
  -4   3  -5 12998.2 883.028   4
   4  -3   5 13314.3 1101.36   2
  -4  -3  -5 13687.4 1069.30   1
  -4   3  -5 13098.1 840.991   7
  -4   3  -7 2420.37 420.936   7
  -4  -3  -7 2372.94 474.753   1
   4  -3   7 2555.64 525.879   2
  -4   3  -7 2289.82 428.283   4
   4   3   7 2251.55 458.809   3
   4  -3   9 7142.65 866.048   2
   4   3   9 7099.94 867.866   3
  -4   3  -9 7779.51 809.232   4
  -4   3  -9 7237.72 804.255   7
  -4   3 -11 10505.0 1057.57   7
   4   3  11 10657.4 1131.01   3
   4   3  13 374.406 260.146  16
  -4   3 -13 690.724 312.273   7
   4   3  13 357.908 340.907   3
  -4   3 -13 407.021 253.171  25
  -4   3 -13 410.551 204.527  17
   4   3  15 21000.4 1079.71  11
  -4   3 -15 22981.3 1171.38  17
   4  -3  15 23225.1 1563.65   9
   4   3  17 138.726 243.353  16
   4  -3  17-92.7449 218.937  16
   4  -3  17 225.494 204.878   9
   4   3  17-62.4810 178.876  11
   4  -3  19 295.666 250.844  16
   4   3  19 451.512 240.333  16
   4   3  19 435.275 166.668  11
   4  -3  19 456.633 242.805   9
   4  -3  21 1651.95 346.101  16
   4   3  21 1299.58 234.953  11
   4   3  21 1172.23 278.653  16
   4  -3  21 1544.04 364.890   9
   4   3  23 3542.66 265.800  11
  -4  -4  22 773.097 186.116  16
  -4  -4  22 894.712 213.592   9
  -4  -4  20 4974.64 623.561   9
  -4   4  20 5399.12 459.164  11
   4   4 -20 4608.32 449.244  17
  -4  -4  20 5208.70 602.927  16
  -4   4  18 7149.34 629.080  14
   4   4 -18 7691.94 683.535  17
  -4   4  18 7120.97 865.716  19
  -4   4  18 7204.35 613.815  11
  -4   4  16-297.940 267.156  14
  -4   4  16-461.630 391.810  19
  -4   4  16 283.912 160.624  22
  -4  -4  16-184.335 245.511   8
   4   4 -16 80.1758 152.658  25
   4   4 -16 160.519 150.302  17
  -4   4  16 381.769 179.367  11
  -4   4  16 309.712 349.406  23
   4   4 -14 9422.93 886.132  25
  -4   4  14 9718.29 729.977  11
  -4   4  14 8579.88 967.638  19
  -4   4  14 10163.5 1187.66  23
  -4   4  14 10608.1 837.898  22
  -4  -4  14 6995.36 906.507   8
   4   4 -12 1537.60 361.418  25
  -4   4  12 1574.67 302.753  11
  -4   4  12 1078.82 354.820  19
  -4   4  12 812.772 311.144  20
  -4  -4  12 659.046 310.582   8
  -4   4  10-63.0622 273.265   3
   4   4 -10 68.7438 180.311   4
  -4   4   8 5846.85 823.176   3
   4   4  -8 5536.68 715.179   4
  -4   4   6 22194.9 1453.75   3
   4   4  -6 22327.6 1351.97   4
   4  -4  -6 22607.6 1671.90   2
  -4  -4   4 7965.22 825.896   2
   4  -4  -4 6651.46 885.890   2
   4   4  -4 7319.35 721.352   4
   4   4  -2-116.988 141.072   4
  -4  -4   2 74.1521 260.897   1
  -4  -4   2-75.9834 260.420   2
   4  -4  -2 204.346 292.012   2
   4   4   0 6339.59 555.265   4
  -4  -4   0 6049.46 856.368   1
   4  -4   0 7165.58 893.616   2
   4  -4   2 36057.1 1977.23   2
  -4  -4  -2 33110.9 1927.35   1
   4   4   2 34098.3 1546.70   3
  -4   4  -4 337.207 214.022   4
  -4  -4  -4-56.8007 267.905   1
   4  -4   4 190.799 253.839   2
   4   4   4-15.5360 203.403   3
  -4   4  -6 967.734 301.896   4
  -4  -4  -6 1855.92 495.643   1
   4  -4   6 1093.49 471.339   2
   4   4   6 1330.64 412.384   3
   4  -4   8 3497.69 706.891   2
  -4   4  -8 3222.94 589.895   4
   4   4   8 3445.22 640.546   3
  -4  -4  -8 3629.08 716.720   1
  -4   4 -10 92.4103 192.091   7
   4   4  10 371.574 394.952   3
  -4  -4 -10 159.509 275.831   1
   4   4  12 1627.55 303.518  11
   4   4  12 1442.30 264.176  18
  -4   4 -12 1828.55 426.704  25
  -4   4 -12 2008.74 382.543  17
   4   4  14 15747.7 948.095  11
  -4   4 -14 16020.1 1222.91  25
   4  -4  14 19161.7 1458.09   9
   4   4  14 15671.9 896.922  18
  -4   4 -14 15905.6 1031.40  17
   4  -4  16 9597.53 1029.63   9
  -4   4 -16 9509.97 777.579  17
   4   4  16 8545.03 627.608  18
   4   4  16 8420.06 670.458  11
   4  -4  18 549.666 289.572   9
   4   4  18 1097.70 256.441  11
   4   4  20 362.264 199.582  11
   4  -4  20 294.179 215.489   9
   4  -4  22 394.845 158.467   9
  -4   5  21 2325.90 248.948  11
  -4  -5  21 160.750 128.493   9
   4   5 -19 2007.50 306.006  17
  -4  -5  19 1650.25 364.598   9
  -4   5  17 567.226 239.341  14
   4   5 -17 155.485 155.566  25
  -4   5  17 291.512 274.126  19
   4   5 -17 121.229 142.191  17
  -4   5  17 230.439 188.025  22
  -4   5  15 3160.11 486.531  22
  -4   5  15 3068.64 580.954  19
   4   5 -15 2968.55 498.970  25
  -4   5  15 4283.18 507.678  11
   4   5 -15 3214.61 466.874  17
   4   5 -13 6575.06 761.160  25
  -4   5  13 6999.70 658.768  11
  -4  -5  13 4203.09 701.471   8
  -4   5  13 5720.99 812.430  19
   4   5 -13 6313.99 673.669  17
  -4   5  13 5834.70 669.402  22
  -4   5  11 620.831 257.893  22
   4   5 -11 848.670 302.183  25
  -4   5  11 477.991 293.536  20
  -4   5  11 1148.01 357.784  11
  -4  -5  11 493.890 317.414   8
   4   5 -11 835.288 272.332  17
   4   5  -9 6414.12 718.172  25
  -4   5   9 6897.87 647.860  11
  -4   5   9 6411.80 669.918  22
  -4  -5   9 5056.46 745.585   8
  -4   5   9 5765.89 733.422  20
   4   5  -7-48.6961 141.979  25
   4   5  -7-300.552 213.124   4
  -4   5   7-243.413 239.577  22
   4  -5  -5 1448.18 436.369   2
   4   5  -5 1886.16 438.333   4
   4  -5  -3 30946.8 2113.47   2
  -4  -5   3 28516.4 1849.78   2
   4  -5  -1 902.529 454.526   2
  -4  -5   1 1210.81 471.938   2
  -4  -5   1 694.406 432.238   1
  -4  -5  -1 9201.43 1190.67   1
   4  -5   1 10697.7 1263.66   2
  -4  -5  -1 8796.09 1139.52   2
   4  -5   3-363.882 312.465   2
  -4  -5  -3 84.7325 225.788   1
   4  -5   5 3875.44 799.784   2
  -4  -5  -5 3721.30 795.758   1
   4   5   5 3470.11 642.763   3
   4   5   7 750.649 407.663   3
  -4   5  -7 1092.28 272.701  17
  -4   5  -7 591.503 259.626  25
  -4  -5  -7 1279.30 464.193   1
   4  -5   7 864.906 489.359   2
   4   5   7 615.851 237.809  18
  -4   5  -9 62325.1 2334.66  25
   4   5   9 59942.4 1842.51  11
  -4   5  -9 65400.1 2089.20  17
  -4   5 -11 11206.1 1033.07  25
   4   5  11 13045.0 856.714  18
   4   5  11 12222.4 861.114  11
  -4   5 -11 11966.8 918.733  17
  -4   5 -13 2145.31 482.025  25
   4   5  13 2472.40 381.327  18
   4  -5  13 2444.81 542.071   9
   4   5  13 2746.72 471.235  11
  -4   5 -13 2533.59 435.633  17
   4   5  15 5189.76 540.366  11
   4   5  15 4013.12 432.071  18
   4  -5  15 4260.74 685.315   9
   4   5  17 681.630 196.687  22
   4  -5  17 1506.24 399.263   9
   4   5  19 151.438 124.250  22
   4  -5  19 165.472 155.380   9
  -4   6  18 3165.13 317.579  14
  -4  -6  18 1464.72 303.895   9
  -4   6  16 369.097 204.266  14
   4   6 -16 255.588 162.509  25
  -4   6  16 551.303 213.150  22
   4   6 -16 405.704 172.769  17
   4   6 -14 882.706 304.154  25
  -4   6  14 1042.14 315.894  22
   4   6 -14 1001.64 273.974  17
   4   6 -12 9318.43 883.673  25
   4   6 -12 8788.65 756.092  17
  -4   6  12 8878.69 801.948  22
   4   6 -10-24.9425 159.382  17
   4   6 -10-116.227 206.940  25
  -4   6  10 238.059 278.680  20
  -4   6  10-121.260 202.815  22
   4   6  -8 1338.50 368.350  25
  -4   6   8 941.901 308.386  22
  -4   6   8 903.328 356.197  20
   4   6  -8 1404.56 305.391  17
  -4   6   8 1379.22 303.141  18
  -4   6   6 1143.16 275.954  18
  -4   6   6 2035.33 502.320  20
   4   6  -6 1394.23 306.655  18
  -4   6   6 1233.74 321.415  22
   4   6  -6 1619.53 390.251  25
   4   6  -6 1256.90 276.620  17
  -4   6   4 9260.25 945.924  20
  -4   6   4 9297.21 820.813  22
   4   6  -4 9099.49 733.416  18
   4   6  -4 9609.08 855.109  25
  -4   6   4 9169.30 737.120  18
   4   6  -2 326.401 178.527  25
  -4   6   2 597.628 354.306  20
  -4   6   2 633.570 305.445  22
   4   6  -2 512.066 225.568  18
  -4   6   2 464.705 229.007  18
  -4   6   0 1408.20 391.962  20
   4   6   0 1501.75 332.746  18
  -4   6   0 1177.67 307.837  18
   4   6   2 9652.19 761.364  18
  -4   6  -2 10495.1 962.224  20
  -4   6  -2 9927.91 798.679  18
  -4   6  -4 1511.83 364.941  25
   4   6   4 1967.34 369.318  18
  -4   6  -4 2558.90 527.696  20
  -4   6  -4 2003.33 364.147  18
   4   6   6 1286.32 288.648  18
  -4   6  -6 1093.25 357.719  25
  -4   6  -8 92.8957 167.150  25
   4   6   8 180.164 176.471  18
   4   6  10 1962.96 361.260  18
  -4   6 -10 1890.24 440.959  25
   4  -6  10 1458.12 380.443   9
   4  -6  12 9924.34 967.075   9
  -4   6 -12 10313.7 942.149  25
   4   6  12 9793.42 696.757  18
   4   6  14 4092.37 469.879  22
   4   6  14 4345.83 428.163  18
   4  -6  14 4074.89 616.157   9
   4   6  16 648.910 196.256  22
   4  -6  16 1436.57 344.238   9
   4   6  18 1014.86 180.678  22
   4  -6  18 710.660 188.861   9
   4   7 -15 686.733 209.716  20
  -4  -7  15 537.619 199.208   9
  -4   7  15 583.565 191.683  14
  -4  -7  13 73.1847 145.561   9
  -4   7  13-316.677 234.513  14
   4   7 -13 14.2132 138.535  25
   4   7 -11 1524.80 381.826  25
  -4   7  11 1630.51 355.731  22
  -4   7   9-13.8029 186.541  20
  -4   7   9 343.786 250.111  22
   4   7  -9 320.479 249.111  25
   4   7  -9 229.372 237.150  20
   4   7  -7-30.0428 172.791  25
  -4   7   7-47.2713 199.948  20
  -4   7   7-28.9712 109.588  18
   4   7  -7-51.1703 189.719  20
  -4   7   7 59.8722 211.391  22
  -4   7   5 2110.72 356.411  18
   4   7  -5 2044.17 365.015  18
  -4   7   5 1996.82 474.629  20
   4   7  -5 1961.64 414.695  20
   4   7  -5 2099.76 429.106  25
  -4   7   5 2157.87 443.380  22
  -4   7   3 5275.33 565.269  18
   4   7  -3 4832.00 593.486  25
   4   7  -3 4099.02 493.476  18
  -4   7   3 5586.73 731.561  20
  -4   7   1 684.202 309.995  20
   4   7  -1 495.470 218.306  25
   4   7  -1 686.051 262.986  18
  -4   7   1 667.563 213.865  18
   4   7   1 2241.86 412.075  18
  -4   7  -1 1917.63 369.312  18
  -4   7  -1 2035.64 452.477  20
  -4   7  -3 655.464 366.003  20
   4   7   3 127.598 155.250  18
  -4   7  -3 266.564 212.022  18
   4   7   5 134.199 163.203  22
  -4   7  -5 96.4455 195.437  25
   4   7   5 296.231 196.487  18
  -4   7  -5 94.3128 247.025  20
  -4   7  -7 1701.41 409.874  20
  -4   7  -7 2174.64 422.351  25
   4   7   7 1422.47 284.070  22
   4   7   7 1794.13 335.993  18
  -4   7  -9 10671.0 916.337  20
   4   7   9 10386.8 713.481  18
   4   7   9 8994.30 716.373  22
  -4   7  -9 9000.58 830.829  25
   4   7  11 301.925 152.269  22
   4   7  11 695.085 187.343  18
  -4   7 -11 791.670 290.399  20
   4   7  13 1007.37 191.556  18
   4   7  13 842.983 223.091  22
   4  -7  13 477.780 182.857   9
  -4   7 -13 1035.39 266.109  20
   4   7  15 1867.86 259.347  22
  -4   7 -15 2167.44 310.160  20
  -4   8  12 612.303 149.482  14
   4   8 -10 2623.37 344.183  25
  -4   8  10 1879.08 276.883  14
   4   8  -8 3294.94 410.199  25
  -4   8   8 1709.10 278.302  14
   4   8  -6 877.631 238.548  25
  -4   8   6 1081.70 314.700  20
  -4   8   6 1141.19 219.262  18
  -4   8   4 197.152 181.667  20
   4   8  -4 79.9283 119.924  25
  -4   8   4 161.598 135.338  18
  -4   8   2 1270.47 322.832  20
   4   8  -2 1144.25 256.361  18
  -4   8   2 1348.57 268.070  18
   4   8   0-87.8197 143.100  18
  -4   8   0-62.6851 189.947  20
  -4   8  -2 337.118 215.510  20
   4   8   2 127.507 140.400  18
   4   8   4 239.732 181.558  18
  -4   8  -4-183.882 215.866  20
  -4   8  -6 561.905 225.356  20
   4   8   6 738.939 196.231  18
  -4   8  -8 2115.37 349.009  20
   4   8   8 1564.90 248.278  22
   4   8   8 1972.16 273.091  18
   4   8  10 245.941 104.736  18
   4   8  10 75.6765 113.820  22
  -4   8 -10 192.461 165.602  20
  -5   0  25 62.8591 146.362  16
  -5   0  23-29.0903 188.069  16
  -5   0  23 330.467 270.031  13
  -5   0  21-262.932 295.908  13
  -5   0  21 79.1426 236.432  16
  -5   0  19 185.925 232.758  16
  -5   0  19-1.65702 366.762  23
  -5   0  19 93.6752 354.736  13
  -5   0  17 146.802 376.368  19
  -5   0  17-23.3196 325.809  13
  -5   0  17 347.803 393.096  23
   5   0 -15 196.471 252.216   7
  -5   0  15 24.7639 306.147   6
  -5   0  13-12.8804 242.827   6
  -5   0  11 45.5978 269.135   6
   5   0 -11-22.0230 104.458   4
  -5   0   9-13.0922 230.510   6
   5   0  -9 27.8322 120.775   4
   5   0  -7-17.2435 93.8109   5
   5   0  -7-49.4381 101.091   4
   5   0  -5-17.2659 39.9557   2
   5   0  -5-38.4217 91.1908   4
   5   0  -5 2.59150 99.5114   5
   5   0  -3 202.741 87.7077   2
   5   0  -3 17.7683 93.8984   5
  -5   0   1 86.7277 88.2233   1
   5   0  -1 60.7212 91.7389   2
   5   0   1 23.8235 100.153   5
   5   0   3 27.4989 86.9478   5
   5   0   5-43.0682 101.217   6
   5   0   5-12.1113 61.4803   5
  -5   0  -5 72.0888 119.213   7
  -5   0  -7 25.9740 167.619   7
   5   0   7 168.503 153.945   6
  -5   0  -9-164.037 183.063   7
   5   0   9 67.8531 155.470   6
   5   0  11 73.8752 182.603   6
  -5   0 -11-139.054 159.151   7
  -5   0 -13-163.633 220.407   7
   5   0  13 105.388 164.721   6
  -5   0 -15-4.08407 273.585   7
   5   0  15 93.4848 258.088  16
   5   0  17-36.1365 221.667  16
   5   0  19-112.813 210.446  16
   5   0  21-13.4729 256.570  16
   5   0  23 47.2603 176.329  16
  -5  -1  24 227.106 178.937  16
  -5   1  24 104.984 122.629  16
  -5  -1  22 181.114 196.337  16
  -5   1  22 404.049 227.260  16
  -5   1  22 467.521 252.194  13
  -5  -1  22 622.722 328.993  13
  -5  -1  20 4277.33 673.997  16
  -5  -1  20 5070.88 843.220  13
  -5   1  20 4489.02 844.729  23
  -5   1  20 3526.94 651.469  13
  -5   1  20 4944.45 686.132  16
  -5   1  18 1827.23 557.278  23
  -5   1  18 1771.08 439.031  16
  -5   1  18 1775.58 516.344  13
  -5   1  18 2028.56 605.933  19
  -5  -1  18 1935.33 574.174  23
  -5  -1  18 1882.92 568.352  13
  -5  -1  16 502.677 403.911  23
  -5   1  16 155.746 287.729  19
  -5   1  16 493.503 316.425  23
  -5  -1  16 340.590 354.989  13
  -5   1  14 43281.4 2391.67   6
  -5  -1  14 41188.7 2486.78   6
  -5   1  12 10180.2 1065.53   6
   5   1 -12 10079.6 828.495   4
  -5  -1  12 9422.36 1114.22   6
  -5   1  10 14428.2 1163.37   6
   5   1 -10 14375.7 913.672   4
  -5   1   8 87878.6 2579.27   6
  -5   1   8 92828.4 2307.73   3
   5   1  -8 88953.7 2079.48   4
   5   1  -8 88718.9 1436.79   5
   5  -1  -8 90837.8 1527.44   4
   5  -1  -8 90057.2 2017.63   5
   5  -1  -6 68939.2 1225.16   4
  -5   1   6 66039.2 1955.51   6
   5   1  -6 63786.3 1583.18   4
   5   1  -6 64528.9 1230.79   5
   5  -1  -4 173846. 2477.91   2
  -5   1   4 168797. 2809.94   6
  -5  -1   2 6324.62 503.260   1
  -5   1   2 6933.54 426.861   6
   5   1  -2 6836.68 395.039   5
   5  -1  -2 7650.32 478.645   2
   5  -1   0 17169.6 764.721   2
  -5   1   0 15908.6 353.223   6
  -5  -1   0 17834.3 743.498   1
   5  -1   0 15163.1 668.932   5
  -5   1   0 16761.1 602.385   7
  -5  -1  -2 20813.4 848.504   7
   5   1   2 21432.7 725.508   5
   5  -1   2 19443.1 748.081   5
  -5   1  -2 19783.0 748.365   7
  -5   1  -4 218323. 3078.40   7
   5  -1   4 215705. 2163.62   6
  -5  -1  -4 214298. 3128.99   7
   5  -1   4 224817. 2478.32   5
   5  -1   6 4687.78 365.888   6
  -5  -1  -6 5100.80 497.771   7
   5  -1   6 4969.14 276.721   5
  -5   1  -6 4914.10 505.698   7
  -5   1  -8 19228.9 1103.09   7
   5  -1   8 17531.5 852.705   6
  -5  -1  -8 19442.5 1066.11   7
  -5   1 -10 4958.58 640.338   7
  -5  -1 -10 6117.36 672.395   7
   5  -1  10 5646.23 571.314   6
   5   1  12 358.528 212.532   3
  -5  -1 -12 839.285 310.578   7
  -5   1 -12 650.860 295.682   7
  -5   1 -14 1063.46 401.995   7
  -5  -1 -14 1204.02 420.607   7
   5   1  16 273.780 316.025  16
   5  -1  16 311.112 261.262   9
   5  -1  16 195.870 216.925  16
   5   1  18 95.6890 282.859  16
   5  -1  18-11.9391 269.912  16
   5  -1  18 103.166 182.459   9
   5  -1  20 3224.88 595.412  16
   5   1  20 3139.51 579.367  16
   5  -1  22 4238.37 588.051  16
   5   1  22 4830.39 645.052  16
   5   1  24 613.461 199.438  16
   5  -1  24 419.905 169.209  16
  -5  -2  23 1952.16 375.386  16
  -5   2  23 1880.32 249.872  11
  -5  -2  21 380.407 302.847  16
  -5   2  21 349.646 251.863  16
  -5  -2  21 97.1156 226.248  13
  -5   2  21 753.297 474.808  23
  -5   2  19 249.015 202.226  16
  -5  -2  19 419.192 381.972  13
  -5   2  19 887.964 503.843  23
  -5   2  19 1023.23 480.425  19
  -5   2  17 3734.44 782.901  23
  -5   2  17 2938.87 677.785  19
  -5  -2  17 2688.49 689.517  13
  -5   2  15 10824.7 1253.54  23
  -5  -2  15 9443.57 1091.99  13
  -5  -2  15 10752.0 1352.77   6
  -5   2  15 9644.86 1024.33  19
  -5  -2  15 9007.69 893.777   8
   5   2 -15 10190.9 995.163   4
  -5   2  13 10143.3 1141.74   6
   5   2 -13 10278.3 954.316   4
  -5  -2  13 10016.0 1218.25   6
   5   2 -11 10351.1 902.883   4
  -5   2  11 10531.9 1004.11   3
  -5   2  11 9950.71 1022.96   6
  -5   2   9 109283. 3056.77   6
  -5   2   9 108826. 2947.17   3
  -5   2   7 53590.5 1892.21   3
   5   2  -7 49671.7 1660.15   4
  -5   2   7 53471.3 1894.27   6
   5  -2  -5 54508.6 1212.44   1
  -5   2   5 56218.7 1683.58   6
  -5   2   5 59381.9 1791.53   3
   5   2  -5 59137.2 1652.95   4
  -5  -2   5 59108.8 1290.10   2
   5  -2  -3 455.308 102.447   1
   5  -2  -3 193.904 161.441   2
  -5  -2   3 887.448 309.152   1
   5   2  -3 706.616 215.108   4
  -5   2   3 451.555 139.581   6
   5  -2  -1 43970.3 1487.40   2
  -5   2   1 40582.6 825.562   7
  -5  -2   1 40008.3 1516.58   1
   5   2  -1 41376.0 1170.20   4
   5   2   1 43461.1 1114.26   4
  -5  -2  -1 42753.9 1487.63   1
  -5   2  -1 41829.6 1039.29   7
   5  -2   1 42369.8 1533.02   2
  -5  -2  -3 33087.3 1381.08   1
   5   2   3 35551.3 934.742   4
  -5   2  -3 34635.4 1123.28   7
   5  -2   3 33588.4 1450.86   2
  -5  -2  -5 778.981 219.722   7
   5  -2   5 1194.88 358.267   2
  -5   2  -5 657.854 218.773   7
   5  -2   5 592.776 167.520   5
  -5  -2  -7 1160.11 277.199   7
  -5   2  -7 1146.17 317.520   7
   5  -2   7 791.377 273.327   2
  -5   2  -9 2760.34 472.779   7
  -5  -2  -9 3159.17 492.280   7
  -5   2 -11 17240.8 1304.82   7
   5   2  11 18239.3 1375.72   3
  -5   2 -13 2104.08 523.471   7
   5   2  13 1960.65 528.091   3
   5   2  15 2507.59 532.485  16
   5  -2  15 1845.75 444.034  16
   5  -2  15 1466.81 432.972   9
   5   2  17 260.631 287.984  16
   5  -2  17 127.820 203.492  16
   5  -2  17 102.632 193.622   9
   5   2  19 186.793 272.660  16
   5  -2  19 761.545 340.470   9
   5  -2  19 34.1485 188.601  16
   5   2  21 442.663 281.675  16
   5  -2  21 534.605 230.710  16
   5   2  21-19.2460 156.127  11
   5  -2  21 708.080 282.169   9
   5   2  23 317.161 108.133  11
   5   2  23 505.551 200.469  16
   5  -2  23 360.628 192.856  16
  -5   3  24 199.417 95.8607  11
  -5   3  22 3830.65 371.756  11
  -5  -3  22 3913.91 530.717  16
  -5   3  20 382.912 362.393  23
  -5   3  20 906.132 433.711  19
  -5   3  20-31.5630 159.959  11
   5   3 -20 238.298 270.568  17
  -5  -3  20 241.538 234.477   9
  -5   3  18 5729.87 964.944  23
  -5   3  18 5694.26 541.672  11
  -5  -3  18 4670.13 810.390  13
  -5   3  18 5110.41 830.067  19
   5   3 -18 5515.93 580.536  17
  -5   3  16 468.441 416.959  23
  -5   3  16-0.19189 183.477  14
  -5   3  16-135.065 274.160  19
  -5  -3  16-43.5949 306.251  13
  -5  -3  16 346.234 219.743   8
  -5   3  14 19536.2 1113.52  14
  -5   3  14 22831.1 1776.78  23
  -5   3  14 20922.0 1528.10  19
  -5  -3  14 18693.4 1322.67   8
  -5  -3  14 24213.5 1732.34  13
   5   3 -12 8886.14 935.381   4
  -5   3  12 8281.79 1045.84   6
  -5   3  10 974.920 415.144   3
   5   3 -10 402.778 183.202   4
  -5   3  10 306.518 304.747   6
  -5   3   8 8759.55 883.218   6
   5   3  -8 9233.77 847.005   4
  -5   3   8 8934.68 910.899   3
   5   3  -6 69841.0 2151.92   4
  -5   3   6 66136.6 2259.31   3
   5  -3  -4 1848.55 391.911   2
  -5  -3   4 1444.32 408.228   1
   5   3  -4 2132.18 358.158   4
  -5  -3   4 2148.11 364.738   2
   5   3  -2 36716.1 1306.52   4
  -5  -3   2 38282.8 1826.27   1
   5  -3  -2 34778.0 1213.56   1
   5  -3  -2 37249.1 1675.35   2
  -5  -3   0 446.146 234.258   1
   5  -3   0 751.222 336.503   2
   5   3   0 421.272 162.015   4
   5  -3   2-142.921 238.814   2
  -5  -3  -2 240.832 281.613   1
  -5   3  -2 229.519 119.898   7
   5   3   2 271.424 134.507   4
   5  -3   4 80024.4 2683.54   2
  -5   3  -4 75218.6 1941.93   7
  -5  -3  -4 81683.5 2591.14   1
   5  -3   6 668.847 347.717   2
  -5   3  -6 829.672 282.875   4
  -5   3  -6 914.853 280.045   7
  -5  -3  -6 478.825 325.072   1
  -5   3  -8 8345.06 818.804   7
   5  -3   8 8601.30 970.380   2
   5   3   8 8769.09 921.517   3
  -5   3 -10 43543.2 2090.39   7
   5   3  10 42045.4 2212.10   3
  -5   3 -12 1935.42 548.919   7
   5   3  12 1650.31 490.278   3
   5   3  14 1458.19 262.009  11
   5  -3  14 1143.21 423.430   9
  -5   3 -14 1049.08 268.374  17
   5   3  14 1589.05 438.998  16
  -5   3 -16 1583.52 320.608  17
   5   3  16 1472.01 272.655  11
   5   3  16 1784.87 438.552  16
   5  -3  16 1086.69 399.546   9
   5   3  18 40.8824 201.573  16
   5  -3  18 6.98274 202.770   9
   5   3  18-302.564 221.876  11
   5  -3  20 301.149 216.794   9
   5   3  20-148.052 187.907  16
   5   3  20-24.9534 143.914  11
   5   3  22 2885.86 271.924  11
   5  -3  22 2899.14 398.308   9
   5   3  22 3149.08 424.250  16
  -5  -4  21 41.7000 154.585  16
  -5   4  21 146.793 142.801  11
  -5  -4  21 42.4854 170.573   9
   5   4 -21 83.4079 116.475  17
  -5   4  19 230.974 184.532  11
   5   4 -19 97.7719 153.852  17
  -5   4  17-108.989 177.947  11
   5   4 -17-109.325 158.747  17
  -5   4  17 169.109 279.467  23
  -5   4  17 6.49536 254.846  19
  -5   4  17 370.620 257.003  14
  -5   4  15 470.035 327.835  19
  -5   4  15 165.812 169.707  22
  -5   4  15-300.217 339.662  14
  -5   4  15 510.712 411.584  23
  -5   4  15 481.622 202.660  11
   5   4 -15 490.653 263.853  25
  -5  -4  15 155.082 258.003   8
  -5  -4  13 73.5725 248.771   8
  -5   4  13 120.262 182.372  22
  -5   4  13 56.7213 176.831  11
   5   4 -13 130.097 205.879  25
  -5   4  13 451.597 374.279  19
  -5   4  11 801.436 257.245  22
   5  -4 -11 707.317 420.429   2
  -5   4  11 1181.08 384.349  20
  -5   4  11 721.310 204.076  11
   5   4 -11 797.304 308.243   4
   5   4 -11 1198.54 330.277  25
  -5  -4  11 759.420 327.976   8
  -5   4  11 625.624 346.910  19
   5  -4  -9-436.410 347.266   2
   5   4  -9 308.037 259.041   4
   5   4  -7 5887.45 727.398   4
   5  -4  -7 6349.14 904.235   2
   5  -4  -5 13114.5 1252.16   2
   5   4  -5 12730.5 998.149   4
  -5  -4   3 609.745 391.131   1
   5  -4  -3 820.627 383.224   2
  -5  -4   3 938.595 325.177   2
   5   4  -3 1068.96 287.264   4
   5   4  -1 5079.93 539.613   4
  -5  -4   1 4924.35 809.433   1
  -5  -4   1 5834.25 742.166   2
   5  -4  -1 5209.88 766.748   2
  -5  -4  -1 2116.43 551.778   1
   5   4   1 2076.25 421.489   3
   5  -4   1 1510.82 410.026   2
   5  -4   3 12952.6 1221.24   2
  -5  -4  -3 12055.5 1198.19   1
   5   4   3 11286.9 956.862   3
   5   4   5 2429.09 495.179   3
  -5  -4  -5 2238.65 540.489   1
   5  -4   5 2545.40 587.989   2
   5  -4   7 25244.7 1806.71   2
   5   4   7 23193.6 1589.16   3
  -5  -4  -7 23718.6 1734.14   1
   5   4   9 1178.15 467.137   3
   5  -4   9 1941.94 572.513   2
  -5  -4  -9 1997.09 525.398   1
  -5   4 -11 2531.37 498.500  25
  -5  -4 -11 2314.87 628.228   1
   5   4  11 2402.19 356.572  11
  -5   4 -11 2788.26 425.063  17
   5   4  13 13764.5 849.274  18
  -5   4 -13 11564.5 1050.56  25
   5   4  13 13242.7 850.911  11
   5  -4  13 15626.1 1283.23   9
  -5   4 -13 13529.4 939.008  17
   5   4  15 1845.00 361.523  11
   5  -4  15 2371.02 542.984   9
   5   4  15 1871.09 319.698  18
   5   4  17 846.590 250.648  11
   5  -4  17 440.816 313.695   9
   5   4  17 255.924 143.757  18
   5   4  19 702.971 223.287  11
   5  -4  19 216.502 220.941   9
   5   4  21 551.031 165.335  11
   5  -4  21 144.708 123.930   9
  -5  -5  20 2582.13 398.895   9
   5   5 -20 3016.88 319.091  17
  -5   5  18 2366.44 338.389  22
  -5   5  18 2816.35 396.123  14
  -5   5  18 3091.26 376.974  11
   5   5 -18 1888.31 321.565  17
  -5   5  18 1742.41 425.356  19
   5   5 -16 417.598 242.326  25
  -5   5  16 21.3154 236.418  19
  -5   5  16 120.534 211.127  22
  -5   5  16 859.763 283.030  11
   5   5 -16 102.104 149.815  17
  -5   5  14 6009.83 799.733  19
  -5   5  14 3882.90 605.133  14
  -5   5  14 8441.02 692.244  11
  -5   5  14 7181.70 728.523  22
   5   5 -14 6601.21 745.728  25
  -5  -5  14 5411.21 792.034   8
   5   5 -14 7306.45 697.078  17
   5   5 -12 640.353 332.834  25
  -5   5  12 573.779 314.899  20
   5   5 -12 501.808 219.338  17
  -5  -5  12 89.2723 224.147   8
  -5   5  12 311.680 312.770  19
  -5   5  12 195.228 211.169  22
  -5   5  10 3081.47 463.653  11
   5   5 -10 1833.77 412.458  25
  -5   5  10 1632.81 497.613  19
  -5  -5  10 1367.70 407.133   8
  -5   5  10 1786.58 487.589  20
  -5   5  10 1701.92 360.782  22
  -5   5   8-32.6579 209.150  20
  -5   5   8-31.9336 203.098  22
   5   5  -8-261.463 183.110  25
  -5  -5   8 201.139 290.856   8
   5   5  -6 4077.75 645.564   4
   5  -5  -6 3780.10 757.697   2
   5   5  -4 29047.5 1565.15   4
   5  -5  -4 32268.2 2209.66   2
  -5  -5   2 242.921 261.873   1
   5  -5  -2 240.795 331.156   2
  -5  -5   2 219.700 266.065   2
  -5  -5   0 1402.60 479.489   2
   5  -5   0 694.279 353.504   2
  -5  -5   0 1027.61 457.235   1
   5  -5   2 2840.52 716.754   2
  -5  -5  -2 2442.20 717.076   1
  -5  -5  -4 2494.52 683.899   1
   5  -5   4 2511.62 730.110   2
  -5   5  -6 5177.64 641.440  25
   5  -5   6 6241.15 1037.88   2
  -5  -5  -6 6366.86 1070.51   1
   5   5   6 6151.07 590.461  18
   5   5   6 4941.59 794.989   3
  -5   5  -6 6112.93 611.152  17
   5   5   8 1752.10 342.519  18
  -5   5  -8 1021.06 302.012  17
  -5   5  -8 1308.57 365.360  25
   5   5   8 2352.86 469.295  11
   5   5  10 7036.32 671.955  11
  -5   5 -10 5075.72 677.622  25
   5   5  10 6527.36 624.277  18
  -5   5 -10 5753.24 633.912  17
  -5   5 -12 10602.0 999.455  25
   5   5  12 10651.7 795.167  11
   5   5  12 10870.7 778.386  18
   5  -5  12 10462.6 1054.48   9
   5   5  14 491.530 208.704  18
   5   5  14 1000.78 318.314  11
   5  -5  14 553.031 316.239   9
   5   5  16 934.201 311.199  11
   5   5  16 262.510 138.432  18
   5  -5  16 516.205 309.236   9
   5   5  18 87.7146 119.882  22
   5  -5  18 377.459 243.093   9
  -5   5 -20 268.864 148.543  10
   5  -5  20 131.178 150.623   9
  -5  -6  19 2188.44 318.510   9
   5   6 -17-53.6177 104.783  17
  -5  -6  17 310.096 208.078   9
   5   6 -15 174.973 178.715  25
  -5   6  15 232.766 224.138  22
   5   6 -15 42.7052 146.056  17
   5   6 -13 255.815 242.752  25
  -5   6  13-138.701 172.767  22
   5   6 -13 279.235 184.412  17
  -5   6  11 1927.73 417.625  22
   5   6 -11 1719.08 448.561  25
  -5   6  11 1524.97 408.308  20
   5   6 -11 2014.06 386.096  17
   5   6  -9 2537.39 495.334  25
  -5   6   9 3382.73 625.189  20
  -5   6   9 2547.76 473.686  22
   5   6  -9 2747.98 442.870  17
   5   6  -7-136.581 130.036  18
   5   6  -7-106.963 222.869  25
  -5   6   7 302.496 308.070  20
  -5   6   7-76.2389 236.124  22
  -5   6   7 122.511 128.527  18
  -5  -6   7 138.516 192.334   8
   5   6  -7 319.461 169.744  17
   5   6  -5 1675.45 420.673  25
  -5   6   5 1655.05 317.883  18
  -5   6   5 1483.29 376.304  22
  -5   6   5 1327.31 389.136  20
   5   6  -5 1492.89 290.910  18
  -5   6   3 219.224 207.645  22
  -5   6   3 275.897 254.227  20
   5   6  -3 272.382 130.315  18
  -5   6   3 66.8372 163.521  18
   5   6  -3 178.475 211.874  25
  -5   6   1 758.708 261.611  18
  -5   6   1 505.400 353.413  20
  -5   6   1 1415.07 367.277  22
   5   6  -1 608.317 220.819  25
   5   6  -1 654.049 224.881  18
   5   6   1 36.1494 164.900  18
  -5   6  -1 83.6231 204.764  18
  -5   6  -1 377.565 283.087  20
   5   6   3 2373.09 399.466  18
  -5   6  -3 2430.76 476.250  20
  -5   6  -3 2351.79 399.510  18
  -5   6  -5 1270.64 409.311  25
   5   6   5 864.559 284.355  18
  -5   6  -7 204.121 211.786  25
   5   6   7 234.077 194.269  18
   5  -6   9-42.1599 207.392   9
  -5   6  -9 275.724 348.496  25
   5   6   9 19.0768 186.247  18
  -5   6 -11 3242.75 556.720  25
   5   6  11 3478.32 436.332  18
   5  -6  11 3426.56 573.292   9
   5   6  13 848.258 216.485  18
   5  -6  13 888.591 339.727   9
   5   6  15 2424.67 340.274  22
   5   6  15 2391.92 292.912  18
   5  -6  15 3109.74 488.526   9
   5  -6  17 178.487 168.559   9
   5   6  17 85.0033 100.504  22
  -5   7  16 3110.89 293.941  14
   5   7 -14 160.881 129.773  25
  -5  -7  14 237.655 191.640   9
  -5   7  14 417.958 196.049  14
   5   7 -14 249.134 146.901  20
   5   7 -12 153.814 210.035  25
  -5   7  12-375.173 237.137  14
   5   7 -10 315.016 267.112  25
  -5   7  10 403.851 269.851  22
  -5   7  10-114.268 205.343  20
   5   7 -10 394.517 231.803  20
   5   7 -10 180.655 144.576  17
   5   7  -8 1067.97 323.915  25
  -5   7   8 747.505 327.570  22
  -5   7   8 554.570 299.800  20
   5   7  -8 869.075 303.787  20
   5   7  -8 804.003 228.959  17
  -5   7   6 2652.36 377.463  18
   5   7  -6 2464.77 458.474  25
  -5   7   6 2492.62 505.186  20
   5   7  -6 2207.98 354.090  18
  -5   7   6 2489.82 440.465  22
   5   7  -4-44.3069 188.758  25
  -5   7   4 5.23927 151.599  18
  -5   7   4 34.6677 227.135  20
   5   7  -4 117.549 148.450  18
   5   7  -2-16.0755 143.806  25
   5   7  -2 48.1831 153.855  18
  -5   7   2 295.104 301.092  20
  -5   7   2-94.6570 142.875  18
  -5   7   0 2292.52 379.043  18
  -5   7   0 1944.51 434.920  20
   5   7   0 2553.31 407.467  18
  -5   7  -2 149.600 155.888  18
  -5   7  -2 252.696 211.710  20
   5   7   2 322.594 204.546  18
  -5   7  -4 1666.79 402.712  20
   5   7   4 850.770 256.465  18
  -5   7  -6 2135.42 399.437  25
  -5   7  -6 2164.99 471.230  20
   5   7   6 2396.97 397.943  18
   5   7   6 1985.15 364.811  22
  -5   7  -8 630.444 256.558  25
   5   7   8 73.0742 194.662  22
  -5   7  -8 703.795 276.784  20
   5   7   8 723.434 251.089  18
  -5   7 -10 1069.45 352.227  20
   5   7  10 1283.11 252.501  18
   5   7  10 1106.01 257.615  22
   5   7  12-229.024 155.304  22
  -5   7 -12 76.4098 164.269  20
   5   7  12 87.3943 103.335  18
  -5   7 -14 44.3643 133.969  20
   5  -7  14 167.836 134.033   9
   5   7  14 103.191 74.6268  18
   5   7  14 187.072 113.011  22
  -5   8  11 346.353 136.903  14
   5   8 -11 642.871 181.370  25
   5   8  -9 1059.19 238.592  25
  -5   8   9 510.696 167.115  14
   5   8  -7 268.540 185.088  25
  -5   8   7 194.095 178.760  20
  -5   8   5 93.3500 164.637  20
  -5   8   5 115.724 98.3021  18
   5   8  -5 251.123 156.843  25
   5   8  -3-77.1494 134.127  18
   5   8  -3-46.8535 127.038  25
   5   8  -1 44.9421 148.597  18
  -5   8   1-27.4276 176.282  20
   5   8   1 1306.44 281.970  18
  -5   8  -1 1240.62 359.069  20
  -5   8  -3 21.4581 156.363  20
   5   8   3 76.3648 142.617  18
  -5   8  -5 702.144 255.387  20
   5   8   5 522.271 199.534  18
   5   8   7 159.522 139.935  22
   5   8   7 22.7647 106.875  18
  -5   8  -7-70.6957 179.167  20
   5   8   9 184.663 98.3243  18
   5   8   9 323.386 129.653  22
  -5   8  -9 214.403 153.355  20
  -5   8 -11 988.406 221.265  20
  -6   0  24 678.553 232.035  16
  -6   0  22 2548.85 487.068  16
  -6   0  22 2152.15 522.015  13
  -6   0  20-81.4407 224.851  16
  -6   0  20 148.490 287.343  13
  -6   0  20-160.531 288.816  23
  -6   0  18 803.257 453.003  13
  -6   0  18 1751.60 609.317  23
   6   0 -16 12013.6 1211.54   7
  -6   0  16 10241.1 1054.15  19
  -6   0  16 12954.5 1307.99  23
  -6   0  14 14765.7 1463.93   6
  -6   0  12 167944. 4582.90   6
  -6   0  10 59645.3 2460.46   6
   6   0 -10 60347.1 1691.97   4
   6   0  -8 6783.54 505.764   4
   6   0  -8 5799.73 431.585   5
   6   0  -6 995.571 189.550   5
   6   0  -6 1127.49 204.832   4
   6   0  -6 860.373 79.7315   2
   6   0  -4 30678.9 540.228   2
   6   0  -4 33653.7 974.057   5
   6   0  -2 31017.3 733.786   2
   6   0  -2 30148.7 897.459   5
  -6   0   2 32447.1 802.673   1
  -6   0   0 19073.9 781.068   7
   6   0   2 14044.3 585.345   5
   6   0   4 22484.5 714.478   5
   6   0   6 256811. 2737.20   5
  -6   0  -6 248012. 3802.02   7
  -6   0  -8 122906. 2824.95   7
   6   0  10 27480.1 1360.50   6
  -6   0 -10 29156.8 1504.18   7
  -6   0 -12 1563.48 416.284   7
  -6   0 -14 4717.26 784.116   7
   6   0  16 2724.07 551.187  16
   6   0  18 2379.63 524.805  16
   6   0  20 12355.5 1099.36  16
   6   0  22-259.361 212.824  16
   6   0  24 998.433 242.697  16
  -6  -1  25 1312.50 238.879  16
  -6   1  25 897.087 147.095  11
  -6   1  23 1167.46 310.076  16
  -6  -1  23 1194.59 318.679  16
  -6  -1  21 1223.97 399.002  16
  -6   1  21 1446.89 385.338  16
  -6   1  21 1161.00 477.354  23
  -6  -1  21 734.722 320.311  13
  -6   1  21 1080.42 400.498  13
  -6  -1  19 672.827 449.222  13
  -6   1  19 412.125 269.115  13
  -6   1  19 663.213 330.235  16
  -6   1  19 749.120 473.824  19
  -6   1  19 112.638 292.238  23
  -6  -1  19 597.498 363.475  23
  -6   1  17 3185.52 630.011  19
  -6   1  17 3466.37 601.136  16
  -6   1  17 4857.45 892.906  23
  -6  -1  17 4752.21 828.569  13
  -6  -1  17 4561.00 782.738  23
  -6   1  15 5874.65 953.956   6
  -6  -1  15 4878.66 919.205   6
   6   1 -13 29177.8 1480.10   4
  -6  -1  13 28045.3 2017.27   6
  -6   1  13 30735.4 1968.30   6
  -6   1  11 202.900 232.032   6
   6   1 -11 14.5816 119.871   4
   6  -1  -9 88705.6 2096.44   5
   6   1  -9 91830.0 2262.54   4
  -6   1   9 89993.8 2821.11   6
  -6   1   7 119839. 2929.34   6
   6   1  -7 121700. 2393.19   4
   6   1  -7 124969. 1932.52   5
   6  -1  -7 123685. 1909.51   4
   6  -1  -7 126777. 2490.62   5
  -6   1   5 81132.6 2089.64   6
   6  -1  -5 79692.5 1868.92   5
   6   1  -5 85081.7 1578.62   5
   6   1  -5 79889.0 1778.45   4
   6  -1  -5 81344.9 1660.50   2
  -6  -1   3 6151.96 524.334   1
   6  -1  -3 5988.65 480.205   5
   6   1  -3 6188.84 414.834   5
   6  -1  -3 5855.95 433.076   2
  -6   1   3 5223.84 445.005   6
  -6   1   1 402133. 3986.43   7
  -6  -1   1 409412. 4411.69   1
   6  -1  -1 404986. 4380.37   2
  -6  -1  -1 56916.8 1510.42   7
  -6  -1  -1 57975.3 1473.42   1
  -6   1  -1 56682.4 1313.08   7
   6  -1   1 59147.7 1399.72   5
   6  -1   1 57240.0 1581.17   2
   6  -1   3 220.142 131.828   5
  -6   1  -3 7.37166 134.993   7
  -6  -1  -3 48.4762 140.075   7
   6   1   3 80.3714 96.5734   5
   6  -1   5 6287.18 626.183   2
  -6  -1  -5 7060.48 597.654   7
  -6   1  -5 6447.07 557.770   7
   6  -1   5 6477.05 389.048   5
  -6   1  -7 4725.14 529.073   7
   6  -1   7 4299.91 389.455   6
  -6  -1  -7 4615.35 536.454   7
  -6  -1  -9 10387.0 861.187   7
  -6   1  -9 11243.1 919.899   7
  -6   1 -11 5670.41 721.063   7
  -6  -1 -11 5515.03 715.733   7
   6   1  13 484.251 257.947   3
  -6   1 -13 464.165 299.164   7
  -6  -1 -13 690.115 369.159   7
   6   1  15 954.667 320.348  16
  -6  -1 -15 1089.56 447.202   7
   6  -1  15 1349.83 384.737  16
   6  -1  15 1004.20 307.065   9
   6   1  17 27.3184 220.810  16
   6  -1  17 393.782 361.456   9
   6  -1  17 20.2978 212.752  16
   6   1  19 205.778 245.395  16
   6  -1  19 177.715 201.288  16
   6   1  21 1139.59 388.726  16
   6  -1  21 1471.15 382.375  16
   6  -1  23-23.5051 160.127  16
   6   1  23-98.8428 105.949  11
   6   1  23 195.054 204.255  16
  -6  -2  24 48.8846 144.797  16
  -6   2  24 27.6717 87.1655  11
  -6  -2  22 327.302 275.537  16
  -6   2  22 226.695 137.007  11
  -6   2  20 453.111 370.803  19
  -6   2  20 643.411 386.208  23
  -6  -2  20-74.2728 254.227  13
  -6   2  18 458.463 428.206  23
  -6  -2  18 323.250 326.442  13
  -6   2  18 282.722 384.564  19
  -6  -2  16 1896.39 562.770  13
  -6   2  16 2182.67 635.128  23
  -6   2  16 1029.08 394.385  19
  -6  -2  16 1199.21 340.530   8
  -6   2  14 1561.04 486.098   6
   6   2 -14 845.966 313.164   4
  -6  -2  14 1337.36 568.796   6
   6   2 -12 4534.64 641.907   4
  -6   2  12 3733.39 677.667   6
   6  -2 -10-120.125 277.742   5
   6   2 -10 148.805 144.842   4
  -6   2  10 292.484 282.374   6
   6   2  -8 67403.9 2057.21   4
  -6   2   8 72825.1 2372.47   6
   6   2  -6 9435.84 701.876   4
  -6   2   6 8745.47 727.680   6
   6  -2  -4 623.134 221.761   2
  -6  -2   4 781.215 177.678   2
  -6   2   4 579.165 161.282   6
  -6  -2   4 991.963 351.504   1
   6   2  -4 708.212 200.680   4
  -6   2   2 147.856 101.056   6
   6   2  -2 114.087 132.120   4
   6  -2  -2 167.220 186.073   2
  -6  -2   2-148.385 220.836   1
   6   2   0 48634.5 1300.68   4
  -6   2   0 49392.4 1133.39   7
  -6  -2   0 50707.0 1655.92   1
   6  -2   0 47303.3 1649.25   2
   6  -2   2 668.585 256.560   2
  -6   2  -2 306.902 149.478   7
   6   2   2 577.235 168.145   4
  -6  -2  -2 834.619 267.763   1
  -6  -2  -4 17071.8 943.160   7
   6  -2   4 17125.7 841.619   5
   6  -2   4 17333.9 1115.35   2
  -6   2  -4 18834.7 917.342   7
   6  -2   6 7873.71 850.705   2
  -6  -2  -6 7000.54 664.125   7
  -6   2  -6 7915.01 708.900   7
  -6  -2  -8 84385.2 2467.15   7
  -6   2  -8 83821.0 2513.33   7
  -6  -2 -10 11858.4 998.338   7
  -6   2 -10 13064.1 1096.85   7
  -6   2 -12 7442.97 921.722   7
   6   2  12 6695.62 874.144   3
   6   2  14 6512.84 962.643   3
   6  -2  14 5470.11 709.862   9
   6  -2  14 5646.39 699.587  16
   6   2  14 7300.08 830.373  16
   6   2  16 278.692 259.105  16
   6  -2  16-142.282 228.935  16
   6  -2  16-0.89628 255.872   9
   6   2  18 247.527 309.725  16
   6  -2  18-62.5629 238.295  16
   6  -2  18 164.892 230.771   9
   6   2  20 388.891 325.369  16
   6  -2  20 81.7349 217.484  16
   6  -2  20 72.8821 190.914   9
   6   2  20-327.598 165.892  11
   6   2  22 7408.41 456.543  11
   6  -2  22 8199.33 697.313  16
   6   2  22 8899.74 780.041  16
  -6   3  23 399.216 138.345  11
  -6  -3  23 42.5274 148.034  16
  -6  -3  21 1409.58 353.488  16
  -6   3  21 1330.59 237.957  11
  -6  -3  21 1407.07 331.764   9
   6   3 -19 2406.31 384.200  17
  -6   3  19 1333.72 294.481  11
  -6   3  19 1900.50 568.387  23
  -6  -3  19 2827.50 624.168  13
  -6   3  19 1525.38 506.861  19
  -6   3  17 56.9062 300.305  23
  -6  -3  17-78.3268 260.544  13
  -6   3  17-357.168 238.377  11
  -6   3  17-53.8301 288.294  19
  -6  -3  17-4.98596 229.570   8
  -6  -3  15 3735.84 766.100  13
  -6   3  15 2956.26 422.892  14
  -6  -3  15 2759.12 584.205   8
  -6   3  15 3466.36 744.266  23
  -6   3  15 2820.50 593.983  19
   6   3 -13 4993.30 736.803   4
  -6   3  13 3797.94 652.081  19
  -6   3  13 5279.15 861.866   6
  -6  -3  13 3274.04 561.088   8
  -6   3  11 426.906 344.647   6
   6   3 -11 249.540 144.289   4
   6   3  -9 38286.7 1817.46   4
  -6   3   9 37839.9 1924.13   6
  -6   3   7 4014.45 598.997   6
   6   3  -7 4485.58 578.176   4
   6  -3  -7 3418.86 550.610   2
   6  -3  -5 44.0500 233.810   2
  -6  -3   5 346.453 358.349   1
   6   3  -5 156.140 183.736   4
   6  -3  -3 2051.31 457.497   2
  -6  -3   3 1552.98 315.670   2
   6   3  -3 1916.59 339.953   4
  -6  -3   3 2182.17 514.413   1
   6   3  -1 8936.53 635.736   4
   6  -3  -1 10229.0 925.319   2
  -6  -3   1 9710.85 933.386   1
   6  -3   1 9093.31 900.524   2
  -6  -3  -1 9792.98 923.150   1
   6   3   1 8797.72 589.863   4
   6   3   3 14134.5 672.069   4
  -6   3  -3 15271.0 820.546   7
   6  -3   3 16814.1 1240.22   2
  -6  -3  -3 14692.5 1117.17   1
   6  -3   5 26.4557 170.273   5
  -6   3  -5 168.680 175.094   7
   6  -3   5 424.060 371.950   2
  -6  -3  -5 5.99918 234.667   1
  -6   3  -7 1628.15 364.519   7
   6  -3   7 1717.92 496.408   2
  -6  -3  -7 1530.46 438.416   1
   6   3   9 4104.88 678.140   3
  -6   3  -9 4554.42 655.314   7
   6  -3   9 3856.55 681.534   2
   6   3  11 1537.96 468.014   3
  -6   3 -11 1170.89 367.421   7
   6   3  13 764.199 259.903  16
   6   3  13 752.765 209.735  11
   6  -3  13 708.115 309.110   9
  -6   3 -13 751.006 244.561  17
   6   3  15-178.231 185.921  11
   6   3  15 199.956 270.524  16
   6   3  17 385.923 239.583  16
   6   3  17 570.447 170.558  11
   6   3  19 139.067 208.241  16
   6   3  19-13.6302 145.336  11
   6  -3  19-93.3522 238.604   9
   6   3  21 118.182 125.103  11
   6   3  21 225.368 236.694  16
   6  -3  21 42.1521 198.062   9
  -6  -4  22 482.067 182.945  16
  -6  -4  22 96.5016 113.099   9
  -6  -4  20 323.660 221.431  16
  -6   4  20 813.958 214.739  11
   6   4 -20 83.3794 114.035  17
  -6  -4  20 385.002 215.829   9
  -6   4  18 778.741 427.826  23
  -6   4  18 432.383 178.697  11
  -6   4  18 666.419 342.786  19
   6   4 -18 636.477 207.120  17
  -6   4  16-179.406 227.353  11
  -6   4  16 195.090 210.021  14
  -6   4  16-18.2266 195.641  22
   6   4 -16 392.259 212.672  25
  -6   4  16 577.520 435.138  23
  -6  -4  16 358.236 280.672   8
  -6   4  16-17.0980 332.643  19
  -6   4  14 757.576 253.095  14
   6   4 -14 1730.97 388.733  25
  -6   4  14 1782.83 550.638  23
  -6   4  14 756.602 378.032  19
  -6   4  14 1511.07 292.621  11
  -6   4  14 1203.53 315.170  22
  -6  -4  14 1133.11 450.392   8
   6   4 -12 2743.48 498.243  25
  -6   4  12 3086.53 420.424  11
  -6   4  12 2730.48 440.297  22
  -6   4  12 2556.65 527.198  20
  -6   4  12 2450.20 573.731  19
  -6  -4  12 2927.47 644.048  13
  -6  -4  12 1767.77 486.335   8
   6  -4 -10 7071.54 998.661   2
   6   4 -10 8145.93 953.668   4
   6  -4  -8 993.460 421.991   2
   6   4  -8 1270.66 396.645   4
   6   4  -6 17461.3 1222.90   4
   6  -4  -6 15827.5 1393.46   2
   6  -4  -4 11195.3 1143.61   2
  -6  -4   4 11104.5 1220.05   1
   6   4  -4 11717.0 939.715   4
   6   4  -2-29.2966 119.165   4
  -6  -4   2-116.850 242.417   2
  -6  -4   2 394.688 314.299   1
   6  -4  -2 217.994 304.052   2
   6   4   0 13275.7 842.387   4
   6  -4   0 12115.4 1189.61   2
  -6  -4   0 14028.5 1310.73   1
   6  -4   2 17021.8 1444.25   2
  -6  -4  -2 15268.6 1379.88   1
   6  -4   4 36168.1 2129.31   2
  -6  -4  -4 35684.7 2084.63   1
   6   4   4 33228.6 1738.00   3
   6   4   6 3436.63 591.905   3
   6  -4   6 4268.01 759.295   2
  -6  -4  -6 5116.59 814.140   1
   6  -4   8 9052.96 1152.81   2
   6   4   8 8668.79 1034.77   3
  -6  -4  -8 9608.53 1170.05   1
  -6   4 -10 3901.23 580.529  25
   6   4  10 4689.71 475.743  11
  -6  -4 -10 4973.28 897.881   1
   6   4  10 3918.09 752.669   3
  -6   4 -10 3998.33 495.776  17
  -6   4 -12 15669.0 1201.44  25
   6   4  12 16553.3 918.242  11
  -6   4 -12 14248.0 972.933  17
   6  -4  12 16782.4 1324.56   9
   6   4  14 2703.27 569.776  16
   6   4  14 2551.34 386.981  11
   6   4  14 2416.61 378.348  18
   6  -4  14 2281.95 513.567   9
   6   4  16 2762.82 525.546  16
   6   4  16 2924.41 405.315  11
   6  -4  16 2878.11 584.655   9
   6   4  16 2302.58 337.969  18
   6  -4  18 1059.91 340.514   9
   6   4  18 1736.70 285.163  11
   6   4  18 1568.94 374.064  16
   6   4  18 1556.76 248.943  18
   6   4  20 592.909 178.057  11
   6  -4  20 214.293 183.457   9
  -6   5  21 2911.11 257.958  11
  -6  -5  19 431.951 249.296   9
   6   5 -19 532.522 161.847  17
  -6   5  17 2660.03 417.802  14
  -6   5  17 1879.55 430.767  19
  -6   5  17 3166.93 391.768  11
   6   5 -17 1886.36 368.346  25
  -6   5  17 2260.55 372.337  22
   6   5 -17 1994.56 356.703  17
   6   5 -15 2203.43 401.390  17
   6   5 -15 1690.29 392.952  25
  -6   5  15 1258.43 294.452  14
  -6   5  15 2244.21 410.422  22
  -6   5  15 1189.28 417.775  19
  -6  -5  15 1965.04 489.063   8
  -6   5  13 808.328 302.685  22
   6   5 -13 574.637 280.581  25
  -6   5  13 417.678 229.847  19
   6   5 -13 614.454 253.032  17
  -6  -5  13 624.306 316.390   8
  -6   5  11-32.1330 239.736  20
  -6   5  11 954.516 337.903  11
   6   5 -11 208.331 171.714  25
  -6   5  11 39.1945 201.190  22
  -6   5  11 428.924 363.023  19
  -6  -5  11 206.554 219.610   8
  -6   5   9 1788.29 372.241  11
  -6   5   9 716.476 335.043  19
  -6   5   9 638.807 340.163  20
  -6   5   9 784.991 280.974  22
   6   5  -9 863.934 310.246  25
  -6  -5   9 517.092 296.763   8
   6  -5  -7 3662.70 794.687   2
  -6   5   7 2809.04 639.391  24
   6   5  -7 2667.52 542.938   4
  -6   5   7 2751.74 444.878  22
  -6   5   7 3692.72 622.776  20
  -6   5   7 2510.12 549.311  19
  -6  -5   7 1935.89 443.990   8
   6   5  -7 2831.96 467.491  25
   6   5  -5 601.789 227.775   4
   6  -5  -5 1002.05 481.086   2
   6  -5  -3 11855.5 1359.39   2
  -6  -5   3 11525.6 1411.01   1
  -6  -5   1 2196.83 559.337   2
  -6  -5   1 2671.97 676.342   1
   6  -5  -1 2345.83 667.619   2
  -6  -5  -1 725.150 348.391   2
  -6  -5  -1 1041.73 553.401   1
   6  -5   1 1129.67 573.428   2
   6  -5   3 428.132 270.889   2
  -6  -5  -3 750.747 490.443   1
   6  -5   5 26467.6 2079.11   2
  -6  -5  -5 21762.4 1938.12   1
   6   5   5 23036.4 1114.19  18
   6   5   5 22788.4 1628.96   3
  -6   5  -7 471.098 278.733  25
   6   5   7 194.883 179.000  18
   6   5   9 6425.75 635.386  11
  -6   5  -9 5123.49 695.286  25
   6  -5   9 5553.87 733.706   9
   6   5   9 5065.04 554.527  18
  -6   5 -11 186.726 211.207  25
   6   5  11 373.630 185.520  18
   6  -5  11 80.1673 250.974   9
   6  -5  13-124.747 206.337   9
   6   5  13 232.904 176.896  18
   6   5  15 888.110 218.302  18
   6  -5  15 1057.49 421.883   9
   6   5  17 8898.65 575.934  11
   6  -5  17 7979.68 817.372   9
   6   5  17 7415.31 500.103  18
   6   5  19 62.7589 90.4339  22
   6  -5  19 249.037 179.079   9
  -6   6  18 3581.59 344.467  14
  -6  -6  18-213.185 187.595   9
   6   6 -16 31.6091 133.879  25
   6   6 -16 59.6395 123.308  17
  -6   6  14 1113.48 317.351  22
  -6   6  14 213.238 223.836  14
   6   6 -14 570.852 214.790  17
   6   6 -14 786.989 291.485  25
  -6   6  12 152.989 233.964  22
  -6   6  12-62.4714 215.557  20
   6   6 -12 18.2082 218.488  25
   6   6 -12 183.479 126.317  17
   6   6 -10 149.972 219.565  25
  -6   6  10 542.533 304.997  20
  -6   6  10 317.117 259.668  22
  -6  -6  10 396.439 298.016   8
   6   6 -10 488.735 229.102  17
   6   6  -8 333.187 251.420  25
  -6   6   8 265.667 224.288  22
  -6   6   8 397.953 293.336  20
  -6  -6   8 432.213 316.553   8
   6   6  -8 289.943 190.208  17
   6   6  -6 160.041 225.348  25
  -6   6   6 179.170 131.052  18
  -6   6   6 60.3029 285.148  20
  -6   6   6 403.191 246.673  22
   6   6  -6 300.079 183.096  18
  -6   6   4 1043.94 265.383  18
   6   6  -4 1280.73 352.234  25
   6   6  -4 1566.75 313.671  18
  -6   6   4 1576.92 416.701  22
  -6   6   4 1693.11 488.021  20
   6   6  -2 7009.46 716.548  25
  -6   6   2 7457.20 854.658  20
  -6   6   2 7247.21 705.800  22
  -6   6   2 7164.54 664.213  18
   6   6  -2 7133.01 656.361  18
   6   6   0 174.845 188.683  25
  -6   6   0 93.1480 165.934  18
   6   6   0 92.0445 167.161  18
  -6   6   0 95.7777 247.010  20
  -6   6  -2 1122.59 336.379  18
   6   6   2 854.369 259.967  18
  -6   6  -2 859.127 313.650  20
  -6   6  -4 8546.70 822.353  25
   6   6   4 10299.9 810.761  18
  -6   6  -4 9971.79 960.203  20
  -6   6  -6 1418.15 374.022  25
   6   6   6 1497.60 333.757  18
  -6   6  -8 6941.10 779.117  25
   6   6   8 6526.81 647.094  18
   6  -6  10 4740.33 681.895   9
  -6   6 -10 4280.10 627.777  25
   6   6  10 5771.33 584.775  18
   6  -6  12 913.869 316.361   9
   6   6  12 1301.87 302.822  18
   6  -6  14 1840.26 400.024   9
   6   6  14 1481.46 258.421  18
   6   6  16 1388.03 233.847  22
   6   6  16 1704.00 233.140  18
   6  -6  16 1493.20 333.872   9
   6  -6  18 437.859 156.740   9
   6   7 -15 504.772 156.583  25
   6   7 -15 591.978 167.906  20
  -6  -7  15 629.647 208.964   9
  -6   7  13-54.2729 165.818  14
   6   7 -13-176.344 167.912  25
   6   7 -13 137.830 155.211  20
   6   7 -11-97.0099 166.848  25
   6   7 -11-48.2663 198.686  20
   6   7 -11-53.9584 129.601  17
   6   7  -9 715.086 288.927  25
  -6   7   9 113.501 224.313  20
   6   7  -9 404.952 201.230  20
   6   7  -9 231.431 138.117  17
   6   7  -7 2481.36 441.194  25
  -6   7   7 2101.12 454.547  20
   6   7  -5 558.110 272.273  25
  -6   7   5 977.675 329.887  20
  -6   7   5 718.513 247.020  18
   6   7  -5 91.7518 160.453  18
   6   7  -3 1357.72 348.479  25
  -6   7   3 1615.60 421.874  20
   6   7  -3 1484.58 322.135  18
  -6   7   3 1710.77 322.302  18
  -6   7   1 9316.84 925.903  20
   6   7  -1 8931.35 776.340  25
  -6   7   1 8616.09 715.939  18
   6   7  -1 8550.05 723.906  18
  -6   7  -1 1282.26 405.019  20
  -6   7  -1 1265.10 291.783  18
   6   7   1 704.853 254.389  18
  -6   7  -3 282.232 237.720  20
   6   7   3 180.588 165.907  18
   6   7   5 2683.69 389.624  22
   6   7   5 2266.91 380.326  18
  -6   7  -5 2768.55 502.760  20
   6   7   7 195.697 189.950  22
   6   7   7 426.013 187.464  18
  -6   7  -7 533.303 267.970  20
   6   7   9 3046.91 386.551  18
   6   7   9 2036.75 341.740  22
  -6   7  -9 2528.01 455.980  20
   6   7  11-6.99959 168.615  22
  -6   7 -11-191.372 197.989  20
   6   7  11-51.7110 98.5930  18
   6   7  13 25.2134 129.169  22
  -6   7 -13 123.193 167.532  20
   6   7  13 79.0447 95.3338  18
   6   7  15 65.5187 86.5244  22
  -6   7 -15 115.138 118.974  20
   6   8 -10 63.3549 112.186  25
  -6   8  10 18.9820 129.630  14
  -6   8   8 98.5147 157.986  20
  -6   8   8-250.917 167.332  14
   6   8  -8 124.915 148.685  25
   6   8  -6 994.217 246.812  25
  -6   8   6 977.957 266.792  20
   6   8  -4 369.663 194.507  25
  -6   8   4 795.901 273.224  20
  -6   8   2 2626.99 444.095  20
   6   8  -2 2126.89 313.068  18
  -6   8   0 1148.09 328.485  20
   6   8   0 1179.94 260.719  18
  -6   8  -2 80.5275 185.283  20
   6   8   2 126.988 131.739  18
  -6   8  -4 447.206 239.564  20
   6   8   4 893.076 225.178  18
   6   8   6 8.18825 110.258  18
  -6   8  -6-153.157 192.312  20
  -6   8  -8 321.064 187.728  20
   6   8   8 382.763 138.923  22
   6   8   8 408.631 133.567  18
  -6   8 -10 1230.44 247.194  20
   6   8  10 882.248 156.418  18
  -7   0  25 127.901 134.770  16
  -7   0  23-217.682 198.615  16
  -7   0  23-92.0720 191.820  13
  -7   0  21-139.699 207.613  16
  -7   0  21-58.4550 279.850  13
  -7   0  21 59.7976 299.973  23
  -7   0  19 211.626 390.629  23
  -7   0  19-62.7499 276.318  13
  -7   0  17 38.0523 391.084  23
  -7   0  17-105.695 301.488  19
  -7   0  15 225.931 328.746   6
  -7   0  13 163.117 302.855   6
   7   0 -11 61.3791 129.936   4
  -7   0  11 55.3450 229.060   6
   7   0  -9 100.778 121.805   4
   7   0  -9 32.2041 112.786   5
   7   0  -7-60.1394 111.302   5
   7   0  -7-35.1844 104.252   4
   7   0  -5-62.5245 131.656   5
   7   0  -5-2.68705 129.262   4
   7   0  -3-61.4297 134.048   5
   7   0  -3 115.355 98.3594   2
  -7   0   1 59.5897 98.9628   1
   7   0   1 94.9359 126.942   5
   7   0   3 22.2815 94.1644   5
  -7   0  -5 98.3399 168.508   7
   7   0   5 64.5883 93.0613   5
  -7   0  -7 250.678 224.510   7
  -7   0  -9-8.14492 162.293   7
  -7   0 -11-165.879 251.742   7
  -7   0 -13-120.263 219.340   7
   7   0  15-66.3345 237.931  16
   7   0  17 99.5971 283.803  16
   7   0  19 131.074 210.176  16
   7   0  21 99.8487 190.362  16
   7   0  23 189.439 185.176  16
  -7   1  24-35.9474 119.400  16
  -7  -1  24 176.954 145.849  16
  -7  -1  22-196.075 306.606  13
  -7   1  22 46.6395 180.164  16
  -7  -1  22 125.198 191.461  16
  -7   1  22 624.906 383.672  23
  -7   1  22-25.0307 183.746  13
  -7   1  20 132.174 193.971  16
  -7  -1  20 128.741 309.928  23
  -7   1  20-88.6789 269.622  13
  -7  -1  20 256.110 329.366  13
  -7   1  20 180.521 316.390  23
  -7   1  18 248.605 197.291  16
  -7   1  18 481.917 432.030  23
  -7   1  18 778.128 456.960  19
  -7  -1  18 859.728 363.194  23
  -7  -1  18 724.831 462.690  13
  -7  -1  16 99.6227 289.417  13
  -7   1  16 95.9950 303.187  19
  -7  -1  16 182.607 274.550  23
  -7   1  16 49.0498 295.669  23
  -7   1  14 7556.92 1035.13   6
  -7  -1  14 7045.03 1065.33   6
   7   1 -12 316.383 158.804   4
  -7   1  12 189.560 240.448   6
  -7   1  10 42194.3 2048.47   6
   7   1 -10 42372.8 1617.98   4
   7  -1 -10 43006.9 1467.80   5
   7   1  -8 62064.0 1413.17   5
   7   1  -8 61124.4 1784.48   4
  -7   1   8 59946.2 2211.45   6
   7  -1  -8 60693.9 1417.65   4
   7  -1  -8 61416.4 1767.18   5
   7  -1  -6 4011.98 374.622   2
   7   1  -6 3699.79 352.140   5
   7   1  -6 3828.82 416.010   4
   7  -1  -6 3620.39 421.550   5
  -7   1   6 3775.17 509.710   6
   7  -1  -6 3745.16 334.727   4
   7  -1  -4 608.836 186.884   5
   7   1  -4 611.299 195.462   4
   7   1  -4 609.849 184.617   5
  -7   1   4 192.511 148.476   6
   7  -1  -4 273.182 97.4606   2
  -7  -1   4 526.153 227.576   1
  -7  -1   2 722.212 211.855   1
   7  -1  -2 700.615 187.246   2
   7   1  -2 701.461 158.997   5
  -7   1   0 4793.38 408.928   7
   7  -1   0 4803.30 474.173   2
   7  -1   0 4876.92 437.268   5
  -7  -1   0 5154.80 452.239   1
  -7   1  -2 61667.3 1556.87   7
  -7  -1  -2 67954.6 1803.68   7
   7  -1   2 65640.7 1820.77   2
   7  -1   2 65049.7 1482.36   5
   7   1   2 64574.3 1420.74   5
  -7   1  -4 42524.6 1398.58   7
   7  -1   4 41523.7 1558.84   2
  -7  -1  -4 43570.1 1496.76   7
   7  -1   4 39036.9 1090.09   5
   7   1   4 42718.6 1193.02   5
   7  -1   6 10842.7 523.437   5
  -7  -1  -6 10233.5 780.374   7
  -7   1  -6 12024.8 829.288   7
  -7   1  -8 972.577 289.084   7
  -7  -1  -8 951.110 275.712   7
  -7   1 -10 1348.82 362.773   7
  -7  -1 -10 749.445 283.781   7
  -7  -1 -12 10898.6 1088.06   7
  -7   1 -12 9922.70 1052.00   7
   7   1  14 5209.97 698.422  16
  -7   1 -14 4485.65 783.695   7
  -7  -1 -14 4249.62 785.634   7
   7   1  16 925.933 377.062  16
   7  -1  16 504.271 221.093  16
   7  -1  16 434.955 330.267   9
   7   1  18 822.869 358.869  16
   7  -1  18 902.612 377.431   9
   7  -1  18 209.690 222.503  16
   7   1  20 9157.68 953.011  16
   7  -1  20 9235.54 929.004  16
   7   1  22 1053.81 322.386  16
   7  -1  22 900.366 284.282  16
   7   1  24-19.1818 111.207  16
   7  -1  24-18.6331 107.192  16
  -7  -2  23 2554.19 443.661  16
  -7   2  23 2236.00 268.936  11
  -7   2  21 351.318 328.133  23
  -7  -2  21 498.014 345.349  13
  -7   2  19 719.427 352.456  13
  -7   2  19 350.135 420.403  23
  -7   2  19 417.852 315.946  19
  -7  -2  19 349.189 310.043  13
  -7   2  17 39.7159 272.844  19
  -7  -2  17 154.197 273.842  13
  -7   2  17 5.73864 325.669  23
   7   2 -15 5053.63 732.390   4
  -7   2  15 4394.38 535.841  14
  -7  -2  15 4848.11 831.553  13
  -7   2  15 5195.39 728.101  12
  -7   2  15 4421.86 830.563  23
  -7   2  15 4141.80 686.498  19
  -7  -2  15 4623.83 643.201   8
   7   2 -13 34512.9 1815.60   4
  -7   2  13 32402.1 2042.68   6
   7   2 -11 32.9088 163.099   4
  -7   2  11 125.344 233.311   6
   7  -2  -9 35.2712 170.648   5
   7  -2  -9 349.420 244.314   2
   7   2  -9 151.846 170.360   4
  -7   2   9 306.914 179.917   6
   7   2  -7 19918.8 1078.00   4
   7  -2  -7 18999.6 1078.76   2
  -7   2   7 21368.5 1215.94   6
   7  -2  -5 11.5197 151.072   2
   7   2  -5 198.909 170.903   4
  -7  -2   5 558.404 346.301   1
  -7   2   5 288.552 169.565   6
  -7  -2   3 13131.9 963.573   1
   7  -2  -3 13684.0 871.412   2
   7   2  -3 12692.2 759.422   4
  -7   2   3 12288.6 652.012   6
   7   2  -3 13442.1 726.705   5
   7  -2  -1 4970.13 546.854   2
  -7  -2   1 5567.58 617.445   1
   7   2  -1 5392.12 470.962   4
  -7   2  -1 55737.5 1425.83   7
   7  -2   1 60404.2 1987.07   2
   7   2   1 61394.3 1507.43   4
  -7  -2  -1 57019.1 1833.25   1
  -7   2  -3 6159.08 525.486   7
  -7  -2  -3 5080.88 580.237   1
   7  -2   3 5546.54 669.042   2
   7  -2   3 5913.33 529.368   5
   7  -2   5 243507. 4599.80   2
  -7  -2  -5 241151. 4144.56   7
  -7   2  -5 253411. 3968.76   7
   7  -2   5 254997. 3458.95   5
  -7  -2  -7 1469.22 358.709   7
   7  -2   7 1507.95 474.203   2
  -7   2  -7 1751.76 380.606   7
  -7  -2  -9 3027.35 532.146   7
  -7   2  -9 3502.24 561.624   7
  -7  -2 -11 37073.6 1925.72   7
  -7   2 -11 39071.8 2036.35   7
   7   2  13 3519.83 654.143   3
  -7   2 -13 3195.35 633.084   7
   7  -2  15 1498.19 394.147  16
   7  -2  15 1364.39 460.312   9
   7   2  15 1616.52 445.523  16
   7  -2  17 6916.03 863.897   9
   7   2  17 7194.29 890.057  16
   7  -2  17 6637.81 775.507  16
   7   2  19 1748.67 475.434  16
   7  -2  19 1662.43 406.135  16
   7   2  19 1054.33 213.242  11
   7  -2  19 2058.99 483.661   9
   7  -2  21 591.033 276.222  16
   7   2  21 536.510 278.028  16
   7   2  21 374.444 137.926  11
   7  -2  21 693.416 264.129   9
   7   2  23 14979.4 870.064  16
   7  -2  23 13256.9 715.972  16
  -7  -3  22-82.5530 161.266  16
  -7   3  22 1.18991 102.583  11
  -7   3  20 3189.73 675.588  23
  -7   3  20 2357.26 364.078  11
  -7   3  20 3620.84 665.991  19
  -7  -3  20 3438.92 565.833   9
   7   3 -20 2786.35 369.890  17
  -7   3  18 1136.61 461.470  23
  -7  -3  18 1161.29 467.558  13
  -7   3  18 1103.90 262.026  11
  -7   3  18 1138.99 529.917  19
  -7  -3  18 933.845 346.926   8
  -7  -3  16-152.315 275.461  13
  -7   3  16 11.4515 307.698  23
  -7  -3  16-174.957 219.996   8
  -7   3  16 604.870 281.029  14
  -7   3  16-4.39831 328.000  19
  -7   3  14 416.195 346.369  19
  -7   3  14 249.381 284.283  23
  -7   3  14 198.018 238.495  14
  -7  -3  14 1134.57 479.469  13
  -7  -3  14 922.392 370.721   8
  -7   3  12 984.414 400.430   6
   7   3 -12 544.083 250.485   4
   7   3 -10 2529.91 498.737   4
  -7   3  10 3038.41 611.197   6
   7  -3  -8 29.4388 231.809   2
   7   3  -8 92.2785 177.568   4
  -7   3   8 455.815 249.502   6
   7   3  -6 74421.8 2289.11   4
   7  -3  -6 71117.9 2520.57   2
   7  -3  -4 6201.01 720.569   2
  -7  -3   4 6026.25 825.062   1
   7   3  -4 6594.74 640.151   4
   7   3  -2 19126.4 1003.02   4
   7  -3  -2 20722.9 1311.90   2
  -7  -3   2 19177.2 1366.94   1
  -7  -3   0 11318.2 1019.51   1
   7   3   0 11259.2 716.658   4
   7  -3   0 10770.2 977.153   2
   7   3   2 863.738 201.203   4
  -7  -3  -2 848.115 349.072   1
   7  -3   2 1566.56 497.537   2
   7  -3   4 589.003 223.642   5
  -7   3  -4 748.971 233.865   7
  -7  -3  -4 737.854 325.011   1
   7  -3   4 347.948 328.166   2
  -7  -3  -6 49917.0 2288.15   1
   7  -3   6 52817.1 2384.67   2
  -7   3  -6 52627.7 1915.36   7
  -7  -3  -8 1453.89 435.428   1
   7  -3   8 1733.61 527.218   2
  -7   3  -8 1292.86 374.371   7
   7   3  10 511.736 320.550   3
  -7   3 -10 638.065 310.665   7
   7   3  12 2866.92 548.554  16
   7   3  12 2459.80 613.059   3
  -7   3 -12 3160.97 666.323   7
   7  -3  12 3006.03 573.983   9
  -7   3 -12 2902.50 412.191  17
   7   3  14 5726.70 512.728  11
   7   3  14 6542.59 836.959  16
   7  -3  14 6184.26 849.217   9
   7   3  16 227.947 152.329  11
   7  -3  16 388.085 314.800   9
   7   3  16 171.942 321.560  16
   7   3  18-75.1011 227.753  16
   7   3  18 66.8339 131.922  11
   7  -3  18-51.4898 256.845   9
   7   3  20 923.880 303.962  16
   7   3  20 1242.83 221.554  11
   7  -3  20 921.696 327.422   9
   7   3  22 1711.39 310.832  16
   7  -3  22 1824.56 301.553   9
  -7  -4  21 241.517 166.151  16
  -7   4  21 716.475 191.813  11
  -7  -4  21 231.266 153.458   9
   7   4 -21 275.857 141.121  17
  -7   4  19 379.920 271.397  19
  -7   4  19 856.238 234.903  11
   7   4 -19 466.821 175.753  17
  -7   4  17 1148.11 485.145  23
  -7   4  17 2534.43 433.230  14
  -7   4  17 1121.48 373.704  19
  -7   4  17 2290.59 342.161  11
  -7  -4  17 1523.22 427.108   8
  -7   4  15 257.924 215.845  14
  -7   4  15 595.939 235.326  22
   7   4 -15 817.324 331.895  25
  -7   4  15 993.068 433.295  23
  -7   4  15 721.751 232.098  11
  -7   4  15 580.772 347.309  19
  -7  -4  15 483.939 305.646   8
  -7   4  13 1944.03 537.815  19
  -7   4  13 2275.42 384.671  22
  -7  -4  13 2314.31 543.114  13
   7   4 -13 1839.32 404.537  25
  -7   4  13 2821.74 678.462  23
  -7   4  13 2463.70 353.707  11
  -7   4  13 1884.80 297.872  14
  -7  -4  13 2045.52 540.181   8
   7  -4 -11-194.346 308.320   5
   7   4 -11 45.0614 187.407  25
  -7   4  11 99.5519 139.651  11
  -7   4  11-157.085 187.690  22
  -7   4  11 118.556 244.019  20
  -7   4  11 61.0087 286.955  19
  -7  -4  11-0.28029 202.821   8
   7  -4  -9 62.2680 260.385   2
   7   4  -9 130.977 175.708   4
   7  -4  -7 805.266 328.652   2
   7   4  -7 972.286 313.182   4
   7   4  -5 2156.21 432.180   4
   7  -4  -5 2968.86 599.188   2
   7   4  -3 310.043 201.279   4
   7  -4  -3 721.212 410.924   2
  -7  -4   3 434.568 370.277   1
   7   4  -1 193.389 167.457   4
   7  -4  -1-288.070 359.035   2
  -7  -4   1 165.846 281.862   1
  -7  -4  -1 15041.6 1390.78   1
   7  -4   1 15200.1 1352.78   2
   7  -4   3 13483.7 1313.93   2
  -7  -4  -3 13976.1 1339.15   1
  -7  -4  -5 7859.20 1016.53   1
   7  -4   5 6972.81 989.709   2
  -7  -4  -7 4911.57 854.238   1
   7  -4   7 4822.77 859.944   2
   7   4   7 5109.96 762.136   3
   7   4   9 90.4284 252.950   3
   7  -4   9-92.8116 259.711   2
  -7  -4  -9 103.758 318.760   1
   7   4  11 1550.35 410.543  16
   7   4  11 1560.36 293.441  11
   7  -4  11 1385.64 430.639   9
  -7   4 -11 1382.20 360.871  25
   7   4  13 1958.19 496.452  16
   7   4  13 1159.80 296.538  11
   7  -4  13 1118.49 428.115   9
   7   4  15 2797.49 377.806  11
   7   4  15 2684.70 541.243  16
   7  -4  15 2708.05 561.927   9
   7   4  15 2397.91 356.111  18
   7   4  17 1076.18 327.321  16
   7   4  17 1681.53 292.649  11
   7  -4  17 925.408 355.397   9
   7   4  17 903.881 197.388  18
   7   4  19-2.71780 137.061  16
   7   4  19 500.522 176.108  11
   7   4  19 97.2368 109.880  18
   7  -4  19 237.746 229.759   9
   7  -4  21 1027.63 244.976   9
   7   5 -20 96.4598 103.098  17
  -7  -5  20 220.268 155.855   9
  -7   5  18 486.154 295.711  19
   7   5 -18-33.8082 135.254  17
  -7   5  16 908.130 317.443  14
  -7   5  16 422.744 278.464  19
   7   5 -16 402.888 185.135  25
  -7   5  16 890.917 301.088  22
   7   5 -16 287.534 144.895  17
  -7   5  14-402.626 273.547  14
  -7   5  14 450.480 256.565  22
  -7   5  14 509.455 361.108  19
  -7  -5  14 497.539 295.526   8
   7   5 -14 158.630 270.513  25
   7   5 -14 428.151 236.702  17
   7   5 -12 3278.65 543.783  25
  -7   5  12 4745.60 532.836  11
  -7   5  12 3069.63 587.348  20
  -7   5  12 3657.58 564.907  22
  -7   5  12 2744.34 577.939  19
  -7  -5  12 3317.71 624.726   8
  -7   5  10 350.866 293.911  19
  -7   5  10 375.772 232.288  22
  -7   5  10 206.948 224.859  20
   7   5 -10 445.604 247.702  25
  -7  -5  10-66.2829 202.549   8
   7   5  -8 3424.36 534.295  25
  -7  -5   8 2073.88 478.197   8
  -7   5   8 3486.55 506.808  22
  -7   5   8 3097.66 583.660  19
  -7   5   8 3141.81 578.648  20
  -7   5   6 925.092 346.651  20
   7   5  -6 540.963 285.795   4
  -7   5   6 778.712 288.412  22
   7   5  -6 631.860 264.046  25
   7  -5  -6 438.200 375.450   2
   7   5  -4 4627.54 658.186   4
   7  -5  -4 5178.87 915.201   2
  -7  -5   2 10359.0 1347.38   1
   7  -5  -2 9174.39 1211.56   2
  -7  -5   0 411.353 289.114   2
   7  -5   0 695.882 470.820   2
  -7  -5   0 561.074 446.397   1
   7  -5   2 182.300 374.834   2
  -7  -5  -2 178.009 390.307   1
  -7  -5  -4 4085.83 903.152   1
   7  -5   4 4537.29 936.505   2
  -7   5  -6 8573.57 840.270  25
   7   5   6 8529.90 1059.36   3
   7   5   6 9620.50 739.356  18
  -7   5  -8 10545.2 963.880  25
   7   5   8 11820.6 837.321  18
   7  -5   8 11038.6 1036.94   9
  -7   5 -10-10.9280 196.899  25
   7  -5  10 161.640 302.210   9
   7   5  10 152.565 187.617  18
   7   5  12 108.724 170.103  18
   7  -5  12 57.2077 231.626   9
   7  -5  14 199.548 267.116   9
   7   5  14 275.243 165.036  18
   7  -5  16 1539.29 400.432   9
   7   5  16 1706.51 278.624  18
   7   5  18-267.408 165.299  22
   7  -5  18-26.9502 184.950   9
   7   5  18 43.7212 83.0187  18
   7  -5  20 113.557 115.975   9
   7   6 -17 1313.93 236.836  25
   7   6 -17 2007.47 283.375  17
  -7   6  15 409.702 233.627  14
   7   6 -15 88.1826 174.260  25
   7   6 -15 299.277 166.339  17
   7   6 -13 168.509 230.239  25
  -7   6  13-86.9866 240.718  19
  -7   6  13 636.905 308.098  22
   7   6 -13-4.21625 136.011  17
   7   6 -11 1399.72 372.971  25
   7   6 -11 1174.19 296.946  17
  -7   6  11 831.816 335.024  22
  -7   6  11 742.606 334.288  20
  -7  -6  11 578.548 350.186   8
   7   6  -9 209.514 179.349  25
  -7   6   9 550.875 286.501  22
  -7   6   9 351.306 274.743  20
  -7  -6   9 248.039 201.123   8
   7   6  -9 548.513 209.170  17
   7   6  -7 1483.37 320.189  17
   7   6  -7 1515.34 367.868  25
  -7   6   7 1315.92 388.053  22
  -7   6   7 1755.40 461.507  20
   7   6  -7 1204.87 268.697  18
  -7  -6   7 947.774 325.544   8
  -7   6   5 5178.56 621.259  22
   7   6  -5 4349.76 599.695  25
  -7   6   5 4397.07 677.064  20
   7   6  -5 4162.60 494.449  18
  -7   6   5 4545.55 506.299  18
   7   6  -3 6302.26 700.908  25
  -7   6   3 6130.15 808.317  20
  -7   6   3 6066.30 599.711  18
   7   6  -3 5602.65 571.029  18
  -7   6   1 9549.16 972.907  20
   7   6  -1 8861.00 732.319  18
  -7   6   1 9601.72 743.349  18
   7   6  -1 8803.04 805.922  25
   7   6   1 6326.29 650.668  25
  -7   6  -1 6064.70 757.716  20
  -7   6  -1 5705.06 593.482  18
   7   6   1 5602.81 608.903  18
   7   6   3 6810.39 654.386  18
  -7   6  -3 5725.93 731.028  20
  -7   6  -5 2086.83 434.046  25
  -7   6  -5 1623.01 458.275  20
   7   6   5 1848.39 386.692  18
  -7   6  -7 71.0516 191.026  25
   7   6   7 227.647 199.473  18
  -7   6  -9 2674.07 520.383  25
   7   6   9 3148.41 438.962  18
   7   6  11 279.267 199.010  18
   7  -6  11 63.7233 176.727   9
   7   6  13 3477.37 401.016  18
   7  -6  13 3105.01 507.769   9
   7   6  15 171.145 94.2940  18
   7   6  15-6.21368 172.508  22
  -7   6 -15 207.679 164.697  10
   7  -6  15 494.273 239.820   9
  -7   6 -17 567.504 176.968  20
   7   6  17 395.494 113.893  22
   7  -6  17 556.137 183.229   9
  -7   7  14 1000.15 237.884  14
   7   7 -14 573.226 188.982  25
   7   7 -14 803.060 185.170  20
   7   7 -12 377.439 234.796  25
   7   7 -12 524.740 187.648  20
   7   7 -12 162.921 115.476  17
   7   7 -10 128.161 214.884  25
  -7   7  10 138.584 193.473  20
   7   7 -10-22.2857 109.572  17
  -7   7   8 223.526 266.792  20
   7   7  -8-93.6189 156.743  25
   7   7  -6 428.032 179.359  18
  -7   7   6 81.5205 221.614  20
   7   7  -6 574.098 249.376  25
  -7   7   6 591.417 183.622  18
   7   7  -4 367.304 231.678  25
  -7   7   4 433.611 293.325  20
  -7   7   4 287.488 160.926  18
   7   7  -4 469.469 234.438  18
   7   7  -2 205.992 168.052  25
  -7   7   2 160.671 199.350  20
  -7   7   2 300.370 179.186  18
   7   7  -2 525.975 220.307  18
   7   7   0 394.555 208.698  25
  -7   7   0 548.628 298.564  20
  -7   7   0 190.988 177.167  18
   7   7   0 185.682 168.156  18
  -7   7  -2 544.706 304.165  20
   7   7   2 809.391 256.366  18
  -7   7  -4 907.373 342.573  20
   7   7   4 1283.39 285.275  18
  -7   7  -6 331.904 295.763  20
   7   7   6-80.2055 181.668  22
   7   7   6 181.212 170.257  18
   7   7   8-213.405 189.746  22
  -7   7  -8 38.1148 177.760  20
   7   7   8 225.144 164.181  18
   7   7  10 1713.73 297.346  22
   7   7  10 1816.28 297.496  18
  -7   7 -10 1606.54 375.278  20
  -7   7 -12 429.407 223.924  20
   7   7  12 337.955 142.564  22
   7   7  12 613.009 167.486  18
   7   7  14-32.5060 95.1613  22
  -7   7 -14 64.1100 111.302  20
   7   7  14 30.8333 88.3201  18
  -7   8  11 800.475 172.207  14
   7   8 -11-0.99637 108.866  25
  -7   8   9 368.653 150.364  14
   7   8  -9 562.936 187.278  25
  -7   8   7-29.4550 135.830  14
  -7   8   7 271.220 186.664  20
   7   8  -5 1039.28 269.242  25
  -7   8   5 922.306 264.420  20
  -7   8   3 2796.01 451.627  20
   7   8  -3 3093.71 398.103  25
   7   8  -3 2685.61 337.409  18
  -7   8   1 238.263 223.591  20
   7   8  -1 181.455 173.222  18
  -7   8  -1 540.914 280.357  20
   7   8   1 40.1520 126.021  18
  -7   8  -3 193.380 201.590  20
   7   8   3 124.561 131.736  18
  -7   8  -5-53.3289 160.732  20
   7   8   5-54.2732 104.176  18
  -7   8  -7-180.363 164.932  20
   7   8   7 178.094 132.919  18
  -7   8  -9-129.291 153.625  20
   7   8   9-19.9720 75.4354  18
  -8   0  24 1373.34 276.365  16
  -8   0  22 547.578 314.780  16
  -8   0  22 431.660 285.107  13
  -8   0  20 3685.33 646.995  16
  -8   0  20 3120.77 668.066  13
  -8   0  20 3148.73 686.958  23
  -8   0  18 800.582 400.242  23
  -8   0  18 1292.17 516.721  19
  -8   0  16 1439.68 560.437  19
  -8   0  16 2020.67 558.404  23
  -8   0  14 29048.2 2112.36   6
  -8   0  12 171.752 264.447   6
  -8   0  10 14728.2 1275.03   6
   8   0 -10 15813.5 901.611   4
   8   0  -8 6569.88 529.576   5
   8   0  -8 6691.38 548.380   4
   8   0  -6 104.422 119.344   5
   8   0  -6-37.3817 129.866   4
   8   0  -4 6071.34 482.555   5
  -8   0   2 270593. 3051.30   1
  -8   0   0 68122.2 1359.86   1
  -8   0   0 70692.8 1794.80   7
  -8   0  -2 11223.8 721.434   7
   8   0   2 10707.1 599.988   5
  -8   0  -4 581.939 217.107   7
   8   0   4 547.167 165.981   5
   8   0   6 73537.7 1495.91   5
  -8   0  -6 74371.0 2163.35   7
  -8   0  -8 151429. 3445.27   7
  -8   0 -10 111001. 3211.61   7
  -8   0 -12 20077.4 1499.35   7
   8   0  14 544.408 227.848  16
  -8   0 -14 487.363 352.128   7
   8   0  16 351.035 261.447  16
   8   0  18 1468.51 431.263  16
   8   0  20 3598.53 616.027  16
   8   0  22 1297.42 336.237  16
   8   0  24 3997.05 413.540  16
  -8  -1  25 460.106 168.065  16
  -8   1  23-16.5065 134.130  16
  -8   1  23 81.0161 158.959  13
  -8  -1  23-92.3146 164.080  16
  -8  -1  23 394.676 247.003  13
  -8   1  21-322.852 214.910  16
  -8  -1  21 243.181 289.873  16
  -8   1  21-52.3452 290.702  23
  -8  -1  21-97.9700 241.370  13
  -8   1  21-28.0881 247.381  13
  -8   1  19-81.9902 208.572  16
  -8  -1  19 239.855 269.522  13
  -8   1  19 109.009 354.868  23
  -8   1  19 324.509 319.397  19
  -8  -1  19 63.1854 403.092  23
  -8   1  17 8076.45 1103.65  23
  -8  -1  17 7801.53 995.647  23
  -8  -1  17 8204.76 1064.45  13
  -8   1  17 6746.62 907.736  19
  -8   1  15-5.10765 282.698  12
  -8   1  15 518.508 263.443  19
  -8   1  15-132.089 340.844  23
  -8  -1  15 583.731 397.213   6
  -8   1  15 125.808 250.255   6
   8   1 -13 5482.64 660.672   4
  -8   1  13 6011.36 921.776   6
  -8  -1  13 4263.93 830.844   6
   8   1 -11 64602.4 2142.11   4
  -8   1  11 56619.8 2536.25   6
   8   1  -9 16816.4 993.478   4
  -8   1   9 16757.5 1249.95   6
   8  -1  -9 16620.0 944.873   5
   8   1  -7 3414.73 423.665   4
   8  -1  -7 3168.71 351.241   4
  -8   1   7 3653.47 562.513   6
   8  -1  -7 3338.79 337.602   2
   8   1  -7 3574.69 382.071   5
   8  -1  -7 3489.03 450.888   5
  -8   1   5 419.760 217.932   6
   8  -1  -5 280.163 157.806   5
   8  -1  -5-79.1061 200.940   2
   8   1  -5 420.327 167.243   5
   8   1  -5 461.684 208.626   4
  -8  -1   3 21187.1 1022.67   1
   8   1  -3 21679.6 890.784   5
   8  -1  -3 22543.5 1018.17   5
   8   1  -3 21637.8 927.541   4
   8  -1  -3 21089.2 901.629   2
   8  -1  -1 72594.8 1781.04   5
   8  -1  -1 71379.6 1793.14   2
  -8  -1   1 68508.3 1755.00   1
  -8  -1  -1 22796.8 1008.76   1
   8  -1   1 23776.2 1104.75   2
  -8   1  -1 22895.2 979.799   7
   8   1   1 23330.5 882.747   5
   8  -1   1 23010.6 954.847   5
  -8  -1  -3 16335.1 959.485   7
   8  -1   3 17032.0 1010.48   2
  -8   1  -3 16649.8 895.398   7
   8  -1   3 17061.0 766.229   5
   8   1   3 17021.4 768.865   5
   8   1   5 32689.7 1104.76   5
  -8   1  -5 35521.7 1412.71   7
  -8  -1  -5 36302.4 1494.01   7
   8  -1   5 32552.9 1036.73   5
  -8   1  -7 392.375 205.928   7
  -8  -1  -7 271.997 215.760   7
  -8   1  -9 17631.7 1226.89   7
  -8  -1  -9 18730.3 1280.67   7
  -8   1 -11 111.992 206.220   7
  -8  -1 -11 170.588 226.254   7
  -8   1 -13 7132.90 959.021   7
  -8  -1 -13 6621.63 909.364   7
   8   1  13 6155.17 846.343   3
   8   1  15 235.162 286.657  16
   8  -1  15-39.0455 188.742  16
   8  -1  15 48.8093 222.263   9
   8  -1  17 374.927 260.561  16
   8  -1  17 465.467 283.749   9
   8   1  17 237.020 301.898  16
   8   1  19 45.7736 239.111  16
   8  -1  19 14.0151 221.535  16
   8  -1  19 96.4647 233.370   9
   8   1  21 461.582 309.497  16
   8  -1  21 227.913 197.059  16
   8   1  23 1065.72 307.239  16
   8  -1  23 707.866 228.184  16
  -8  -2  24 152.147 128.339  16
  -8   2  24 648.491 134.004  11
  -8  -2  22 304.869 211.179  16
  -8  -2  22 576.219 348.628  13
  -8   2  22-38.1999 135.597  11
  -8   2  22 191.492 288.800  23
  -8  -2  20 1645.39 497.253  13
  -8   2  20 2488.46 671.165  23
  -8   2  20 1950.30 522.983  13
  -8   2  20 1773.41 545.526  19
  -8  -2  18 673.607 432.939  13
  -8   2  18 367.470 389.748  23
  -8   2  18-67.3904 277.210  19
  -8  -2  16 115.792 260.129  13
  -8   2  16 443.132 383.301  12
  -8   2  16 676.447 477.497  23
  -8   2  16 167.522 352.023  19
  -8  -2  16 330.168 243.344   8
  -8   2  14 1449.47 495.438  19
  -8  -2  14 1019.93 521.122   6
  -8  -2  14 1772.47 556.935  13
  -8   2  14 1170.79 370.074  23
   8   2 -14 1565.14 436.346   4
  -8   2  14 1543.44 516.469   6
   8   2 -12 7153.57 822.437   4
  -8   2  12 6723.97 907.865   6
   8  -2 -10 1071.28 309.655   5
   8   2 -10 642.842 262.891   4
  -8   2  10 458.563 241.071   6
   8  -2  -8 26.5207 163.118   5
   8  -2  -8 53.6748 164.283   2
   8   2  -8 140.362 195.262   4
  -8   2   8 350.208 240.173   6
   8  -2  -6 35402.1 1436.95   2
  -8   2   6 35021.1 1471.62   6
   8   2  -6 36307.4 1448.85   4
   8  -2  -6 32345.2 1463.97   5
   8   2  -6 35318.2 1246.57   5
   8  -2  -4 4805.34 550.354   2
  -8  -2   4 4674.24 634.966   1
   8   2  -4 4862.76 512.173   4
   8   2  -4 4811.63 465.967   5
  -8   2   4 5243.20 486.076   6
  -8  -2   2 1071.80 354.981   1
   8  -2  -2 727.072 246.778   2
  -8   2   2 1023.96 166.654   6
   8   2  -2 1132.28 260.888   4
   8   2  -2 1060.92 243.864   5
  -8   2   0 19113.5 852.996   7
   8  -2   0 19794.7 1150.81   2
  -8  -2   0 21306.5 1151.34   1
   8   2   0 21288.1 949.971   4
   8  -2   0 20647.9 1056.43   5
   8  -2   2 2773.23 398.617   5
   8  -2   2 2743.21 503.373   2
  -8  -2  -2 3132.72 478.574   1
  -8   2  -2 2707.80 383.410   7
  -8   2  -4 212530. 3577.34   7
  -8  -2  -4 208106. 3880.33   7
   8  -2   4 218395. 4347.19   2
   8  -2   4 206540. 3296.06   5
   8  -2   6 26893.1 1576.54   2
  -8   2  -6 26930.5 1348.83   7
  -8  -2  -6 22771.4 1329.71   7
  -8   2  -8 2246.39 450.198   7
  -8  -2  -8 1531.96 394.902   7
  -8   2 -10 32883.3 1825.86   7
  -8  -2 -10 33663.4 1837.44   7
   8   2  12 268.067 258.362   3
  -8   2 -12 631.518 406.911   7
   8   2  14 2154.43 510.844  16
   8  -2  14 1932.48 391.187  16
   8  -2  14 2039.98 500.667   9
   8   2  16 1176.04 405.596  16
   8  -2  16 1641.42 460.919  16
   8  -2  16 1042.82 389.793   9
   8  -2  18 19126.6 1385.28   9
   8   2  18 20812.7 1462.86  16
   8  -2  18 20713.9 1330.49  16
   8  -2  20 12028.4 975.951   9
   8   2  20 14031.2 1115.52  16
   8  -2  20 12041.4 932.363  16
   8  -2  22 1084.59 242.758  16
   8   2  22 1151.81 311.435  16
  -8  -3  23 868.537 240.205  16
  -8   3  23 1064.63 174.363  11
  -8   3  21 649.795 377.265  23
  -8   3  21 695.534 178.620  11
   8   3 -21 622.019 173.104  17
  -8  -3  19 557.778 325.716  13
  -8   3  19 939.908 386.055  23
  -8   3  19 371.732 172.585  11
  -8   3  19 1097.07 428.283  19
  -8  -3  19 155.562 243.933   8
  -8  -3  17 1692.73 593.583  13
  -8   3  17 789.436 356.701  19
  -8   3  17 641.359 427.994  23
  -8   3  17 581.757 185.193  11
  -8  -3  17 872.374 299.424   8
  -8   3  15 124.017 260.002  14
  -8   3  15 501.625 467.224  23
  -8   3  15 353.934 146.618  11
  -8  -3  15 752.322 405.312  13
  -8   3  15 437.657 391.881  19
  -8  -3  15 606.600 361.309   8
  -8  -3  13 901.860 322.489   8
  -8   3  13 480.387 219.715  14
  -8  -3  13 1467.02 522.589  13
  -8   3  13 1354.24 504.867   6
  -8   3  13 1402.30 538.503  23
   8   3 -13 1251.84 398.917   4
  -8   3  13 653.493 345.901  19
   8  -3 -11 429.835 316.041   5
   8   3 -11-35.2257 183.443   4
  -8   3  11 156.420 265.655   6
   8  -3  -9-128.759 171.620   2
   8  -3  -9-0.84505 185.759   5
   8   3  -9 204.524 184.204   4
  -8   3   9-49.6819 176.170   6
   8   3  -7 17756.1 1169.68   4
   8  -3  -7 18337.5 1279.48   2
  -8   3   7 16757.6 1140.12   6
  -8  -3   5 143.990 333.827   1
   8   3  -5 313.667 194.342   4
   8  -3  -5 129.173 238.826   2
  -8  -3   3 442.198 349.823   1
   8   3  -3 342.795 191.044   4
   8  -3  -3 261.290 241.884   2
  -8  -3   1 794.777 360.910   1
   8   3  -1 1127.51 269.865   4
   8  -3  -1 754.601 299.274   2
  -8  -3  -1 665.879 334.342   1
   8   3   1 356.237 153.413   4
   8  -3   1 353.697 322.978   2
   8  -3   3 2863.36 439.501   5
  -8  -3  -3 2856.22 522.458   1
   8  -3   3 3431.52 658.741   2
  -8   3  -3 2828.61 390.609   7
   8   3   3 2793.11 353.040   4
   8  -3   5 305.630 181.815   5
  -8   3  -5 609.060 269.517   7
   8  -3   5 518.156 318.775   2
  -8  -3  -5 504.130 248.150   1
  -8  -3  -7 5699.01 808.610   1
   8  -3   7 6244.95 881.193   2
  -8   3  -7 6098.86 714.934   7
  -8  -3  -9 8070.15 1050.70   1
  -8   3  -9 6927.74 845.669   7
   8   3  11 1708.22 524.176   3
  -8   3 -11 1526.08 488.115   7
   8   3  13 570.226 277.215  16
   8  -3  13 1138.34 400.887   9
   8   3  15 17.2586 161.385  11
   8   3  15-128.692 256.919  16
   8  -3  15-230.362 329.162   9
   8   3  17 1095.34 348.978  16
   8   3  17 979.781 222.813  11
   8  -3  17 1176.84 370.174   9
   8   3  19 155.576 288.970  16
   8  -3  19 117.721 212.593   9
   8  -3  21 3628.45 469.144   9
   8   3  21 4452.53 536.406  16
  -8  -4  22 73.8533 127.248  16
  -8   4  22 529.091 137.810  11
  -8   4  20 892.877 206.013  11
  -8   4  20 599.755 332.546  19
  -8  -4  20 408.292 241.469   9
   8   4 -20 532.927 171.123  17
  -8  -4  18-108.953 173.542   8
  -8   4  18 430.482 377.907  23
  -8   4  18-103.391 143.319  11
  -8   4  18-163.866 239.186  19
   8   4 -18 77.7919 148.535  17
  -8   4  16 3945.88 522.302  14
  -8   4  16 3265.73 700.617  23
  -8   4  16 4575.98 487.899  11
  -8   4  16 3992.02 691.292  19
  -8  -4  16 3080.18 596.951   8
   8   4 -14 494.921 305.938  25
  -8   4  14 281.844 324.213  23
  -8   4  14 152.116 172.443  11
  -8   4  14 318.671 258.599  14
  -8  -4  14 336.055 301.154  13
  -8   4  14 339.054 233.402  22
  -8   4  14 189.878 352.230  19
  -8  -4  14 367.701 234.004   8
  -8   4  12-579.661 338.156  14
  -8  -4  12-82.5881 300.509  13
   8   4 -12 51.7245 178.076  25
  -8   4  12 90.9698 158.114  11
  -8   4  12-26.2157 243.938  20
  -8   4  12 362.614 333.483  19
  -8  -4  12 43.9635 255.374   8
  -8  -4  10 468.103 312.523   8
   8  -4 -10 288.425 229.973   5
   8   4 -10 470.461 227.051  25
  -8   4  10-28.1004 187.413  22
   8   4 -10 469.511 320.544   4
  -8   4  10 265.679 272.546  20
  -8   4  10 431.855 279.563  19
   8   4  -8-254.534 251.514   4
   8  -4  -8 245.766 342.246   2
   8   4  -6 262.845 223.520   4
   8  -4  -6 384.960 343.489   2
  -8  -4   4 170.080 264.816   1
   8   4  -4-29.1122 145.428   4
   8  -4  -4-57.6027 228.417   2
  -8  -4   2 8105.99 1064.92   1
   8  -4  -2 7487.58 956.515   2
   8   4  -2 7729.46 740.937   4
  -8  -4   0 8230.47 1056.45   1
   8  -4   0 8558.07 1013.57   2
   8   4   0 8755.76 722.791   4
   8  -4   2 16687.0 1465.42   2
  -8  -4  -2 13920.6 1366.00   1
   8  -4   4 3158.92 560.283   5
  -8  -4  -4 3194.03 675.412   1
   8  -4   4 3627.50 759.741   2
   8  -4   6 794.401 451.098   2
  -8  -4  -6 999.646 452.222   1
   8   4   8 738.932 353.719   3
   8  -4   8 690.069 395.496   2
  -8  -4  -8 680.016 472.188   1
   8   4  10 130.272 235.473  16
  -8   4 -10 33.9987 216.260  25
   8  -4  10 46.4955 228.193   9
   8   4  12 711.235 349.568  16
   8   4  12 981.469 265.131  11
   8  -4  12 573.853 331.563   9
   8   4  14 8264.37 625.626  11
   8  -4  14 8261.11 979.961   9
   8   4  14 8063.10 916.562  16
   8   4  16 2164.45 488.690  16
   8   4  16 2600.32 349.695  11
   8  -4  16 2677.73 582.938   9
   8   4  16 1580.89 290.711  18
   8   4  18 528.823 260.825  16
   8  -4  18 720.524 298.535   9
   8   4  18 464.449 153.862  18
   8   4  20 273.033 161.197  16
   8  -4  20 214.895 174.503   9
  -8   5  19 1923.07 274.398  11
  -8   5  19 1060.75 348.822  19
  -8   5  17 1470.86 344.744  14
  -8   5  17 1573.58 303.618  11
   8   5 -17 207.096 175.158  25
  -8   5  17 217.579 226.788  19
   8   5 -17 470.990 189.309  17
  -8   5  15 25.3577 213.632  14
   8   5 -15 78.5086 145.440  25
  -8   5  15-287.403 324.995  19
  -8   5  15 549.199 289.135  22
  -8  -5  15 423.534 277.936   8
   8   5 -15 229.689 202.657  17
  -8   5  13 501.658 275.114  22
   8   5 -13 1179.83 359.155  25
  -8   5  13-183.118 275.901  14
  -8   5  13-76.3112 261.233  19
  -8  -5  13 1051.12 390.578   8
   8   5 -11 613.951 268.974  25
  -8   5  11 380.630 276.166  20
  -8   5  11 800.594 323.931  22
  -8   5  11 811.154 373.633  19
  -8  -5  11 495.862 282.069   8
  -8   5   9 2535.81 538.892  20
   8   5  -9 3332.33 530.281  25
  -8   5   9 2104.91 492.505  19
  -8   5   9 3161.12 494.646  22
  -8  -5   9 2836.40 558.727   8
  -8   5   7 593.205 289.630  22
   8   5  -7 701.727 310.165  25
  -8   5   7 395.423 300.993  20
  -8   5   7 670.395 404.433  24
  -8   5   7 475.213 331.022  19
  -8  -5   7 357.677 257.977   8
   8   5  -5 1203.89 318.502  25
  -8   5   5 1369.84 328.558  22
   8   5  -5 1814.58 459.184   4
  -8   5   5 1702.66 437.223  20
   8  -5  -5 1700.06 579.387   2
  -8  -5   3 2487.66 741.758   1
   8  -5  -3 1990.27 616.895   2
  -8  -5   1-44.5352 365.510   1
   8  -5  -1-174.390 293.663   2
  -8  -5  -1 8812.84 1250.83   1
   8  -5   1 9967.05 1280.54   2
   8  -5   3 5014.28 957.163   2
  -8  -5  -3 4818.75 958.011   1
   8   5   5 879.355 371.210   3
  -8   5  -5 796.717 291.558  25
   8   5   5 1260.79 299.614  18
   8   5   7 217.587 195.677  18
  -8   5  -7 165.267 231.149  25
  -8   5  -9-204.414 185.815  25
   8   5   9 116.524 183.387  18
   8  -5   9 35.8204 224.413   9
   8   5  11 6481.85 617.095  18
   8  -5  11 5559.72 771.377   9
   8   5  13 5774.60 545.561  11
   8  -5  13 4470.52 698.244   9
   8   5  13 4456.83 488.689  18
   8  -5  15 16.4746 235.367   9
   8   5  15 80.1946 155.755  18
   8   5  17-18.7904 102.582  18
   8  -5  17 270.223 217.465   9
  -8   5 -19 302.531 158.689  10
   8  -5  19 147.124 139.930   9
  -8  -6  18 583.372 197.461   9
   8   6 -18 324.394 124.816  17
   8   6 -16 555.759 219.281  25
  -8   6  16 807.501 266.692  19
   8   6 -16 475.277 192.916  17
  -8   6  14 372.360 249.823  14
  -8   6  14 856.061 314.282  19
   8   6 -14 980.641 316.148  25
   8   6 -14 1260.39 290.164  17
   8   6 -12-122.400 215.622  25
  -8   6  12 394.247 294.648  22
  -8   6  12-659.582 301.069  14
  -8   6  12-88.4162 271.320  20
  -8   6  12 101.906 204.130  19
  -8  -6  12 35.6043 189.943   8
   8   6 -12-1.31940 127.857  17
   8   6 -10 1974.11 436.144  25
  -8   6  10 1767.56 482.424  20
  -8   6  10 1972.76 444.709  22
  -8   6  10 1554.03 467.713  19
  -8  -6  10 1580.10 468.964   8
   8   6 -10 1703.98 330.215  17
   8   6  -8 5609.33 689.239  25
  -8   6   8 5146.55 655.038  22
  -8   6   8 4843.88 741.126  20
  -8   6   8 4441.88 682.878  19
   8   6  -8 5012.19 549.949  17
  -8  -6   8 3972.17 632.118   8
   8   6  -6 328.391 257.311  25
  -8   6   6 450.476 342.360  20
  -8   6   6 550.626 302.267  22
   8   6  -6 355.053 158.838  18
  -8   6   4 829.702 436.767  20
  -8   6   4 186.052 326.071  24
   8   6  -4 420.302 198.920  18
   8   6  -4 113.146 169.807  25
  -8   6   4 294.827 195.897  18
   8   6  -2 353.668 160.373  25
  -8   6   2 812.113 408.913  24
  -8   6   2 784.764 263.757  18
   8   6  -2 362.521 198.509  18
  -8   6   2 441.516 236.263  20
  -8   6   0 31920.5 1853.04  24
   8   6   0 30607.8 1482.94  25
  -8   6   0 34525.0 1789.54  20
   8   6   0 30094.4 1334.67  18
  -8   6   0 30505.5 1340.15  18
   8   6   2 2541.83 434.494  25
  -8   6  -2 2494.15 526.942  20
   8   6   2 2430.90 412.019  18
  -8   6  -4 2218.39 486.320  20
   8   6   4 2050.01 388.908  18
  -8   6  -6 8123.36 834.243  25
  -8   6  -6 8748.33 920.317  20
   8   6   6 8399.82 728.297  18
  -8   6  -8 210.469 279.032  20
   8   6   8-74.4552 177.475  18
   8  -6  10 405.497 243.331   9
   8   6  10 308.123 183.321  18
   8  -6  12 4630.25 622.788   9
   8   6  12 4589.53 491.008  18
   8   6  14 89.5624 120.324  18
  -8   6 -14 53.7982 147.735  10
  -8   6 -14 234.246 238.370  20
   8  -6  14 90.8374 183.077   9
   8   6  16 1037.19 197.308  22
  -8   6 -16 1015.46 242.830  20
  -8   6 -16 1394.57 265.601  10
   8   6  16 1019.20 178.298  18
   8  -6  16 1372.00 284.301   9
   8   7 -15 10.8724 107.833  25
  -8  -7  15 161.994 148.043   9
  -8   7  13 444.756 207.627  14
   8   7 -13 424.134 169.912  25
   8   7 -13 398.939 134.529  17
  -8   7  11 139.854 178.802  14
   8   7 -11 729.596 269.984  25
   8   7 -11 996.539 220.450  17
   8   7  -9 280.656 183.549  25
  -8   7   9 91.1305 206.792  20
  -8   7   7 79.7090 195.231  14
   8   7  -7 431.378 214.714  25
  -8   7   7 346.912 267.833  20
   8   7  -5 250.938 206.709  25
  -8   7   5 62.8999 124.148  18
   8   7  -5 101.086 139.399  18
  -8   7   5-42.2301 218.614  20
   8   7  -3 1022.35 314.261  25
  -8   7   3 1006.67 336.688  20
  -8   7   3 894.953 234.710  18
   8   7  -3 1089.27 261.188  18
   8   7  -1 4163.19 542.841  25
  -8   7   1 3998.08 607.883  20
   8   7  -1 4047.35 493.599  18
  -8   7  -1-52.1962 263.181  20
   8   7   1 101.462 174.846  18
  -8   7  -3 3760.95 585.056  20
   8   7   3 3490.23 464.992  18
   8   7   5 1227.45 252.925  22
   8   7   5 1077.77 282.208  18
  -8   7  -5 925.320 331.165  20
   8   7   7 194.603 163.838  22
   8   7   7 70.6843 166.312  18
  -8   7  -7 307.453 255.471  20
   8   7   9-22.2359 178.062  22
  -8   7  -9-69.2878 166.036  20
   8   7   9 112.521 119.472  18
   8   7  11-301.263 189.023  22
   8   7  11 45.6707 107.066  18
  -8   7 -11 121.098 177.424  20
  -8   7 -13 277.642 177.215  20
   8   7  13-20.5751 97.5800  22
   8   7  13 169.382 104.273  18
  -8   8  10 1402.06 213.030  14
   8   8 -10 1415.83 246.940  25
  -8   8   8 552.722 169.507  14
   8   8  -8 506.733 179.767  25
  -8   8   8 447.147 205.141  20
   8   8  -6 441.556 191.708  25
  -8   8   6 353.266 241.132  20
  -8   8   4 605.395 226.936  20
   8   8  -4 900.151 239.202  25
  -8   8   2 821.332 261.643  20
   8   8  -2 800.258 212.456  25
   8   8  -2 692.871 189.186  18
  -8   8   0 706.612 245.458  20
   8   8   0 809.442 230.727  18
   8   8   2 236.945 153.183  18
  -8   8  -2 483.030 247.649  20
  -8   8  -4 187.401 162.819  20
   8   8   4 190.274 142.214  18
   8   8   6 10.0608 93.2658  18
  -8   8  -6-33.3231 151.830  20
  -8   8  -8 654.891 193.110  20
   8   8   8 383.475 124.711  18
  -8   8 -10 349.184 164.573  20
  -9   0  23 30.8596 177.671  16
  -9   0  23 309.936 240.500  13
  -9   0  21 9.77619 178.781  16
  -9   0  21 113.047 231.733  13
  -9   0  21 188.258 321.076  23
  -9   0  19-19.8779 228.216  13
  -9   0  19 101.027 343.587  23
  -9   0  17-253.120 361.241  23
  -9   0  17 0.31466 294.358  19
  -9   0  15-44.7056 335.784  23
  -9   0  15 239.813 362.533   6
  -9   0  13 96.8995 265.344   6
  -9   0  11 46.5179 285.056   6
   9   0 -11 21.8239 125.875   4
   9   0  -9 0.14586 141.944   4
   9   0  -9 87.4850 150.436   5
   9   0  -7 64.6841 140.845   4
   9   0  -7 147.843 184.388   5
   9   0  -5-110.920 147.458   4
   9   0  -5-8.48935 126.292   5
  -9   0   3 9.50373 108.075   1
   9   0  -3 124.654 158.840   5
  -9   0   1 19.2453 101.736   1
   9   0  -1 131.799 167.564   5
  -9   0  -1-108.381 143.616   7
   9   0   1 64.4702 124.459   5
  -9   0  -3 222.124 218.845   7
   9   0   3 52.7151 145.743   5
  -9   0  -5-93.8688 248.664   7
   9   0   5 68.0430 110.870   5
  -9   0  -7-73.6537 189.909   7
   9   0   7 76.5814 93.9703   5
  -9   0  -9 187.974 199.077   7
  -9   0 -11 126.553 204.142   7
  -9   0 -13-16.7519 205.886   7
   9   0  15 285.983 286.391  16
   9   0  15 34.3208 228.830   9
   9   0  17 158.624 292.907  16
   9   0  19-184.134 207.403  16
   9   0  21 168.611 232.403  16
   9   0  23 404.697 285.196  16
  -9  -1  24 225.074 154.369  16
  -9   1  24 300.253 199.083  13
  -9   1  24 56.8404 92.1883  11
  -9   1  22 994.085 305.183  16
  -9  -1  22 950.447 326.886  16
  -9  -1  22 356.519 271.409  13
  -9   1  22 461.596 265.933  13
  -9   1  22 884.891 371.125  23
  -9   1  20 1873.04 405.240  16
  -9  -1  20 1843.90 557.412  13
  -9   1  20 1577.10 484.323  13
  -9  -1  20 1956.24 534.548  23
  -9   1  20 2687.85 684.421  23
  -9   1  18 201.635 372.317  19
  -9   1  18 8.97371 223.698  16
  -9   1  18 268.910 435.621  23
  -9  -1  18 444.155 379.222  23
  -9  -1  18 896.068 469.777  13
  -9   1  16 10904.0 1062.69  12
  -9   1  16 10655.5 1260.60  23
  -9  -1  16 11523.5 1202.29  23
  -9   1  16 8811.22 978.995  19
  -9   1  14 12004.0 1335.62   6
  -9  -1  14 11235.8 1394.50   6
   9   1 -12 18072.2 1202.93   4
  -9   1  12 18509.2 1539.56   6
  -9   1  10 23624.8 1586.65   6
   9   1 -10 24004.3 1265.37   4
   9  -1 -10 23280.5 1149.14   5
   9  -1  -8 22244.9 956.223   4
   9   1  -8 22131.0 961.151   5
   9   1  -8 23262.7 1160.52   4
  -9   1   8 20965.9 1350.25   6
   9  -1  -8 22022.4 1126.51   5
   9   1  -6 5507.89 540.076   4
   9   1  -6 4878.86 469.650   5
   9  -1  -6 4867.42 403.674   2
   9  -1  -6 6605.09 614.539   5
  -9   1   6 4988.94 613.446   6
   9   1  -4 29985.9 1181.50   4
  -9  -1   4 29627.5 1286.44   1
   9  -1  -4 29379.5 1078.28   2
   9   1  -4 28426.2 1110.50   5
   9  -1  -4 29694.5 1232.28   5
   9  -1  -2 34153.6 1246.59   2
  -9  -1   2 36609.3 1343.60   1
   9   1  -2 32816.1 1158.90   5
   9  -1  -2 37765.2 1352.38   5
  -9   1   0 24203.0 1062.40   7
   9  -1   0 24098.2 1111.76   2
   9   1   0 22525.5 924.449   5
   9  -1   0 22433.2 1009.92   5
  -9  -1   0 23306.5 1024.86   1
   9  -1   2 877.991 215.490   5
  -9   1  -2 1234.24 300.654   7
   9  -1   2 1154.37 343.455   2
  -9  -1  -2 1019.72 306.335   7
   9   1   2 1150.08 222.715   5
  -9  -1  -4 575.850 276.180   7
  -9   1  -4 233.171 188.482   7
   9  -1   4 181.783 275.265   2
   9   1   4 254.701 149.178   5
   9  -1   4 384.968 167.750   5
   9  -1   6 15268.7 737.379   5
  -9  -1  -6 15817.6 1076.48   7
  -9   1  -6 16585.9 1069.79   7
  -9  -1  -8 1360.33 397.317   7
  -9   1  -8 1407.95 360.921   7
  -9  -1 -10 10732.0 1060.00   7
  -9   1 -10 11548.8 1085.71   7
  -9  -1 -12 1504.31 436.234   7
  -9   1 -12 1014.64 379.658   7
   9   1  14 582.007 309.565  16
   9  -1  14 767.083 358.847  16
  -9  -1 -14 206.257 252.605   7
   9  -1  14 912.532 342.703   9
   9  -1  16 5643.44 756.741   9
   9   1  16 5255.95 760.696  16
   9  -1  16 5975.11 770.119  16
   9  -1  18 6691.38 802.276   9
   9   1  18 7600.40 894.518  16
   9  -1  18 7647.19 853.345  16
   9  -1  20-138.960 221.148  16
   9   1  20-13.5065 230.443  16
   9   1  22 2849.99 444.221  16
   9  -1  22 2780.59 415.825  16
  -9  -2  23 740.983 238.363  16
  -9   2  23 839.676 175.519  11
  -9   2  21 5326.95 844.729  23
  -9   2  21 4887.60 437.521  11
  -9  -2  21 5335.89 769.884  13
  -9   2  21 4405.50 661.135  13
  -9   2  19 1656.74 562.129  23
  -9  -2  19 1372.80 492.475  13
  -9   2  19 1890.55 537.287  19
  -9   2  17 214.625 351.130  23
  -9  -2  17-151.503 287.742  13
  -9   2  17-240.187 296.067  19
  -9  -2  17 77.0600 194.621   8
  -9  -2  15 3496.62 585.713   8
  -9  -2  15 4553.09 816.967  13
  -9   2  15 5025.63 615.826  14
  -9   2  15 3741.12 776.523  23
  -9   2  15 3342.73 655.339  19
  -9   2  15 3197.49 583.049  12
   9   2 -13 6250.46 811.916   4
  -9   2  13 5581.16 848.305   6
   9   2 -11 3242.70 552.395   4
  -9   2  11 2951.44 616.971   6
   9  -2  -9 1752.90 392.511   5
  -9   2   9 1289.07 401.160   6
   9   2  -9 1528.94 356.990   4
   9   2  -7 13196.1 926.779   4
   9  -2  -7 12757.4 871.010   2
  -9   2   7 13350.7 993.523   6
   9   2  -7 12623.1 775.056   5
   9  -2  -7 13731.3 1014.09   5
   9  -2  -5 1038.01 273.320   5
   9   2  -5 1424.44 312.349   4
  -9   2   5 1349.35 306.618   6
  -9  -2   5 1704.78 447.006   1
   9   2  -5 1234.66 248.163   5
   9  -2  -5 1247.17 349.587   2
  -9   2   3 10807.8 618.028   6
   9  -2  -3 10660.8 817.463   2
   9   2  -3 10528.5 706.684   5
   9   2  -3 11807.8 788.313   4
  -9  -2   3 12088.2 977.089   1
   9  -2  -3 10236.7 827.970   5
  -9  -2   1 16522.7 1091.75   1
   9   2  -1 17071.3 913.566   4
   9   2  -1 17068.8 893.718   5
   9  -2  -1 20061.8 1157.11   2
   9  -2  -1 19140.0 1071.94   5
   9  -2   1 54270.3 2034.62   2
  -9   2  -1 53171.9 1610.03   7
   9   2   1 57322.7 1627.82   4
  -9  -2  -1 54954.6 1930.63   1
   9  -2   1 56147.6 1814.49   5
   9  -2   3 1338.46 312.008   5
  -9   2  -3 1117.70 302.054   7
  -9  -2  -3 1497.61 392.303   1
   9  -2   3 1861.67 468.832   2
  -9  -2  -5 79348.6 2530.52   7
   9  -2   5 84083.0 2797.05   2
   9  -2   5 75856.1 1881.00   5
  -9   2  -5 88098.2 2432.72   7
  -9   2  -7 69604.3 2374.37   7
  -9  -2  -7 60147.9 2334.45   7
  -9   2  -9 16033.0 1244.91   7
  -9  -2  -9 12969.5 1153.08   7
  -9  -2 -11 3099.94 663.518   7
  -9   2 -11 5156.62 811.487   7
   9  -2  13 3907.80 646.503   9
   9   2  13 5458.67 764.574  16
   9   2  15 9334.08 1000.86  16
   9  -2  15 9139.57 1016.66   9
   9  -2  15 8145.90 842.490  16
   9   2  17 170.326 213.647  16
   9  -2  17 139.713 183.479  16
   9  -2  17 303.695 245.268   9
   9   2  19 1861.75 454.713  16
   9  -2  19 2201.41 432.362  16
   9  -2  19 2742.51 525.270   9
   9   2  21 307.330 204.496  16
   9  -2  21 392.966 199.794  16
   9  -2  21 449.031 208.180   9
   9   2  23-5.94675 107.388  16
  -9  -3  22 353.383 197.137  16
  -9   3  22 205.624 128.781  11
  -9   3  20 88.5917 124.651  11
  -9  -3  20 182.190 229.406  13
  -9   3  20-13.7863 307.455  23
  -9   3  20 336.069 321.447  19
   9   3 -20 110.249 143.828  17
  -9   3  18 2970.80 567.022  19
  -9   3  18 3291.52 700.699  23
  -9   3  18 3028.30 370.376  11
  -9  -3  18 2535.79 576.827  13
  -9  -3  18 2588.78 495.304   8
  -9  -3  16 1479.49 558.487  13
  -9   3  16 1065.43 507.050  23
  -9   3  16 1076.70 250.261  11
  -9   3  16 650.645 284.124  19
  -9  -3  16 1112.37 397.270   8
  -9   3  14 4779.20 585.565  14
  -9   3  14 5911.09 779.262  12
  -9   3  14 5305.91 928.389  23
  -9  -3  14 5040.53 834.379  13
  -9   3  14 4198.07 722.422  19
  -9  -3  14 4686.13 700.839   8
  -9   3  14 5214.48 505.880  11
  -9   3  12 2873.90 389.238  14
  -9   3  12 2067.49 451.815  20
   9   3 -12 3383.47 636.700   4
  -9   3  12 2659.83 560.077   6
  -9   3  12 2363.94 522.909  19
  -9  -3  12 2286.34 495.533   8
   9   3 -10 4545.80 695.189   4
  -9   3  10 5455.09 782.716   6
   9  -3 -10 6413.19 835.211   5
  -9   3   8 1429.91 409.532   6
   9  -3  -8 1549.39 413.082   5
   9   3  -8 1669.51 418.044   4
   9  -3  -8 1916.84 446.576   2
   9   3  -6 58664.8 2112.40   4
   9  -3  -6 58056.8 2286.67   2
  -9  -3   4 10256.1 1064.07   1
   9   3  -4 9943.49 811.743   4
   9  -3  -4 10292.4 967.774   2
   9   3  -2 8589.94 724.751   4
  -9  -3   2 8563.19 961.522   1
   9  -3  -2 7812.07 857.084   2
   9  -3   0 34330.5 1808.12   2
  -9  -3   0 36109.9 1904.77   1
   9   3   0 35486.0 1409.48   4
   9  -3   2 32691.3 1556.47   5
   9  -3   2 32576.4 1837.43   2
   9   3   2 34462.7 1297.07   4
  -9  -3  -2 36537.6 1868.14   1
  -9  -3  -4 1869.48 486.594   1
   9  -3   4 1505.77 340.113   5
  -9   3  -4 1297.84 301.025   7
   9  -3   4 1163.95 434.553   2
  -9  -3  -6 1726.29 494.264   1
  -9   3  -6 2001.96 440.102   7
   9  -3   6 2044.19 536.947   2
  -9   3  -8 388.501 235.830   7
  -9  -3  -8 929.861 415.015   1
   9  -3   8 892.161 434.923   2
  -9   3 -10-48.7398 179.492   7
  -9  -3 -10 104.213 218.279   1
   9   3  12 4290.52 682.692  16
   9  -3  12 4393.95 685.884   9
   9   3  14 2188.55 511.116  16
   9  -3  14 2430.33 530.243   9
   9   3  16 2090.25 510.092  16
   9  -3  16 1668.43 445.781   9
   9   3  18 866.979 341.286  16
   9  -3  18 1130.11 401.018   9
   9   3  20 2372.77 439.350  16
   9  -3  20 2239.55 420.629   9
   9   3  20 1981.34 250.282  18
  -9   3 -22 891.038 200.367  10
   9   3  22 722.081 200.196  16
  -9  -4  21 254.935 192.024  16
  -9  -4  21-71.4385 121.399   9
   9   4 -21 331.925 126.709  17
  -9   4  19 267.432 273.923  23
  -9   4  19 18.4665 126.047  11
   9   4 -19 55.6498 115.768  17
  -9   4  19 208.398 288.020  19
  -9   4  17 781.545 406.060  23
  -9   4  17 540.819 196.673  11
  -9   4  17 46.5784 314.814  19
  -9  -4  17-179.267 227.094   8
  -9   4  15 1027.11 361.677  14
  -9   4  15 755.282 378.545  23
  -9  -4  15 971.988 410.419  13
   9   4 -15 1001.61 285.305  25
  -9   4  15 973.333 244.416  11
  -9   4  15 1468.28 355.537  22
  -9   4  15 1275.21 480.035  19
  -9  -4  15 879.560 381.040   8
  -9   4  13 1157.74 282.972  11
  -9   4  13 94.3634 233.538  14
  -9  -4  13 775.961 326.730  13
  -9   4  13 1036.25 495.477  23
  -9   4  13 981.109 333.777  22
  -9   4  13 382.636 297.229  19
   9   4 -13 824.007 318.418  25
  -9  -4  13 212.320 235.451   8
  -9  -4  11 3371.53 623.876   8
  -9   4  11 3321.15 476.250  14
   9   4 -11 4274.78 570.789  25
  -9   4  11 5452.39 514.882  11
  -9   4  11 4969.56 583.104  22
  -9   4  11 3181.94 561.975  20
  -9   4  11 4088.77 680.378  19
   9   4  -9 13390.7 1237.03   4
   9  -4  -9 13822.6 1383.88   5
   9   4  -7 1644.26 437.287   4
   9  -4  -7 1839.64 550.565   2
   9  -4  -5 3479.57 687.527   2
   9   4  -5 3197.37 551.376   4
   9   4  -3 6038.71 695.836   4
  -9  -4   3 6378.59 990.117   1
   9  -4  -3 4660.60 750.238   2
   9   4  -1 134.936 146.474   4
  -9  -4   1 344.890 344.187   1
   9  -4  -1 92.0208 247.100   2
  -9  -4  -1 36738.1 2252.91   1
   9  -4   1 37997.8 2235.12   2
   9  -4   3 8288.92 1098.96   2
  -9  -4  -3 7034.31 998.484   1
   9  -4   3 8000.21 886.949   5
   9  -4   5 11269.8 1306.11   2
  -9  -4  -5 10555.0 1233.39   1
   9  -4   7 16959.6 1616.82   2
  -9  -4  -7 15284.3 1532.95   1
   9   4   9 75.4561 252.148  16
   9  -4   9 24.0666 181.685   9
   9   4  11 2221.16 500.745  16
   9  -4  11 1720.96 476.613   9
   9   4  13 5183.69 768.006  16
   9  -4  13 4587.65 718.534   9
   9   4  15 3149.19 592.960  16
   9  -4  15 2843.49 577.825   9
   9   4  15 2476.76 378.042  18
   9   4  17 1282.24 374.302  16
   9  -4  17 1703.66 452.315   9
   9   4  17 1749.03 280.870  18
   9   4  19 3629.35 329.747  18
   9  -4  19 3491.92 504.759   9
   9   4  19 2892.14 440.104  16
  -9   4 -21 1590.93 252.749  10
   9  -4  21 2000.65 297.074   9
  -9  -5  20 2928.48 380.790   9
   9   5 -20 2492.77 280.729  17
  -9   5  18-44.1749 184.955  19
   9   5 -18 127.251 129.079  17
  -9   5  16 4592.97 558.565  14
   9   5 -16 3674.41 480.161  25
  -9   5  16 5524.90 500.837  11
  -9   5  16 3711.21 628.520  19
   9   5 -16 4263.27 500.710  17
  -9  -5  16 3973.16 605.781   8
  -9   5  14 351.859 283.796  14
  -9   5  14 1747.11 332.341  11
  -9   5  14 1697.48 417.163  22
   9   5 -14 1359.85 373.413  25
  -9   5  14 906.589 355.970  19
  -9  -5  14 663.302 315.282   8
  -9   5  12 13.9487 246.801  14
   9   5 -12 77.4487 186.196  25
  -9   5  12 7.92314 219.313  22
  -9   5  12-113.871 299.228  20
  -9   5  12 983.885 306.846  11
  -9  -5  12 64.8236 225.090   8
  -9   5  12-12.7382 291.824  19
   9   5 -10 183.122 191.539  25
  -9   5  10 670.266 322.423  22
  -9   5  10 84.2301 347.603  20
  -9   5  10 325.938 336.207  19
  -9  -5  10 441.918 349.127   8
  -9   5   8 24.6815 221.437  19
   9   5  -8 175.924 191.559  25
  -9   5   8 481.246 298.883  22
  -9   5   8 12.2793 254.923  20
  -9  -5   8 32.4961 205.982   8
  -9   5   6 308.874 371.320  24
  -9   5   6 107.696 239.766  20
  -9   5   6 155.032 231.765  22
   9   5  -6-62.8896 172.686  25
  -9   5   6 163.106 249.042  19
  -9  -5   6 371.499 287.770   8
  -9   5   4 6792.62 865.125  24
   9   5  -4 7440.00 726.962  25
   9   5  -4 7494.27 867.664   4
   9  -5  -4 7086.47 1109.29   2
  -9   5   4 7605.91 737.261  22
  -9   5   4 8675.40 883.118  20
  -9   5   4 7767.91 847.046  19
  -9  -5   2 1681.80 616.788   1
   9  -5  -2 588.536 405.547   2
   9  -5   0 6689.01 1075.55   2
  -9  -5   0 6686.71 1155.79   1
   9  -5   2-121.372 314.597   5
  -9   5  -2 3.65075 134.867  18
   9   5   2-0.45651 119.998  18
  -9  -5  -2-273.009 337.394   1
   9  -5   2 10.7383 260.943   2
  -9   5  -2 200.931 197.087  20
  -9   5  -4 121.568 264.564  20
   9   5   4-45.9915 134.481  18
  -9   5  -4 19.4428 197.224  25
  -9   5  -6 510.215 301.499  25
   9   5   6 841.582 276.118  18
  -9   5  -8 3587.34 587.751  25
   9   5   8 4228.36 516.602  18
   9  -5   8 3536.64 609.883   9
   9   5  10 1298.89 294.335  18
   9  -5  10 2011.95 472.921   9
   9  -5  12 233.798 267.791   9
   9   5  12 492.370 176.161  18
   9  -5  14 442.060 279.920   9
   9   5  14 171.368 155.902  18
   9  -5  16 695.624 317.975   9
   9   5  16 613.491 168.055  18
   9   5  18 843.916 172.042  22
  -9   5 -18 982.073 232.391  10
   9  -5  18 1393.81 313.401   9
   9   5  18 886.267 161.618  18
   9   6 -17 189.745 128.258  25
  -9   6  17 388.753 189.314  19
   9   6 -15 233.441 138.761  25
  -9   6  15-148.142 229.438  19
   9   6 -15 126.978 127.364  17
  -9   6  13 1438.10 360.885  14
   9   6 -13 2522.38 452.034  25
  -9   6  13 2296.62 471.370  19
   9   6 -13 2921.03 416.618  17
   9   6 -11 272.925 212.324  25
  -9   6  11 331.705 309.020  20
  -9   6  11-575.445 290.896  14
  -9   6  11 187.253 239.591  19
  -9  -6  11 129.942 221.015   8
   9   6 -11 60.7655 132.213  17
   9   6  -9 873.413 333.376  25
  -9   6   9 207.218 267.883  14
  -9  -6   9 1519.24 461.276   8
  -9   6   9 1411.55 434.012  20
   9   6  -9 1154.41 263.333  17
  -9   6   9 1086.74 405.715  19
  -9   6   7 258.584 323.890  19
  -9  -6   7 71.3598 218.561   8
   9   6  -7-5.97409 168.031  25
  -9   6   7 43.6491 264.515  20
   9   6  -5 2029.45 429.845  25
  -9   6   5 2190.72 545.301  20
  -9   6   5 1504.92 447.575  19
   9   6  -5 2270.44 358.764  18
  -9   6   5 1909.57 539.211  24
   9   6  -3 521.873 253.310  25
  -9   6   3 250.165 277.499  19
  -9   6   3 574.164 328.634  20
  -9   6   3 833.193 418.916  24
  -9   6   3 482.985 199.623  18
   9   6  -3 637.905 212.137  18
  -9   6   1 433.889 365.524  24
   9   6  -1 313.778 235.767  25
  -9   6   1 167.374 271.602  20
  -9   6   1 237.651 210.414  19
  -9   6   1 48.4139 150.639  18
   9   6  -1 130.703 136.289  18
   9   6   1 1096.04 328.442  25
  -9   6  -1 966.241 342.646  20
   9   6   1 1048.97 301.952  18
  -9   6  -3 3843.41 649.280  20
   9   6   3 3870.05 499.210  18
  -9   6  -5 672.065 319.474  20
   9   6   5 508.956 268.632  18
  -9   6  -7 2438.34 501.359  20
   9   6   7 1516.70 327.316  18
  -9   6  -9 504.811 279.379  20
   9   6   9 420.188 215.059  18
  -9   6 -11 994.801 297.854  20
   9  -6  11 669.391 256.661   9
   9   6  11 550.048 210.212  18
  -9   6 -13 503.475 212.923  10
   9  -6  13 391.141 258.456   9
   9   6  13 256.761 176.406  18
  -9   6 -13 264.518 222.123  20
  -9   6 -15 326.036 167.825  20
  -9   6 -15 112.526 132.051  10
   9  -6  15 170.786 135.222   9
   9   6  15 296.531 123.199  18
   9   6  17-150.525 102.909  22
  -9   7  14 1323.93 263.079  14
   9   7 -14 136.970 127.465  25
  -9   7  12 577.869 218.813  14
   9   7 -12 584.043 228.801  25
   9   7 -12 376.165 141.531  17
  -9   7  10 183.149 179.402  14
   9   7 -10 615.823 254.001  25
  -9   7  10 310.253 264.478  20
   9   7 -10 403.332 151.320  17
  -9   7   8-393.618 269.064  14
  -9   7   8 126.661 238.095  20
   9   7  -8 72.5167 155.482  25
   9   7  -6 1475.72 367.517  25
  -9   7   6 370.443 221.176  14
  -9   7   6 1236.51 367.525  20
   9   7  -4 760.220 277.510  25
  -9   7   4 505.996 285.003  20
   9   7  -4 598.488 222.056  18
   9   7  -2 256.760 170.460  25
  -9   7   2-137.890 248.878  20
   9   7  -2-4.58111 131.623  18
  -9   7   0 1376.98 412.026  20
   9   7   0 998.934 308.415  25
   9   7   0 615.150 222.295  18
  -9   7  -2 222.099 233.376  20
   9   7   2 639.599 239.942  18
  -9   7  -4 8.25556 223.397  20
   9   7   4 97.9769 169.612  18
  -9   7  -6 214.450 250.097  20
   9   7   6-160.078 202.775  22
   9   7   6-122.215 142.659  18
   9   7   8 793.296 254.546  18
   9   7   8 160.392 130.566  22
  -9   7  -8 692.625 256.826  20
   9   7  10-47.6809 160.679  22
  -9   7 -10 303.531 191.280  20
   9   7  10 100.579 112.329  18
   9   7  12 22.6302 116.924  22
  -9   7 -12 309.493 185.729  20
   9   7  12 307.853 141.397  18
   9   7  14 104.102 77.8282  22
  -9   8   9 1140.49 200.445  14
   9   8  -9-162.439 150.839  25
   9   8  -7 1070.13 245.618  25
  -9   8   7 336.379 193.696  20
   9   8  -5 306.011 184.936  25
  -9   8   5 442.786 251.704  20
   9   8  -3 199.817 110.817  18
   9   8  -3 182.922 139.723  25
  -9   8   1 553.248 252.994  20
   9   8  -1 420.880 151.916  18
  -9   8  -1 141.919 172.313  20
   9   8   1 46.5767 113.798  18
  -9   8  -3 346.008 189.949  20
   9   8   3 239.030 146.925  18
  -9   8  -5 107.081 152.103  20
   9   8   5 33.3691 104.653  18
  -9   8  -7 174.755 150.726  20
   9   8   7 69.6713 81.7833  18
  -9   8  -9 184.597 124.791  20
   9   8   9 78.1943 69.6432  18
 -10   0  24 1119.70 248.267  16
 -10   0  24 680.135 236.159  13
 -10   0  22 2339.54 430.069  16
 -10   0  22 2672.57 546.287  13
 -10   0  22 2400.08 524.860  23
 -10   0  20 9649.42 1116.03  13
 -10   0  20 9669.45 1167.56  23
 -10   0  18 939.452 418.286  19
 -10   0  18 1489.17 526.007  23
 -10   0  16 5856.35 917.743  23
 -10   0  16 6314.99 839.841  19
 -10   0  14 24.1761 263.329   6
 -10   0  12 6614.22 962.873   6
  10   0 -10-28.0601 135.096   4
  10   0  -8 16568.1 934.924   4
  10   0  -8 16552.1 937.404   5
  10   0  -6 31346.0 1258.56   5
  10   0  -6 29611.9 1205.13   4
  10   0  -4 3057.29 403.951   5
 -10   0   2 51328.3 1294.67   1
  10   0  -2 52489.5 1560.93   5
  10   0   0 13923.3 795.223   5
 -10   0   0 15086.5 696.734   1
 -10   0  -2 69315.4 2076.20   7
  10   0   2 70648.0 1768.24   5
 -10   0  -4 15867.2 1033.82   7
  10   0   4 14097.5 770.435   5
 -10   0  -6 11892.5 970.835   7
  10   0   6 12384.4 679.261   5
 -10   0  -8 21614.6 1377.75   7
 -10   0 -10 2069.92 502.299   7
 -10   0 -12 3843.55 737.982   7
  10   0  14 7091.08 823.620   9
  10   0  14 6486.11 792.406  16
  10   0  16 594.101 336.996  16
  10   0  16 672.583 358.014   9
  10   0  18 1417.49 447.142  16
  10   0  20 6538.94 762.878  16
  10   0  22 421.744 184.054  16
 -10  -1  23 719.753 269.663  16
 -10  -1  23 825.536 285.549  13
 -10   1  23 739.749 275.069  13
 -10   1  21 2149.29 422.993  16
 -10   1  21 2269.05 516.791  13
 -10   1  21 1849.37 519.914  23
 -10  -1  21 1996.84 487.142  13
 -10  -1  19 7875.36 1034.46  13
 -10   1  19 7729.29 1073.97  23
 -10  -1  19 8444.27 1056.01  23
 -10   1  19 6957.40 891.485  19
 -10   1  19 7151.04 795.755  16
 -10   1  17 2084.53 492.388  19
 -10  -1  17 2798.65 677.231  23
 -10   1  17 2256.16 599.523  23
 -10   1  15 2760.84 597.062  12
 -10  -1  15 3197.18 648.281  23
 -10   1  15 3016.93 710.177  23
 -10   1  15 2337.57 565.083  19
  10   1 -13 953.749 308.642   4
 -10   1  13 1097.95 484.020   6
 -10  -1  13 1027.23 463.343   6
  10   1 -11 13674.2 1023.68   4
 -10   1  11 12885.9 1258.02   6
  10   1  -9 10606.2 831.244   4
 -10   1   9 10105.9 1040.00   6
  10   1  -9 10968.3 713.372   5
  10  -1  -9 9513.12 764.344   5
  10  -1  -7 1976.74 361.915   5
 -10   1   7 1713.96 421.744   6
  10   1  -7 1956.77 363.127   4
  10  -1  -7 1711.88 297.190   4
  10   1  -7 1666.61 309.645   5
  10  -1  -5 21336.3 921.622   2
  10   1  -5 20519.8 1047.05   4
  10   1  -5 20344.2 1003.38   5
  10  -1  -5 21949.6 1110.26   5
  10  -1  -3 1904.19 332.600   2
 -10  -1   3 1814.43 373.998   1
  10   1  -3 1718.52 328.733   5
  10  -1  -3 2106.95 369.709   5
  10  -1  -1 26156.8 1173.96   2
 -10  -1   1 26548.8 1172.51   1
  10   1  -1 25467.5 1076.01   5
  10  -1  -1 27876.3 1162.40   5
 -10  -1  -1 5012.51 520.671   1
  10  -1   1 4630.38 547.707   2
 -10   1  -1 3742.88 472.206   7
  10   1   1 4289.82 441.955   5
  10  -1   1 4390.32 461.567   5
 -10  -1  -3 848.865 320.159   7
  10  -1   3 700.507 313.215   2
 -10   1  -3 711.663 275.915   7
  10   1   3 617.111 186.941   5
  10  -1   3 768.083 225.027   5
  10   1   5 55559.6 1591.48   5
 -10  -1  -5 49699.1 1983.76   7
 -10   1  -5 58603.1 2033.19   7
  10  -1   5 51470.7 1501.67   5
 -10  -1  -7 17163.5 1227.64   7
 -10   1  -7 19336.3 1248.83   7
 -10  -1  -9 1906.81 475.899   7
 -10   1  -9 3072.90 572.503   7
 -10  -1 -11 1658.34 501.852   7
 -10   1 -11 1618.22 465.112   7
  10   1  13 3268.33 555.463  16
 -10  -1 -13 2397.35 614.010   7
 -10   1 -13 3268.15 700.763   7
  10  -1  13 3154.06 585.805   9
  10   1  15 1809.16 464.717  16
  10  -1  15 2501.61 509.009  16
  10  -1  15 2029.52 506.252   9
  10   1  17 230.821 275.244  16
  10  -1  17 327.501 299.782  16
  10  -1  17 338.794 229.517   9
  10   1  19 3175.26 577.995  16
  10  -1  19 2794.10 512.279  16
  10  -1  19 3308.49 534.248   9
  10   1  21 2915.86 511.958  16
  10  -1  21 2037.51 402.742  16
  10   1  23 181.394 170.716  16
 -10  -2  24 182.260 141.378  16
 -10  -2  22 314.840 229.085  16
 -10  -2  22 168.186 213.981  13
 -10   2  22 615.355 264.414  13
 -10   2  22 803.841 420.383  23
 -10   2  22 193.813 133.160  11
 -10  -2  20 538.144 338.417  13
 -10   2  20 884.961 502.133  23
 -10   2  20 118.502 203.811  13
 -10   2  20 451.896 410.927  19
 -10   2  18 349.963 356.023  23
 -10  -2  18 201.381 337.841  13
 -10   2  18 30.7533 304.628  19
 -10   2  16 3358.45 622.942  12
 -10  -2  16 4669.48 832.607  13
 -10   2  16 3639.55 760.118  23
 -10   2  16 3077.17 586.066  19
 -10  -2  16 3676.77 608.771   8
 -10  -2  14 776.867 317.828   8
 -10   2  14 1832.12 462.529  14
 -10   2  14 558.275 406.764  23
  10   2 -14 738.521 309.336   4
 -10   2  14 360.499 293.054  19
 -10   2  14 1188.90 444.552  12
  10   2 -12 21776.2 1473.56   4
 -10   2  12 23480.8 1707.30   6
  10   2 -10 28282.6 1551.04   4
 -10   2  10 28414.1 1716.03   6
  10  -2 -10 28150.3 1522.18   5
  10   2  -8 54531.1 1999.25   4
  10   2  -8 52504.0 1676.30   5
 -10   2   8 54564.4 2135.70   6
  10  -2  -8 52635.0 2048.96   5
  10  -2  -6 22536.6 1187.08   2
  10   2  -6 24878.7 1143.88   5
 -10   2   6 25286.2 1286.84   6
  10   2  -6 23705.3 1259.57   4
  10  -2  -6 25562.3 1383.40   5
  10  -2  -4 1930.12 387.289   5
 -10  -2   4 2201.82 518.853   1
  10   2  -4 2254.72 397.876   4
  10  -2  -4 1711.15 347.112   2
  10   2  -4 2222.13 344.541   5
 -10   2   4 1881.16 310.423   6
  10  -2  -2 11487.4 906.509   2
 -10  -2   2 10859.3 946.006   1
  10   2  -2 10417.6 732.944   5
  10   2  -2 10993.5 789.436   4
  10  -2  -2 11075.1 871.290   5
  10  -2   0 14134.4 1049.81   2
 -10   2   0 13346.6 829.541   7
  10   2   0 13416.9 838.186   5
 -10  -2   0 13520.3 1007.99   1
  10   2   0 13814.6 847.043   4
  10  -2   0 14473.8 948.777   5
  10  -2   2 9497.24 904.554   2
 -10   2  -2 8728.59 726.428   7
 -10  -2  -2 8762.45 821.108   1
  10  -2   2 9660.40 775.144   5
 -10  -2  -4 113190. 3111.77   1
  10  -2   4 105609. 3170.32   2
 -10   2  -4 113383. 2827.92   7
  10  -2   4 112596. 2475.47   5
 -10  -2  -6 31520.7 1700.10   7
  10  -2   6 32704.9 1852.33   2
 -10   2  -6 33216.1 1623.03   7
 -10  -2  -8 1763.37 475.804   7
 -10   2  -8 2095.28 488.875   7
 -10  -2 -10 382.006 251.684   7
 -10   2 -10-2.92992 191.436   7
  10   2  12 2244.67 507.176  16
 -10   2 -12 2047.78 553.542   7
  10  -2  12 1714.57 455.815   9
  10   2  14 2562.18 567.125  16
  10  -2  14 2632.60 544.503   9
  10   2  16 3546.40 652.581  16
  10  -2  16 4155.79 702.430   9
  10   2  18 23.9790 230.909  16
  10  -2  18 321.064 207.815  16
  10  -2  18 407.943 243.553   9
  10   2  20 1070.51 367.398  16
  10  -2  20 931.527 261.153  16
  10  -2  20 970.593 297.683   9
  10   2  22 192.995 179.429  16
 -10   2 -22 267.009 155.104  10
 -10   3  23 2926.02 243.932  11
 -10  -3  23 2407.82 342.236  16
 -10   3  21-348.892 283.729  23
 -10   3  21-44.3934 125.012  11
 -10   3  21 216.693 232.900  19
  10   3 -21 23.4655 100.150  17
 -10  -3  19-104.156 325.965  13
 -10   3  19 796.968 452.931  23
 -10   3  19 140.174 287.086  19
 -10   3  19-76.6049 156.085  11
 -10  -3  19 331.467 252.867   8
 -10  -3  17 164.558 268.811  13
 -10   3  17 55.8608 302.780  23
 -10   3  17 167.655 159.386  11
 -10   3  17 437.345 249.185  19
 -10  -3  17 421.126 284.578   8
 -10   3  15 1040.37 388.793  12
 -10   3  15 3226.03 538.361  14
 -10  -3  15 2442.25 618.467  13
 -10   3  15 2163.63 689.121  23
 -10   3  15 1703.91 302.257  11
 -10   3  15 2023.75 550.523  19
 -10  -3  15 1432.14 415.238   8
 -10   3  13-146.938 263.534  12
 -10   3  13 686.122 294.517  14
 -10   3  13 541.330 429.248  23
 -10   3  13-413.316 213.002  11
 -10  -3  13 37.9917 248.730   8
 -10  -3  13-190.464 242.396  13
 -10   3  13-295.410 295.903  19
  10  -3 -11 3938.27 661.705   5
  10   3 -11 4482.97 696.999   4
 -10   3  11 4665.22 756.527   6
  10  -3  -9 2063.11 510.707   5
  10   3  -9 1881.57 441.157   4
  10  -3  -7 2470.86 499.699   5
  10   3  -7 2919.38 508.672   4
  10  -3  -7 3101.05 587.735   2
 -10  -3   5 10291.3 1144.42   1
  10   3  -5 11491.0 926.392   4
  10  -3  -5 10507.2 991.153   5
  10  -3  -5 9551.18 955.097   2
  10   3  -3 2831.29 458.360   4
  10  -3  -3 2653.37 495.901   5
 -10  -3   3 2564.27 579.790   1
  10  -3  -3 3174.89 576.997   2
  10  -3  -1 11233.9 1059.11   2
  10   3  -1 11500.4 864.156   4
 -10  -3   1 12089.2 1152.90   1
  10  -3  -1 11208.8 982.452   5
  10  -3   1 63.7183 172.622   5
 -10  -3  -1-259.465 278.630   1
  10   3   1 151.466 125.870   4
  10  -3   1 256.279 289.599   2
  10  -3   3 951.700 277.057   5
  10   3   3 1188.51 270.750   4
  10  -3   3 262.888 299.222   2
 -10  -3  -3 1187.09 451.669   1
 -10   3  -5-21.2966 163.137   7
 -10  -3  -5-61.7650 264.654   1
  10  -3   5-55.4362 257.863   2
 -10  -3  -7 811.717 412.725   1
 -10   3  -7 753.785 290.053   7
  10  -3   7 977.179 428.183   2
 -10  -3  -9-237.729 353.935   1
 -10   3  -9 302.816 279.729   7
  10   3  11 1927.40 486.683  16
  10  -3  11 1656.95 409.555   9
  10   3  13 279.154 286.352  16
  10  -3  13 521.231 314.165   9
  10   3  15 3447.01 661.412  16
  10  -3  15 3396.20 623.451   9
  10   3  17 146.542 227.878  16
  10  -3  17 46.4281 221.599   9
  10   3  19 425.995 262.662  16
  10  -3  19-124.979 202.279   9
  10   3  21 1383.66 302.242  16
 -10   3 -21 1420.14 275.891  10
  10  -3  21 1299.69 283.029   9
 -10  -4  22 329.106 139.331  16
 -10   4  20-100.190 231.546  23
  10   4 -20 19.8087 94.7113  17
 -10   4  20 447.046 316.768  19
 -10   4  18 862.564 396.975  23
 -10   4  18 876.492 328.365  19
 -10  -4  18 646.553 293.803   8
 -10   4  18 1294.85 265.701  11
 -10   4  16 5306.88 872.551  23
 -10   4  16 6284.93 684.670  14
 -10   4  16 6244.77 538.896  11
 -10   4  16 5126.58 764.196  19
 -10  -4  16 4281.05 666.814   8
 -10   4  14 3151.71 538.311  14
 -10  -4  14 2980.62 606.391  13
  10   4 -14 3129.16 482.077  25
 -10   4  14 2704.33 688.399  23
 -10   4  14 3277.03 406.965  11
 -10   4  14 3299.15 494.122  22
 -10   4  14 2762.61 636.597  19
 -10  -4  14 3364.70 615.806   8
  10   4 -12 1293.09 340.579  25
 -10   4  12 526.325 260.412  14
 -10   4  12 877.037 403.397  19
 -10   4  12 1204.85 485.562  23
 -10   4  12 1196.55 334.627  22
 -10   4  12 1126.93 434.064  20
 -10   4  12 1235.50 267.143  11
 -10  -4  12 950.317 391.583   8
 -10  -4  10 1184.73 387.669   8
  10   4 -10 1387.19 343.123  25
 -10   4  10 1901.13 313.839  11
 -10   4  10 1845.20 416.082  22
 -10   4  10 945.812 215.051  14
 -10   4  10 1309.56 373.207  20
 -10   4  10 751.274 364.454  19
  10  -4  -8 1826.07 520.556   5
  10   4  -8 2057.59 485.974   4
  10  -4  -8 1950.46 568.078   2
  10  -4  -6 156.890 200.471   5
  10   4  -6-12.3667 202.099   4
  10  -4  -6 389.198 282.014   2
 -10  -4   4 10801.9 1298.12   1
  10   4  -4 10205.1 957.182   4
  10  -4  -4 10485.1 1154.58   2
  10   4  -2 6465.86 710.905   4
  10  -4  -2 6599.91 922.552   2
 -10  -4   2 6596.77 1008.22   1
  10  -4   0 858.515 363.782   5
  10   4   0 1091.16 289.451   4
  10  -4   0 1571.70 532.906   2
 -10  -4   0 1347.15 534.886   1
  10  -4   2 3434.72 617.225   5
 -10  -4  -2 3662.72 761.613   1
  10  -4   2 3447.86 733.811   2
  10  -4   4 18908.9 1662.39   2
 -10  -4  -4 18187.1 1673.91   1
 -10  -4  -6 1978.20 678.538   1
  10  -4   6 1192.81 503.602   2
  10  -4   8 7100.37 1094.45   2
  10  -4   8 8121.66 869.282   9
 -10  -4  -8 8180.91 1177.78   1
  10   4   8 7619.65 882.214  16
  10   4  10 710.961 325.628  16
  10  -4  10 888.226 338.570   9
  10   4  12 943.205 426.060  16
  10  -4  12 563.485 330.757   9
  10   4  14 980.484 395.958  16
  10  -4  14 1283.36 430.350   9
  10   4  16 80.2072 197.084  16
  10  -4  16 595.069 352.820   9
  10   4  16 151.900 139.801  18
  10  -4  18 2589.99 476.141   9
  10   4  18 2236.47 281.811  18
  10   4  18 2363.51 445.694  16
  10  -4  20 1125.77 260.772   9
 -10   4 -20 1138.77 248.993  10
 -10   5  19 618.131 266.182  19
  10   5 -19 18.7787 109.844  17
 -10   5  17 54.4425 212.469  19
  10   5 -17-109.865 127.750  17
 -10   5  15 2341.84 431.809  14
  10   5 -15 2276.82 424.523  25
 -10  -5  15 2225.79 514.630   8
 -10   5  15 3625.93 423.383  11
 -10   5  15 2944.42 583.663  19
 -10   5  13 3067.08 590.318  19
 -10   5  13 2936.03 503.314  14
  10   5 -13 3534.59 525.325  25
 -10  -5  13 4148.79 659.935   8
 -10   5  11 434.320 267.030  14
  10   5 -11 1737.73 400.191  25
 -10   5  11 1808.96 456.164  22
 -10   5  11 1458.32 470.177  20
 -10   5  11 1923.28 544.442  19
 -10  -5  11 1534.64 452.350   8
 -10   5   9 1302.32 449.814  20
 -10   5   9 903.536 369.308  19
 -10   5   9 1978.60 446.844  22
 -10   5   9 1010.11 309.054  14
  10   5  -9 1474.68 379.022  25
 -10  -5   9 572.433 263.693   8
 -10   5   7 3137.75 592.360  19
 -10   5   7 2816.89 629.569  24
 -10   5   7 3239.26 553.042  22
  10   5  -7 2677.89 475.783  25
 -10   5   7 3568.84 611.212  20
 -10  -5   7 2675.52 528.966   8
 -10   5   5 431.652 331.630  24
  10   5  -5 280.225 234.299  25
 -10   5   5 758.007 368.143  19
 -10   5   5 178.311 235.687  20
 -10  -5   5 401.977 260.320   8
 -10   5   3 23671.6 1607.05  24
  10  -5  -3 22693.1 1941.43   2
  10   5  -3 23343.4 1286.78  25
 -10   5   3 22062.9 1422.69  20
  10  -5  -1 4119.19 779.868   5
 -10  -5   1 4224.63 854.532   1
 -10   5   1 4839.07 678.397  20
  10  -5  -1 4715.26 902.905   2
  10   5  -1 4618.19 572.617  25
  10  -5   1 3353.82 723.614   5
  10  -5   1 3450.62 817.265   2
  10   5   1 3648.52 515.655  25
 -10   5  -1 3370.82 577.013  20
  10   5   1 3440.57 438.431  18
 -10  -5  -1 3100.64 813.077   1
  10   5   3 45.2009 136.333  25
 -10   5  -3 77.8706 234.742  20
  10   5   3 316.545 185.258  18
  10   5   5 1433.35 290.029  18
 -10   5  -5 897.341 319.187  20
 -10   5  -7 2301.33 476.429  10
  10   5   7 1838.68 338.671  18
  10  -5   9 6232.76 798.851   9
  10   5   9 4850.27 553.982  18
  10  -5  11 117.555 264.961   9
  10   5  11-42.9816 164.411  18
  10  -5  13 1056.23 343.181   9
  10   5  13 825.835 250.537  18
 -10   5 -15 1659.21 397.038  10
  10  -5  15 1475.25 373.685   9
  10   5  15 1100.00 248.001  18
 -10   5 -17 2466.14 376.517  10
  10  -5  17 2490.42 419.180   9
  10   5  17 2242.66 260.392  18
  10  -5  19 1045.90 222.866   9
 -10  -6  18 134.642 136.824   9
  10   6 -18 78.6167 68.3780  17
 -10   6  16 223.659 218.893  19
  10   6 -16 194.596 127.675  17
  10   6 -14 1371.94 313.961  25
 -10   6  14 1152.90 334.499  19
  10   6 -14 1202.79 268.289  17
 -10   6  12 750.436 302.810  14
  10   6 -12 1119.80 315.134  25
 -10   6  12 1258.60 383.486  20
 -10   6  12 1614.86 419.705  19
 -10  -6  12 1572.22 442.443   8
  10   6 -12 1527.09 297.207  17
 -10   6  10 1909.93 382.515  14
  10   6 -10 2051.35 413.154  25
 -10   6  10 2096.00 508.555  20
  10   6 -10 2352.81 379.861  17
 -10   6  10 2780.36 546.198  19
 -10  -6  10 2296.20 547.758   8
  10   6  -8 55.8332 171.091  25
 -10   6   8 493.730 223.718  20
 -10   6   8 659.813 318.476  19
  10   6  -8 146.778 114.116  17
 -10  -6   8 233.623 291.850   8
  10   6  -6 55.3029 217.552  25
 -10   6   6 236.626 330.372  20
 -10   6   6 197.625 258.636  19
 -10   6   6 320.457 256.977  24
 -10   6   4 3006.30 673.939  24
  10   6  -4 3930.51 561.441  25
 -10   6   4 3811.86 664.779  20
 -10   6   4 3433.05 587.665  19
  10   6  -4 3826.44 452.288  18
  10   6  -2 2666.77 477.069  25
 -10   6   2 2630.88 583.992  24
 -10   6   2 2899.05 571.360  20
 -10   6   2 2902.73 408.948  18
  10   6  -2 2172.01 353.885  18
 -10   6   2 2443.91 496.387  19
 -10   6   0 5875.88 887.758  24
 -10   6   0 4651.62 685.143  20
  10   6   0 3983.56 491.484  18
  10   6   0 4411.22 584.636  25
  10   6   2 1431.55 368.289  25
 -10   6  -2 1513.57 447.602  20
  10   6   2 1345.98 332.670  18
 -10   6  -4 166.773 219.291  20
  10   6   4 655.756 272.293  18
 -10   6  -6 4886.02 715.043  20
  10   6   6 4513.21 542.425  18
 -10   6  -8 8459.20 848.751  20
  10   6   8 7967.06 688.250  18
 -10   6 -10 2078.53 420.336  20
  10   6  10 1462.67 289.128  18
 -10   6 -12 370.320 216.100  20
 -10   6 -12 167.931 189.496  10
  10  -6  12 266.869 234.329   9
  10   6  12 73.4972 126.862  18
  10   6  14 209.570 129.056  18
 -10   6 -14 90.4191 162.130  20
 -10   6 -14 215.532 162.562  10
  10  -6  14-49.7497 134.132   9
  10   6  16 22.2350 92.7513  22
  10  -6  16 137.483 127.519   9
  10   6  16 397.021 126.314  18
  10   7 -13 1091.08 246.758  25
  10   7 -13 1172.55 196.922  17
 -10   7  11 282.691 220.878  14
  10   7 -11 112.236 187.312  25
  10   7 -11-9.15512 93.5855  17
  10   7  -9 348.394 223.097  25
 -10   7   9 495.044 231.038  14
 -10   7   9 633.155 281.997  20
  10   7  -7-122.712 202.592  25
 -10   7   7-281.403 215.357  14
 -10   7   7-17.4851 213.759  20
 -10   7   5 114.294 213.879  20
  10   7  -5 68.2582 186.557  25
  10   7  -3-5.51858 174.368  25
 -10   7   3 348.729 257.384  20
  10   7  -3 108.707 144.344  18
  10   7  -1 881.830 272.068  25
 -10   7   1 469.001 304.770  24
 -10   7   1 789.697 329.372  20
  10   7  -1 597.117 188.443  18
 -10   7  -1 663.713 282.520  24
 -10   7  -1 1627.30 418.179  20
  10   7   1 1555.32 315.884  25
  10   7   1 1584.46 309.382  18
 -10   7  -3-231.891 209.448  24
 -10   7  -3-158.815 219.061  20
  10   7   3-41.2480 132.833  18
 -10   7  -5 568.514 301.584  24
 -10   7  -5 404.963 239.512  20
  10   7   5 397.464 207.966  18
 -10   7  -7 1557.59 372.033  20
  10   7   7 962.383 252.521  18
  10   7   9 805.306 199.528  22
 -10   7  -9 1604.30 357.139  20
  10   7   9 1230.70 254.606  18
 -10   7 -11 201.307 167.357  20
  10   7  11-44.3900 144.012  22
  10   7  11 429.965 144.877  18
 -10   7 -13-63.4585 106.773  20
  10   7  13 58.7967 93.3262  22
  10   7  13 176.781 100.097  18
  10   8 -10 4.19871 99.9605  25
  10   8  -8 2197.72 305.203  25
 -10   8   8 1801.05 309.256  20
  10   8  -6 468.704 190.862  25
 -10   8   6 239.557 191.621  20
 -10   8   4-78.0189 154.814  20
  10   8  -4 290.634 154.775  25
  10   8  -2 171.665 133.118  25
 -10   8   2 727.787 282.662  20
  10   8  -2 500.771 164.132  18
  10   8   0 833.959 193.823  18
 -10   8   0 1635.62 353.761  20
  10   8   2 217.914 124.449  18
 -10   8  -2 70.7513 188.974  20
 -10   8  -4-92.0409 184.368  20
  10   8   4-4.97532 88.5408  18
 -10   8  -6-106.006 139.388  20
  10   8   6-1.01934 92.9852  18
 -10   8  -8 5.27263 110.412  20
  10   8   8 106.972 96.5297  18
 -11   0  23 110.257 146.250  16
 -11   0  23 161.820 177.853  13
 -11   0  21 220.902 233.801  16
 -11   0  21 123.768 215.274  13
 -11   0  21 152.794 243.637  23
 -11   0  19-66.4497 338.150  23
 -11   0  17 229.788 364.543  23
 -11   0  17 56.5348 262.884  19
 -11   0  15 100.225 279.865  12
 -11   0  15-69.3069 348.867  23
 -11   0  15 73.7497 301.908  19
 -11   0  13 246.743 334.704   6
 -11   0  11-60.5975 237.511   6
  11   0 -11-142.788 159.135   4
  11   0  -9 138.861 161.576   4
  11   0  -9 81.2254 164.676   5
  11   0  -7-81.2259 132.353   4
  11   0  -7-32.0854 152.873   5
  11   0  -5-67.4182 154.669   5
  11   0  -3-110.598 148.310   5
 -11   0   3-125.666 136.515   1
 -11   0   1 137.284 141.045   1
  11   0  -1-8.85837 154.787   5
 -11   0  -1 355.817 244.407   7
 -11   0  -1 38.2635 121.465   1
  11   0   1 29.2657 162.889   5
 -11   0  -3-60.7626 219.273   7
  11   0   3 23.9945 158.782   5
 -11   0  -5 53.6964 281.653   7
  11   0   5 157.886 133.930   5
 -11   0  -7-4.03027 168.612   7
 -11   0  -9 69.0642 239.596   7
 -11   0 -11-85.3268 198.584   7
  11   0  13 170.956 292.294   9
  11   0  13 294.331 281.096  16
 -11   0 -13 75.4678 220.359   7
  11   0  15-68.0494 232.937  16
  11   0  15-86.9571 230.760   9
  11   0  17-224.213 273.950  16
  11   0  17 1.56515 194.525   9
  11   0  19-135.481 197.511  16
  11   0  21 48.2207 165.013  16
  11   0  23 124.634 144.247  16
 -11  -1  24 175.666 137.992  16
 -11   1  24 342.339 170.774  13
 -11   1  24 362.209 106.403  11
 -11  -1  22 682.119 293.871  16
 -11  -1  22 646.928 309.275  13
 -11   1  22 706.036 326.890  23
 -11   1  22 638.233 312.220  13
 -11   1  20-125.963 201.063  16
 -11  -1  20 53.8685 287.433  13
 -11  -1  20 88.7883 236.273  23
 -11   1  20-155.301 267.294  23
 -11   1  20 250.814 321.470  13
 -11   1  20 572.822 379.337  19
 -11  -1  18 3139.39 700.194  23
 -11   1  18 3770.71 821.451  23
 -11  -1  18 3967.29 756.171  13
 -11   1  18 3544.78 680.040  19
 -11   1  16 4120.27 691.131  12
 -11   1  16 3390.26 613.886  19
 -11  -1  16 3615.96 702.472  23
 -11   1  16 4261.96 834.279  23
 -11   1  14 3631.07 623.696  12
 -11   1  14 4005.03 775.516  23
 -11   1  14 4994.58 902.996   6
 -11  -1  14 4455.17 942.053   6
 -11   1  14 3694.47 628.593  19
  11   1 -12 12488.1 1038.71   4
 -11   1  12 12123.3 1283.26   6
 -11   1  10 324.908 314.152   6
  11  -1 -10 619.921 244.137   5
  11   1 -10 573.577 236.151   4
  11   1  -8 30733.2 1431.30   4
  11   1  -8 29875.2 1275.64   5
 -11   1   8 30314.6 1686.60   6
  11  -1  -8 30203.1 1387.46   5
  11  -1  -8 30559.6 1256.00   4
  11   1  -6 11123.5 826.390   4
 -11   1   6 9513.13 864.129   6
  11   1  -6 10596.3 767.446   5
  11  -1  -6 12381.7 869.710   5
  11   1  -4 7041.92 635.955   5
  11  -1  -4 6055.97 548.608   2
 -11  -1   4 6408.93 650.840   1
  11   1  -4 6324.81 606.573   4
  11  -1  -4 7576.83 683.488   5
  11  -1  -2 35565.5 1383.94   2
 -11  -1   2 39125.7 1505.08   1
  11   1  -2 33082.2 1314.15   5
  11  -1  -2 42635.6 1508.57   5
  11  -1   0 31039.3 1379.15   2
 -11   1   0 30409.0 1356.36   7
  11   1   0 30283.5 1208.20   5
  11  -1   0 29714.8 1248.53   5
 -11  -1   0 27458.3 1226.65   1
  11  -1   2 703.482 241.155   5
 -11  -1  -2 697.882 234.875   1
 -11  -1  -2 1158.64 357.676   7
  11  -1   2 686.383 293.188   2
 -11   1  -2 831.508 269.238   7
  11   1   2 899.440 239.713   5
 -11  -1  -4 23320.3 1391.30   7
 -11   1  -4 22967.8 1285.84   7
  11   1   4 21312.9 1026.13   5
  11  -1   4 20871.0 1015.89   5
 -11  -1  -6 742.452 261.151   7
 -11   1  -6 691.250 306.744   7
  11  -1   6 998.994 248.537   5
 -11   1  -8 137.041 250.237   7
 -11  -1  -8 327.348 279.349   7
 -11   1 -10 2511.76 557.928   7
 -11  -1 -10 2515.08 586.659   7
 -11  -1 -12 1251.92 514.891   7
 -11   1 -12 1077.81 469.187   7
  11   1  14 519.938 339.186  16
  11  -1  14 678.763 304.070  16
  11  -1  14 386.431 269.961   9
  11   1  16 369.179 304.077  16
  11  -1  16 309.177 292.724  16
  11  -1  16-37.2886 234.907   9
  11  -1  18 6735.99 798.015   9
  11   1  18 7445.18 877.367  16
  11  -1  18 8670.65 892.899  16
  11   1  20 1592.55 401.007  16
  11  -1  20 933.253 291.867  16
  11  -1  20 1110.58 297.025   9
  11   1  22 1314.05 308.942  16
  11  -1  22 940.620 239.751  16
 -11  -2  23 46.8452 147.804  16
 -11   2  23 211.696 107.914  11
 -11  -2  21 11.4838 287.446  13
 -11   2  21 187.128 241.556  13
 -11   2  21-186.752 311.579  23
 -11   2  21-398.699 170.873  11
 -11  -2  19 6394.60 920.245  13
 -11   2  19 7023.61 1003.56  23
 -11   2  19 5681.79 817.423  19
 -11   2  17 2715.90 585.402  12
 -11   2  17 2340.40 653.491  23
 -11  -2  17 2085.01 574.441  13
 -11   2  17 1655.99 474.677  19
 -11  -2  17 2327.93 502.210   8
 -11  -2  15 1107.67 358.062   8
 -11   2  15 845.182 403.093  12
 -11  -2  15 1645.16 524.677  13
 -11   2  15 562.672 333.958  23
 -11   2  15 1458.50 507.337  19
 -11  -2  13 373.427 277.815   8
  11   2 -13 143.889 165.630   4
 -11   2  13 473.432 422.411  23
 -11   2  13 75.4651 246.519   6
 -11   2  13 343.021 327.665  12
 -11   2  13 247.152 277.866  19
  11  -2 -11 257.461 269.121   5
  11   2 -11 20.4601 194.275   4
 -11   2  11 34.6031 202.186   6
  11   2  -9 39028.0 1799.47   4
 -11   2   9 41194.0 1982.42   6
  11  -2  -9 44389.4 1932.31   5
  11  -2  -7 332.082 224.642   5
  11   2  -7 273.613 214.844   4
 -11   2   7 611.094 296.838   6
  11   2  -7 313.924 174.228   5
  11  -2  -5 1880.47 382.431   5
 -11   2   5 2249.52 382.327   6
 -11  -2   5 2588.46 525.147   1
  11   2  -5 2372.50 411.553   4
  11  -2  -5 2112.43 400.555   2
  11   2  -5 2311.35 369.453   5
  11  -2  -3 19779.3 1189.63   2
  11   2  -3 20308.5 1127.41   4
  11   2  -3 19404.4 1043.98   5
 -11  -2   3 22617.1 1380.20   1
  11  -2  -3 20286.4 1217.41   5
  11  -2  -1 1600.87 365.250   5
 -11  -2   1 1585.47 400.792   1
  11   2  -1 1640.06 341.525   4
  11  -2  -1 1796.33 446.264   2
  11   2  -1 1530.86 320.756   5
  11  -2   1 21761.7 1373.40   2
 -11   2  -1 21201.2 1155.79   7
  11   2   1 20166.5 1071.86   5
 -11  -2  -1 25036.8 1392.68   1
  11  -2   1 24083.3 1273.85   5
 -11  -2  -3 29700.9 1572.99   1
  11  -2   3 28679.8 1638.57   2
 -11   2  -3 28054.7 1406.56   7
  11  -2   3 31358.7 1342.35   5
  11  -2   5 1580.95 303.507   5
 -11   2  -5 1230.46 360.910   7
 -11  -2  -5 1341.40 355.369   7
  11  -2   5 1023.78 384.788   2
 -11  -2  -5 1550.77 450.228   1
 -11   2  -7 1710.39 441.218   7
 -11  -2  -7 1777.99 473.231   7
 -11  -2  -9 2690.52 563.366   7
 -11   2  -9 2808.37 607.102   7
 -11   2 -11 1216.76 401.405   7
 -11  -2 -11 1435.70 421.468   7
  11   2  13 957.570 356.817  16
  11  -2  13 982.692 340.428   9
  11   2  15 4380.33 725.198  16
  11  -2  15 4255.57 721.849   9
  11   2  17-155.808 221.311  16
  11  -2  17 69.0845 240.800   9
  11   2  19 3198.06 551.225  16
  11  -2  19 3687.42 576.961   9
  11   2  21 2412.00 423.425  16
  11  -2  21 2359.18 363.828   9
 -11   2 -21 2335.44 352.029  10
 -11  -3  22 101.678 169.413  16
 -11   3  22 517.138 140.101  11
 -11  -3  20 1012.24 351.871  13
 -11   3  20 1553.83 517.443  23
 -11   3  20 1312.29 226.355  11
 -11   3  20 1137.81 402.161  19
 -11   3  18 4216.32 822.354  23
 -11  -3  18 4659.80 753.324  13
 -11   3  18 4021.13 426.236  11
 -11   3  18 4058.57 703.494  19
 -11  -3  18 4098.75 603.003   8
 -11   3  16 548.284 348.557  12
 -11  -3  16 534.185 405.073  13
 -11   3  16 151.244 318.625  23
 -11   3  16-212.336 197.664  11
 -11   3  16 506.100 386.450  19
 -11  -3  16 527.586 327.903   8
 -11  -3  14 809.349 312.634   8
 -11  -3  14 1079.84 471.380  13
 -11   3  14 2164.55 466.198  14
 -11   3  14 1263.87 454.936  12
 -11   3  14 585.686 331.728  23
 -11   3  14 679.579 180.836  11
 -11   3  14 1549.04 496.530  19
 -11  -3  12 86.8805 207.545   8
 -11   3  12-148.383 222.063  14
 -11  -3  12-53.2248 268.065  13
 -11   3  12 710.110 472.231  23
 -11   3  12 268.092 232.528  20
 -11   3  12 213.826 290.783  19
  11   3 -10 4355.78 690.113   4
  11  -3 -10 4501.46 702.826   5
  11  -3  -8 175.323 180.373   5
  11   3  -8 57.6111 142.424   4
  11  -3  -6 3175.97 584.444   5
  11   3  -6 1850.84 382.992   4
  11  -3  -6 2534.24 490.690   2
  11  -3  -4 2370.96 526.665   5
  11   3  -4 3042.25 512.670   4
 -11  -3   4 2927.66 637.253   1
  11  -3  -4 3105.12 573.612   2
  11  -3  -2 396.290 243.211   5
  11   3  -2 217.367 181.831   4
  11  -3  -2 755.664 387.455   2
 -11  -3   2 328.634 323.050   1
  11  -3   0 24912.7 1649.69   2
  11   3   0 27147.7 1328.78   4
 -11  -3   0 25466.4 1694.60   1
  11  -3   0 28713.0 1579.47   5
  11  -3   2 72565.0 2878.05   2
  11   3   2 75321.0 2150.84   4
 -11  -3  -2 74339.7 2879.45   1
  11  -3   2 73971.9 2502.76   5
  11  -3   4 4993.91 802.227   2
  11  -3   4 5218.62 621.817   5
 -11  -3  -4 5224.88 789.495   1
 -11   3  -6 380.787 263.757   7
  11  -3   6 677.536 373.758   2
 -11  -3  -6 1059.85 457.863   1
 -11   3  -8 1735.82 475.354   7
 -11  -3  -8 1961.09 553.816   1
  11   3  10 3287.03 608.224  16
 -11   3 -10 3087.98 671.068   7
  11  -3  10 2960.71 556.093   9
 -11  -3 -10 2956.14 757.492   1
  11   3  12 330.106 296.313  16
  11  -3  12 35.8202 238.866   9
  11  -3  14 11902.3 1156.99   9
  11   3  14 13323.0 1215.90  16
  11   3  16 1473.89 444.214  16
  11  -3  16 1116.08 398.339   9
  11   3  18 843.522 332.481  16
  11  -3  18 789.689 321.372   9
  11   3  20 150.324 168.730  16
  11  -3  20-85.7041 137.824   9
 -11   3 -20 302.076 202.442  10
  11   3  20 132.395 107.305  18
 -11  -4  21 254.425 147.772  16
 -11  -4  21 135.669 157.684   9
  11   4 -21 179.430 115.461  17
 -11   4  19 69.1125 222.039  23
 -11   4  19 959.865 204.053  11
 -11   4  19 399.348 336.545  19
  11   4 -19 264.396 175.353  17
 -11   4  17 1189.17 479.272  23
 -11   4  17 1811.93 292.752  11
 -11   4  17 703.122 359.522  19
 -11  -4  17 1545.69 414.395   8
 -11   4  15 1707.37 432.346  14
 -11  -4  15 727.317 343.369  13
 -11   4  15 578.646 366.963  23
 -11   4  15 1098.53 263.878  11
 -11   4  15 834.488 391.356  19
 -11  -4  15-241.727 303.024   8
 -11   4  13 607.539 321.393  14
  11   4 -13 1284.32 342.710  25
 -11   4  13 833.654 458.662  23
 -11   4  13 1852.61 321.823  11
 -11   4  13 2078.05 545.587  19
 -11  -4  13 1319.42 414.123   8
 -11   4  11 14095.6 987.020  14
  11   4 -11 13602.5 995.782  25
 -11   4  11 15255.1 1036.55  22
 -11   4  11 14713.4 1280.73  19
 -11   4  11 11027.2 1092.28  20
 -11  -4  11 13287.8 1178.34   8
 -11   4   9 3203.46 408.505  14
  11   4  -9 4239.37 546.813  25
 -11   4   9 4720.50 577.423  22
 -11   4   9 5167.73 723.047  20
 -11   4   9 5326.10 792.567  19
  11  -4  -9 4908.31 848.165   5
 -11  -4   9 4524.22 676.666   8
  11  -4  -7-166.070 277.503   5
  11   4  -7 139.378 172.158   4
  11  -4  -7-352.104 394.066   2
  11  -4  -5 2346.96 563.717   5
 -11  -4   5 3426.26 811.084   1
  11   4  -5 2843.54 549.849   4
  11  -4  -5 2294.69 573.209   2
  11  -4  -3 1531.71 459.532   5
 -11  -4   3 1528.28 542.612   1
  11   4  -3 1581.99 381.332   4
  11  -4  -3 1330.70 407.248   2
  11  -4  -1 215.108 252.051   5
  11   4  -1 101.293 200.751   4
  11  -4  -1 215.533 223.977   2
 -11  -4   1-15.7215 228.319   1
  11  -4   1 1361.90 431.449   5
 -11  -4  -1 993.005 433.979   1
  11  -4   1 1121.67 463.580   2
  11  -4   3 6118.73 1011.33   2
 -11  -4  -3 6643.54 1054.57   1
  11  -4   3 6705.15 814.898   5
  11  -4   5 1616.07 562.482   2
 -11  -4  -5 2837.53 701.328   1
  11  -4   7 10756.6 1347.97   2
 -11  -4  -7 12271.0 1442.44   1
  11   4   7 9450.31 1028.10  16
  11  -4   9-18.7111 254.446   9
  11   4   9 404.216 300.902  16
  11  -4  11 6099.86 832.221   9
  11   4  11 6192.96 855.123  16
  11  -4  13 5326.72 765.981   9
  11   4  13 6536.33 875.902  16
  11   4  15 149.553 210.638  16
  11  -4  15-163.467 229.332   9
  11   4  15-168.056 173.322  18
  11  -4  17 2322.16 469.101   9
  11   4  17 2066.89 292.953  18
  11   4  17 2198.39 449.095  16
 -11   4 -19 524.328 231.464  10
  11  -4  19 263.822 177.953   9
  11   4  19 164.164 91.2016  18
  11   4  19 196.080 130.452  16
 -11  -5  20-75.3435 108.563   9
  11   5 -20-16.1163 68.3763  17
 -11   5  18-66.8156 190.360  19
  11   5 -18-121.060 133.646  17
 -11   5  16 2626.10 466.951  14
  11   5 -16 337.622 168.989  25
 -11   5  16 2733.45 366.535  11
 -11   5  16 417.457 258.476  19
  11   5 -16 324.029 166.321  17
 -11  -5  16 273.393 259.176   8
 -11   5  14 1368.54 402.754  14
  11   5 -14 1152.72 320.661  25
 -11   5  14 1092.59 412.668  19
 -11  -5  14 865.310 368.434   8
 -11   5  12 1268.54 413.975  14
  11   5 -12 1358.19 324.944  25
 -11   5  12 1100.57 395.044  20
 -11   5  12 1305.26 450.410  19
 -11  -5  12 1116.34 406.929   8
  11   5 -10 102.312 180.839  25
 -11   5  10 396.604 322.709  20
 -11   5  10 537.610 338.146  19
 -11  -5  10 197.546 265.102   8
 -11   5   8-138.407 358.881  24
 -11   5   8-554.055 415.718  14
 -11   5   8 48.0556 253.331  19
  11   5  -8 111.182 168.059  25
 -11   5   8 0.58839 251.976  20
 -11  -5   8 252.645 194.802   8
 -11  -5   6 1162.74 371.067   8
 -11   5   6 1219.03 406.531  19
 -11   5   6 1712.00 497.976  20
 -11   5   6 1134.36 511.649  24
  11   5  -6 1468.49 362.162  25
 -11   5   4 255.255 298.969  24
  11   5  -4 224.167 197.067  25
 -11   5   4 60.6890 231.459  19
 -11   5   4 56.9045 255.264  20
  11   5  -2 1264.66 336.718  25
 -11   5   2 1786.68 511.385  24
 -11   5   2 1013.29 351.985  20
  11   5   0 5797.94 650.040  25
 -11   5   0 6284.85 747.445  20
  11   5   0 4979.29 507.667  18
  11   5   2 2363.46 424.267  25
 -11   5  -2 2608.43 524.164  20
  11   5   2 2409.99 380.492  18
  11   5   4 17834.6 1079.10  25
 -11   5  -4 18841.1 1296.87  20
  11   5   4 17459.8 1001.77  18
 -11   5  -6 39.0534 197.863  20
 -11   5  -6 277.864 231.734  10
  11   5   6 84.1657 137.001  18
 -11   5  -8 751.304 305.840  10
  11  -5   8 789.645 311.402   9
  11   5   8 443.868 239.785  18
 -11   5 -10 679.797 343.753  10
  11  -5  10 214.006 235.794   9
  11   5  10-57.3925 138.699  18
  11   5  10 6.84571 236.460  16
 -11   5 -12 173.986 240.804  10
  11  -5  12 200.469 215.410   9
  11   5  12 231.235 182.335  18
  11   5  12 162.089 203.712  16
 -11   5 -14 544.855 296.775  10
  11  -5  14 250.755 253.561   9
  11   5  14 230.026 162.933  18
  11   5  14 249.545 179.211  16
 -11   5 -16 1806.62 342.076  10
  11  -5  16 2225.11 421.119   9
  11   5  16 1579.09 248.254  18
  11   5  18 1152.42 182.452  22
 -11   5 -18 1423.44 249.461  10
  11  -5  18 1518.95 293.018   9
  11   5  18 1237.48 172.688  18
 -11   6  17 373.723 206.207  19
  11   6 -17-13.0521 88.3103  17
 -11   6  15 37.6330 190.253  19
  11   6 -15 351.785 179.259  17
  11   6 -13 1283.19 327.153  25
 -11   6  13 1663.74 381.945  14
 -11   6  13 1433.50 390.649  19
 -11  -6  13 1421.39 394.374   8
  11   6 -13 1595.70 286.973  17
 -11   6  11 294.919 233.656  14
  11   6 -11 737.019 267.696  25
 -11   6  11 862.421 365.826  20
 -11   6  11 1104.50 419.963  19
 -11  -6  11 737.465 293.901   8
  11   6 -11 1005.57 255.725  17
 -11   6   9-244.626 248.074  14
  11   6  -9 137.246 198.883  25
 -11   6   9 122.888 250.454  20
 -11   6   9-180.970 207.078  19
  11   6  -9 136.176 148.469  17
 -11  -6   9 110.110 209.861   8
 -11   6   7-41.1459 262.015  19
 -11   6   7-521.216 350.391  14
  11   6  -7 97.8106 212.086  25
 -11   6   7 61.0606 236.317  20
 -11  -6   7 107.949 253.144   8
 -11   6   5 6202.30 606.878  14
  11   6  -5 7449.20 787.759  25
 -11   6   5 6236.16 868.199  24
 -11   6   5 8183.78 934.702  20
 -11   6   5 6513.96 848.114  19
 -11   6   3 215.799 258.658  20
 -11   6   3 349.795 268.232  24
  11   6  -3 263.812 233.370  25
 -11   6   3-56.6145 272.988  19
  11   6  -3 216.898 143.641  18
  11   6  -1 6558.17 718.681  25
 -11   6   1 7171.04 955.035  24
 -11   6   1 7247.29 873.769  20
 -11   6   1 7275.59 858.720  19
  11   6  -1 6183.75 594.318  18
 -11   6  -1 2092.56 472.247  20
  11   6   1 1963.32 351.475  18
  11   6   1 2001.41 401.657  25
  11   6   3 1853.65 369.673  25
 -11   6  -3 1928.36 467.460  20
  11   6   3 1694.01 348.895  18
 -11   6  -5 222.423 241.008  20
  11   6   5 343.990 220.657  18
 -11   6  -7 332.540 252.973  20
  11   6   7 186.193 165.571  18
 -11   6  -9 2790.08 494.303  20
  11   6   9 2674.00 404.562  18
 -11   6 -11 1660.47 341.596  20
 -11   6 -11 1560.09 329.986  10
  11  -6  11 1586.01 354.072   9
  11   6  11 986.579 242.079  18
 -11   6 -13 1380.55 288.117  20
 -11   6 -13 1683.17 315.408  10
  11  -6  13 1900.23 369.507   9
  11   6  13 1710.26 283.897  18
 -11   6 -15 48.1730 120.310  10
  11  -6  15 208.181 167.573   9
  11   6  15 99.0602 96.1737  18
 -11   7  14 3388.97 345.375  14
  11   7 -14 7.16616 91.1048  25
  11   7 -12 316.798 172.856  25
  11   7 -12 105.866 95.6043  17
 -11   7  10 338.187 232.787  20
 -11   7  10 517.862 229.894  14
  11   7 -10 201.539 186.031  25
 -11   7   8 251.629 200.098  14
  11   7  -8 167.697 170.633  25
 -11   7   8 280.495 257.134  20
 -11   7   6-368.664 225.926  14
  11   7  -6 232.749 212.360  25
 -11   7   6 28.0029 248.602  20
  11   7  -4 565.862 247.856  25
 -11   7   4 490.681 245.260  20
 -11   7   2 132.610 259.100  24
  11   7  -2 251.035 182.509  25
 -11   7   2 283.474 293.040  20
  11   7  -2 218.296 148.043  18
  11   7   0 532.474 233.277  25
 -11   7   0 1017.49 356.260  20
  11   7   0 792.902 228.786  18
  11   7   2 550.954 178.370  25
 -11   7  -2 34.2693 218.046  24
 -11   7  -2 356.945 277.293  20
  11   7   2 462.530 193.725  18
 -11   7  -4 218.944 267.726  24
 -11   7  -4 60.9432 242.123  20
  11   7   4 174.308 185.527  18
 -11   7  -6 1946.96 462.478  24
 -11   7  -6 1582.39 396.574  20
  11   7   6 1391.96 291.852  18
 -11   7  -8 491.121 263.601  20
  11   7   8 212.020 166.425  18
  11   7  10 703.779 187.160  22
 -11   7 -10 1279.34 283.920  20
  11   7  10 1218.40 233.270  18
  11   7  12-87.0699 100.995  22
 -11   7 -12 9.81723 112.267  20
  11   7  12 118.692 100.972  18
  11   8  -9 413.535 153.183  25
  11   8  -7 280.190 134.875  25
 -11   8   7 158.982 144.303  20
  11   8  -5 147.473 143.787  25
 -11   8   5-162.113 159.103  20
  11   8  -3 802.192 202.369  25
 -11   8   3 828.969 243.078  20
 -11   8   1 27.0246 161.388  20
  11   8  -1 320.237 138.805  18
 -11   8  -1-217.035 172.619  20
  11   8   1 104.014 112.432  18
  11   8   3-147.164 99.6870  18
 -11   8  -3 79.7522 165.432  20
  11   8   5 106.424 104.845  18
 -11   8  -5 44.8454 127.490  20
 -11   8  -7 90.7001 114.594  20
  11   8   7 148.720 76.6034  18
 -12   0  24 1118.57 266.757  13
 -12   0  22 5393.22 715.032  13
 -12   0  22 4789.49 674.680  23
 -12   0  22 4757.54 563.263  16
 -12   0  20 2938.60 629.264  13
 -12   0  20 3375.42 667.975  23
 -12   0  18 18638.3 1624.89  23
 -12   0  18 14970.3 1238.03  19
 -12   0  16-232.535 338.487  23
 -12   0  16 65.2583 250.321  19
 -12   0  14 1172.89 481.377  23
 -12   0  14 807.239 493.042   6
 -12   0  14 363.739 255.177  12
 -12   0  12 4093.39 839.179   6
  12   0 -10 1395.75 316.613   4
  12   0  -8 13345.8 929.554   4
  12   0  -8 13400.7 935.392   5
  12   0  -6 76762.1 2165.37   4
  12   0  -6 85145.2 2325.88   5
  12   0  -4 12297.8 861.859   5
 -12   0   2 831.829 207.280   1
  12   0  -2 1171.20 321.301   5
  12   0   0 4479.94 528.901   5
 -12   0   0 4175.51 413.562   1
 -12   0  -2 144.471 222.651   7
  12   0   2 442.426 243.475   5
 -12   0  -4 2295.58 466.465   7
  12   0   4 2259.56 370.772   5
 -12   0  -6 22300.5 1441.88   7
  12   0   6 22789.9 1038.12   5
 -12   0  -8 3847.62 677.029   7
 -12   0 -10 16175.6 1411.64   7
 -12   0 -12 1022.65 427.428   7
  12   0  12 682.705 284.369   9
  12   0  14 1133.44 385.734  16
  12   0  14 957.263 394.350   9
  12   0  16 19824.8 1402.12   9
  12   0  16 19680.9 1400.65  16
  12   0  18 7759.68 860.697  16
  12   0  20 7697.53 773.448  16
  12   0  22 486.022 196.861  16
 -12  -1  23 2587.02 436.866  13
 -12   1  23 2775.50 444.716  13
 -12   1  23 3028.39 528.516  23
 -12   1  23 2541.02 250.840  11
 -12  -1  23 2942.83 422.840  16
 -12  -1  21 554.663 360.310  13
 -12   1  21 1197.32 413.615  13
 -12   1  21 686.403 393.888  23
 -12  -1  19 4094.52 776.468  13
 -12  -1  19 4036.77 694.208  23
 -12   1  19 3890.77 797.597  23
 -12   1  19 3209.62 605.968  19
 -12  -1  17-104.560 288.169  23
 -12   1  17-383.074 478.157  23
 -12   1  17-259.459 288.044  19
 -12  -1  15 1134.21 478.831  23
 -12   1  15 1561.43 454.018  12
 -12   1  15 1524.76 582.852  23
 -12   1  15 1496.66 411.772  19
  12   1 -13 3464.56 580.289   4
 -12  -1  13 3275.16 784.317   6
 -12   1  13 2690.27 652.823   6
  12   1 -11 119.630 167.249   4
 -12   1  11 67.4461 212.152   6
  12  -1  -9 106.728 153.307   5
 -12   1   9 576.954 350.375   6
  12   1  -9 441.383 247.647   4
  12   1  -9 387.282 207.127   5
  12  -1  -7-119.576 224.740   5
 -12   1   7 126.568 182.844   6
  12   1  -7 15.3578 147.407   4
  12  -1  -7-12.2401 101.115   4
  12   1  -7 145.503 153.217   5
  12  -1  -5-215.578 211.957   5
  12   1  -5-13.2137 160.876   4
  12   1  -5 45.7568 189.883   5
 -12  -1   3 81713.1 2288.07   1
  12  -1  -3 81575.4 2107.99   2
  12   1  -3 75532.4 2115.71   5
  12  -1  -3 79550.7 2237.06   5
  12  -1  -1 218370. 3858.14   2
  12   1  -1 224554. 3695.09   5
 -12   1  -1 28758.5 1437.46   7
  12  -1   1 27791.8 1435.30   2
  12   1   1 27727.9 1199.70   5
  12  -1   1 27247.8 1252.72   5
 -12  -1  -1 28002.4 1296.76   1
 -12  -1  -3 9439.02 814.231   1
 -12  -1  -3 9700.52 927.396   7
 -12   1  -3 8056.09 801.630   7
  12  -1   3 9506.96 740.983   5
  12   1   3 9163.08 701.035   5
 -12   1  -5 14014.1 1102.49   7
  12   1   5 12192.3 810.894   5
  12  -1   5 11257.2 789.970   5
 -12  -1  -5 12542.0 1088.68   7
 -12   1  -7 177.863 278.312   7
 -12  -1  -7 325.210 288.184   7
 -12   1  -9 15001.8 1339.01   7
 -12  -1  -9 15359.8 1370.41   7
 -12  -1 -11 164.831 318.988   7
 -12   1 -11 379.060 322.286   7
  12  -1  13 6481.49 814.714   9
  12   1  13 6556.37 823.102  16
  12  -1  13 7080.98 794.842  16
  12  -1  15 11024.8 1080.57   9
  12   1  15 12713.6 1169.72  16
  12  -1  15 11635.2 1035.06  16
  12   1  17 2186.66 508.289  16
  12  -1  17 2399.13 511.514  16
  12  -1  17 2641.44 587.118   9
  12   1  19 877.834 357.591  16
  12  -1  19 861.250 308.434  16
  12  -1  19 623.546 274.437   9
  12   1  21 5236.20 613.380  16
  12  -1  21 3858.03 465.969  16
 -12  -2  22 349.493 235.943  16
 -12  -2  22 143.450 183.122  13
 -12   2  22 94.2981 188.284  13
 -12   2  22-15.3323 210.760  23
 -12   2  22 55.1210 91.0467  11
 -12  -2  20 4823.28 748.826  13
 -12   2  20 5110.52 831.385  23
 -12   2  20 4349.46 423.508  11
 -12   2  20 3654.09 616.454  19
 -12  -2  18 515.894 369.789  13
 -12   2  18 329.764 450.194  23
 -12   2  18 344.144 337.498  19
 -12  -2  18 197.242 225.311   8
 -12  -2  16 278.159 276.139   8
 -12  -2  16 860.121 492.317  13
 -12   2  16 626.983 367.705  12
 -12   2  16 204.811 304.410  23
 -12   2  16-27.8486 357.971  19
 -12   2  14 35846.0 1547.16  14
 -12   2  14 35394.1 2301.39  23
 -12   2  14 36631.0 1956.64  12
 -12   2  14 33009.0 1898.25  19
 -12  -2  14 39011.8 1874.39   8
  12   2 -12 2358.32 503.496   4
 -12   2  12 3259.93 664.869   6
  12  -2 -10 377.479 247.960   5
  12   2 -10 175.313 214.414   4
 -12   2  10 136.893 251.159   6
  12  -2  -8 354.645 251.891   5
  12   2  -8 116.709 194.397   4
 -12   2   8 236.523 231.919   6
  12   2  -8 201.441 124.704   5
  12   2  -6 28131.9 1336.09   5
  12   2  -6 24889.8 1374.62   4
  12  -2  -6 28378.2 1536.26   5
  12  -2  -4 177.123 164.328   5
 -12  -2   4 637.797 355.692   1
  12   2  -4 83.8506 156.373   4
  12  -2  -4 367.719 268.367   2
  12   2  -4 548.258 206.586   5
  12  -2  -2 13473.0 1055.29   2
  12   2  -2 13164.1 939.915   4
 -12  -2   2 12298.6 1050.95   1
  12  -2  -2 14524.8 1056.59   5
  12   2  -2 11915.3 854.631   5
  12  -2   0 43046.0 1927.83   2
  12   2   0 40245.1 1613.93   4
 -12  -2   0 42865.5 1914.28   1
  12   2   0 41387.9 1596.71   5
  12  -2   0 43829.5 1735.87   5
  12  -2   2 89507.3 2923.28   2
 -12   2  -2 84071.1 2526.87   7
 -12  -2  -2 89544.2 2767.58   1
  12   2   2 86741.5 2360.98   5
  12  -2   4 1895.35 340.937   5
 -12  -2  -4 2376.83 496.814   1
 -12   2  -4 2095.60 424.723   7
  12  -2   4 1946.61 515.969   2
 -12   2  -6 1377.42 377.853   7
 -12  -2  -6 1238.82 430.418   7
 -12  -2  -6 1626.63 407.117   1
 -12  -2  -8 23971.9 1745.04   7
 -12   2  -8 25188.3 1684.15   7
 -12   2 -10 2731.98 624.248   7
 -12  -2 -10 2882.41 668.939   7
  12   2  12 501.963 293.432  16
  12  -2  12 587.345 332.448   9
  12   2  14 1205.91 429.407  16
  12  -2  14 675.913 317.958   9
  12   2  16 1722.17 485.801  16
  12  -2  16 1820.13 485.192   9
  12   2  18 711.556 338.718  16
  12  -2  18 527.940 253.953   9
  12  -2  20 1895.81 382.233   9
  12   2  20 2064.85 451.986  16
 -12   2 -20 2119.00 364.997  10
  12   2  22 549.588 184.848  16
 -12  -3  23 565.694 167.063  16
 -12   3  21 341.938 285.762  23
 -12   3  21 437.322 136.438  11
 -12   3  21 391.435 271.593  19
  12   3 -21 331.576 128.794  17
 -12  -3  19 948.308 350.991  13
 -12   3  19 1039.76 443.571  23
 -12   3  19 1453.40 247.577  11
 -12   3  19 833.553 310.602  19
 -12  -3  19 748.941 278.028   8
 -12  -3  17 2017.83 521.794  13
 -12   3  17 1477.13 429.824  12
 -12   3  17 1781.15 559.032  23
 -12   3  17 1865.01 299.613  11
 -12   3  17 1197.52 387.990  19
 -12  -3  17 1319.04 388.651   8
 -12  -3  15-59.3858 322.295  13
 -12   3  15 539.108 389.309  12
 -12   3  15 13.1720 321.686  23
 -12   3  15-320.543 181.583  11
 -12   3  15-279.628 322.943  19
 -12  -3  15-101.480 223.384   8
 -12  -3  13 4058.73 665.629   8
 -12   3  13 5507.79 651.228  14
 -12   3  13 3493.75 770.717  23
 -12   3  13 4467.33 721.977  12
 -12  -3  13 4251.13 720.748  13
 -12   3  13 4571.51 777.731  19
  12   3 -11 4955.11 765.991   4
 -12   3  11 4311.29 537.711  14
 -12   3  11 4514.80 815.142  23
 -12   3  11 3731.48 621.496  20
 -12   3  11 4854.84 719.698  19
  12  -3 -11 5502.36 821.007   5
 -12  -3  11 4557.91 672.079   8
  12   3  -9 5645.20 776.813   4
  12  -3  -9 6653.87 877.904   5
  12  -3  -7 156.708 179.390   5
  12   3  -7 96.0157 166.169   4
 -12  -3   5 6809.48 958.938   1
  12   3  -5 6129.81 725.208   4
  12  -3  -5 6272.58 811.336   2
  12  -3  -5 6051.05 809.657   5
  12   3  -3 3905.00 575.972   4
 -12  -3   3 4759.97 761.646   1
  12  -3  -3 3713.29 637.580   2
  12  -3  -3 4246.02 655.694   5
 -12  -3   1 1307.37 458.311   1
  12  -3  -1 1000.20 380.926   5
  12   3  -1 768.959 266.744   4
  12  -3  -1 992.505 408.337   2
  12  -3   1 6066.31 854.775   2
  12   3   1 6917.03 691.711   4
 -12  -3  -1 6050.20 858.099   1
  12  -3   1 6359.50 752.645   5
  12  -3   3 16978.8 1464.82   2
  12  -3   3 19501.2 1252.04   5
 -12  -3  -5 3488.82 725.494   1
  12  -3   5 2366.83 633.865   2
 -12   3  -7 1639.10 449.757   7
 -12  -3  -7 2318.94 623.627   1
 -12  -3  -9 5547.01 970.586   1
 -12   3  -9 5609.31 863.295   7
  12  -3   9 5758.96 749.436   9
  12   3   9 6005.60 797.076  16
  12   3  11 1212.35 456.113  16
  12  -3  11 749.163 301.992   9
  12  -3  13 5264.16 778.966   9
  12   3  13 6665.51 894.510  16
  12   3  15 941.179 440.684  16
  12  -3  15 1010.48 450.968   9
  12   3  17 2088.24 508.541  16
  12  -3  17 2270.64 501.722   9
  12   3  19 345.875 201.172  16
 -12   3 -19 513.423 227.809  10
  12  -3  19 305.799 217.007   9
  12   3  19 698.580 163.967  18
 -12   3 -21 21.0540 109.724  10
  12  -3  21 131.763 138.347   9
  12   3  21 286.484 159.637  16
 -12   4  20 181.015 227.460  19
 -12   4  20-66.3811 176.760  23
  12   4 -20 86.1479 110.553  17
 -12   4  18 1141.25 414.288  23
 -12   4  18 346.313 261.696  19
 -12  -4  18 1004.87 306.704   8
 -12   4  16 1090.58 253.706  11
 -12   4  16 537.775 371.732  23
 -12   4  16 1251.94 453.016  19
 -12  -4  16 468.093 283.749   8
 -12   4  14 2236.51 524.220  14
 -12   4  14 997.779 401.585  12
 -12   4  14 921.973 460.092  23
 -12   4  14 1428.09 281.920  11
 -12   4  14 1031.69 431.016  19
 -12  -4  14 698.670 265.386   8
 -12  -4  12 464.541 320.359   8
 -12   4  12 148.366 264.774  14
 -12   4  12-204.996 336.016  23
 -12   4  12 476.265 392.851  20
  12   4 -12 185.663 177.390  25
 -12   4  12 489.771 379.891  19
 -12  -4  10 1590.01 450.712   8
 -12   4  10 1781.65 379.064  14
  12   4 -10 1985.60 424.529  25
 -12   4  10 1735.23 450.969  20
 -12   4  10 1670.14 454.993  19
 -12   4   8 4691.45 725.467  19
  12   4  -8 4697.58 588.317  25
 -12   4   8 4212.17 740.036  24
 -12   4   8 5088.48 710.415  20
 -12   4   8 4822.34 513.559  14
  12  -4  -8 5751.35 908.667   5
 -12  -4   8 5364.36 723.840   8
  12  -4  -6 145.225 223.000   5
  12   4  -6 119.127 155.281   4
  12  -4  -6 547.643 355.726   2
  12  -4  -4 3378.50 686.864   5
 -12  -4   4 2945.91 755.532   1
  12   4  -4 3178.68 564.734   4
  12  -4  -4 2892.68 643.265   2
  12  -4  -2 208.766 193.288   5
  12   4  -2 551.062 272.307   4
 -12  -4   2 436.681 396.617   1
  12  -4  -2 320.491 293.918   2
  12  -4   0 3123.04 626.527   5
  12  -4   0 3564.31 770.358   2
 -12  -4   0 3149.10 779.854   1
  12  -4   2 10399.9 1254.28   2
 -12  -4  -2 10041.1 1274.82   1
  12  -4   2 10852.8 1087.01   5
  12  -4   4 206.906 317.596   2
 -12  -4  -4-233.164 294.357   1
 -12   4  -6 51.1359 205.253  10
  12   4   6 319.612 208.864  25
  12  -4   6 448.133 364.435   2
  12   4   6 265.719 275.839  16
 -12  -4  -6 759.759 493.167   1
  12  -4   8 2930.26 535.303   9
  12   4   8 2325.89 571.271  16
  12  -4  10 441.209 289.401   9
  12   4  10 745.492 378.079  16
  12  -4  12 5973.68 802.879   9
  12   4  12 5827.74 830.742  16
  12  -4  14 3150.60 596.335   9
  12   4  14 3517.60 646.639  16
  12  -4  16 382.207 252.255   9
  12   4  16 496.239 179.527  18
  12   4  16 573.152 261.274  16
 -12   4 -18 125.744 174.891  10
  12  -4  18 188.051 158.549   9
  12   4  18 42.2418 94.9395  18
  12   4  18 442.789 222.635  16
 -12   4 -20 517.004 151.347  10
  12  -4  20 652.119 191.945   9
 -12   5  19 336.631 223.098  19
  12   5 -19 139.450 98.4181  17
 -12   5  17-187.198 268.753  19
 -12  -5  17-184.964 227.169   8
  12   5 -15 2067.37 384.026  25
 -12   5  15 2501.53 562.909  19
 -12  -5  15 1831.31 455.110   8
  12   5 -13 439.971 194.721  25
 -12   5  13 243.939 279.604  19
 -12  -5  13 562.577 294.538   8
 -12   5  11 411.809 278.967  14
  12   5 -11 162.224 229.006  25
 -12   5  11-22.3415 302.133  20
 -12   5  11 561.207 369.567  19
 -12  -5  11 463.451 266.137   8
  12   5  -9 624.455 281.724  25
 -12   5   9-309.287 278.228  14
 -12   5   9 653.735 384.992  20
 -12   5   9 492.451 330.596  19
 -12  -5   9 337.274 277.458   8
 -12   5   7 13437.9 945.243  14
  12   5  -7 15171.9 1078.33  25
 -12   5   7 14464.9 1237.25  19
 -12   5   7 15073.0 1389.29  24
 -12   5   7 14538.4 1237.48  20
 -12  -5   7 13565.9 1163.47   8
 -12   5   5 6405.37 904.178  24
 -12   5   5 4575.14 490.554  14
  12   5  -5 6067.98 692.282  25
 -12   5   5 5840.67 780.048  20
 -12  -5   5 4531.46 648.436   8
 -12   5   5 6094.48 816.359  19
 -12   5   3 349.648 335.201  24
  12   5  -3 176.405 166.345  25
 -12   5   3 266.668 329.048  20
  12   5  -1 8348.50 787.589  25
 -12   5   1 8961.15 929.795  20
  12   5  -1 7872.52 626.329  18
 -12   5  -1 525.139 287.778  20
  12   5   1 449.436 229.139  18
  12   5   1 334.108 209.439  25
  12   5   3 9385.68 807.451  25
 -12   5  -3 9995.16 951.562  20
  12   5   3 8176.95 687.135  18
  12   5   5 40.1346 187.022  25
 -12   5  -5 300.753 283.647  20
 -12   5  -5 254.488 250.278  10
  12   5   5 297.854 231.732  18
 -12   5  -7 8366.04 841.930  10
 -12   5  -7 7683.21 833.609  20
  12   5   7 7820.40 694.251  18
 -12   5  -9 279.563 234.925  20
 -12   5  -9-67.6594 261.849  10
  12  -5   9 167.815 202.344   9
  12   5   9 42.3224 151.533  18
 -12   5 -11 332.782 255.250  20
 -12   5 -11 730.530 320.266  10
  12  -5  11 363.704 275.887   9
  12   5  11 287.802 162.943  18
  12   5  11 503.110 327.159  16
 -12   5 -13 296.547 234.596  20
 -12   5 -13 156.125 223.501  10
  12  -5  13 181.887 216.560   9
  12   5  13 143.096 178.653  18
  12   5  13 96.0457 197.647  16
 -12   5 -15 1216.13 304.990  10
  12  -5  15 1627.09 387.159   9
  12   5  15 1376.26 249.704  18
 -12   5 -17 232.593 161.666  10
  12  -5  17 363.840 175.187   9
  12   5  17 222.376 93.7936  18
 -12   6  16-197.022 181.617  19
  12   6 -16 90.0597 96.7074  25
  12   6 -16-4.67638 93.6450  17
  12   6 -14-118.634 152.403  25
 -12   6  14-395.882 268.191  19
  12   6 -12 186.819 169.266  25
 -12   6  12 197.495 252.866  19
 -12  -6  12-3.14677 198.514   8
  12   6 -12 38.3513 109.678  17
 -12   6  10 353.647 227.747  14
  12   6 -10 611.334 269.732  25
 -12   6  10 961.042 341.812  20
 -12   6  10 641.339 334.381  19
  12   6 -10 620.687 195.879  17
 -12  -6  10 512.010 263.981   8
  12   6  -8 256.044 199.291  25
 -12   6   8-31.7978 257.546  14
 -12   6   8 444.876 280.840  20
 -12   6   8 393.413 302.284  19
 -12  -6   8 295.384 258.950   8
 -12   6   6 3678.10 635.027  20
 -12   6   6 2362.38 570.323  24
 -12   6   6 2230.36 378.229  14
 -12   6   6 2434.08 521.000  19
  12   6  -6 3184.29 545.390  25
 -12   6   4 228.615 264.057  24
 -12   6   4 1155.18 426.412  20
  12   6  -4 530.685 236.553  25
 -12   6   4 395.801 298.184  19
 -12   6   2 2380.80 591.718  24
  12   6  -2 3312.98 520.063  25
 -12   6   2 2879.35 554.256  20
 -12   6   2 3021.99 577.348  19
  12   6  -2 2837.85 401.842  18
  12   6   0 816.114 293.188  25
 -12   6   0 962.988 453.418  24
 -12   6   0 1145.04 382.031  20
  12   6   0 1061.74 273.570  18
  12   6   2 339.190 200.972  25
 -12   6  -2 535.495 318.895  20
  12   6   2 355.722 178.383  18
  12   6   4 13949.1 939.721  25
 -12   6  -4 15783.5 1195.18  20
  12   6   4 14509.5 921.666  18
 -12   6  -6 5087.09 665.372  20
  12   6   6 5318.77 574.036  18
 -12   6  -8 2643.35 487.481  20
  12   6   8 2110.84 384.657  18
 -12   6 -10 2286.65 429.318  20
  12   6  10 2602.37 392.995  18
 -12   6 -12 707.107 233.398  20
 -12   6 -12 541.931 209.674  10
  12  -6  12 805.687 267.752   9
  12   6  12 613.421 197.349  18
 -12   6 -14 1049.05 244.320  10
  12  -6  14 1289.31 275.632   9
  12   6  14 1136.61 216.736  18
 -12   7  13 3650.77 369.091  14
  12   7 -13 46.6453 90.9886  25
 -12   7  11 2760.10 367.862  14
  12   7 -11 1240.06 268.326  25
  12   7  -9 59.3707 151.626  25
 -12   7   9-36.2642 181.025  20
 -12   7   9 254.854 197.417  19
 -12   7   7 480.453 264.707  19
 -12   7   7 511.869 212.592  14
  12   7  -7 367.853 196.740  25
 -12   7   7 147.659 213.163  20
  12   7  -5 1956.55 390.289  25
 -12   7   5 1544.82 362.514  19
 -12   7   5 1271.17 360.748  20
 -12   7   3 260.391 266.404  24
 -12   7   3 453.340 234.762  19
  12   7  -3 291.895 195.661  25
 -12   7   3 334.001 284.290  20
  12   7  -1 24.4330 147.656  25
 -12   7   1 329.587 252.994  24
 -12   7   1 228.647 280.133  20
 -12   7   1 29.6398 181.173  19
  12   7  -1 289.398 169.315  18
  12   7   1 1690.67 332.082  25
 -12   7  -1 1542.36 400.956  20
 -12   7  -1 1270.88 329.254  19
  12   7   1 1724.32 301.946  18
 -12   7  -1 1860.09 457.599  24
 -12   7  -3 191.492 257.448  24
 -12   7  -3 1.33474 202.081  20
  12   7   3 368.894 173.349  18
 -12   7  -5 787.462 358.106  24
 -12   7  -5 1241.66 342.377  20
  12   7   5 950.660 241.377  18
 -12   7  -7 2300.16 488.864  24
 -12   7  -7 2353.04 418.539  20
  12   7   7 1909.69 303.814  18
  12   7   9 498.671 158.742  22
 -12   7  -9 707.420 261.418  20
  12   7   9 785.719 202.192  18
 -12   7 -11 213.538 176.522  24
  12   7  11 227.038 123.456  22
 -12   7 -11-14.8118 122.890  20
  12   7  11 154.938 98.0676  18
  12   8  -8 152.371 113.944  25
  12   8  -6-22.2078 96.2770  25
 -12   8   6-51.0121 163.690  20
  12   8  -4 1086.65 233.783  25
 -12   8   4 1179.31 283.481  20
  12   8  -2 123.817 99.2815  25
 -12   8   2-2.01361 169.553  20
  12   8   0 159.835 102.817  18
 -12   8   0-43.1614 172.392  20
 -12   8  -2 210.440 200.846  20
  12   8   2 97.1854 89.0744  18
 -12   8  -4 174.714 171.055  20
  12   8   4-38.2328 89.8878  18
 -12   8  -6 141.881 132.871  20
  12   8   6 7.64723 81.8807  18
 -13   0  23-39.8333 115.913  16
 -13   0  23 101.848 202.708  13
 -13   0  21-39.4728 187.429  16
 -13   0  21-169.597 264.809  23
 -13   0  21 449.319 326.219  13
 -13   0  19-9.92168 318.334  23
 -13   0  17-230.676 429.056  23
 -13   0  17 96.4258 251.305  19
 -13   0  15-407.328 348.913  12
 -13   0  15 342.345 328.859  23
 -13   0  13-129.255 336.050   6
 -13   0  11-129.092 252.081   6
  13   0  -9-28.5596 142.390   4
  13   0  -9 31.0098 139.193   5
  13   0  -7-202.932 193.239   4
  13   0  -7-162.581 161.221   5
  13   0  -5 94.2101 188.849   5
  13   0  -3 184.740 199.758   5
  13   0  -1-68.2854 170.562   5
 -13   0  -1-81.6490 146.000   1
  13   0   1 170.151 244.839   5
 -13   0  -3 345.195 263.628   7
  13   0   3-8.42751 159.209   5
 -13   0  -5-172.225 200.321   7
  13   0   5 15.4419 125.575   5
 -13   0  -7-103.458 230.145   7
 -13   0  -9 100.951 295.253   7
 -13   0 -11 301.380 358.341   7
  13   0  13 131.850 274.391  16
  13   0  13 230.683 303.351   9
  13   0  15 227.499 274.174  16
  13   0  15-22.7158 217.931   9
  13   0  17-299.050 269.656  16
  13   0  17 104.009 253.452   9
  13   0  19-39.4365 182.085  16
  13   0  21 297.285 229.899  16
 -13   0 -21 34.4388 150.598  15
 -13  -1  22 44.1134 195.047  16
 -13   1  22 141.552 230.119  13
 -13  -1  22-118.671 186.698  13
 -13   1  22 338.983 252.250  23
 -13   1  22-133.412 117.035  11
 -13   1  20 2158.84 556.765  23
 -13  -1  20 1798.04 517.365  13
 -13   1  20 1668.66 494.601  19
 -13  -1  18 1804.12 540.874  13
 -13   1  18 1132.35 563.023  23
 -13  -1  18 1193.33 438.279  23
 -13   1  18 1120.62 402.821  19
 -13   1  16 11877.8 1172.65  12
 -13   1  16 12856.9 1408.88  23
 -13  -1  16 13881.3 1358.56  23
 -13   1  16 11372.5 1131.70  19
 -13  -1  14 3219.15 530.102   8
 -13  -1  14 3041.99 669.557  23
 -13   1  14 3193.67 753.288  23
 -13   1  14 2673.30 540.320  19
 -13   1  14 3067.82 586.739  12
  13   1 -12 9714.34 959.758   4
 -13   1  12 8389.43 1086.81   6
  13   1 -10 2825.61 492.733   4
 -13   1  10 2826.57 628.167   6
  13  -1 -10 3236.55 519.663   5
  13  -1  -8 2638.13 440.288   5
  13  -1  -8 2589.19 417.329   4
  13   1  -8 2945.65 496.066   4
 -13   1   8 2905.39 565.956   6
  13   1  -8 2960.90 457.942   5
  13   1  -6 13060.7 961.985   4
 -13   1   6 11847.7 999.006   6
  13   1  -6 12521.2 921.395   5
  13  -1  -6 12980.0 967.684   5
 -13  -1   4 21754.5 1236.78   1
  13   1  -4 19999.2 1155.20   4
  13   1  -4 21164.5 1173.09   5
  13  -1  -4 23077.8 1251.66   5
  13  -1  -2 10614.0 841.752   2
 -13  -1   2 11321.5 884.077   1
  13   1  -2 11530.7 868.655   5
  13  -1  -2 11521.7 868.147   5
  13  -1   0 46826.1 1855.13   2
  13   1   0 46543.2 1648.95   5
 -13  -1   0 46725.3 1723.63   1
  13  -1   0 44976.6 1704.86   5
 -13  -1  -2 78873.3 2350.74   1
 -13   1  -2 78067.8 2564.50   7
  13   1   2 71109.3 2048.21   5
  13  -1   2 78500.9 2243.50   5
 -13  -1  -4 14040.0 1191.38   7
 -13   1  -4 13078.4 1087.59   7
  13   1   4 13396.3 891.432   5
  13  -1   4 13229.7 909.092   5
 -13  -1  -6 7311.87 909.562   7
 -13   1  -6 7420.02 888.820   7
  13   1   6 6647.99 636.213   5
 -13  -1  -8 1816.02 530.372   7
 -13   1  -8 1358.58 468.558   7
 -13   1 -10 117.695 273.838   7
 -13  -1 -10 127.441 225.919   7
  13   1  12 9715.68 967.414   9
  13  -1  12 9999.07 998.661   9
  13   1  12 10172.0 1012.71  16
  13  -1  12 9971.28 929.672  16
  13  -1  14 15560.7 1304.87   9
  13   1  14 15697.8 1273.39  16
  13  -1  14 16964.8 1242.87  16
  13  -1  16 5276.56 766.798   9
  13   1  16 5139.64 753.046  16
  13  -1  16 6267.06 771.576  16
  13   1  18 845.311 338.795  16
  13  -1  18 1152.77 359.839  16
  13  -1  18 1375.67 410.328   9
  13   1  20 1110.13 335.843  16
  13  -1  20 954.210 299.877  16
  13   1  22 1444.20 285.238  16
 -13  -2  23 505.656 188.133  16
 -13   2  21 4365.40 631.641  13
 -13  -2  21 3561.79 606.530  13
 -13   2  21 4132.45 706.698  23
 -13   2  21 4305.28 359.465  11
 -13  -2  19 496.219 415.552  13
 -13   2  19 415.914 397.925  23
 -13   2  19-119.888 139.488  11
 -13   2  19-325.240 298.817  19
 -13  -2  17 8158.68 1060.35  13
 -13   2  17 6831.53 1076.00  23
 -13   2  17 8067.81 944.704  12
 -13   2  17 5985.36 819.027  19
 -13  -2  17 6279.65 751.591   8
 -13  -2  15 1971.34 464.387   8
 -13   2  15 912.292 418.397  19
 -13   2  15 2245.48 609.848  23
 -13   2  15 1278.91 435.612  12
 -13  -2  15 1656.69 563.359  13
 -13  -2  13 588.757 330.852   8
 -13   2  13 468.485 259.125  12
 -13   2  13 308.917 361.930  23
 -13   2  13 588.366 358.815  19
  13  -2 -11 485.989 231.780   5
  13   2 -11 238.381 166.293   4
 -13   2  11 370.249 278.177   6
  13   2  -9 3351.50 564.247   4
  13  -2  -9 3671.28 590.194   5
  13   2  -7 8679.65 856.029   4
  13   2  -7 9828.98 831.388   5
  13  -2  -7 10574.5 975.638   5
  13  -2  -5 385.538 245.712   5
 -13  -2   5-74.5231 245.027   1
  13   2  -5-1.98476 133.800   4
  13   2  -5 127.852 145.202   5
  13  -2  -3 1338.09 375.629   5
  13   2  -3 1223.75 336.178   4
 -13  -2   3 1376.75 387.674   1
  13  -2  -3 1290.88 385.718   2
  13   2  -3 1287.72 314.194   5
  13  -2  -1 13756.6 1105.69   2
  13   2  -1 12522.6 914.878   5
  13   2  -1 12868.8 960.471   4
 -13  -2   1 13019.4 1104.24   1
  13  -2  -1 14285.4 1034.43   5
  13  -2   1 9948.89 993.462   2
 -13   2  -1 9041.50 843.744   7
  13   2   1 9312.04 790.977   5
 -13  -2  -1 11526.8 1034.76   1
  13  -2   1 10048.5 843.228   5
  13  -2   3 32787.3 1868.79   2
 -13   2  -3 33342.5 1717.05   7
  13  -2   3 32830.4 1498.71   5
 -13  -2  -3 34327.2 1799.07   1
 -13   2  -5 1580.06 416.551   7
 -13  -2  -5 1689.66 464.046   1
  13  -2   5 1678.53 360.999   5
 -13  -2  -7 659.256 382.490   1
 -13  -2  -7 455.040 230.681   7
 -13   2  -7 457.926 244.772   7
 -13  -2  -9 2071.99 575.781   7
 -13   2  -9 2839.31 643.674   7
  13   2  11 94.6054 225.116  16
 -13  -2 -11 14.6804 252.421   7
  13  -2  11 204.709 188.918   9
  13   2  13 932.953 383.617  16
  13  -2  13 680.415 299.783   9
  13   2  15 2420.05 540.792  16
  13  -2  15 2492.26 531.802   9
  13   2  17 346.915 303.724  16
  13  -2  17-82.8599 224.107   9
  13   2  19 649.482 314.528  16
 -13   2 -19 87.6251 177.951  10
  13  -2  19 378.825 228.998   9
  13   2  21 209.000 185.255  16
 -13   2 -21-10.9228 112.281  10
  13   2  21 231.279 96.1895  18
 -13  -3  22 693.839 218.091  16
 -13   3  22 683.128 272.353  23
 -13  -3  20 67.1880 226.986  13
 -13   3  20-0.29798 235.740  23
 -13   3  20-63.1446 236.712  19
 -13  -3  20 66.0465 189.181   8
 -13   3  18-374.901 343.202  19
 -13  -3  18 20.5119 259.388  13
 -13   3  18 91.6212 317.218  23
 -13  -3  18 104.135 172.138   8
 -13  -3  16 16.8204 265.392  13
 -13   3  16 559.239 311.581  12
 -13   3  16 525.193 425.405  23
 -13   3  16 526.999 404.102  19
 -13  -3  16 286.349 196.916   8
 -13  -3  14 1206.41 441.399   8
 -13   3  14 1085.87 443.837  19
 -13  -3  14 2012.45 562.389  13
 -13   3  14 505.528 432.792  23
 -13   3  14 1329.27 425.266  12
 -13  -3  12 295.966 371.373   8
 -13   3  12 1351.69 402.495  14
 -13   3  12 418.807 381.869  23
 -13   3  12 90.0509 265.591  19
  13  -3 -10 1133.96 392.754   5
 -13  -3  10 1506.89 399.650   8
 -13   3  10 1066.83 301.269  14
  13   3 -10 1528.44 431.551   4
 -13   3  10 1057.12 367.230  20
 -13   3  10 1191.64 426.955  19
  13  -3  -8 314.801 279.925   5
  13   3  -8 535.168 327.564   4
  13   3  -6 39893.8 1940.17   4
  13  -3  -6 43049.3 2165.02   5
  13   3  -4 26239.4 1530.06   4
  13  -3  -4 23450.6 1585.59   2
 -13  -3   4 24553.6 1797.95   1
  13  -3  -4 24388.4 1597.94   5
  13  -3  -2 101.864 181.290   5
  13   3  -2 108.758 137.327   4
  13  -3  -2 47.6035 239.691   2
 -13  -3   2 105.144 347.162   1
  13  -3   0 159.025 198.201   5
 -13  -3   0 436.578 399.795   1
  13   3   0 254.700 211.783   4
  13  -3   0 199.172 253.362   2
  13  -3   2 27174.0 1848.48   2
  13   3   2 25252.4 1357.36   4
 -13  -3  -2 28038.1 1851.45   1
  13  -3   2 27257.4 1534.93   5
  13  -3   4 386.391 207.564   5
  13  -3   4 646.773 398.414   2
 -13  -3  -4 615.450 376.430   1
  13  -3   6 7663.93 1068.18   2
 -13  -3  -6 8559.75 1099.83   1
  13   3   8 2400.14 533.057  16
 -13   3  -8 2320.84 594.628   7
 -13  -3  -8 2856.56 735.857   1
  13  -3  10 5677.07 775.033   9
  13   3  10 5765.12 843.517  16
  13  -3  12 7685.86 925.897   9
  13   3  12 7757.96 993.865  16
  13   3  14 731.793 381.986  16
  13  -3  14 640.681 329.743   9
  13   3  16 697.885 334.050  16
  13  -3  16 668.035 299.803   9
  13   3  18 510.585 257.467  16
 -13   3 -18 615.062 250.615  10
  13  -3  18 319.348 250.322   9
 -13   3 -20 623.082 207.112  10
  13  -3  20 544.733 207.493   9
  13   3  20 460.637 114.983  18
  13   3  20 534.385 208.872  16
  13   4 -21 173.108 87.3405  17
 -13   4  19 1230.97 382.798  23
 -13   4  19 1374.70 359.756  19
 -13  -4  19 868.732 259.438   8
  13   4 -19 1354.31 258.619  17
 -13   4  17 360.088 228.085  23
 -13   4  17-37.2704 282.579  19
 -13  -4  17-111.786 180.425   8
 -13   4  15 1322.56 402.787  12
 -13   4  15 1270.03 455.665  23
 -13   4  15 1679.91 468.866  19
 -13  -4  15 1281.22 380.099   8
 -13   4  13 1627.52 478.046  14
  13   4 -13 201.998 152.077  25
 -13   4  13 2383.14 662.647  23
 -13   4  13 92.8474 246.259  12
 -13   4  13-41.8392 244.740  19
 -13  -4  13-10.8299 209.772   8
 -13  -4  11-43.7877 206.948   8
 -13   4  11 136.135 255.893  14
  13   4 -11 102.967 168.194  25
 -13   4  11-29.7643 245.156  23
 -13   4  11-93.5995 246.246  20
 -13   4  11 401.918 323.071  19
 -13  -4   9 236.802 313.195   8
 -13   4   9 23.9473 222.515  14
  13   4  -9-72.2388 148.524  25
 -13   4   9 567.823 399.356  20
 -13   4   9 75.6821 267.339  19
 -13   4   7 8189.31 1001.02  24
  13   4  -7 7755.51 736.342  25
  13   4  -7 8205.82 974.979   4
 -13   4   7 5252.51 553.118  14
 -13   4   7 6718.26 809.515  20
 -13   4   7 8396.56 915.456  19
 -13  -4   7 8626.64 932.697   8
 -13  -4   5 6157.98 1045.66   1
  13   4  -5 6667.50 842.049   4
  13  -4  -5 6272.70 950.077   2
  13  -4  -5 7238.12 999.896   5
  13  -4  -3 268.478 250.252   5
 -13  -4   3-137.298 263.534   1
  13   4  -3 488.122 224.329   4
  13  -4  -3 154.234 279.610   2
  13  -4  -1 949.306 390.606   5
  13   4  -1 1067.17 334.675   4
  13  -4  -1 1117.18 454.573   2
 -13  -4   1 792.586 462.504   1
 -13  -4  -1 3958.77 837.054   1
  13  -4   1 3447.96 677.817   5
  13  -4   1 4069.03 815.963   2
  13  -4   3 6674.32 1049.24   2
 -13  -4  -3 4737.06 942.624   1
  13   4   5 6326.06 625.850  25
 -13   4  -5 5421.19 678.779  10
  13   4   5 5268.75 531.859  18
  13   4   5 5976.10 860.945  16
 -13   4  -7 42.8853 278.976  10
  13  -4   7 336.289 289.624   9
  13   4   7 147.015 193.729  25
  13   4   7 3.81854 291.750  16
 -13   4  -9 1449.63 405.340  10
  13  -4   9 1070.23 353.576   9
  13   4   9 938.264 404.238  16
  13  -4  11 1053.53 341.361   9
  13   4  11 902.976 386.141  16
  13  -4  13 5038.05 731.700   9
  13   4  13 5079.23 792.472  16
 -13   4 -15-3.95353 212.370  10
  13  -4  15-18.0075 205.594   9
  13   4  15 26.4659 126.124  18
  13   4  15 141.497 197.480  16
 -13   4 -17-102.704 162.415  10
  13  -4  17 73.3588 191.996   9
  13   4  17 102.430 104.183  18
  13   4  17-41.9089 210.642  16
 -13   4 -19 1584.93 273.448  10
  13  -4  19 1899.28 324.623   9
  13   4  19 1181.51 162.174  18
  13   4  19 1228.09 249.530  16
 -13   5  18 452.378 224.504  19
  13   5 -18 490.051 165.314  17
 -13   5  16-20.8619 255.246  19
 -13  -5  16-78.7361 223.170   8
  13   5 -14 540.649 211.224  25
 -13   5  14 1258.60 410.836  19
 -13  -5  14 934.035 351.636   8
 -13   5  12 982.401 342.679  14
 -13   5  12 719.255 405.557  19
  13   5 -12 244.714 151.883  25
 -13   5  12 701.648 372.723  20
 -13  -5  12 378.967 275.219   8
 -13   5  10 86.8354 236.412  14
  13   5 -10 846.454 314.254  25
 -13   5  10 719.423 337.288  20
 -13   5  10 507.696 298.534  19
 -13  -5  10 592.961 272.740   8
 -13   5   8 6595.65 673.947  14
  13   5  -8 8977.51 840.111  25
 -13   5   8 8384.96 1070.62  24
 -13   5   8 7821.60 923.572  20
 -13   5   8 7967.23 938.956  19
 -13  -5   8 7470.49 900.076   8
 -13  -5   6 1383.85 374.155   8
 -13   5   6 980.552 377.081  24
 -13   5   6 1509.81 295.432  14
  13   5  -6 1417.39 351.607  25
 -13   5   6 2381.74 543.513  20
 -13   5   6 1321.36 479.647  19
 -13   5   4 2332.23 586.708  24
  13   5  -4 2843.34 475.928  25
 -13   5   4 3398.44 618.441  20
 -13   5   4 3060.14 604.484  19
  13   5  -2 9390.29 851.879  25
 -13   5   2 10812.3 1171.82  24
 -13   5   2 11020.7 1019.61  20
  13   5   0 2201.41 429.104  25
 -13   5   0 1701.63 450.085  20
  13   5   0 1879.20 327.411  18
 -13   5  -2 463.095 264.500  20
  13   5   2 404.165 256.911  25
  13   5   2 183.272 175.791  18
  13   5   4 1198.61 297.528  25
 -13   5  -4 879.209 300.365  10
 -13   5  -4 1341.72 362.080  20
  13   5   4 1418.64 300.268  18
 -13   5  -6 10583.9 957.706  10
  13   5   6 9338.72 770.447  25
 -13   5  -6 9995.85 944.992  20
  13   5   6 9535.64 766.953  18
 -13   5  -8 731.047 316.753  20
 -13   5  -8 820.382 300.452  10
  13   5   8 664.357 232.281  18
 -13   5 -10 4654.83 647.118  10
 -13   5 -10 4350.06 597.459  20
  13  -5  10 3975.52 625.195   9
  13   5  10 3656.43 466.047  18
 -13   5 -12-247.155 202.301  10
  13  -5  12-62.4357 201.616   9
  13   5  12 84.2776 205.561  18
 -13   5 -14 183.270 188.683  10
  13  -5  14 261.943 221.668   9
  13   5  14 443.154 191.027  18
 -13   5 -16 112.412 197.015  10
  13  -5  16 206.386 207.773   9
  13   5  16 168.202 110.485  18
  13   6 -17 30.5130 66.1027  17
  13   6 -15 286.768 150.882  25
 -13   6  15 37.7610 229.184  19
  13   6 -15 305.343 150.292  17
  13   6 -13 3306.51 449.184  25
 -13   6  13 2065.92 432.486  19
  13   6 -13 3385.76 396.089  17
 -13  -6  13 3096.03 522.351   8
 -13   6  11 838.369 314.242  14
  13   6 -11-9.76612 158.325  25
 -13   6  11 733.563 334.680  20
 -13   6  11 123.113 245.462  19
 -13  -6  11 183.971 227.106   8
  13   6 -11 266.366 167.902  17
 -13   6   9 944.137 326.704  14
  13   6  -9 614.521 289.795  25
 -13   6   9 335.284 277.479  20
 -13   6   9 204.050 264.457  19
  13   6  -9 386.629 175.968  17
 -13  -6   9 711.461 270.219   8
 -13   6   7-99.0606 208.674  14
  13   6  -7 114.148 224.290  25
 -13   6   7-144.020 287.258  20
 -13   6   7 108.986 243.835  19
 -13  -6   7 624.977 304.273   8
  13   6  -5 3918.91 579.236  25
 -13   6   5 3668.45 687.360  24
 -13   6   5 3288.44 606.343  20
 -13   6   5 3995.83 665.084  19
 -13   6   3 800.999 355.244  24
  13   6  -3 649.202 291.676  25
 -13   6   3 1144.88 390.691  20
 -13   6   3 443.639 231.761  19
  13   6  -1 2134.87 429.593  25
 -13   6   1 1874.29 498.714  24
 -13   6   1 2484.00 541.909  20
 -13   6   1 2127.74 516.512  19
  13   6  -1 2236.24 355.984  18
  13   6   1 2656.39 451.896  25
 -13   6  -1 3370.16 685.843  24
 -13   6  -1 2103.93 456.865  20
  13   6   1 2394.74 376.211  18
 -13   6  -3 79.3768 238.314  20
  13   6   3 343.065 190.530  18
  13   6   3 226.326 179.098  25
 -13   6  -5 230.127 230.730  20
  13   6   5 110.997 142.728  18
 -13   6  -7 4444.10 609.611  20
  13   6   7 3675.84 465.192  18
 -13   6  -9 119.894 175.420  20
  13   6   9 138.472 126.780  18
 -13   6 -11 298.269 206.691  10
 -13   6 -11 267.895 200.730  20
  13   6  11 370.088 171.289  18
 -13   6 -13 245.784 159.564  10
  13  -6  13 182.039 140.108   9
  13   6  13 53.6451 93.4199  18
  13   6  15 2.06253 69.9529  18
  13   7 -12 211.121 153.542  25
 -13   7  12 153.291 136.240  19
  13   7 -10-81.1613 172.969  25
 -13   7  10 131.942 166.836  20
 -13   7  10 21.6407 148.641  19
  13   7  -8 370.664 241.641  25
 -13   7   8 115.185 175.673  20
 -13   7   8 279.107 211.437  19
  13   7  -6 492.069 224.303  25
 -13   7   6 348.636 183.584  19
  13   7  -4 7.48662 173.919  25
 -13   7   4 130.738 271.889  20
 -13   7   4 11.1429 168.862  19
 -13   7   2-297.083 271.722  24
 -13   7   2 142.795 280.614  20
 -13   7   2 221.775 205.978  19
  13   7  -2 95.1538 171.659  25
 -13   7   0 142.420 247.588  24
  13   7   0 57.7319 153.264  25
 -13   7   0 188.421 207.141  20
 -13   7   0 170.558 191.758  19
  13   7   0 120.606 139.856  18
  13   7   2 539.266 211.465  25
 -13   7  -2 928.314 386.498  24
 -13   7  -2 809.212 283.305  20
 -13   7  -2 512.769 259.032  19
  13   7   2 765.092 188.429  18
 -13   7  -4 593.416 297.540  24
 -13   7  -4 519.227 231.819  20
 -13   7  -4 844.953 299.602  19
  13   7   4 633.610 201.751  18
 -13   7  -6 646.514 308.880  24
 -13   7  -6 82.3134 158.372  20
  13   7   6 615.849 186.299  18
 -13   7  -8 1028.83 341.469  24
  13   7   8 529.239 162.528  22
 -13   7  -8 978.434 258.384  20
  13   7   8 916.864 210.929  18
 -13   7 -10 461.111 189.778  20
 -13   7 -10 439.773 249.147  24
  13   7  10 207.284 100.345  22
  13   7  10 502.224 147.814  18
  13   8  -7-3.11892 95.1654  25
 -13   8   7 264.313 162.854  20
  13   8  -5 172.672 126.570  25
 -13   8   5 19.0351 138.107  20
  13   8  -3 7.19522 83.3735  25
 -13   8   3 289.723 199.159  20
  13   8  -1-26.6260 78.5635  25
 -13   8   1 9.61975 137.355  20
 -13   8  -1 505.017 191.882  20
  13   8   1 206.325 106.350  18
 -13   8  -3 718.145 227.792  20
  13   8   3 630.775 153.752  18
 -13   8  -5 434.399 177.136  20
  13   8   5-70.0802 79.2676  18
 -14   0  24 966.395 234.978  13
 -14   0  22 4794.68 640.687  13
 -14   0  22 5246.39 659.807  23
 -14   0  22 4664.85 514.488  16
 -14   0  20 4908.07 775.863  13
 -14   0  20 4416.48 749.978  23
 -14   0  18 515.949 348.779  23
 -14   0  18 804.255 413.296  19
 -14   0  16 6426.34 987.425  23
 -14   0  14 48.0422 340.531  12
 -14   0  14 440.323 404.511  23
 -14   0  12 1575.25 552.075   6
  14   0 -10 2177.26 419.691   4
  14   0 -10 2039.85 428.074   5
  14   0  -8 7928.08 773.033   4
  14   0  -8 8649.38 834.320   5
  14   0  -6 1945.35 402.997   4
  14   0  -6 2005.23 431.025   5
  14   0  -4 1785.38 409.556   5
  14   0  -2 38395.9 1649.63   5
  14   0   0 8628.62 777.997   5
 -14   0  -2 8254.46 684.095   1
 -14   0  -2 8910.75 937.648   7
  14   0   2 8257.71 758.443   5
  14   0   4 3359.69 463.760   5
 -14   0  -4 3174.63 622.040   7
 -14   0  -6 1126.47 434.731   7
  14   0   6 791.182 243.939   5
 -14   0  -8 31000.2 1986.73   7
 -14   0 -10 4637.73 847.805   7
  14   0  12 11564.3 1084.51   9
  14   0  12 12048.1 1062.51  16
  14   0  14 16015.9 1290.19   9
  14   0  14 16029.7 1261.66  16
  14   0  16 4613.02 669.296   9
  14   0  16 5298.64 737.286  16
  14   0  18 233.056 222.556  16
  14   0  20 864.792 285.177  16
 -14   0 -20 565.933 230.048  15
 -14  -1  23-7.63337 148.765  16
 -14  -1  23 146.276 169.625  13
 -14   1  23 171.691 193.605  13
 -14   1  23-24.9767 195.832  23
 -14  -1  21 2596.99 533.170  13
 -14   1  21 3261.21 607.761  23
 -14   1  21 3078.90 572.324  13
 -14  -1  19 3660.03 719.073  13
 -14  -1  19 2635.13 582.602  23
 -14   1  19 1938.63 588.247  23
 -14   1  19 3224.21 611.911  19
 -14   1  17 1275.48 480.190  12
 -14  -1  17 802.662 373.045  23
 -14   1  17 731.962 394.902  23
 -14   1  17 771.642 362.154  19
 -14   1  15 14068.9 1249.80  12
 -14  -1  15 15318.1 1417.60  23
 -14   1  15 18232.5 1679.96  23
 -14   1  15 14774.1 1264.91  19
 -14  -1  15 16224.0 1187.53   8
 -14  -1  13 2322.50 474.580   8
 -14  -1  13 2269.96 548.596  12
 -14   1  13 2310.61 530.662  12
 -14  -1  13 2100.02 566.377  23
 -14   1  13 2173.67 673.146  23
 -14   1  13 2748.96 691.114   6
 -14   1  13 1504.82 437.085  19
 -14   1  11 1702.18 525.204   6
  14   1 -11 1264.69 368.152   4
  14   1  -9 782.464 274.808   4
 -14   1   9 583.479 318.106   6
  14   1  -9 660.963 252.967   5
  14  -1  -9 345.592 193.751   5
  14   1  -7 5899.58 682.065   4
  14  -1  -7 5106.33 592.717   4
 -14   1   7 5270.12 719.022   6
  14   1  -7 6397.52 696.004   5
  14  -1  -7 5721.07 685.280   5
  14   1  -5 6607.80 714.284   4
  14   1  -5 6958.97 722.308   5
  14  -1  -5 6516.19 705.066   5
  14  -1  -3 44403.3 1659.47   2
 -14  -1   3 47632.3 1848.19   1
  14   1  -3 46788.6 1817.43   5
  14  -1  -3 45528.4 1841.17   5
 -14  -1   1 113552. 2909.80   1
  14   1  -1 114866. 2806.28   5
  14  -1  -1 113400. 2898.04   5
  14   1   1 5934.38 621.703   5
  14  -1   1 7243.57 730.373   5
 -14  -1  -1 6971.33 715.458   1
 -14  -1  -3 480.511 267.942   1
 -14   1  -3 649.034 348.627   7
  14   1   3 11.9146 165.100   5
  14  -1   3 513.522 244.240   5
 -14  -1  -5 11864.1 1157.72   7
 -14   1  -5 11690.7 1115.69   7
  14   1   5 12256.8 895.464   5
  14  -1   5 12309.3 911.510   5
 -14  -1  -7 7669.50 1007.67   7
 -14   1  -7 6848.88 920.600   7
 -14  -1  -9 7556.11 1072.12   7
 -14   1  -9 8682.39 1117.91   7
  14   1  11 6213.30 797.899   9
  14  -1  11 5751.46 769.042   9
  14   1  11 5785.01 776.832  16
  14   1  13 3.52450 211.847  16
  14  -1  13 369.408 276.190  16
  14  -1  13 358.702 269.395   9
  14  -1  15 5780.35 800.810   9
  14   1  15 5371.69 769.936  16
  14  -1  15 5263.05 703.181  16
  14   1  17-2.47210 265.035  16
  14  -1  17-36.0755 203.567  16
 -14  -1 -17-118.248 208.321  15
 -14   1 -17 208.155 241.683  10
  14  -1  17-142.675 198.591   9
  14  -1  19 6333.96 679.629   9
  14   1  19 6511.51 735.614  16
  14  -1  19 6993.51 690.220  16
  14   1  21 171.156 164.583  16
 -14   1 -21 184.593 158.684  15
 -14  -2  22 384.309 199.141  16
 -14  -2  22 803.240 283.147  13
 -14   2  22 777.097 240.824  13
 -14   2  22 798.652 311.980  23
 -14  -2  20 2869.97 549.358  13
 -14   2  20 1960.08 438.512  19
 -14   2  20 2158.71 576.018  23
 -14  -2  18 7001.13 940.642  13
 -14   2  18 7674.88 887.352  19
 -14   2  18 8538.20 1103.40  23
 -14  -2  18 6478.50 720.258   8
 -14  -2  16 162.571 245.804   8
 -14   2  16 286.611 321.121  12
 -14   2  16-238.872 441.161  23
 -14  -2  16 298.405 329.008  13
 -14   2  16 271.757 262.445  19
 -14  -2  14 4107.43 641.613   8
 -14   2  14 5191.00 931.859  23
 -14   2  14 4757.22 777.376  12
 -14   2  14 4730.40 751.540  19
 -14  -2  12 913.919 357.329   8
 -14   2  12 1217.34 502.205  23
  14   2 -12 1539.94 449.512   4
 -14   2  12 1482.57 434.131  19
  14  -2 -10 812.499 297.109   5
  14   2 -10 1407.21 417.170   4
  14   2  -8 4933.04 691.807   4
  14   2  -8 5229.41 628.923   5
  14  -2  -8 5700.29 716.934   5
  14   2  -6 7357.36 805.757   4
  14   2  -6 6755.41 728.216   5
  14  -2  -6 8012.10 855.148   5
 -14  -2   4 2975.04 577.247   1
  14  -2  -4 2971.80 500.052   2
  14   2  -4 2424.41 463.597   4
  14  -2  -4 3724.55 590.739   5
  14   2  -4 2805.55 469.612   5
  14   2  -2 26835.8 1452.59   4
  14  -2  -2 26540.4 1536.01   2
 -14  -2   2 31695.7 1780.18   1
  14   2  -2 25591.6 1375.94   5
  14  -2  -2 30318.1 1575.27   5
  14  -2   0 273.308 170.629   5
 -14  -2   0 576.333 306.674   1
  14  -2   0 484.341 298.388   2
  14   2   0 1.07246 141.625   4
  14   2   0 131.830 143.977   5
  14  -2   2-19.8369 172.386   5
  14  -2   2 398.875 343.639   2
 -14   2  -2 268.941 207.773   7
 -14  -2  -2 238.684 323.223   1
  14   2   2-123.819 187.142   5
 -14   2  -4 4340.72 686.507   7
  14  -2   4 4715.25 599.485   5
 -14  -2  -4 4608.57 734.621   1
 -14   2  -6 2806.09 602.233   7
 -14  -2  -6 1938.37 522.789   1
 -14  -2  -8 22339.7 1748.84   1
 -14  -2  -8 20279.8 1736.87   7
 -14   2  -8 20099.2 1633.45   7
  14   2  10 3151.11 594.117  16
 -14  -2 -10 2991.35 512.965  15
 -14  -2 -10 3096.91 753.307   7
  14  -2  10 3248.86 580.962   9
  14   2  12 893.538 352.402  16
  14  -2  12 495.281 281.558   9
  14   2  14 97.8046 266.620  16
  14  -2  14 455.154 359.841   9
  14   2  16 3404.91 636.334  16
  14  -2  16 3125.64 612.529   9
  14   2  18 522.896 319.391  16
 -14   2 -18 301.920 220.093  10
  14  -2  18 169.307 233.768   9
 -14   2 -20 3466.21 397.009  10
  14   2  20 3465.57 507.312  16
 -14   3  21-81.7066 229.614  23
 -14   3  21 106.296 215.575  19
  14   3 -21 51.3602 76.8329  17
 -14  -3  19 7074.25 817.790  13
 -14   3  19 6909.15 907.250  23
 -14   3  19 6311.05 763.383  19
 -14  -3  19 6222.55 658.453   8
 -14   3  17 1093.62 398.570  12
 -14  -3  17 539.018 266.369  13
 -14   3  17 315.900 346.939  23
 -14   3  17 640.255 323.135  19
 -14  -3  17 906.474 350.689   8
 -14  -3  15 1275.53 426.518   8
 -14  -3  15 2603.94 582.382  13
 -14   3  15 2067.66 561.598  12
 -14   3  15 1911.46 615.730  23
 -14   3  15 1560.48 518.604  19
 -14  -3  13 243.152 304.183   8
 -14   3  13 180.589 342.665  12
 -14   3  13-24.5811 291.321  23
 -14   3  13 365.141 365.057  19
 -14  -3  11 312.839 195.175   8
 -14   3  11 316.544 274.372  23
 -14   3  11 652.864 340.569  20
 -14   3  11 985.790 423.383  19
  14  -3  -9 204.356 283.079   5
 -14  -3   9-216.370 280.070   8
 -14   3   9 533.150 335.717  14
 -14   3   9-50.4177 257.386  24
  14   3  -9 168.495 249.549   4
 -14   3   9 50.1668 229.259  19
  14   3  -7 29255.9 1729.28   4
  14  -3  -7 30505.8 1879.95   5
 -14  -3   5 6893.50 977.788   1
  14   3  -5 6391.88 799.268   4
  14  -3  -5 6723.35 879.850   5
  14  -3  -3 2776.01 578.390   5
 -14  -3   3 3477.02 733.332   1
  14   3  -3 2402.59 492.043   4
  14  -3  -3 2343.83 545.322   2
  14  -3  -1 299.739 314.792   5
  14   3  -1-70.1725 196.426   4
  14  -3  -1 355.700 341.909   2
 -14  -3   1 112.876 240.035   1
  14  -3   1 707.285 323.502   5
 -14  -3  -1 383.396 269.921   1
  14  -3   1 740.314 381.341   2
  14   3   1 488.922 229.592   4
  14  -3   3 46082.2 2517.68   2
 -14  -3  -3 43647.3 2407.10   1
  14  -3   3 44044.6 1955.10   5
 -14  -3  -5 3069.64 653.713   1
  14  -3   5 3608.88 802.462   2
 -14  -3  -7 5115.38 897.787   1
 -14   3  -7 6824.84 776.307  10
  14   3   7 4980.97 743.657  16
  14   3   9-33.1572 238.843  16
  14  -3   9 195.269 289.501   9
  14   3  11 274.597 279.038  16
  14  -3  11 474.887 303.732   9
  14   3  13 2285.74 556.587  16
  14  -3  13 1737.04 408.323   9
  14   3  15 1778.17 489.754  16
  14  -3  15 2228.92 518.030   9
  14   3  17 24.4764 208.376  16
  14  -3  17 95.5662 218.535   9
 -14   3 -19 191.264 196.234  10
  14  -3  19 183.138 188.915   9
  14   3  19 138.751 99.7773  18
  14   3  19 32.4402 169.053  16
 -14   4  20 2419.86 431.565  23
 -14   4  20 1869.03 360.595  19
  14   4 -20 2165.50 272.908  17
 -14   4  18 979.484 347.864  23
 -14   4  18 310.560 232.942  19
 -14  -4  18 716.833 274.480   8
 -14   4  16 898.952 323.523  12
 -14   4  16 1149.19 441.043  23
 -14   4  16 1239.32 418.758  19
 -14  -4  16 755.710 293.620   8
 -14   4  14-675.017 371.514  23
 -14   4  14 191.171 269.632  19
 -14   4  14 88.1205 243.857  12
 -14  -4  14 234.767 227.290   8
 -14  -4  12-133.490 221.049   8
  14   4 -12 90.9450 136.193  25
 -14   4  12 197.619 312.554  23
 -14   4  12 375.545 345.809  19
 -14  -4  10 2964.30 587.091   8
 -14   4  10 3702.12 543.914  14
  14   4 -10 3213.33 484.399  25
 -14   4  10 2633.35 583.743  20
 -14   4  10 2944.60 621.584  19
 -14   4   8 5310.00 601.128  14
  14   4  -8 5061.63 611.557  25
 -14   4   8 4795.64 830.732  24
 -14   4   8 5667.66 787.553  19
 -14  -4   8 6163.00 789.759   8
 -14   4   8 6072.09 790.343  20
 -14  -4   6 449.572 297.418   8
 -14   4   6 259.620 203.495  14
  14   4  -6 342.138 192.422  25
 -14   4   6 329.240 366.235  24
 -14  -4   6 314.239 376.263  21
 -14   4   6 146.910 221.832  20
 -14   4   6 362.097 310.256  19
 -14   4   4 6545.73 892.924  24
  14   4  -4 5437.76 763.863   4
 -14  -4   4 5117.82 986.788   1
  14   4  -4 5850.64 634.069  25
  14  -4  -4 5441.20 897.803   2
  14  -4  -4 5973.58 907.561   5
  14  -4  -2 10008.7 1263.53   2
  14   4  -2 10869.8 1024.92   4
 -14  -4   2 10980.1 1375.38   1
  14  -4  -2 10823.2 1182.20   5
  14  -4   0 5595.60 931.758   2
  14  -4   0 5422.59 835.467   5
 -14  -4   0 5742.91 1018.47   1
  14  -4   2 11125.9 1346.65   2
  14   4   2 10056.9 822.148  25
 -14  -4  -2 12512.4 1507.64   1
  14  -4   2 10170.4 1079.25   5
  14   4   4 3135.99 464.059  25
 -14   4  -4 3361.33 540.607  10
  14   4   4 2620.11 369.143  18
  14   4   6 349.596 172.722  25
 -14   4  -6 225.777 223.521  10
  14   4   8 673.797 252.484  25
 -14   4  -8 898.055 358.981  10
  14  -4   8 677.048 320.726   9
  14   4   8 398.368 303.884  16
 -14   4 -10 3509.42 603.699  10
  14  -4  10 2384.83 535.139   9
  14   4  10 2520.87 604.121  16
 -14   4 -12 194.105 286.237  10
  14  -4  12 127.841 206.519   9
  14   4  12-19.1240 243.842  16
 -14   4 -14 401.980 253.831  10
  14  -4  14-9.07797 184.608   9
  14   4  14-83.7402 154.560  18
  14   4  14 148.159 212.316  16
 -14   4 -16 1594.92 324.841  10
  14  -4  16 1573.36 394.855   9
  14   4  16 1585.94 268.199  18
  14   4  16 1407.15 374.453  16
 -14   4 -18 417.458 195.525  10
  14  -4  18 391.249 195.269   9
  14   4  18 175.085 116.225  18
  14   4  18 54.0217 149.277  16
 -14   5  19 164.875 159.712  19
  14   5 -19 154.090 107.141  17
 -14   5  17 501.156 224.121  19
 -14  -5  17 1176.25 307.689   8
  14   5 -17 1018.82 234.619  17
 -14   5  15 1507.89 424.554  19
 -14  -5  15 1380.46 378.122   8
  14   5 -13 122.301 170.990  25
 -14   5  13 33.0172 239.353  19
 -14  -5  13-117.971 249.807   8
 -14   5  11 6256.35 674.875  14
  14   5 -11 4152.85 561.656  25
 -14   5  11 3459.92 611.871  20
 -14   5  11 5316.14 751.921  19
 -14  -5  11 3720.68 630.903   8
 -14   5   9 739.028 328.549  14
  14   5  -9 357.509 202.291  25
 -14   5   9 1136.31 446.937  20
 -14   5   9 307.387 267.138  19
 -14  -5   9 796.681 412.020   8
 -14  -5   7 513.789 288.399   8
 -14   5   7 970.918 335.781  14
  14   5  -7 631.833 273.339  25
 -14   5   7 396.389 381.365  24
 -14   5   7 405.728 281.924  20
 -14   5   7 994.473 408.833  19
 -14  -5   5 256.389 179.145   8
  14   5  -5 194.623 173.442  25
 -14   5   5 653.990 332.715  24
 -14   5   5 639.735 333.873  20
 -14   5   5 777.347 364.969  19
  14   5  -3 287.512 221.528  25
 -14   5   3 571.910 387.836  24
 -14   5   3 761.078 327.148  20
  14   5  -1 12851.3 992.261  25
 -14   5   1 12942.7 1115.43  20
  14   5   1 3103.66 507.239  25
 -14   5  -1 3404.96 637.676  20
  14   5   1 3230.64 437.510  18
  14   5   3 7720.37 757.583  25
 -14   5  -3 8080.27 815.006  10
 -14   5  -3 8053.22 857.304  20
  14   5   3 7442.21 647.574  18
  14   5   5 43.5638 159.054  25
 -14   5  -5 19.6760 195.759  20
 -14   5  -5-108.391 207.588  10
  14   5   5 206.259 214.788  18
 -14   5  -7 1109.16 373.159  20
 -14   5  -7 622.165 291.882  10
  14   5   7 1118.97 300.146  18
 -14   5  -9 731.213 302.447  20
 -14   5  -9 429.810 252.991  10
  14  -5   9 645.050 294.691   9
  14   5   9 387.118 221.030  18
 -14   5 -11 1822.96 422.037  10
  14  -5  11 1647.19 416.012   9
  14   5  11 1748.08 303.711  18
 -14   5 -13 931.665 302.054  10
  14  -5  13 572.127 231.935   9
  14   5  13 599.173 202.798  18
 -14   5 -15 256.261 193.428  10
  14  -5  15 63.8308 145.832   9
  14   5  15 96.2392 129.503  18
 -14   5 -17 313.230 146.010  10
  14  -5  17 599.716 181.586   9
  14   5  17 605.573 131.755  18
 -14   6  16-43.9871 140.505  19
  14   6 -16 297.570 117.809  17
  14   6 -14 221.237 137.594  25
 -14   6  14 168.163 221.370  19
 -14  -6  14 171.458 161.638   8
  14   6 -14 342.434 151.960  17
  14   6 -12 213.779 150.538  25
 -14   6  12 247.144 231.946  19
 -14  -6  12-138.372 217.641   8
  14   6 -12 232.234 147.073  17
 -14   6  10 7164.27 664.040  14
  14   6 -10 5606.63 629.463  25
 -14   6  10 4693.05 670.168  20
 -14   6  10 6256.81 762.428  19
 -14  -6  10 5556.76 704.150   8
  14   6 -10 6583.22 557.880  17
  14   6  -8 144.744 203.459  25
 -14   6   8 644.122 355.860  20
 -14   6   8 57.4830 247.044  19
 -14  -6   8 204.571 206.197   8
 -14   6   6 299.575 221.049  14
 -14   6   6 315.846 257.832  24
 -14   6   6 232.634 268.669  20
 -14   6   6 106.288 220.127  19
  14   6  -6-22.5814 193.603  25
  14   6  -4 337.858 191.493  25
 -14   6   4 224.187 339.812  24
 -14   6   4 526.152 345.801  20
 -14   6   4 209.075 201.036  19
 -14   6   2 731.963 342.494  24
 -14   6   2 89.2657 284.741  20
 -14   6   2 332.576 349.513  19
  14   6  -2 77.8796 230.917  25
  14   6   0 1793.68 394.425  25
 -14   6   0 1792.57 515.244  24
 -14   6   0 1873.67 470.722  20
  14   6   0 1617.70 324.533  18
  14   6   2 4471.63 575.956  25
 -14   6  -2 4557.54 649.964  20
  14   6   2 4188.51 489.198  18
  14   6   4-94.7830 198.973  25
 -14   6  -4-108.762 207.024  20
  14   6   4 48.4466 136.337  18
 -14   6  -6 1737.85 388.888  20
  14   6   6 1749.01 333.938  18
 -14   6  -8-26.9056 179.296  20
  14   6   8 309.170 198.758  18
 -14   6 -10 1038.23 278.672  20
  14   6  10 1309.71 265.357  18
 -14   6 -10 1062.26 268.871  10
 -14   6 -12 587.079 207.086  10
  14   6  12 541.288 168.236  18
  14   6  14 573.004 137.716  18
  14   7 -11 5228.25 483.875  25
 -14   7  11 4418.97 464.225  19
  14   7  -9 1055.13 266.868  25
 -14   7   9 660.705 262.193  20
 -14   7   9 641.968 237.359  19
  14   7  -7 209.151 177.787  25
 -14   7   7 284.497 207.306  20
 -14   7   7 304.271 223.825  19
  14   7  -5 435.447 208.196  25
 -14   7   5 604.503 268.872  20
 -14   7   5 494.825 268.091  19
 -14   7   3 132.036 219.038  24
  14   7  -3 260.322 193.871  25
 -14   7   3 263.667 199.260  20
 -14   7   3 205.165 174.388  19
  14   7  -1 1942.82 353.640  25
 -14   7   1 1994.94 479.544  24
 -14   7   1 2481.08 494.274  20
 -14   7   1 2153.55 400.064  19
  14   7   1 39.4440 134.820  25
 -14   7  -1 144.307 271.322  24
 -14   7  -1 416.028 265.458  20
 -14   7  -1-153.656 184.721  19
  14   7   1 99.5567 113.224  18
 -14   7  -3 10.6590 210.869  24
  14   7   3-48.9169 97.6445  25
 -14   7  -3 144.116 217.373  20
 -14   7  -3 9.17926 180.478  19
  14   7   3 7.63647 119.231  18
 -14   7  -5 358.883 229.320  24
 -14   7  -5 338.384 252.335  20
 -14   7  -5 776.300 257.458  19
  14   7   5 568.368 206.964  18
 -14   7  -7 2372.84 445.664  24
  14   7   7 1636.02 248.812  22
 -14   7  -7 2385.68 382.893  20
  14   7   7 2563.31 318.260  18
 -14   7  -9 2426.34 415.936  24
  14   7   9 2392.54 268.662  22
 -14   7  -9 2701.71 353.235  20
  14   7   9 2846.55 309.946  18
  14   7  11 136.873 87.4088  18
  14   8  -6 1369.33 219.049  25
 -14   8   6 1058.17 225.176  20
  14   8  -4 213.084 124.579  25
 -14   8   4 139.644 150.201  20
  14   8  -2 1027.81 197.008  25
 -14   8   2 1350.39 290.749  20
 -14   8   0 500.014 202.261  20
 -14   8  -2-137.233 134.714  20
 -14   8  -4 242.236 145.075  20
 -15   0  23 143.011 163.840  13
 -15   0  21 154.977 182.688  16
 -15   0  21 351.233 297.264  13
 -15   0  21 366.538 274.746  23
 -15   0  19 65.7651 277.653  23
 -15   0  17 253.755 413.553  23
 -15   0  15-226.856 304.681  12
 -15   0  15-34.6721 268.941  23
 -15   0  13-29.5058 276.533  12
 -15   0  13-277.331 377.775  23
 -15   0  11 203.909 218.396   6
  15   0  -9 192.361 233.540   4
  15   0  -9-22.4415 144.249   5
  15   0  -7 26.1171 130.456   4
  15   0  -7 177.839 232.260   5
  15   0  -5-176.445 166.649   5
  15   0  -3 134.385 218.496   5
  15   0  -1 350.045 248.237   5
  15   0   1 100.497 213.014   5
 -15   0  -3 77.7620 220.376   7
  15   0   3 258.544 214.004   5
 -15   0  -5-115.173 233.359   7
  15   0   5 75.4212 185.809   5
 -15   0  -7-180.335 249.702   7
 -15   0  -9-81.8716 313.575   7
  15   0  11 313.502 238.689  16
  15   0  11-18.2086 188.301   9
  15   0  13 20.2160 244.510  16
  15   0  13 32.0443 200.388   9
  15   0  15 190.740 264.688  16
  15   0  15 1348.28 521.934   9
  15   0  17-331.617 223.651  16
  15   0  19 12.3370 173.195  16
 -15   0 -19-132.149 186.429  15
  15   0  21 205.198 167.173  16
 -15  -1  22 3377.75 528.505  13
 -15   1  22 2827.62 464.287  13
 -15   1  22 2717.65 506.632  23
 -15  -1  22 3016.71 423.916  16
 -15  -1  20 533.941 329.908  13
 -15   1  20 520.912 344.681  23
 -15  -1  18 366.391 406.853  13
 -15  -1  18-201.414 240.652  23
 -15   1  18-178.059 313.028  23
 -15   1  18-47.9198 261.002  19
 -15   1  16-2.18014 364.721  23
 -15   1  16 193.572 277.606  12
 -15  -1  16-45.3362 288.861  23
 -15   1  16-369.068 354.172  19
 -15  -1  14 3684.93 568.317   8
 -15  -1  14 4119.85 787.697  23
 -15   1  14 4254.47 818.385  23
 -15   1  14 3651.36 631.169  12
 -15   1  14 2669.21 557.160  19
 -15  -1  12 3184.73 551.100   8
 -15   1  12 3925.94 663.202  12
 -15  -1  12 3665.46 635.669  12
 -15   1  12 2678.20 646.345  23
  15   1 -12 3222.83 595.233   4
 -15   1  12 3792.19 768.332   6
  15   1 -10 13.2214 133.498   4
 -15   1  10 103.247 225.319   6
  15  -1 -10 305.203 272.335   5
  15   1  -8 1368.17 382.501   4
 -15   1   8 1033.03 376.659   6
  15  -1  -8 1091.00 313.177   4
  15   1  -8 887.434 275.896   5
  15  -1  -8 1421.61 384.876   5
  15   1  -6 2204.89 461.665   4
  15   1  -6 2387.12 446.765   5
  15  -1  -6 2096.56 433.321   5
  15   1  -4 16827.8 1154.36   4
  15   1  -4 18828.0 1198.10   5
  15  -1  -4 17835.1 1204.93   5
  15   1  -2 330.054 262.613   5
  15  -1  -2 249.845 214.121   5
 -15  -1   0 15371.2 1114.04   1
  15   1   0 15781.8 1051.99   5
  15  -1   0 17297.3 1167.12   5
 -15   1  -2 17595.3 1336.59   7
  15   1   2 16882.2 1082.39   5
  15  -1   2 16669.8 1122.29   5
 -15  -1  -2 15309.1 1103.95   1
 -15   1  -4 358.352 290.573   7
 -15  -1  -4 103.690 206.463   1
  15   1   4-29.3108 130.457   5
  15  -1   4 115.031 206.006   5
 -15  -1  -6 1528.56 488.112   7
 -15   1  -6 1498.01 474.968   7
  15   1   6 1731.20 378.054   5
 -15  -1  -8 1554.35 562.188   7
 -15   1  -8 2232.07 589.553   7
  15   1  10 3967.23 648.803  16
 -15  -1 -10 3526.53 774.922   7
  15  -1  10 3238.56 592.229   9
  15  -1  12 6530.20 824.522   9
  15   1  12 6071.24 819.678  16
  15   1  14 2389.23 554.751  16
  15  -1  14 2503.33 484.692  16
  15  -1  14 1880.36 506.160   9
 -15  -1 -16 8314.45 869.557  15
 -15   1 -16 9438.29 839.020  10
  15  -1  16 9571.22 986.174   9
  15   1  16 8369.76 933.157  16
  15  -1  16 9326.51 899.520  16
  15   1  18 1736.09 427.018  16
  15  -1  18 1758.77 380.417  16
 -15  -1 -18 1903.85 409.634  15
  15  -1  18 1397.55 368.658   9
  15   1  20 2570.11 410.957  16
 -15   1 -20 3072.77 426.388  15
 -15  -2  23 150.949 133.823  16
 -15  -2  21 1463.82 363.343  13
 -15   2  21 2000.74 419.838  13
 -15   2  21 1887.03 483.975  23
 -15   2  19 243.985 277.774  23
 -15  -2  19-415.696 303.865  13
 -15   2  19-117.487 270.414  19
 -15  -2  17 2588.82 621.752  13
 -15   2  17 2641.62 552.123  12
 -15   2  17 1741.88 539.557  23
 -15   2  17 2112.06 534.719  19
 -15  -2  17 2188.19 446.151   8
 -15   2  15 4505.25 756.299  12
 -15   2  15 4460.32 881.296  23
 -15   2  15 3265.88 612.365  19
 -15  -2  15 4541.94 674.810   8
 -15  -2  13 685.535 349.635   8
 -15   2  13 470.417 315.256  12
 -15   2  13 661.890 381.253  23
 -15   2  13 1059.77 347.258  19
 -15  -2  11 375.756 290.884   8
 -15   2  11-69.0034 303.517  23
  15   2 -11-41.3290 170.866   4
 -15   2  11 342.159 374.162  19
  15  -2  -9 113.308 182.707   5
  15   2  -9 158.367 148.322   4
  15  -2  -7 293.995 204.554   5
  15   2  -7 641.404 311.466   4
  15   2  -7 348.347 248.686   5
  15  -2  -5 2996.13 524.712   5
 -15  -2   5 2824.68 584.216   1
  15   2  -5 2539.89 496.353   4
  15   2  -5 2863.64 506.456   5
 -15  -2   3 4806.71 740.934   1
  15  -2  -3 3767.76 581.108   2
  15   2  -3 3478.27 567.616   4
  15   2  -3 4295.99 601.199   5
  15  -2  -3 4208.56 618.236   5
  15  -2  -1 3093.20 525.445   5
 -15  -2   1 3043.21 602.923   1
  15  -2  -1 2842.99 531.797   2
  15   2  -1 2800.23 508.498   4
  15   2  -1 2677.09 480.171   5
  15  -2   1 658.929 278.455   5
 -15  -2  -1 926.769 391.587   1
  15  -2   1 900.337 342.367   2
  15   2   1 1211.02 337.505   5
 -15   2  -3 9413.01 1017.98   7
  15  -2   3 10883.0 948.060   5
 -15  -2  -3 9079.78 1000.61   1
 -15   2  -5-94.6244 193.111   7
 -15  -2  -5 73.9797 201.443   1
 -15  -2  -7 8546.70 1090.51   1
 -15   2  -7 7271.52 1003.54   7
  15   2   9 532.558 297.173  16
 -15  -2  -9 978.857 379.922  15
  15  -2   9 853.979 389.269   9
 -15  -2 -11 11487.7 1042.42  15
  15  -2  11 10116.2 1035.13   9
  15   2  11 9744.93 1054.13  16
  15   2  13 3233.60 628.313  16
  15  -2  13 2678.11 560.251   9
  15   2  15 265.877 271.864  16
 -15   2 -15 283.541 302.611  10
  15  -2  15-115.928 227.869   9
  15   2  17 959.279 354.993  16
 -15   2 -17 1525.65 361.769  10
  15  -2  17 1349.83 394.805   9
  15   2  19 1133.45 348.045  16
 -15   2 -19 1372.51 291.758  10
  15  -2  19 1085.35 288.916   9
 -15   3  22 4875.27 538.230  23
 -15  -3  22 5117.76 468.428  16
 -15  -3  20 406.743 258.693  13
 -15   3  20 476.860 322.450  23
 -15   3  20 487.099 292.130  19
 -15  -3  20 104.214 164.064   8
 -15  -3  18 1735.17 445.246  13
 -15   3  18 1074.34 424.658  23
 -15   3  18 534.219 290.895  19
 -15  -3  18 1407.27 348.416   8
 -15  -3  16 9520.53 1050.65  13
 -15   3  16 8177.07 938.000  12
 -15   3  16 8517.66 1121.74  23
 -15   3  16 7431.74 916.107  19
 -15  -3  16 8198.06 870.589   8
 -15  -3  14 378.515 308.975   8
 -15  -3  14 11.3700 322.146  13
 -15   3  14 90.0280 306.789  23
 -15   3  14 314.419 300.460  12
 -15   3  14 556.398 383.901  19
 -15   3  12 351.596 363.325  23
 -15   3  12-27.4404 287.208  19
 -15   3  10 18520.1 1106.12  14
 -15   3  10 17484.0 1547.08  23
 -15   3  10 14518.1 1165.03  20
 -15   3  10 18390.4 1376.86  19
 -15  -3  10 17486.4 1307.96   8
  15  -3  -8 1735.52 501.967   5
 -15  -3   8 1082.46 378.760   8
 -15   3   8 1250.91 414.859  24
 -15  -3   8 1427.93 541.906  21
  15   3  -8 949.316 354.482   4
 -15   3   8 945.051 367.988  19
  15  -3  -6 2511.24 567.300   5
  15   3  -6 1570.77 421.300   4
  15   3  -4 21402.9 1455.97   4
 -15  -3   4 23217.3 1819.79   1
  15  -3  -4 21142.6 1515.59   5
  15  -3  -2 226.924 234.581   5
  15   3  -2 0.26873 154.774   4
  15  -3  -2-117.442 297.496   2
 -15  -3   2 29.2976 218.356   1
  15  -3   0 11237.6 1195.00   2
  15   3   0 11457.9 1016.54   4
 -15  -3   0 10067.6 1192.91   1
  15  -3   0 11315.3 1050.41   5
  15  -3   2 65.3521 153.071   5
 -15  -3  -2 284.969 408.784   1
  15  -3   2 285.984 384.893   2
  15   3   2 260.262 248.842   4
  15  -3   4 81.2720 299.936   2
 -15  -3  -4 111.274 216.336   1
 -15   3  -6 7016.14 777.225  10
 -15  -3  -6 6380.16 1011.64   1
  15   3   6 6185.28 827.461  16
 -15   3  -8 8553.07 896.433  10
  15  -3   8 7590.44 873.846   9
  15   3   8 6980.81 902.932  16
  15   3  10 1831.06 508.636  16
 -15   3 -10 2780.59 550.945  10
  15  -3  10 2154.40 520.957   9
  15   3  12 1035.40 419.354  16
 -15   3 -12 867.709 354.622  10
  15  -3  12 388.765 317.978   9
  15   3  14 4598.62 734.187  16
 -15   3 -14 4673.39 658.671  10
  15  -3  14 5250.70 748.462   9
 -15   3 -16 1155.79 327.852  10
  15  -3  16 1655.04 422.538   9
  15   3  16 1834.37 472.573  16
 -15   3 -18 783.331 257.079  10
  15  -3  18 756.587 250.463   9
  15   3  18 494.363 257.520  16
 -15   3 -20 1459.02 250.579  15
 -15   4  19 21.7018 216.078  23
 -15   4  19 21.8203 218.301  19
 -15  -4  19 43.6878 155.324   8
 -15   4  17 637.911 288.323  12
 -15   4  17 366.042 286.226  23
 -15   4  17 775.658 359.462  19
 -15  -4  17 1032.65 326.913   8
 -15   4  15 379.596 285.913  12
 -15   4  15 3.75329 225.049  23
 -15   4  15 184.122 283.646  19
 -15  -4  15 77.0008 216.299   8
 -15  -4  13 2174.78 528.415   8
 -15   4  13 1627.39 528.266  23
 -15   4  13 2155.95 521.554  12
 -15   4  13 1941.57 537.976  19
 -15  -4  11 234.660 291.283   8
  15   4 -11 119.368 131.630  25
 -15   4  11 265.033 343.876  23
 -15   4  11 209.958 250.348  20
 -15   4  11 100.385 267.095  19
 -15   4   9 5376.14 690.353  14
  15   4  -9 5041.42 609.323  25
 -15   4   9 4906.12 711.681  20
 -15   4   9 5587.90 805.345  19
 -15  -4   9 4810.05 745.357   8
 -15   4   7 8253.57 742.966  14
  15   4  -7 7925.95 768.213  25
 -15   4   7 8448.25 1031.01  24
 -15   4   7 7846.15 856.702  20
 -15   4   7 8174.43 923.052  19
 -15  -4   7 8568.75 914.143   8
 -15  -4   5-12.0731 249.270   8
 -15   4   5 338.955 266.314  14
  15   4  -5 190.987 204.875  25
 -15   4   5 559.180 370.639  24
 -15  -4   5-88.1528 422.871  21
 -15   4   5 278.100 298.743  20
 -15   4   5 388.345 350.049  19
  15   4  -3 1844.72 373.871  25
 -15   4   3 3114.88 684.052  24
 -15  -4   3 2381.25 699.105   1
 -15  -4   3 2010.74 627.160  21
  15   4  -3 2019.97 504.626   4
 -15   4   3 2220.16 469.793  20
  15  -4  -3 1783.45 561.456   2
  15  -4  -1 9163.19 1190.55   2
  15   4  -1 9458.47 813.573  25
 -15  -4   1 10088.9 1350.87   1
 -15   4   1 9334.18 891.904  10
  15  -4  -1 11046.9 1172.15   5
  15   4   1 4157.97 550.222  25
 -15   4  -1 4337.33 635.381  10
  15  -4   1 4351.55 896.245   2
  15  -4   1 4547.58 742.868   5
  15   4   3 10687.4 864.955  25
 -15   4  -3 11768.3 1004.77  10
  15   4   3 10616.4 726.417  18
  15   4   5 440.759 240.188  25
 -15   4  -5 273.681 249.198  10
  15   4   5 342.769 177.646  18
  15   4   7 2365.97 438.948  25
 -15   4  -7 2425.19 522.416  10
  15  -4   7 2190.05 488.759   9
  15   4   7 2196.08 566.562  16
  15   4   9 2743.55 421.808  25
 -15   4  -9 3441.80 604.794  10
  15  -4   9 2811.37 568.478   9
  15   4   9 2600.13 579.779  16
 -15   4 -11 825.799 352.102  10
  15  -4  11 559.017 241.387   9
  15   4  11 384.910 271.103  16
 -15   4 -13 1100.55 360.862  10
  15  -4  13 600.073 330.540   9
  15   4  13 677.262 222.869  18
  15   4  13 766.094 338.922  16
 -15   4 -15 525.479 293.217  10
  15  -4  15 401.996 233.329   9
  15   4  15 246.377 143.497  18
  15   4  15-137.524 213.636  16
 -15   4 -17 114.785 173.751  10
  15  -4  17-1.89912 158.220   9
  15   4  17 166.810 122.975  18
  15   4  17 12.9677 159.902  16
 -15   5  18 284.755 214.987  19
  15   5 -18 58.2171 103.194  17
 -15   5  16-70.6094 238.858  19
 -15  -5  16-169.636 180.448   8
  15   5 -14 1384.82 304.300  25
 -15   5  14 895.418 363.703  19
  15   5 -12 228.579 169.785  25
 -15   5  12 75.5696 187.593  12
 -15   5  12 24.8399 244.325  19
 -15  -5  12 103.616 218.055   8
  15   5 -10 248.854 216.960  25
 -15   5  10 199.799 261.408  20
 -15   5  10 148.874 291.359  19
 -15  -5  10 211.926 252.495   8
 -15  -5   8 594.571 348.830   8
 -15   5   8 1327.33 348.067  14
  15   5  -8 1193.86 331.677  25
 -15   5   8 1172.60 376.296  20
 -15   5   8 1457.71 460.428  19
 -15   5   6 4856.57 571.325  14
 -15   5   6 5687.44 869.185  24
  15   5  -6 5126.28 647.776  25
 -15   5   6 4633.65 692.862  20
 -15   5   6 5140.85 787.988  19
 -15  -5   6 5083.21 698.900   8
 -15   5   4 1604.79 530.939  24
  15   5  -4 1903.82 408.480  25
 -15   5   4 1607.95 457.515  20
 -15   5   4 1569.35 485.860  19
  15   5  -2 7911.91 789.327  25
 -15   5   2 9128.45 1098.99  24
 -15   5   2 8048.01 896.641  20
  15   5   0 4911.24 642.625  25
 -15   5   0 5460.44 728.620  20
 -15   5  -2 109.300 226.653  10
 -15   5  -2-93.1693 200.481  20
  15   5   2-53.9146 194.089  25
  15   5   2 81.9963 152.081  18
 -15   5  -4 751.153 355.702  10
 -15   5  -4 354.187 241.630  20
  15   5   4 491.855 213.961  25
  15   5   4 576.653 225.520  18
  15   5   6 2054.90 391.603  25
 -15   5  -6 2659.39 493.131  20
 -15   5  -6 2221.57 500.084  10
  15   5   6 2323.67 390.847  18
 -15   5  -8-280.137 276.520  10
  15   5   8 50.7883 167.587  18
 -15   5 -10 838.754 325.734  10
  15  -5  10 608.748 315.208   9
  15   5  10 398.577 155.375  18
 -15   5 -12 1049.84 311.060  10
  15  -5  12 1281.21 349.123   9
  15   5  12 1460.29 282.228  18
 -15   5 -14 268.710 227.681  10
  15  -5  14 184.799 179.978   9
  15   5  14-4.78538 111.665  18
 -15   5 -16 615.384 212.377  10
  15  -5  16 305.946 141.510   9
  15   5  16 192.831 106.351  18
 -15   6  15-225.247 205.227  19
  15   6 -15 155.664 95.7156  17
  15   6 -13 262.905 155.820  25
 -15   6  13 55.6176 188.839  19
 -15  -6  13 10.7626 172.102   8
  15   6 -13 112.272 92.9640  17
  15   6 -11 563.811 228.827  25
 -15   6  11 322.586 186.310  19
  15   6 -11 729.539 193.198  17
 -15  -6  11 910.782 341.965   8
  15   6  -9 2499.87 435.687  25
 -15   6   9 2409.52 485.326  20
 -15   6   9 3058.57 574.224  19
 -15  -6   9 3645.85 561.212   8
  15   6  -7 164.073 215.292  25
 -15   6   7 821.637 363.733  20
 -15   6   7 274.432 255.827  19
  15   6  -5 3566.23 530.418  25
 -15   6   5 3430.38 694.660  24
 -15   6   5 4364.02 673.558  20
 -15   6   5 3817.04 621.843  19
  15   6  -3 606.956 255.465  25
 -15   6   3 1144.14 384.812  20
 -15   6   3 630.404 347.486  24
 -15   6   3 1114.11 376.174  19
  15   6  -1 7.33353 162.507  25
 -15   6   1 189.514 349.564  24
 -15   6   1-89.0226 232.923  20
 -15   6   1 164.066 283.202  19
  15   6   1 334.736 230.689  25
 -15   6  -1 549.594 402.398  24
 -15   6  -1 237.017 278.801  20
  15   6   1 197.371 144.244  18
  15   6   3 416.998 232.414  25
 -15   6  -3 296.405 254.150  20
  15   6   3 546.554 202.930  18
  15   6   5 270.041 132.733  25
 -15   6  -5 147.009 213.893  20
  15   6   5 357.791 174.103  18
 -15   6  -7 38.3479 169.265  20
  15   6   7 292.975 153.778  18
 -15   6  -9 2014.40 359.941  10
 -15   6  -9 2487.33 398.757  20
  15   6   9 2074.64 331.276  18
 -15   6 -11 1165.14 262.423  10
  15   6  11 810.192 207.727  18
 -15   6 -13 339.017 157.280  10
  15   6  13 169.003 106.032  18
  15   7 -12 15.6598 85.8544  25
  15   7 -10 369.903 167.886  25
 -15   7  10 124.430 156.483  19
  15   7  -8 55.4312 157.915  25
 -15   7   8-133.467 218.152  20
 -15   7   8 401.153 233.336  19
  15   7  -6 311.420 162.011  25
 -15   7   6 929.520 319.298  20
 -15   7   6 521.216 222.436  19
  15   7  -4 335.181 195.115  25
 -15   7   4 314.218 236.254  20
 -15   7   4 388.120 208.765  19
  15   7  -2 470.345 219.713  25
 -15   7   2 157.094 200.449  24
 -15   7   2 171.520 204.192  20
 -15   7   2 237.447 203.516  19
  15   7   0 193.994 149.179  25
 -15   7   0 433.622 227.601  20
 -15   7   0 270.505 200.246  19
 -15   7   0-93.2964 206.484  24
  15   7   2 1246.36 261.916  25
 -15   7  -2 972.541 391.927  24
 -15   7  -2 807.846 263.865  20
 -15   7  -2 1329.05 317.485  19
  15   7   2 1086.33 224.585  18
 -15   7  -4 3003.84 499.056  24
 -15   7  -4 3095.57 460.474  20
 -15   7  -4 2863.87 422.971  19
  15   7   4 2556.80 317.087  18
 -15   7  -6 447.501 290.104  24
 -15   7  -6-40.0554 148.587  20
 -15   7  -6 143.510 174.259  19
  15   7   6 134.481 135.690  18
 -15   7  -8 384.257 239.153  24
  15   7   8-6.42387 85.9821  22
 -15   7  -8 155.679 152.829  20
 -15   7  -8 363.144 186.960  19
  15   7   8 212.053 124.089  18
  15   7  10 510.234 129.886  18
 -15   8   5 112.947 129.633  20
 -15   8   3 556.604 183.328  20
 -15   8   1 358.486 180.223  20
 -15   8  -1 795.675 213.034  20
 -16   0  22 359.800 230.654  13
 -16   0  22 242.640 200.369  23
 -16   0  20 2787.82 606.113  13
 -16   0  20 2310.48 523.067  23
 -16   0  18 6317.69 919.770  23
 -16   0  16 18838.2 1638.36  23
 -16   0  14 4894.82 731.073  12
 -16   0  14 6112.69 950.259  23
 -16   0  12 31.1222 249.826   8
 -16   0  12 194.254 236.003  12
 -16   0  12 796.569 522.550  23
  16   0 -10 12306.0 1065.23   4
  16   0  -8 92.2150 175.644   4
  16   0  -8 53.2472 187.917   5
  16   0  -6 42777.9 1885.45   4
  16   0  -6 49010.8 2099.17   5
  16   0  -4 616.320 360.859   5
  16   0  -2 130.292 222.504   5
  16   0   0 10239.9 932.952   5
  16   0   2 22567.9 1339.30   5
 -16   0  -4 7667.61 1003.50   7
  16   0   4 7422.40 741.919   5
 -16   0  -6 112.950 237.829   7
 -16   0  -8 34037.0 2274.90   7
  16   0  10-40.6141 234.667  16
  16   0  10-91.2970 228.910   9
  16   0  12 12511.3 1168.78   9
  16   0  12 12925.8 1131.65  16
  16   0  14 4793.00 726.007   9
  16   0  14 4981.18 721.056  16
  16   0  16 19881.8 1361.69  16
  16   0  18 1207.95 349.973  16
 -16   0 -18 675.527 283.844  15
  16   0  20 714.028 227.353  16
 -16   0 -20 831.891 226.224  15
 -16  -1  23 187.756 155.737  13
 -16   1  23 128.964 123.693  13
 -16   1  23 237.648 200.839  23
 -16  -1  21 725.030 315.374  13
 -16   1  21 1360.36 409.678  13
 -16   1  21 949.693 389.418  23
 -16  -1  19 167.590 220.134  13
 -16   1  19 324.536 246.123  23
 -16   1  19 237.012 292.193  19
 -16   1  17 4338.87 718.256  12
 -16  -1  17 3672.48 703.498  23
 -16   1  17 3655.20 727.608  23
 -16   1  17 3023.81 561.755  19
 -16  -1  15 1019.05 326.816   8
 -16   1  15 757.708 350.411  12
 -16  -1  15 1087.13 439.453  23
 -16   1  15 1291.41 449.523  23
 -16   1  15 1309.73 423.532  19
 -16  -1  13 1907.99 462.063   8
 -16  -1  13 1930.50 541.366  12
 -16   1  13 2063.27 517.733  12
 -16  -1  13 1925.18 579.625  23
 -16   1  13 1382.05 541.091  23
 -16   1  13 1294.80 401.039  19
  16   1 -11 11707.1 1097.04   4
 -16   1  11 14849.8 1240.82  12
 -16   1  11 11726.3 1291.04  23
 -16   1  11 13282.6 1377.28   6
 -16  -1  11 11160.9 999.575   8
  16   1  -9 3470.22 604.782   4
  16   1  -9 3472.54 549.695   5
  16  -1  -9 4020.12 650.559   5
  16  -1  -7 1613.61 386.369   4
  16   1  -7 1782.46 391.476   5
  16  -1  -7 1893.43 468.010   5
  16   1  -7 1751.40 430.559   4
  16   1  -5 7046.41 795.639   4
  16   1  -5 7265.90 785.425   5
  16  -1  -5 8392.86 872.678   5
  16   1  -3 1361.49 367.704   5
  16  -1  -3 1212.20 401.502   5
  16   1  -1 4813.72 628.799   5
  16  -1  -1 6039.46 730.434   5
  16   1   1 3053.73 497.830   5
  16  -1   1 2621.49 479.933   5
 -16   1  -3 42217.4 2244.71   7
  16   1   3 39676.7 1755.47   5
  16  -1   3 42391.8 1878.49   5
 -16  -1  -3 44455.5 1989.82   1
 -16  -1  -5 5441.66 749.421   1
 -16   1  -5 6935.88 975.529   7
  16   1   5 6455.21 712.509   5
  16  -1   5 5937.33 684.517   5
 -16  -1  -7 332.773 265.694   1
 -16  -1  -7 640.481 420.006   7
 -16   1  -7-109.637 305.243   7
 -16  -1  -9 7036.93 817.143  15
 -16  -1  -9 5224.67 957.217   7
 -16   1  -9 7258.28 788.147  10
  16  -1   9 6097.54 784.175   9
  16   1   9 6037.83 784.038  16
  16   1  11 207.346 276.706  16
 -16   1 -11-74.6148 219.233  10
  16  -1  11 322.809 342.001   9
 -16  -1 -13 9686.70 988.869  15
 -16   1 -13 9590.03 888.631  10
  16  -1  13 9298.13 1007.57   9
  16   1  13 9375.11 1010.58  16
  16   1  15 2964.66 608.538  16
 -16  -1 -15 3385.37 565.665  15
 -16   1 -15 3949.63 572.907  10
  16  -1  15 3555.28 638.269   9
  16   1  17 3104.61 569.011  16
  16  -1  17 2839.57 490.943  16
 -16  -1 -17 2914.33 514.700  15
 -16   1 -17 2167.29 388.586  10
  16  -1  17 2807.40 517.068   9
  16   1  19 3101.12 490.272  16
 -16   1 -19 3249.71 473.025  15
 -16  -2  22 206.795 159.939  16
 -16  -2  22 316.086 161.057  13
 -16   2  22 288.281 179.378  13
 -16   2  22 131.031 191.652  23
 -16  -2  20 1780.79 426.754  13
 -16   2  20 1464.09 451.806  23
 -16   2  20 1147.57 329.564  19
 -16  -2  18 604.962 329.561  13
 -16   2  18 289.607 306.628  23
 -16   2  18 378.300 260.551  19
 -16  -2  18 208.331 203.738   8
 -16  -2  16 137.763 229.026   8
 -16  -2  16 70.5747 300.670  13
 -16   2  16-316.121 306.615  12
 -16   2  16-345.429 419.827  23
 -16   2  16 18.1240 285.413  19
 -16  -2  14 4.64176 252.135   8
 -16   2  14 538.362 349.853  12
 -16   2  14 265.497 304.513  23
 -16   2  14 167.236 243.594  19
 -16   2  12 7274.54 1084.76  23
 -16   2  12 7844.47 927.619  19
 -16  -2  12 8079.39 882.555   8
 -16  -2  10 524.741 315.334   8
 -16  -2  10 321.471 455.796  21
  16   2 -10 790.536 352.793   4
 -16   2  10 423.263 299.892  19
  16  -2 -10 413.820 270.464   5
  16   2  -8 6967.45 877.217   4
  16   2  -8 7234.56 804.070   5
  16  -2  -8 6574.49 838.108   5
  16  -2  -6 2144.13 470.483   5
  16   2  -6 2369.76 505.336   4
  16   2  -6 2633.15 513.138   5
  16  -2  -4-6.73749 181.162   5
  16   2  -4 69.0746 140.254   4
  16   2  -4 148.775 138.520   5
  16  -2  -2 927.721 304.599   5
  16  -2  -2 1219.82 366.311   2
  16   2  -2 1369.32 410.662   4
 -16  -2   2 1395.49 412.663   1
  16   2  -2 1374.52 381.782   5
  16  -2   0 2202.45 454.173   5
 -16  -2   0 1914.68 461.799   1
  16  -2   0 1870.42 475.875   2
  16   2   0 2386.69 481.443   4
  16   2   0 2242.18 455.688   5
 -16  -2  -2 231.109 246.626   1
  16   2   2 1.99133 198.421   5
  16  -2   2 199.834 199.325   5
 -16   2  -4 9196.27 1082.57   7
  16  -2   4 9634.21 921.472   5
 -16  -2  -4 9372.45 1059.91   1
 -16   2  -6 1491.52 496.361   7
 -16  -2  -6 2454.76 608.267   1
  16   2   8 534.048 346.268  16
 -16  -2  -8 1425.50 442.830  15
 -16   2  -8 754.604 383.286   7
 -16   2  -8 1230.35 403.446  10
  16  -2   8 611.942 301.402   9
 -16  -2 -10 5776.75 783.599  15
 -16   2 -10 6448.33 790.307  10
  16  -2  10 5890.35 817.483   9
  16   2  10 6557.68 898.556  16
  16   2  12 209.164 217.883  16
 -16  -2 -12 295.285 249.731  15
 -16   2 -12 7.08639 314.107  10
  16  -2  12 362.780 309.143   9
  16   2  14 2184.55 564.877  16
 -16   2 -14 1873.71 453.663  10
  16  -2  14 1722.80 487.257   9
 -16   2 -16 8068.12 775.380  10
  16  -2  16 7690.61 868.649   9
  16   2  16 7812.21 881.669  16
 -16   2 -18 1015.51 281.048  10
  16  -2  18 739.203 253.905   9
  16   2  18 939.967 350.751  16
 -16   2 -20-117.226 133.418  15
  16   2  20 117.841 138.832  16
 -16   3  21 2363.86 432.462  23
  16   3 -21 1660.86 219.261  17
 -16  -3  19 1297.96 374.619  13
 -16   3  19 1482.98 426.270  23
 -16   3  19 1098.60 332.209  19
 -16  -3  19 1351.13 321.814   8
 -16  -3  17-188.502 236.427  13
 -16   3  17-163.866 269.414  12
 -16   3  17-134.050 336.349  23
 -16   3  17 62.4680 223.943  19
 -16  -3  17 284.955 224.323   8
 -16  -3  15 2496.13 524.221   8
 -16  -3  15 2911.11 635.957  13
 -16   3  15 3015.62 586.539  12
 -16   3  15 2695.68 669.123  23
 -16   3  15 2816.13 617.314  19
 -16  -3  13 474.826 310.441   8
 -16   3  13 15.3253 260.768  12
 -16   3  13 302.149 459.563  23
 -16   3  13 210.938 313.973  19
 -16   3  11 10334.7 1213.67  23
 -16   3  11 11062.7 1106.53  19
 -16  -3  11 12542.6 1155.13   8
 -16  -3   9 1997.34 481.781   8
  16   3  -9 1887.79 357.249  25
 -16   3   9 1812.40 563.863  23
 -16   3   9 2187.60 467.436  20
 -16   3   9 1885.35 489.708  19
 -16  -3   7 4040.90 628.860   8
 -16   3   7 5503.19 611.837  14
  16   3  -7 3953.23 669.078   4
 -16   3   7 4290.06 710.930  24
 -16  -3   7 4026.66 847.529  21
 -16   3   7 4702.41 711.816  19
  16  -3  -7 5124.91 782.435   5
  16   3  -5 29424.0 1788.09   4
 -16  -3   5 33440.7 2250.64   1
  16  -3  -5 34633.7 1992.44   5
 -16  -3   3 2716.59 684.253   1
  16   3  -3 2635.51 533.256   4
  16  -3  -3 3506.10 658.074   5
  16  -3  -1 415.795 272.226   5
  16  -3  -1 322.463 318.201   2
  16   3  -1 686.367 307.594   4
 -16  -3   1 1075.14 506.177   1
  16  -3   1 430.621 246.025   5
 -16  -3  -1 60.1067 258.604   1
  16  -3   1 405.317 429.218   2
  16   3   1 145.158 179.714   4
 -16  -3  -3 2766.93 685.039   1
  16  -3   3 2246.05 627.794   2
  16  -3   3 2081.48 476.146   5
 -16   3  -5 2384.37 511.776  10
 -16  -3  -5 2739.26 706.458   1
  16   3   5 1290.63 448.695  16
 -16   3  -7 292.336 259.890  10
  16  -3   7-4.19315 181.183   9
  16   3   7 196.292 269.181  16
 -16   3  -9 4012.29 629.286  10
  16  -3   9 4678.61 724.825   9
  16   3   9 3432.09 633.756  16
 -16   3 -11 2421.69 514.442  10
  16  -3  11 2090.05 520.879   9
  16   3  11 2333.53 549.200  16
 -16   3 -13 10087.3 949.085  10
  16  -3  13 9119.90 976.954   9
  16   3  13 9895.96 1062.01  16
 -16   3 -15 2835.49 495.712  10
  16  -3  15 3675.36 608.263   9
  16   3  15 3166.77 602.955  16
 -16   3 -17-29.1219 194.825  10
  16  -3  17 220.878 197.146   9
  16   3  17-43.9159 201.825  16
 -16   3 -19 604.559 206.096  15
 -16   3 -19 163.459 129.271  10
  16   3  19 576.659 136.328  18
  16   3  19 691.505 205.969  16
 -16   4  20 361.153 205.128  19
  16   4 -20 455.415 113.977  17
 -16   4  18 2313.94 466.542  23
 -16   4  18 1764.80 402.686  19
 -16  -4  18 1037.38 272.252   8
 -16   4  16 326.992 232.714  12
 -16   4  16 681.938 364.318  23
 -16   4  16 276.219 272.539  19
 -16  -4  16 498.634 280.575   8
 -16   4  14 329.438 227.917  12
 -16   4  14 555.427 326.520  23
 -16   4  14 433.371 308.167  19
 -16  -4  14 579.885 311.219   8
 -16  -4  12 1230.47 395.646   8
  16   4 -12 904.347 298.926  25
 -16   4  12 661.756 386.435  23
 -16   4  12 1169.31 412.310  19
 -16  -4  10 86.8060 236.922   8
  16   4 -10-103.853 169.995  25
 -16   4  10-116.036 261.056  23
 -16   4  10 84.7304 240.389  20
 -16   4  10 466.903 343.673  19
 -16   4   8 6536.44 700.027  14
  16   4  -8 5359.86 615.011  25
 -16   4   8 6058.33 901.431  24
 -16   4   8 6339.26 835.056  20
 -16   4   8 6204.32 825.643  19
 -16  -4   8 6592.41 839.733   8
 -16  -4   6 2596.89 518.185   8
  16   4  -6 2873.62 469.181  25
 -16   4   6 3806.40 548.585  14
 -16   4   6 3307.96 671.986  24
 -16  -4   6 3111.94 832.404  21
 -16   4   6 2308.57 486.511  20
 -16   4   6 2978.36 589.693  19
 -16  -4   4 1621.69 366.010   8
  16   4  -4 1532.91 360.402  25
 -16   4   4 1795.32 569.002  24
 -16  -4   4 1138.86 521.773  21
 -16   4   4 1087.02 395.755  10
 -16   4   4 1851.37 452.293  20
  16   4  -2 32373.3 1523.83  25
 -16   4   2 33575.2 1705.35  10
 -16  -4   2 34546.2 2397.67  21
 -16   4   2 32828.0 1659.62  20
  16   4   0 53.8881 181.927  25
 -16  -4   0-37.5690 441.465  21
 -16   4   0-5.91991 241.305  10
  16   4   2 47.0672 158.112  25
 -16   4  -2 111.729 301.948  10
  16   4   4 1864.81 411.236  25
 -16   4  -4 1343.06 408.012  10
  16   4   4 1360.88 278.349  18
  16   4   6 303.347 224.665  25
 -16   4  -6 0.78607 251.421  10
  16   4   6 229.798 150.930  18
  16   4   8 4875.53 572.830  25
 -16   4  -8 5732.83 738.175  10
  16  -4   8 5505.32 735.026   9
  16   4   8 4970.57 810.055  16
 -16   4 -10 12.9121 297.779  10
  16  -4  10-226.923 214.366   9
  16   4  10 24.8335 227.384  16
 -16   4 -12 3905.09 580.337  10
  16  -4  12 3427.20 600.029   9
  16   4  12 3744.90 460.512  18
  16   4  12 3411.04 664.877  16
 -16   4 -14-198.977 250.999  10
  16  -4  14-15.7760 190.218   9
  16   4  14-107.653 161.828  18
  16   4  14 288.966 286.495  16
 -16   4 -16 100.934 155.185  10
  16  -4  16 136.440 186.581   9
  16   4  16-70.7372 109.534  18
  16   4  16-169.652 164.039  16
 -16   4 -18 675.278 204.042  10
  16   4  18 541.900 124.428  18
 -16   5  17 687.648 270.921  19
 -16  -5  17 773.005 243.433   8
  16   5 -17 605.808 181.592  17
 -16   5  15 2375.96 478.188  19
 -16  -5  15 2317.84 455.967   8
 -16   5  13 2409.56 457.441  12
  16   5 -13 2052.13 357.013  25
 -16   5  13 2016.20 445.944  19
 -16  -5  13 2103.33 469.342   8
  16   5 -11 547.467 279.621  25
 -16   5  11 1.89491 232.622  20
 -16   5  11 463.667 337.338  19
 -16  -5  11 140.965 241.876   8
 -16   5   9 10885.3 856.229  14
  16   5  -9 8354.42 790.718  25
 -16   5   9 8649.14 935.586  20
 -16   5   9 9265.69 997.068  19
 -16  -5   9 8481.39 956.785   8
 -16   5   7 14986.7 985.456  14
  16   5  -7 16633.8 1121.99  25
 -16   5   7 15024.0 1393.80  24
 -16   5   7 20021.9 1430.46  20
 -16   5   7 16911.3 1355.20  19
 -16  -5   7 15019.1 1217.61   8
  16   5  -5 13064.5 1026.18  25
 -16   5   5 13504.4 1181.35  20
 -16   5   5 13284.8 1308.10  24
 -16   5   5 13215.6 1196.95  19
 -16  -5   5 12425.7 1051.37   8
 -16   5   3 13468.1 1329.62  24
  16   5  -3 13692.8 1044.01  25
 -16   5   3 16292.5 1267.70  20
 -16   5   3 16152.3 1311.15  19
 -16   5   1 515.128 465.417  24
  16   5  -1 246.698 224.910  25
 -16   5   1 237.084 284.433  20
  16   5   1 2419.88 446.353  25
 -16   5  -1 2093.29 447.461  10
 -16   5  -1 2158.81 493.556  20
  16   5   3 3294.83 509.356  25
 -16   5  -3 3639.01 578.162  10
 -16   5  -3 4027.57 598.047  20
  16   5   3 3684.35 442.746  18
  16   5   5 2711.17 440.506  25
 -16   5  -5 3464.52 578.157  10
  16   5   5 3025.03 413.950  18
  16   5   7 1341.28 326.706  25
 -16   5  -7 1123.65 342.731  10
  16   5   7 2009.54 359.908  18
 -16   5  -9 402.776 230.266  10
  16  -5   9 572.500 268.404   9
  16   5   9 825.955 242.187  18
 -16   5 -11 3014.84 483.478  10
  16  -5  11 2794.18 486.883   9
  16   5  11 2931.75 391.892  18
 -16   5 -13 4377.56 530.606  10
  16  -5  13 3774.91 510.307   9
  16   5  13 3411.35 375.455  18
 -16   5 -15-115.014 130.506  10
  16  -5  15 212.925 180.409   9
  16   5  15 72.9224 108.519  18
  16   6 -14 650.033 172.239  25
 -16   6  14 220.870 195.398  19
 -16  -6  14 764.702 234.713   8
  16   6 -14 543.972 138.145  17
  16   6 -12 719.201 236.894  25
 -16   6  12 534.557 276.311  19
 -16  -6  12 466.002 244.302   8
  16   6 -12 669.085 183.828  17
  16   6 -10 4140.07 520.252  25
 -16   6  10 3204.97 540.421  20
 -16   6  10 4166.28 611.595  19
 -16  -6  10 3912.05 546.534   8
  16   6 -10 4141.07 413.128  17
  16   6  -8 259.455 222.287  25
 -16   6   8 12.4132 241.162  20
 -16   6   8 563.310 263.719  19
 -16  -6   8 302.483 230.257   8
  16   6  -6 5842.88 658.406  25
 -16   6   6 5475.49 816.926  24
 -16   6   6 4962.24 693.603  19
  16   6  -4 3891.77 547.739  25
 -16   6   4 2889.81 580.966  24
 -16   6   4 3707.37 609.728  20
 -16   6   4 3506.36 588.999  19
  16   6  -2 5348.74 633.695  25
 -16   6   2 4847.82 789.974  24
 -16   6   2 5837.82 751.537  20
 -16   6   2 5929.02 782.785  19
 -16   6   0 1320.42 487.039  24
  16   6   0 999.280 306.411  25
 -16   6   0 528.763 277.098  20
 -16   6   0 1687.54 456.712  19
  16   6   2 53.0688 135.538  25
 -16   6  -2 167.279 272.018  24
 -16   6  -2 134.564 205.103  20
  16   6   2 188.817 154.637  18
  16   6   4 112.968 142.946  25
 -16   6  -4 326.648 239.602  20
  16   6   4 521.398 253.316  18
  16   6   6 1308.38 274.655  25
 -16   6  -6 1367.27 336.011  20
  16   6   6 1544.53 310.762  18
 -16   6  -8 3861.79 495.876  10
  16   6   8 3668.16 410.710  18
 -16   6 -10 2539.54 372.998  10
  16   6  10 2135.93 298.913  18
 -16   6 -12 481.562 186.111  10
  16   6  12 130.222 113.667  18
  16   7 -11 1510.70 238.102  25
  16   7  -9 2253.92 333.029  25
 -16   7   9 2221.88 351.818  19
  16   7  -7 122.667 157.896  25
 -16   7   7 315.707 213.139  20
 -16   7   7 349.112 188.983  19
  16   7  -5 1672.15 307.890  25
 -16   7   5 1260.91 340.752  20
 -16   7   5 1950.33 409.112  19
  16   7  -3 508.565 239.611  25
 -16   7   3-14.3224 190.311  24
 -16   7   3 183.226 174.278  20
 -16   7   3 604.876 281.698  19
  16   7  -1 235.641 153.471  25
 -16   7   1 122.887 241.812  24
 -16   7   1 145.361 206.115  20
 -16   7   1 198.810 158.682  19
  16   7   1 627.718 219.275  25
 -16   7  -1 355.902 256.942  24
 -16   7  -1 518.508 240.324  20
 -16   7  -1 498.248 233.972  19
 -16   7  -3-146.883 209.283  24
  16   7   3-137.041 123.101  25
 -16   7  -3 151.548 189.585  20
 -16   7  -3 322.828 193.758  19
  16   7   3 47.0528 97.9308  18
 -16   7  -5 1284.19 362.021  24
 -16   7  -5 1511.47 318.102  20
 -16   7  -5 1685.55 327.444  19
  16   7   5 1457.09 238.676  18
 -16   7  -7 389.439 209.787  24
 -16   7  -7 198.663 128.476  20
 -16   7  -7 686.224 228.400  19
  16   7   7 455.225 136.299  18
  16   7   9 335.626 111.537  18
 -17   0  23-209.844 171.655  13
 -17   0  21-17.3802 214.352  13
 -17   0  21-39.3041 199.699  23
 -17   0  19-36.8766 269.071  23
 -17   0  17-267.792 342.832  23
 -17   0  15-217.028 255.857  12
 -17   0  15-27.9836 294.267  23
 -17   0  13 61.9377 266.347   8
 -17   0  13 220.234 330.508  12
 -17   0  13 199.090 419.876  23
 -17   0  11-259.679 227.115   8
 -17   0  11 263.934 360.417  12
 -17   0  11 187.439 253.607   6
  17   0  -9 224.971 257.501   4
  17   0  -9-57.4658 168.713   5
  17   0  -7 128.201 200.006   4
  17   0  -7 37.6497 184.102   5
  17   0  -5 29.1060 224.243   5
  17   0  -3-52.8856 166.220   5
  17   0  -1 31.4094 223.977   5
  17   0   1 78.5336 201.860   5
  17   0   3 21.2867 166.484   5
 -17   0  -5 461.455 392.970   7
  17   0   5 94.7968 182.619   5
 -17   0  -7 169.308 269.256   7
  17   0   9-6.46145 274.894  16
  17   0   9 113.894 374.320   9
  17   0  11 95.8666 237.544  16
  17   0  11 301.184 268.325   9
  17   0  13 393.080 322.825  16
  17   0  15 160.765 251.586  16
  17   0  17 69.4402 184.007  16
 -17   0 -17-356.890 266.008  15
 -17   0 -19-8.91636 193.027  15
  17   0  19 126.889 171.978  16
 -17  -1  22 585.653 199.596  16
 -17  -1  22 879.046 272.332  13
 -17   1  22 585.326 245.113  13
 -17   1  22 529.157 257.578  23
 -17  -1  20 14.5428 207.879  13
 -17   1  20-315.045 296.283  23
 -17  -1  18 1405.41 481.003  13
 -17  -1  18 1129.22 414.962  23
 -17   1  18 890.497 447.368  23
 -17   1  18 1168.10 366.178  19
 -17  -1  16 2982.55 523.181   8
 -17   1  16 2469.89 558.444  12
 -17  -1  16 2764.55 594.857  23
 -17   1  16 2543.65 659.363  23
 -17   1  16 2903.60 579.565  19
 -17  -1  14 1016.42 373.301   8
 -17   1  14 903.416 431.020  12
 -17  -1  14 588.912 325.100  23
 -17   1  14 578.304 373.683  23
 -17   1  14 1634.98 478.897  19
 -17  -1  12-183.096 252.918   8
 -17  -1  12 465.398 366.761  12
 -17   1  12 38.1188 248.831  12
 -17  -1  12-313.515 317.482  23
 -17   1  12-39.9155 310.970  23
  17   1 -10 5025.30 748.714   4
 -17  -1  10 6475.56 1052.58  21
  17  -1 -10 7079.56 877.998   5
 -17  -1  10 5167.22 691.771   8
  17   1  -8 134.825 187.237   4
  17   1  -8 238.398 199.923   5
  17  -1  -8 94.9763 226.877   5
  17   1  -6 290.005 236.708   4
  17   1  -6 455.373 274.788   5
  17  -1  -6 377.764 300.870   5
  17   1  -4 3736.71 608.179   4
  17   1  -4 4018.47 621.766   5
  17  -1  -4 4323.52 661.667   5
  17   1  -2 9840.15 921.721   5
  17  -1  -2 9178.20 930.326   5
  17   1   0 254.357 197.536   5
  17  -1   0 316.245 254.144   5
  17   1   2 9534.45 896.161   5
  17  -1   2 9535.40 942.898   5
 -17   1  -4 1694.50 491.458   7
  17   1   4 1878.58 405.038   5
  17  -1   4 1794.52 429.587   5
 -17  -1  -6 6974.33 912.867   1
 -17   1  -6 6878.73 1051.56   7
  17   1   8-107.157 252.732  16
 -17  -1  -8 275.774 290.296  15
 -17  -1  -8-376.844 365.186   1
 -17   1  -8 230.680 241.988  10
  17  -1   8 96.7344 186.095   9
 -17  -1 -10 9436.79 1002.44  15
 -17   1 -10 8424.03 851.182  10
  17  -1  10 8471.38 968.119   9
  17   1  10 9650.52 1018.05  16
  17   1  12 2880.32 592.320  16
 -17  -1 -12 2292.63 526.888  15
 -17   1 -12 2334.25 472.050  10
  17  -1  12 2782.02 593.378   9
  17   1  14 1323.03 423.028  16
 -17  -1 -14 1051.14 361.596  15
 -17   1 -14 1009.87 330.664  10
  17  -1  14 775.593 353.802   9
  17   1  16 695.942 363.572  16
 -17  -1 -16 190.843 274.400  15
 -17   1 -16-17.4707 190.571  10
  17  -1  16 263.690 259.041   9
  17   1  18 1618.41 388.449  16
 -17  -1 -18 1680.96 319.353  15
 -17   1 -18 1950.74 390.318  15
 -17   1 -20 212.935 181.284  15
  17   1  20 56.0972 137.947  16
 -17   2  21 3495.75 513.365  13
 -17  -2  21 2329.10 401.858  13
 -17   2  21 3788.46 600.878  23
 -17  -2  19 4461.62 649.428  13
 -17   2  19 4608.63 748.582  23
 -17   2  19 3808.11 564.195  19
 -17  -2  17-49.2508 167.742   8
 -17   2  17-3.72381 230.359  12
 -17   2  17-334.622 330.652  23
 -17  -2  17 164.624 263.620  13
 -17   2  17-98.5661 231.410  19
 -17   2  15 20821.0 1511.02  12
 -17   2  15 20701.9 1785.06  23
 -17   2  15 19804.9 1451.08  19
 -17  -2  15 23495.4 1465.95   8
 -17   2  13 10674.3 1301.55  23
 -17   2  13 10189.6 1093.70  12
 -17   2  13 10358.1 1074.60  19
 -17  -2  13 11262.6 1048.74   8
 -17  -2  11 2422.51 534.787   8
 -17   2  11 2559.83 656.588  23
 -17   2  11 3137.86 622.200  19
  17   2  -9 6002.65 845.182   4
 -17  -2   9 6589.72 1058.61  21
 -17   2   9 6004.22 764.833  19
  17  -2  -9 6366.39 842.507   5
 -17  -2   9 6782.44 816.865   8
  17   2  -7 10807.5 1091.57   4
  17   2  -7 10634.5 1028.12   5
  17  -2  -7 11750.6 1137.90   5
  17  -2  -5 822.079 322.707   5
  17   2  -5 1653.77 439.658   4
  17   2  -5 1245.99 380.508   5
  17   2  -3 5022.61 737.303   4
  17   2  -3 4171.07 636.018   5
  17  -2  -3 4955.30 714.504   5
  17   2  -1 980.579 342.628   4
  17   2  -1 1047.27 336.580   5
  17  -2  -1 877.423 330.999   5
 -17  -2  -1 699.915 305.675   1
  17   2   1 734.724 288.254   4
  17   2   1 391.816 230.259   5
  17  -2   1 1130.39 386.163   5
 -17  -2  -3 36933.5 2107.59   1
  17  -2   3 35562.9 1857.03   5
 -17   2  -5 5844.94 923.494   7
 -17  -2  -5 6740.20 956.288   1
 -17  -2  -7 10735.6 1049.41  15
 -17   2  -7 10803.9 967.927  10
  17  -2   7 9577.48 966.486   9
  17   2   7 10297.9 1061.73  16
  17   2   9 975.892 445.628  16
 -17  -2  -9 654.121 318.920  15
 -17   2  -9 426.369 274.180  10
  17  -2   9 410.989 244.694   9
  17   2  11 1992.04 528.101  16
 -17  -2 -11 1635.58 488.453  15
 -17   2 -11 1657.44 459.120  10
  17  -2  11 1575.23 498.648   9
  17   2  13 145.371 305.300  16
 -17  -2 -13-12.0625 216.243  15
 -17   2 -13 90.5679 226.425  10
  17  -2  13 99.8506 256.819   9
  17   2  15 1596.67 452.048  16
 -17   2 -15 1724.87 404.951  10
  17  -2  15 1421.88 411.694   9
 -17   2 -17 37.1594 163.054  10
  17  -2  17 427.797 240.797   9
  17   2  17 471.557 286.799  16
 -17   2 -19 511.289 216.571  15
 -17   2 -19 514.912 178.886  10
  17   2  19 529.245 224.717  16
 -17   3  20 311.446 271.138  23
 -17   3  20 226.281 206.282  19
 -17  -3  20 265.968 153.094   8
 -17  -3  18 1440.49 344.414  13
 -17   3  18 1809.62 495.443  23
 -17   3  18 1618.94 422.751  19
 -17  -3  18 1465.67 331.032   8
 -17  -3  16 124.086 193.316  13
 -17   3  16-188.678 241.585  12
 -17   3  16-110.996 338.346  23
 -17   3  16 100.062 291.550  19
 -17  -3  16 311.477 243.715   8
 -17  -3  14 1519.44 437.392   8
 -17   3  14 1680.87 516.619  12
 -17   3  14 1178.80 547.978  23
 -17   3  14 1417.16 467.146  19
 -17   3  12 5971.00 952.571  23
 -17   3  12 6522.97 870.088  19
 -17  -3  12 5904.85 784.734   8
 -17   3  10 39124.1 1645.21  14
 -17   3  10 37770.6 2320.76  23
 -17   3  10 38584.2 2039.14  19
 -17  -3  10 39973.9 2016.08   8
 -17  -3   8 441.328 321.117   8
  17   3  -8 107.741 136.809  25
 -17   3   8-17.7398 314.806  24
 -17  -3   8-657.635 548.293  21
 -17   3   8 209.546 244.186  10
 -17   3   8 522.517 359.242  20
 -17   3   8-148.529 296.926  19
 -17   3   6 10510.3 818.898  14
  17   3  -6 8231.91 736.464  25
 -17   3   6 8767.97 1022.09  24
 -17   3   6 8341.69 900.829  10
 -17  -3   6 8203.13 1196.35  21
 -17   3   6 7345.84 799.393  20
 -17   3   6 9891.67 991.236  19
 -17  -3   6 7355.09 844.059   8
  17  -3  -4 3581.80 642.248   5
 -17  -3   4 3397.04 745.227   1
 -17  -3   4 2515.85 658.580  21
  17   3  -4 3343.95 632.780   4
  17  -3  -2 2090.83 470.641   5
 -17  -3   2 2439.84 645.295   1
  17   3  -2 1573.79 450.620   4
  17  -3   0 19098.5 1623.73   2
  17   3   0 19216.1 1409.52   4
 -17  -3   0 19510.4 1736.44   1
  17  -3   0 19137.2 1445.98   5
 -17  -3  -2 302.809 312.142   1
  17   3   2 1053.87 292.202  25
  17  -3   2 1013.86 511.564   2
 -17   3  -2 855.494 419.403  10
  17  -3   2 384.644 258.813   5
 -17  -3  -4 343.990 297.176  15
 -17   3  -4 1030.59 415.430  10
  17   3   4 655.386 338.252  16
 -17  -3  -6 275.526 320.289  15
 -17   3  -6 222.937 249.709  10
  17  -3   6 251.347 267.883   9
  17   3   6-145.310 328.026  16
 -17   3  -8 5345.81 751.838  10
  17  -3   8 5196.11 754.531   9
  17   3   8 5226.37 822.168  16
 -17   3 -10 38.8299 226.371  10
  17  -3  10 179.312 251.048   9
  17   3  10 442.193 353.717  16
 -17   3 -12 261.069 217.344  10
  17  -3  12 933.171 370.716   9
  17   3  12 774.931 405.784  16
 -17   3 -14 612.122 278.919  10
  17  -3  14 1064.64 355.399   9
  17   3  14 1588.88 490.325  16
 -17   3 -16 1321.80 336.302  10
  17  -3  16 1236.45 363.477   9
  17   3  16 1053.45 333.798  16
 -17   3 -18 316.688 213.599  15
 -17   3 -18 198.469 169.266  10
  17   3  18 196.496 112.022  18
  17   3  18 13.6896 154.590  16
 -17   4  19 358.220 186.479  23
 -17   4  19 794.594 270.960  19
 -17  -4  19 725.066 200.353   8
  17   4 -19 842.123 173.233  17
 -17   4  17 552.416 257.823  12
 -17   4  17 318.355 209.100  23
 -17   4  17 513.429 262.711  19
 -17  -4  17 431.826 239.251   8
 -17   4  15 3270.33 543.399  12
 -17   4  15 3675.71 669.680  23
 -17   4  15 3072.63 584.096  19
 -17  -4  15 3071.59 520.581   8
 -17  -4  13 1714.26 432.706   8
 -17   4  13 1612.18 422.218  12
 -17   4  13 1594.69 463.698  23
 -17   4  13 1455.57 446.007  19
  17   4 -11 12304.5 897.841  25
 -17   4  11 11693.1 1233.16  23
 -17   4  11 14117.6 1270.71  19
 -17  -4  11 11939.5 1120.29   8
 -17   4   9 8296.81 844.365  14
  17   4  -9 5947.80 649.200  25
 -17   4   9 5204.09 731.416  20
 -17   4   9 5354.96 858.402  23
 -17   4   9 5510.97 823.999  19
 -17  -4   9 5285.12 755.355   8
 -17   4   7 28573.2 1365.47  14
  17   4  -7 31548.0 1510.59  25
 -17   4   7 30858.1 1998.79  24
 -17   4   7 33027.9 1776.56  20
 -17   4   7 36366.4 1989.47  19
 -17  -4   7 35311.7 1876.62   8
 -17   4   5 25511.1 1773.33  24
 -17  -4   5 27559.4 2248.45  21
  17   4  -5 24532.7 1334.45  25
 -17   4   5 23645.8 1464.32  10
 -17   4   5 24061.2 1500.21  20
 -17   4   5 30320.2 1775.15  19
 -17  -4   5 24603.1 1517.97   8
  17   4  -3 2886.65 486.279  25
 -17   4   3 3847.98 741.464  24
 -17  -4   3 3850.95 906.873  21
 -17   4   3 3221.17 573.038  10
 -17   4   3 3312.62 563.826  20
  17   4  -1 26569.9 1405.99  25
 -17   4   1 28810.9 1617.33  10
 -17  -4   1 31037.5 2279.87  21
  17   4   1 73.2923 176.769  25
 -17  -4  -1 732.283 548.120  21
 -17   4  -1 64.9911 230.910  10
  17   4   3 1487.27 374.053  25
 -17   4  -3 1157.38 416.733  10
  17   4   5 1357.26 347.677  25
 -17   4  -5 831.867 348.879  10
  17   4   5 1308.22 295.473  18
  17   4   7 524.102 294.515  25
 -17   4  -7-67.1342 270.737  10
  17  -4   7 119.513 247.676   9
  17   4   7 95.7951 141.699  18
  17   4   9 231.853 194.748  25
 -17   4  -9 288.172 270.466  10
  17  -4   9 160.230 220.302   9
  17   4   9 265.632 175.265  18
  17   4   9-154.948 297.975  16
 -17   4 -11 4355.43 631.297  10
  17  -4  11 4900.56 684.108   9
  17   4  11 4476.14 486.410  18
  17   4  11 4286.67 720.883  16
 -17   4 -13-32.4342 229.873  10
  17  -4  13 300.345 240.343   9
  17   4  13 332.806 199.720  18
  17   4  13 4.48040 220.663  16
 -17   4 -15 187.123 193.738  10
  17  -4  15 211.851 172.590   9
  17   4  15 159.452 126.562  18
 -17   4 -17 3664.79 385.256  15
 -17   4 -17 4381.78 428.886  10
  17   4  17 4128.62 317.616  18
 -17   5  18 625.841 207.158  19
  17   5 -18 200.407 116.138  17
 -17   5  16 266.633 247.922  19
 -17  -5  16 124.696 160.805   8
 -17   5  14-28.6706 175.604  12
 -17   5  14 308.953 257.347  19
 -17  -5  14-84.7039 228.046   8
  17   5 -12 97.1878 147.867  25
 -17   5  12 287.464 268.033  12
 -17   5  12 140.810 268.604  19
 -17  -5  12-275.592 265.422   8
  17   5 -10 47.7061 187.386  25
 -17   5  10 141.806 232.046  20
 -17   5  10 557.997 341.228  19
 -17  -5  10 308.907 270.525   8
 -17  -5   8 2042.59 499.723   8
  17   5  -8 1553.22 365.263  25
 -17   5   8 2012.24 510.346  20
 -17   5   8 2512.31 558.273  19
 -17  -5   6 1685.54 468.169   8
 -17   5   6 1054.48 466.283  24
  17   5  -6 1595.58 380.560  25
 -17   5   6 1547.59 456.090  20
 -17   5   6 1973.34 496.097  19
  17   5  -4 926.763 334.516  25
 -17   5   4 411.979 340.089  24
 -17   5   4 740.285 335.838  20
 -17   5   4 1345.13 468.462  19
  17   5  -2 2341.64 470.747  25
 -17   5   2 2151.45 603.464  24
 -17   5   2 2451.45 530.132  20
  17   5   0 148.667 236.064  25
 -17   5   0-18.7020 239.791  10
 -17   5   0 26.9692 222.069  20
  17   5   2 3068.21 498.123  25
 -17   5  -2 2833.07 523.228  10
 -17   5  -2 2961.18 562.397  20
  17   5   4 2521.89 436.306  25
 -17   5  -4 2512.99 479.889  10
  17   5   4 3194.09 413.205  18
  17   5   6 123.801 391.674  25
 -17   5  -6-136.755 275.623  10
  17   5   6-15.0691 131.320  18
  17   5   8 371.577 186.233  25
 -17   5  -8 236.436 234.203  10
  17   5   8 158.945 143.310  18
 -17   5 -10 77.2276 177.762  10
  17  -5  10-64.6787 165.165   9
  17   5  10-20.7126 150.764  18
 -17   5 -12 97.7537 169.613  10
  17  -5  12 285.604 200.609   9
  17   5  12 118.863 130.815  18
 -17   5 -14 1675.51 299.418  10
  17  -5  14 999.856 255.216   9
  17   5  14 1168.17 201.580  18
 -17   6  15 219.783 144.596  19
  17   6 -13 232.233 146.853  25
 -17   6  13 41.0542 150.344  19
 -17  -6  13 187.023 169.780   8
  17   6 -13 257.447 117.675  17
  17   6 -11-116.677 153.355  25
 -17   6  11 305.474 218.909  19
  17   6 -11 123.639 96.1488  17
 -17  -6  11 2.95396 152.760   8
  17   6  -9 146.269 167.672  25
 -17   6   9 40.1095 195.869  20
 -17   6   9 8.32264 200.127  19
 -17  -6   9 210.381 234.861   8
  17   6  -7 467.945 261.661  25
 -17   6   7 388.760 312.305  20
 -17   6   7 39.2976 254.531  19
 -17   6   5 601.942 371.612  24
  17   6  -5 520.273 246.365  25
 -17   6   5 1108.74 376.622  20
 -17   6   5 681.686 298.099  19
  17   6  -3 4381.76 565.877  25
 -17   6   3 4047.83 699.366  24
 -17   6   3 4166.17 635.476  20
 -17   6   3 3541.23 563.225  19
  17   6  -1 2910.50 476.922  25
 -17   6   1 2271.51 552.398  24
 -17   6   1 3183.72 544.974  20
 -17   6   1 3593.24 625.115  19
 -17   6  -1 6.53194 279.048  24
  17   6   1 287.048 219.469  25
 -17   6  -1-8.22679 201.802  20
  17   6   3 12.4359 131.673  25
 -17   6  -3 317.812 304.849  24
 -17   6  -3 543.934 280.776  20
  17   6   3-45.7727 111.428  18
  17   6   5 2816.13 385.282  25
 -17   6  -5 3005.03 450.851  20
  17   6   5 2831.86 365.866  18
 -17   6  -7 101.489 178.370  10
  17   6   7 333.101 154.482  18
 -17   6  -9-5.29654 136.438  10
  17   6   9 39.4413 113.749  18
 -17   6 -11 1069.23 228.133  10
  17   6  11 1109.32 201.568  18
  17   7 -10 668.397 168.247  25
  17   7  -8 413.655 202.670  25
 -17   7   8 846.933 250.904  19
  17   7  -6 2047.20 334.738  25
 -17   7   6 1470.79 325.242  20
 -17   7   6 1568.46 320.282  19
  17   7  -4 5307.88 530.659  25
 -17   7   4 5907.47 621.165  20
 -17   7   4 5110.42 556.058  19
  17   7  -2 2398.63 361.903  25
 -17   7   2 1408.56 351.224  24
 -17   7   2 1731.65 355.965  20
 -17   7   2 1627.51 363.912  19
  17   7   0-70.6103 133.818  25
 -17   7   0-87.4651 197.283  24
 -17   7   0 163.304 181.736  20
 -17   7   0 238.208 147.281  19
  17   7   2 79.2162 92.3502  25
 -17   7  -2 131.255 198.596  24
 -17   7  -2 102.638 175.134  20
 -17   7  -4 256.322 196.080  24
 -17   7  -4 347.290 193.636  20
 -17   7  -4 408.467 198.904  19
  17   7   4 433.167 137.280  18
 -17   7  -6 420.609 248.230  24
 -17   7  -6 123.083 161.905  19
  17   7   6 104.068 86.2220  18
 -17   7  -8 875.696 250.269  24
 -18   0  22 9253.94 742.373  13
 -18   0  22 8348.93 664.397  23
 -18   0  20 1339.00 420.273  13
 -18   0  20 1692.92 415.841  23
 -18   0  18 11036.7 1163.05  23
 -18   0  16 11829.0 1257.43  23
 -18   0  14 9156.75 1020.10  12
 -18   0  14 11094.3 1289.75  23
 -18   0  12 71559.6 2789.53  12
 -18   0  12 76709.2 3310.42  23
 -18   0  12 74966.9 2590.39   8
 -18   0  10 56525.3 2361.76  12
 -18   0  10 57750.4 3036.83   6
 -18   0  10 52373.8 2154.87   8
  18   0  -8 348.527 243.337   4
  18   0  -8 716.683 355.048   5
  18   0  -6 3177.36 561.033   4
  18   0  -6 3720.11 639.422   5
  18   0  -4 2880.14 568.907   5
  18   0  -2 37128.5 1934.22   5
  18   0   0 15468.8 1238.30   5
  18   0   2 33150.7 1726.05   5
  18   0   4 16065.8 1171.25   5
 -18   0  -6 10287.7 1291.83   7
 -18   0  -8 95510.2 3106.87  15
  18   0   8 93833.4 3026.45  16
  18   0  10 14084.1 1186.62  16
  18   0  12 32294.2 1783.34  16
  18   0  14-72.2535 218.012  16
 -18   0 -14 90.6271 278.300  15
  18   0  16 400.001 255.517  16
 -18   0 -16 633.356 288.478  15
 -18   0 -18 600.307 273.302  15
  18   0  18 508.677 232.486  16
 -18  -1  21 107.175 125.659  16
 -18  -1  21 372.041 231.932  13
 -18   1  21 343.199 268.708  23
 -18   1  21 457.997 244.175  13
 -18  -1  19 436.279 307.246  13
 -18   1  19 641.959 386.886  23
 -18   1  17-50.4499 251.214  12
 -18  -1  17 56.3139 254.981  23
 -18   1  17 72.4055 281.189  23
 -18   1  17 840.241 349.878  19
 -18   1  15 20427.2 1495.18  12
 -18  -1  15 22163.8 1685.59  23
 -18   1  15 23156.8 1888.36  23
 -18  -1  15 21638.0 1360.10   8
 -18  -1  13 54827.6 2422.94  12
 -18   1  13 46935.4 2281.41  12
 -18  -1  13 44575.8 2443.98  23
 -18   1  13 50062.8 2751.61  23
 -18  -1  13 50305.2 2164.90   8
 -18  -1  11 2241.92 534.977   8
 -18  -1  11 1893.88 505.584  12
 -18   1  11 2412.36 574.858  12
 -18  -1  11 1585.45 511.707  23
 -18  -1   9 1988.08 446.450   8
 -18   1   9 2028.41 466.222   8
 -18  -1   9 3259.62 746.790  21
  18   1  -9 2221.80 506.206   4
  18   1  -9 2031.96 463.634   5
  18  -1  -9 2059.22 498.977   5
  18   1  -7 178.916 150.480   4
  18  -1  -7 34.7682 152.288   4
  18   1  -7 87.6144 186.167   5
  18  -1  -7-27.5069 237.339   5
  18   1  -5 67.9887 155.524   4
  18   1  -5-104.822 243.819   5
  18  -1  -5 338.813 250.982   5
  18   1  -3 3205.58 587.278   4
  18   1  -3 3508.01 585.455   5
  18  -1  -3 3478.47 643.949   5
  18   1  -1 1559.35 386.271   5
  18  -1  -1 958.963 349.350   5
  18   1   1-22.6084 221.364   5
  18  -1   1 286.291 247.747   5
  18   1   3 973.978 308.879   5
  18  -1   3 1035.94 354.699   5
 -18   1  -5 17855.7 1674.46   7
  18   1   5 16226.6 1220.51   5
 -18  -1  -7 5870.19 773.852  15
 -18   1  -7 4940.20 671.508  10
  18  -1   7 5179.98 736.248   9
  18   1   7 5026.57 720.203  16
  18   1   9 185.032 264.982  16
 -18  -1  -9 546.447 361.132  15
 -18   1  -9 364.535 240.748  10
  18  -1   9 376.663 226.399   9
 -18  -1 -11 22835.1 1536.25  15
 -18   1 -11 24019.6 1413.51  10
  18  -1  11 23161.8 1593.48   9
  18   1  11 24511.2 1614.34  16
  18   1  13 1780.59 494.723  16
 -18  -1 -13 1422.11 407.973  15
 -18   1 -13 1674.63 399.634  10
  18  -1  13 1708.18 449.264   9
  18   1  15 516.545 338.204  16
 -18  -1 -15 825.740 363.521  15
 -18   1 -15 636.844 222.335  10
 -18  -1 -17 585.360 288.643  15
 -18   1 -17 536.010 275.571  15
  18   1  17 584.592 306.398  16
 -18   1 -19 395.580 182.793  15
  18   1  19 513.536 212.079  16
 -18   2  22-131.338 169.300  23
 -18  -2  20 925.125 291.785  13
 -18   2  20 560.459 263.943  23
 -18   2  20 487.306 254.671  19
 -18  -2  18 706.905 338.591  13
 -18   2  18 716.052 372.021  23
 -18   2  18 1179.43 369.874  19
 -18  -2  18 986.653 269.080   8
 -18  -2  16 269.606 259.284   8
 -18  -2  16 718.091 395.359  13
 -18   2  16 499.777 323.020  12
 -18   2  16 363.999 327.030  23
 -18   2  16-70.2825 287.902  19
 -18  -2  14 447.586 278.053   8
 -18   2  14 675.300 411.544  12
 -18   2  14 745.320 439.900  23
 -18   2  14 591.947 343.048  19
 -18   2  12 8618.06 1008.70  12
 -18   2  12 8286.23 1128.56  23
 -18   2  12 7041.45 862.194  19
 -18  -2  12 6886.48 837.798   8
 -18  -2  10 41744.2 2754.06  21
 -18   2  10 38387.1 1951.89  19
 -18  -2  10 42421.6 2032.86   8
 -18   2   8 31861.7 1763.69  10
 -18  -2   8 36912.7 2497.23  21
 -18   2   8 33497.5 1748.80  19
  18   2  -8 36116.3 1927.42   5
 -18  -2   8 35831.8 1851.55   8
  18   2  -6 485.148 295.435   4
  18   2  -6 190.560 191.570   5
  18  -2  -6 367.277 262.786   5
  18   2  -4 4863.96 736.813   4
  18   2  -4 4892.29 714.915   5
  18  -2  -4 3915.17 674.557   5
  18   2  -2 12063.5 1147.23   4
  18   2  -2 11598.5 1089.04   5
  18  -2  -2 13488.1 1216.08   5
  18   2   0 1528.49 412.415   4
  18   2   0 1497.72 404.668   5
  18  -2   0 2503.16 556.218   5
  18  -2   2 13466.1 1189.84   5
 -18  -2  -4 478.513 335.916  15
 -18   2  -4 90.0923 254.430  10
 -18  -2  -4 404.820 263.197   1
  18   2   4 367.719 339.306  16
 -18  -2  -6 9659.23 996.397  15
 -18   2  -6 11153.0 999.264  10
  18  -2   6 11958.8 1092.40   9
  18   2   6 9326.40 1037.35  16
 -18  -2  -8 373.028 303.341  15
 -18   2  -8 407.868 222.256  10
  18  -2   8 754.489 359.711   9
  18   2   8 904.545 390.888  16
 -18  -2 -10 466.323 325.010  15
 -18   2 -10 293.425 283.032  10
  18  -2  10 390.708 277.320   9
  18   2  10 32.3163 240.413  16
  18   2  12 1861.01 505.383  16
 -18  -2 -12 2319.25 492.818  15
 -18   2 -12 2167.48 494.763  10
  18  -2  12 2054.26 545.055   9
 -18  -2 -14 1450.60 401.993  15
 -18   2 -14 1578.66 382.047  10
  18  -2  14 1445.77 400.373   9
  18   2  14 696.338 322.101  16
 -18   2 -16 81.2606 155.341  10
  18  -2  16 308.095 239.010   9
  18   2  16 178.133 288.284  16
 -18   2 -18 2566.35 410.187  15
 -18   2 -18 2465.29 332.304  10
  18   2  18 1887.78 341.027  16
 -18   3  19 6020.97 747.153  23
 -18   3  19 5846.88 621.080  19
 -18  -3  19 5163.92 513.431   8
 -18   3  17 981.664 395.587  23
 -18   3  17 1195.97 341.424  19
 -18   3  17 986.669 341.174  12
 -18  -3  17 1533.54 353.665   8
 -18  -3  15 2807.92 528.632   8
 -18   3  15 2913.80 582.033  12
 -18   3  15 3161.11 773.933  23
 -18   3  15 2634.32 557.867  19
 -18  -3  13 331.403 305.389   8
 -18   3  13 669.246 411.272  12
 -18   3  13 58.3794 304.492  23
 -18   3  13-197.075 289.700  19
 -18   3  11 6530.49 1025.03  23
 -18   3  11 5229.13 791.416  19
 -18  -3  11 7264.09 878.631   8
 -18   3   9 28183.7 1993.17  23
 -18   3   9 31601.1 1826.92  19
 -18  -3   9 30464.3 1767.11   8
 -18  -3   7 239.964 275.504   8
  18   3  -7-3.13451 152.780  25
 -18   3   7 329.291 341.690  24
 -18  -3   7 640.500 512.452  21
 -18   3   7 231.072 250.068  10
 -18   3   7 328.437 287.344  20
 -18   3   7 446.671 355.794  19
 -18  -3   5 2716.48 541.035   8
  18   3  -5 2580.79 477.581  25
 -18   3   5 3293.20 620.143  24
 -18  -3   5 2347.04 706.821  21
 -18   3   5 2303.82 552.245  10
 -18   3   5 3632.15 632.075  19
  18   3  -3 5218.86 600.273  25
 -18   3   3 7200.82 919.178  24
 -18   3   3 5789.17 747.763  10
 -18  -3   3 5696.24 1027.10  21
 -18  -3   3 5222.73 707.966   8
  18  -3  -1 230.415 268.936   5
  18   3  -1 274.520 218.811  25
 -18   3   1 238.133 262.049  10
  18   3  -1 63.3642 173.397   4
 -18  -3   1-406.469 408.127   1
 -18  -3  -1 6056.52 1035.68   1
  18   3   1 4838.53 751.068   4
 -18   3  -1 6499.74 809.046  10
  18   3   1 6476.85 681.305  25
  18  -3   1 5621.33 832.262   5
 -18  -3  -3 151.516 260.436  15
  18   3   3 314.111 209.072  25
 -18   3  -3 514.465 355.398  10
 -18  -3  -5 1047.80 392.043  15
 -18   3  -5 179.595 239.891  10
  18  -3   5 444.003 255.539   9
  18   3   5 617.611 362.224  16
 -18  -3  -7 4091.43 669.644  15
 -18   3  -7 3816.23 643.276  10
  18  -3   7 4413.31 706.939   9
  18   3   7 4136.40 745.346  16
 -18   3  -9 9497.74 954.480  10
  18  -3   9 10240.8 1043.26   9
  18   3   9 8634.85 1045.87  16
 -18   3 -11 5547.59 732.808  10
  18  -3  11 5425.31 770.219   9
  18   3  11 5048.44 813.285  16
 -18   3 -13 1408.33 374.785  10
  18  -3  13 1819.67 474.063   9
  18   3  13 1296.65 411.939  16
 -18   3 -15 128.886 199.463  10
  18  -3  15 213.378 170.502   9
  18   3  15 176.354 274.971  16
 -18   3 -17 2168.04 376.582  15
 -18   3 -17 2277.24 336.463  10
  18   3  17 2084.24 265.732  18
  18   3  17 1804.39 361.428  16
 -18   4  18 2651.44 448.803  23
 -18   4  18 2182.91 405.096  19
 -18  -4  18 1127.02 261.366   8
 -18   4  16 12363.4 1059.04  23
 -18   4  16 10569.0 935.320  19
 -18  -4  16 11091.6 893.083   8
 -18   4  16 10302.0 876.022  12
 -18   4  14-238.442 299.242  12
 -18   4  14-770.395 357.457  23
 -18   4  14 150.852 250.013  19
 -18  -4  14 101.089 215.710   8
 -18  -4  12 654.102 318.535   8
 -18   4  12 1060.40 398.346  12
 -18   4  12 731.404 376.434  23
 -18   4  12 502.045 354.701  19
 -18  -4  10 770.157 405.843   8
  18   4 -10 199.116 161.737  25
 -18   4  10 511.288 364.837  23
 -18   4  10 62.5519 213.153  20
 -18   4  10 194.363 316.858  19
 -18  -4   8 852.956 389.079   8
 -18   4   8 549.130 357.845  24
 -18   4   8 615.346 374.084  23
 -18   4   8 820.088 346.235  20
  18   4  -8 870.266 294.449  25
 -18   4   8 714.318 394.412  19
  18   4  -6 40370.4 1713.22  25
 -18   4   6 42211.6 2324.40  24
 -18   4   6 37110.8 1878.36  10
 -18  -4   6 42085.4 2855.79  21
 -18   4   6 39586.6 1940.30  20
 -18   4   6 42461.0 2141.57  19
 -18  -4   6 44515.9 2105.74   8
 -18  -4   4 302.751 317.720   8
  18   4  -4 144.786 233.645  25
 -18   4   4 337.885 418.757  24
 -18  -4   4-122.733 422.395  21
 -18   4   4 304.801 296.393  10
 -18   4   4 128.084 229.812  20
 -18   4   4 394.818 358.103  19
  18   4  -2 189.498 180.135  25
 -18   4   2 290.693 357.789  24
 -18  -4   2-11.8006 383.444  21
 -18   4   2 456.035 347.264  10
  18   4   0 2052.62 415.830  25
 -18  -4   0 3201.38 818.863  21
 -18   4   0 2379.39 527.951  10
  18   4   2 640.879 310.618  25
 -18  -4  -2 1611.53 618.290  21
 -18   4  -2 1359.23 432.442  10
  18   4   4 1389.43 346.296  25
 -18   4  -4 1977.35 524.152  10
  18   4   4 1541.46 298.248  18
  18   4   6 2615.29 448.710  25
 -18   4  -6 2609.16 522.312  10
  18   4   6 2398.39 371.130  18
  18   4   8 8193.35 726.435  25
 -18   4  -8 8300.32 891.164  10
  18  -4   8 8567.44 907.959   9
  18   4   8 8434.28 681.526  18
  18   4  10 777.909 230.855  25
 -18   4 -10 1114.70 347.718  10
  18  -4  10 340.708 212.135   9
  18   4  10 723.283 252.193  18
 -18   4 -12 242.938 251.561  10
  18  -4  12 129.221 199.021   9
  18   4  12 215.177 118.355  18
 -18   4 -14-73.4034 184.095  15
 -18   4 -14 131.448 168.333  10
  18  -4  14 102.768 157.025   9
  18   4  14-56.3415 117.249  18
 -18   4 -16 1935.12 296.180  15
 -18   4 -16 2056.16 320.970  10
  18   4  16 1843.41 231.240  18
 -18   5  17 370.267 207.247  19
 -18  -5  17 463.588 174.822   8
  18   5 -17 282.634 99.4017  17
 -18   5  15-0.71442 131.094  12
 -18  -5  15-42.0990 156.403   8
  18   5 -13 329.695 146.352  25
 -18   5  13 501.443 259.173  12
 -18   5  13 658.971 313.912  19
 -18  -5  13 354.328 231.946   8
  18   5 -11 364.002 191.155  25
 -18   5  11 536.504 290.739  19
 -18  -5  11-42.9198 245.351   8
 -18  -5   9 823.696 336.948   8
  18   5  -9 788.474 261.081  25
 -18   5   9 986.386 344.086  20
 -18   5   9 865.359 378.204  19
 -18  -5   7 154.352 223.438   8
  18   5  -7 43.8013 170.263  25
 -18   5   7-65.3563 294.964  24
 -18   5   7 99.7236 244.490  20
 -18   5   7-318.294 316.827  19
  18   5  -5 1354.11 334.438  25
 -18   5   5 1240.38 480.754  24
 -18   5   5 987.102 348.579  20
 -18   5   5 1769.07 454.500  19
  18   5  -3 1052.78 330.591  25
 -18   5   3 945.290 478.717  24
 -18   5   3 588.280 296.230  20
 -18   5   3 1120.34 372.138  19
 -18   5   1 428.586 448.115  24
  18   5  -1 231.968 212.725  25
 -18   5   1 388.752 219.728  10
 -18   5   1 532.209 318.093  20
  18   5   1-69.0982 163.885  25
 -18   5  -1 158.064 225.842  10
 -18   5  -3 522.912 252.759  10
  18   5   3 94.0070 166.374  25
  18   5   5-82.1865 213.332  25
  18   5   5 77.9276 158.374  18
  18   5   7 67.0924 128.938  25
 -18   5  -7 153.956 236.024  10
  18   5   7 184.898 140.301  18
 -18   5  -9 47.8265 183.437  10
  18   5   9-39.8364 120.547  18
 -18   5 -11 7076.31 669.737  10
  18  -5  11 6797.72 646.779   9
  18   5  11 6696.26 519.818  18
 -18   5 -13 2398.25 352.440  10
  18   5  13 1903.77 257.991  18
 -18   6  14 1193.69 263.551  19
  18   6 -12 592.390 213.664  25
 -18   6  12 797.303 272.756  19
 -18  -6  12 539.630 204.053   8
  18   6 -12 661.111 152.591  17
  18   6 -10 20.9697 131.227  25
 -18   6  10 103.331 154.793  12
 -18   6  10-35.6522 189.326  19
 -18  -6  10-171.107 186.439   8
  18   6  -8 2023.97 364.133  25
 -18   6   8 1869.58 448.724  20
 -18   6   8 2428.85 465.567  19
 -18  -6   8 2070.05 370.618   8
  18   6  -6 1793.82 385.233  25
 -18   6   6 2055.24 445.938  20
 -18   6   6 2581.93 508.293  19
  18   6  -4 17042.2 1072.78  25
 -18   6   4 18010.3 1214.47  20
 -18   6   4 18637.2 1266.51  19
 -18   6   2 7229.78 910.922  24
  18   6  -2 7908.09 745.410  25
 -18   6   2 7574.35 786.070  20
 -18   6   2 7760.92 846.313  19
  18   6   0 782.678 264.174  25
 -18   6   0 136.295 268.408  24
 -18   6   0 587.808 247.367  20
 -18   6   0 735.801 316.824  19
  18   6   2 1210.09 299.210  25
 -18   6  -2 1606.48 461.672  24
 -18   6  -2 1539.36 364.358  20
  18   6   4 268.276 195.038  25
 -18   6  -4 130.313 288.332  24
  18   6   4 202.133 133.309  18
  18   6   6 1365.25 277.314  25
  18   6   6 1505.08 258.945  18
 -18   6  -8 162.662 175.860  10
  18   6   8-10.1570 96.7247  18
 -18   6 -10 3128.77 361.230  10
  18   6  10 3291.59 320.843  18
  18   7  -9 90.5464 86.0245  25
 -18   7   9 103.752 118.474  19
  18   7  -7 139.886 117.604  25
 -18   7   7 552.772 211.470  19
  18   7  -5 614.421 202.077  25
 -18   7   5 372.013 210.343  20
 -18   7   5 298.910 194.399  19
  18   7  -3 690.070 200.652  25
 -18   7   3 595.690 237.388  20
 -18   7   3 488.856 194.829  19
  18   7  -1 698.255 214.990  25
 -18   7   1 218.397 196.121  24
 -18   7   1 543.226 236.513  20
 -18   7   1 397.111 218.195  19
  18   7   1 852.529 212.121  25
 -18   7  -1 1253.96 350.277  24
 -18   7  -1 956.561 232.117  20
 -18   7  -1 1118.60 292.040  19
  18   7   3 1024.14 191.938  25
 -18   7  -3 714.261 278.122  24
 -18   7  -3 774.334 207.902  20
 -18   7  -3 903.228 236.380  19
 -18   7  -5 62.4148 167.101  24
 -18   7  -5 138.558 145.515  19
 -18   7  -7 912.608 239.040  24
 -19   0  21-238.440 200.197  13
 -19   0  21 27.8198 176.237  23
 -19   0  19 298.928 305.412  23
 -19   0  17-22.3412 272.210  23
 -19   0  15 303.504 300.451  12
 -19   0  15-312.114 305.490  23
 -19   0  13 48.9065 227.524   8
 -19   0  13-166.366 267.302  12
 -19   0  13 307.740 379.250  23
 -19   0  11 27.6210 215.276   8
 -19   0  11-141.952 265.285  12
 -19   0   9-100.823 244.921   8
 -19   0   9 180.919 235.750  12
  19   0  -9 0.30323 167.411   4
  19   0  -9 294.778 287.044   5
  19   0  -7-97.4626 167.263   4
  19   0  -7 185.528 265.274   5
  19   0  -5-205.045 182.887   4
  19   0  -5 9.24755 184.124   5
  19   0  -3 481.023 367.028   5
  19   0  -1 203.340 252.282   5
  19   0   1 264.712 281.001   5
  19   0   3 229.868 201.659   5
 -19   0  -5 447.586 320.615  15
 -19   0  -7-24.7361 260.543  15
  19   0   9 182.647 292.708  16
 -19   0  -9 130.228 258.883  15
  19   0  11 301.271 264.933  16
 -19   0 -11-26.0047 312.524  15
  19   0  13 173.685 282.629  16
 -19   0 -13-84.5462 275.650  15
 -19   0 -15 163.184 269.962  15
  19   0  15-168.408 237.433  16
 -19   0 -17-2.22231 266.368  15
  19   0  17 117.546 148.309  16
 -19  -1  22 65.5865 133.169  13
 -19   1  22 411.461 172.324  13
 -19  -1  20 259.579 197.770  13
 -19   1  20 1.00881 198.671  23
 -19  -1  18 645.469 344.230  13
 -19   1  18 661.286 341.603  23
 -19   1  16 5006.82 749.916  12
 -19  -1  16 4867.95 775.289  23
 -19   1  16 5925.89 929.064  23
 -19  -1  16 6698.39 732.132   8
 -19   1  14 4912.50 778.720  12
 -19  -1  14 4675.50 842.931  23
 -19   1  14 4311.60 836.553  23
 -19  -1  14 4261.04 630.281   8
 -19  -1  12 11186.7 1091.45  12
 -19   1  12 12214.0 1188.26  12
 -19  -1  12 11475.4 1256.99  23
 -19   1  12 12591.8 1388.84  23
 -19  -1  12 11882.9 1071.19   8
 -19  -1  10 1753.09 486.880   8
 -19  -1  10 1445.34 400.876  12
 -19   1  10 2165.86 479.589   8
 -19  -1  10 2364.93 674.959  21
 -19  -1   8-288.879 256.101   8
 -19  -1   8-210.964 392.775  21
  19   1  -8 378.702 304.022   4
  19   1  -8-86.5244 233.894   5
  19  -1  -8 270.311 272.857   5
  19   1  -6 1550.23 453.021   4
  19  -1  -6 2274.11 490.946   4
  19   1  -6 1848.30 480.363   5
  19  -1  -6 2168.54 514.296   5
  19   1  -4 612.667 278.003   4
  19   1  -4 516.144 275.250   5
  19  -1  -4 620.421 313.991   5
  19   1  -2 9802.27 985.660   5
  19  -1  -2 11348.4 1132.26   5
  19   1   0-85.5846 149.172   5
  19  -1   0-244.121 212.904   5
  19   1   2 6893.20 834.255   5
  19  -1   2 7178.26 880.129   5
 -19  -1  -4 3785.89 646.623  15
  19   1   4 3496.21 592.394   5
  19  -1   4 3331.48 574.521   5
 -19  -1  -6 10421.3 1025.61  15
 -19   1  -6 9517.57 968.832  15
 -19   1  -6 9505.71 922.869  10
  19  -1   6 10202.7 1036.48   9
  19   1   6 9822.61 1029.68  16
 -19  -1  -8 278.717 396.828  15
 -19   1  -8 451.754 438.541  10
  19  -1   8 418.388 396.086   9
  19   1   8 317.853 291.123  16
 -19  -1 -10 3595.96 675.985  15
 -19   1 -10 3271.33 582.319  10
  19  -1  10 3294.81 651.028   9
  19   1  10 3282.81 647.891  16
  19   1  12 363.929 322.450  16
 -19  -1 -12 110.006 272.511  15
 -19   1 -12-73.8052 206.256  10
  19  -1  12 94.7616 265.662   9
 -19  -1 -14 1020.83 374.924  15
 -19   1 -14 490.295 239.575  10
  19   1  14 791.386 372.756  16
 -19  -1 -16 661.489 276.655  15
 -19   1 -16-25.8727 200.908  15
  19   1  16 343.119 228.602  16
 -19   1 -18 1147.66 315.523  15
  19   1  18 506.822 212.731  16
 -19  -2  21 571.645 194.791  13
 -19   2  21 716.025 254.848  13
 -19   2  21 702.756 258.450  23
 -19  -2  19 1715.52 377.471  13
 -19   2  19 2437.86 549.784  23
 -19   2  19 2192.77 408.568  19
 -19  -2  17 302.822 229.946   8
 -19  -2  17 388.050 294.780  13
 -19   2  17 4.46380 231.296  12
 -19   2  17 653.164 321.480  23
 -19   2  17 146.899 225.058  19
 -19  -2  15 7546.13 946.875  13
 -19   2  15 6814.24 882.026  12
 -19   2  15 6898.42 1021.26  23
 -19   2  15 6611.69 833.737  19
 -19  -2  15 6641.96 786.770   8
 -19   2  13 15158.0 1322.49  12
 -19   2  13 14324.3 1489.76  23
 -19   2  13 14115.5 1210.29  19
 -19  -2  13 15508.7 1217.08   8
 -19   2  11 5351.41 931.207  23
 -19   2  11 5982.51 799.909  19
 -19  -2  11 5082.99 731.355   8
 -19  -2   9 34363.2 2473.19  21
 -19   2   9 30438.6 1713.48  19
 -19  -2   9 30552.9 1757.95   8
 -19   2   7 24470.8 1609.33  24
 -19   2   7 23788.3 1542.44  10
 -19  -2   7 27502.9 2174.37  21
 -19   2   7 26556.5 1549.44  19
 -19  -2   7 23043.4 1503.71   8
 -19  -2   5 782.140 353.652   8
 -19  -2   5 1657.66 630.051  21
 -19   2   5 1059.80 344.891  10
  19   2  -5 1368.32 441.478   4
  19   2  -5 1149.65 386.729   5
  19  -2  -5 1595.80 497.005   5
  19   2  -3 364.940 265.142   4
  19   2  -3 172.230 225.484   5
  19  -2  -3 502.882 315.934   5
  19   2  -1 5711.27 827.336   4
  19   2  -1 5996.31 796.985   5
  19  -2  -1 5615.32 809.439   5
 -19  -2  -1 153.759 230.884  15
 -19   2  -1 174.523 271.388  10
  19   2   1 162.357 260.836   4
  19   2   1 237.268 214.648   5
  19  -2   1-5.41419 218.266   5
 -19  -2  -3 478.835 355.745  15
 -19   2  -3 616.914 327.803  15
 -19   2  -3 55.6288 235.887  10
  19   2   3 396.906 317.966   4
  19  -2   3-24.3148 221.057   5
 -19  -2  -5 1244.17 406.472  15
 -19   2  -5 1548.92 384.518  15
 -19   2  -5 1507.46 381.467  10
  19  -2   5 1814.16 430.677   9
  19   2   5 1356.47 444.060  16
 -19  -2  -7 2087.08 494.952  15
 -19   2  -7 2369.36 515.113  10
  19  -2   7 2259.18 490.153   9
  19   2   7 2041.76 521.226  16
 -19  -2  -9 7025.51 892.571  15
 -19   2  -9 8140.20 883.648  10
  19  -2   9 6906.78 873.890   9
  19   2   9 7707.73 978.546  16
 -19  -2 -11 8877.08 953.316  15
 -19   2 -11 9715.45 921.878  10
  19  -2  11 10834.5 1091.81   9
  19   2  11 9553.31 1054.41  16
 -19  -2 -13-4.38586 229.274  15
 -19   2 -13-17.2293 185.478  10
  19  -2  13-191.450 264.171   9
  19   2  13-140.927 251.769  16
 -19   2 -15 280.930 192.159  10
  19   2  15 513.499 279.447  16
 -19   2 -17 130.809 193.203  15
 -19   2 -17 194.848 166.204  10
  19   2  17-114.507 163.090  16
 -19   3  20 367.456 182.980  13
 -19   3  20 378.523 261.752  23
 -19   3  20 754.792 291.119  19
 -19   3  18 2816.30 558.330  23
 -19   3  18 2173.60 403.746  19
 -19  -3  18 2264.08 396.719   8
 -19   3  16 3328.53 565.943  12
 -19   3  16 3556.17 672.733  23
 -19   3  16 3909.02 615.723  19
 -19  -3  16 4001.29 572.014   8
 -19  -3  14 697.550 311.324   8
 -19   3  14 700.497 372.860  12
 -19   3  14 622.641 388.144  23
 -19   3  14 339.952 294.291  19
 -19  -3  12 3844.93 624.211   8
 -19   3  12 3360.19 722.639  23
 -19   3  12 3223.19 635.644  19
 -19  -3  10-248.341 230.042   8
 -19   3  10 632.618 1060.60  23
 -19   3  10-41.0969 270.039  19
  19   3  -8 15648.2 996.872  25
 -19   3   8 13771.0 1308.75  24
 -19  -3   8 15559.2 1731.16  21
 -19   3   8 13556.6 1106.85  20
 -19   3   8 15328.4 1269.43  19
 -19  -3   8 14996.2 1232.79   8
 -19  -3   6 2763.17 578.150   8
  19   3  -6 2914.29 454.256  25
 -19   3   6 2429.63 530.986  24
 -19  -3   6 4279.82 958.363  21
 -19   3   6 3646.15 643.802  10
 -19   3   6 3103.73 566.894  19
 -19  -3   4 61.8003 303.475   8
  19   3  -4 83.5086 153.118  25
 -19   3   4 296.677 340.006  24
 -19  -3   4-150.554 358.674  21
 -19   3   4-378.332 315.682  10
 -19   3   4 56.3891 289.319  19
 -19  -3   2 1237.89 380.899   8
  19   3  -2 1223.14 309.876  25
 -19   3   2 1384.40 418.724  24
 -19  -3   2 1519.14 616.313  21
 -19   3   2 1691.61 469.451  10
  19   3   0 962.209 303.027  25
 -19   3   0 1341.09 412.404  10
 -19  -3  -2 2070.98 489.203  15
  19   3   2 2431.03 434.694  25
 -19   3  -2 2610.98 560.262  10
 -19  -3  -4 11725.5 1167.91  15
  19   3   4 12161.5 951.122  25
 -19   3  -4 13770.1 1163.03  10
 -19  -3  -6 7556.11 902.889  15
 -19   3  -6 8745.41 928.569  10
  19  -3   6 9646.81 989.200   9
  19   3   6 7263.38 986.095  16
 -19  -3  -8 3624.62 645.051  15
 -19   3  -8 4636.94 703.725  10
  19  -3   8 3801.72 670.586   9
  19   3   8 4065.07 743.415  16
 -19   3 -10 10130.6 965.204  10
  19  -3  10 11029.0 1045.65   9
  19   3  10 9838.74 1076.11  16
  19   3  12 19480.6 1022.86  25
 -19   3 -12 19479.3 1251.47  10
  19  -3  12 18143.6 1305.93   9
  19   3  12 16213.2 1305.81  16
 -19   3 -14 139.097 192.960  10
  19  -3  14 22.1803 184.839   9
  19   3  14 115.026 207.048  16
 -19   3 -16 1424.02 311.939  15
 -19   3 -16 1112.99 274.686  10
  19   3  16 1422.41 232.299  18
  19   3  16 1169.41 340.953  16
  19   4 -19-53.5078 69.9704  17
 -19   4  17-44.5852 170.967  23
 -19   4  17-115.439 233.693  19
 -19  -4  17 373.082 194.669   8
 -19   4  15 1510.89 385.429  12
 -19   4  15 2322.08 489.202  23
 -19   4  15 2190.64 470.160  19
 -19  -4  15 1741.21 392.080   8
 -19  -4  13 74.7218 226.531   8
 -19   4  13 293.591 289.487  12
 -19   4  13 347.184 311.121  23
 -19   4  13 190.965 255.987  19
 -19  -4  11 1995.53 500.333   8
  19   4 -11 875.504 252.993  25
 -19   4  11 504.001 387.587  23
 -19   4  11 1231.76 465.240  19
 -19  -4   9 363.316 275.259   8
  19   4  -9 376.202 199.874  25
 -19   4   9 248.757 270.447  23
 -19   4   9 247.973 245.649  20
 -19   4   9 452.242 304.176  19
  19   4  -7 20984.7 1222.25  25
 -19   4   7 18472.9 1576.88  24
 -19   4   7 17708.3 1289.53  10
 -19   4   7 17578.9 1281.36  20
 -19   4   7 23231.9 1582.02  19
 -19  -4   7 22897.8 1506.86   8
  19   4  -5 6086.64 665.571  25
 -19   4   5 5920.87 947.692  24
 -19   4   5 5337.21 728.383  10
 -19  -4   5 7202.20 1204.32  21
 -19   4   5 6256.66 798.766  20
 -19   4   5 6799.87 870.004  19
 -19  -4   5 5163.94 712.495   8
  19   4  -3 13731.7 1013.14  25
 -19   4   3 14606.0 1384.62  24
 -19   4   3 12666.1 1125.71  10
 -19  -4   3 15787.3 1751.22  21
 -19   4   1 2127.50 569.714  24
  19   4  -1 1616.02 363.359  25
 -19  -4   1 2573.37 782.465  21
 -19   4   1 2321.68 583.679  10
  19   4   1 1866.82 381.062  25
 -19  -4  -1 2155.93 752.677  21
 -19   4  -1 2188.93 490.984  10
  19   4   3 2487.98 448.627  25
 -19  -4  -3 2893.91 826.540  21
 -19   4  -3 2583.23 544.591  10
  19   4   5-184.775 250.137  25
 -19   4  -5-11.6317 361.353  10
  19   4   5-24.5677 130.856  18
  19   4   7 48.7744 167.685  25
 -19   4  -7 44.3935 258.305  10
  19  -4   7 63.9667 228.042   9
  19   4   7 22.0008 145.712  18
  19   4   9 2198.42 388.421  25
 -19   4  -9 2950.75 537.171  10
  19  -4   9 2486.40 496.428   9
  19   4   9 1898.06 335.119  18
 -19   4 -11 5252.58 613.961  15
  19   4  11 5175.97 495.536  25
 -19   4 -11 5601.40 692.714  10
  19  -4  11 6070.47 717.196   9
  19   4  11 5081.55 490.339  18
 -19   4 -13 647.107 211.058  15
 -19   4 -13 621.812 258.101  10
  19  -4  13 582.073 270.916   9
  19   4  13 511.235 172.379  18
 -19   4 -15 2151.12 323.496  15
 -19   4 -15 2093.04 336.223  10
  19   4  15 2094.48 252.973  18
 -19   5  16-26.4908 140.448  19
 -19  -5  16 11.5468 147.490   8
  19   5 -16 100.537 98.6274  17
 -19   5  14 1360.38 326.962  12
 -19   5  14 1701.10 386.578  19
 -19  -5  14 1169.00 294.119   8
  19   5 -12 276.681 161.180  25
 -19   5  12 140.281 193.487  12
 -19   5  12 623.533 267.218  19
 -19  -5  12 350.880 249.036   8
  19   5 -10 1333.54 295.314  25
 -19   5  10 1336.51 411.185  19
 -19  -5  10 1227.71 363.109   8
 -19  -5   8 1120.01 341.148   8
  19   5  -8 1343.05 322.772  25
 -19   5   8 1182.15 374.946  20
 -19   5   8 1032.30 370.050  19
  19   5  -6 15951.1 1075.54  25
 -19   5   6 14168.6 1315.14  24
 -19   5   6 14814.8 1164.46  20
 -19   5   6 15394.2 1257.56  19
 -19  -5   6 13866.1 1083.25   8
  19   5  -4 51.4923 198.201  25
 -19   5   4 132.201 325.206  24
 -19   5   4 468.587 333.293  20
 -19   5   4 346.469 266.914  19
  19   5  -2 2247.41 434.593  25
 -19   5   2 2566.82 643.535  24
 -19  -5   2 2135.55 686.859  21
 -19   5   2 1910.74 462.663  10
 -19   5   2 1629.69 414.762  20
 -19   5   2 2691.39 583.760  19
  19   5   0 13118.8 1009.54  25
 -19   5   0 15071.3 1375.78  24
 -19   5   0 12419.7 1024.37  10
 -19   5  -2 656.607 271.919  10
  19   5   2 739.953 291.853  25
  19   5   4 89.4236 186.005  25
 -19   5  -4 282.494 236.171  10
  19   5   4-22.5840 136.810  18
  19   5   6 526.626 219.568  25
 -19   5  -6 437.550 332.369  10
  19   5   6 160.947 129.982  18
  19   5   8-24.8196 141.735  25
 -19   5  -8 56.6281 186.587  10
  19   5   8-59.3829 108.965  18
 -19   5 -10 1393.32 315.937  10
  19   5  10 1484.32 257.769  18
 -19   5 -12 7092.39 611.845  10
  19   5  12 5799.33 429.195  18
 -19   5 -14 3666.37 364.513  10
  19   5  14 3269.30 267.197  18
 -19   6  13 366.939 190.890  19
 -19  -6  13 91.2861 112.405   8
  19   6 -11 56.2315 93.7019  25
 -19   6  11 192.889 204.599  19
 -19  -6  11 226.326 161.698   8
  19   6  -9 282.728 170.535  25
 -19   6   9 507.449 264.371  19
 -19  -6   9 576.048 235.002   8
  19   6  -7 5319.07 570.531  25
 -19   6   7 4453.88 583.944  20
 -19   6   7 5465.83 668.557  19
  19   6  -5 11946.1 866.513  25
 -19   6   5 10758.2 1055.52  24
 -19   6   5 12610.8 970.143  20
 -19   6   5 12933.1 1023.16  19
  19   6  -3 2628.43 428.257  25
 -19   6   3 2203.47 516.989  24
 -19   6   3 2798.73 505.665  20
 -19   6   3 2396.59 470.725  19
  19   6  -1 431.846 217.338  25
 -19   6   1 233.956 235.638  24
 -19   6   1 352.274 216.997  20
 -19   6   1 144.615 208.185  19
  19   6   1 221.570 192.134  25
 -19   6  -1 411.572 309.697  24
 -19   6  -1 124.425 184.446  20
 -19   6  -1 451.157 248.658  19
  19   6   3 835.551 236.236  25
 -19   6  -3 1026.13 392.759  24
  19   6   5 942.874 230.725  25
 -19   6  -5 808.573 369.600  24
  19   6   5 883.960 188.260  18
 -19   6  -7 131.192 181.872  10
  19   6   7 3.62052 83.7422  18
 -19   6  -9 952.373 220.964  10
  19   6   9 1015.20 178.891  18
 -19   6 -11 79.6876 182.221  24
  19   7  -8 112.235 95.3210  25
  19   7  -6 1290.29 232.309  25
 -19   7   6 1181.26 241.903  19
  19   7  -4 511.745 192.470  25
 -19   7   4-22.9807 162.763  20
 -19   7   4 619.705 222.095  19
  19   7  -2 321.099 156.286  25
 -19   7   2 168.433 183.964  20
 -19   7   2 247.311 188.069  19
  19   7   0 1508.18 255.390  25
 -19   7   0 1196.39 328.505  24
 -19   7   0 1343.50 272.187  20
 -19   7   0 1441.25 294.499  19
  19   7   2 1173.72 210.007  25
 -19   7  -2 1010.78 288.801  24
 -19   7  -2 1216.30 260.437  19
 -19   7  -4 153.533 167.922  24
 -19   7  -4 79.8957 118.478  19
 -20   0  20 5425.58 647.590  13
 -20   0  20 5451.73 632.924  23
 -20   0  18 207.880 259.436  23
 -20   0  16 3074.80 683.614  23
 -20   0  14 3730.67 667.156  12
 -20   0  14 3982.22 785.137  23
 -20   0  14 4281.07 619.202   8
 -20   0  12 42156.1 2139.05  12
 -20   0  12 45022.5 2564.96  23
 -20   0  12 43416.3 1988.38   8
 -20   0  10 45192.2 2174.07  12
 -20   0  10 44039.3 2042.74   8
 -20   0   8 2691.49 581.789   8
 -20   0   8 3362.59 614.088  12
 -20   0   8 2788.88 716.435  21
  20   0  -6 18501.3 1439.68   4
 -20   0   6 15555.2 1210.66  10
 -20   0   6 19258.3 1836.35  21
  20   0  -6 19268.8 1494.72   5
 -20   0   6 20372.7 1388.99   8
  20   0  -4 12716.8 1219.11   5
  20   0  -2 422.103 296.324   5
  20   0   0 3695.51 650.504   5
  20   0   2 12009.3 1105.73   5
 -20   0  -4 125584. 3543.07  15
 -20   0  -4 119492. 3150.88  10
  20   0   4 127192. 3603.56   5
 -20   0  -6 73119.5 2749.66  15
 -20   0  -8 18988.1 1446.39  15
 -20   0 -10 416.163 314.137  15
  20   0  10 849.646 353.574  16
 -20   0 -12 127.759 239.403  15
  20   0  12 599.054 376.295  16
 -20   0 -14 1754.08 433.025  15
  20   0  14 1522.94 405.591  16
 -20   0 -16 502.781 276.525  15
  20   0  16 309.567 189.412  16
 -20   0 -18 265.104 181.400  15
 -20  -1  21 1076.84 278.191  13
 -20   1  21 889.844 266.637  13
 -20   1  21 758.375 268.519  23
 -20  -1  19 1005.04 328.268  13
 -20   1  19 819.871 410.887  23
 -20  -1  17-11.6185 180.419   8
 -20  -1  17 77.4526 245.593  23
 -20   1  17 166.214 418.089  23
 -20  -1  15 60.9008 206.819   8
 -20   1  15 775.894 375.425  12
 -20  -1  15 276.143 320.540  23
 -20   1  15 91.9442 323.163  23
 -20   1  13 7535.56 930.100  12
 -20  -1  13 7789.38 1032.18  23
 -20   1  13 8582.86 1178.88  23
 -20  -1  13 7501.98 851.159   8
 -20  -1  11 19581.8 1408.02  12
 -20   1  11 21777.9 1554.07  12
 -20  -1  11 18987.0 1598.41  23
 -20   1  11 21976.6 1822.74  23
 -20  -1  11 21535.2 1453.49   8
 -20   1  11 19883.7 1322.21   8
 -20  -1   9 609.339 302.473   8
 -20   1   9 720.812 341.547   8
 -20  -1   9 1575.97 593.740  21
 -20  -1   7 44.6787 215.859   8
 -20   1   7 27.1544 268.269   8
 -20   1   7 162.612 249.981  10
 -20  -1   7 297.992 409.301  21
 -20  -1   5 205.707 349.279   8
 -20   1   5 401.266 317.864  10
 -20  -1   5 90.8496 376.780  21
  20   1  -5 296.878 291.526   4
  20   1  -5 145.287 171.609   5
  20  -1  -5 222.827 264.594   5
  20   1  -3 9140.13 1029.72   4
  20   1  -3 8270.00 955.915   5
  20  -1  -3 7999.03 965.427   5
  20   1  -1 15705.5 1288.31   5
  20  -1  -1 15722.3 1359.17   5
 -20  -1  -1 2090.76 516.359  15
  20   1   1 1609.31 425.115   5
  20  -1   1 1974.57 513.784   5
 -20  -1  -3 6464.60 826.962  15
 -20   1  -3 8998.18 935.445  15
 -20   1  -3 7885.75 840.350  10
  20   1   3 6932.27 862.227   5
  20  -1   3 6923.72 865.330   5
 -20  -1  -5 41172.5 2072.87  15
 -20   1  -5 43803.0 2099.25  15
 -20   1  -5 44718.2 1968.93  10
  20   1   5 46489.5 2239.40  16
 -20  -1  -7 189129. 4525.13  15
 -20   1  -7 177464. 4354.43  15
 -20   1  -7 184965. 4084.80  10
 -20  -1  -9 22289.8 1550.79  15
 -20   1  -9 20889.2 1506.10  15
 -20   1  -9 19181.2 1297.65  10
  20   1   9 21957.2 1549.72  16
 -20  -1 -11 762.002 333.508  15
 -20   1 -11 519.265 325.268  15
 -20   1 -11 606.969 286.928  10
  20   1  11 644.911 324.690  16
 -20  -1 -13 6105.22 763.853  15
 -20   1 -13 5571.43 729.131  15
 -20   1 -13 5838.02 642.132  10
  20   1  13 5767.65 755.738  16
 -20  -1 -15 155.277 188.324  15
 -20   1 -15 8.30275 258.290  15
  20   1  15 142.232 213.857  16
 -20  -1 -17-76.1381 145.453  15
 -20   1 -17 13.7501 175.611  15
  20   1  17 28.1541 152.972  16
 -20  -2  20 270.575 203.865  13
 -20   2  20 3960.88 594.093  23
 -20  -2  18 609.085 295.227  13
 -20   2  18 211.479 298.208  23
 -20   2  18 378.068 201.084  19
 -20  -2  18 265.690 211.382   8
 -20  -2  16 5009.81 715.401  13
 -20   2  16 4712.17 685.861  12
 -20   2  16 4797.49 820.138  23
 -20   2  16 4856.85 657.196  19
 -20  -2  16 4766.73 616.831   8
 -20   2  14 22410.2 1563.03  12
 -20   2  14 25645.6 1938.98  23
 -20   2  14 20698.8 1407.39  19
 -20  -2  14 24324.6 1464.01   8
 -20   2  12 8332.03 999.138  12
 -20   2  12 7545.48 1103.44  23
 -20   2  12 8264.28 917.875  19
 -20  -2  12 8728.26 921.321   8
 -20  -2  10 5855.46 1062.07  21
 -20   2  10 4303.99 695.159  19
 -20  -2  10 4983.82 735.342   8
 -20  -2   8 543.225 320.698   8
 -20   2   8 147.036 231.850   8
 -20  -2   8-335.052 462.297  21
 -20   2   8 234.431 293.986  19
 -20  -2   6 4512.42 709.034   8
 -20   2   6 3347.73 631.167  24
 -20   2   6 4848.37 748.995  10
 -20  -2   6 4280.53 883.121  21
 -20   2   6 5334.67 716.091  19
 -20  -2   4 19.9733 239.924   8
  20   2  -4 382.237 181.436  25
 -20  -2   4 527.433 475.542  21
 -20   2   4 430.150 346.290  10
 -20   2   4 519.811 327.053  19
 -20  -2   2 2027.21 462.968   8
  20   2  -2 2151.72 397.563  25
 -20   2   2 2351.33 512.256  10
 -20  -2   0 628.513 333.754  15
 -20  -2   0 1006.34 371.115   8
 -20   2   0 1198.89 411.479  10
 -20  -2  -2-157.095 287.981  15
 -20   2  -2 48.7386 279.056  10
 -20  -2  -4 165.531 322.991  15
 -20   2  -4 406.466 353.440  15
 -20   2  -4 224.631 286.136  10
 -20  -2  -6 111.069 270.754  15
 -20   2  -6 135.312 268.489  15
 -20   2  -6 420.675 339.136  10
  20  -2   6 173.222 205.601   9
  20   2   6 260.428 335.508  16
 -20  -2  -8-80.0329 243.218  15
 -20   2  -8 269.550 297.637  15
 -20   2  -8-42.2735 241.864  10
  20  -2   8 154.790 210.628   9
  20   2   8 113.785 242.821  16
 -20  -2 -10 782.893 382.749  15
 -20   2 -10 608.480 339.926  10
  20  -2  10 733.977 340.477   9
  20   2  10 737.846 370.881  16
 -20  -2 -12 2557.59 513.796  15
 -20   2 -12 3274.05 591.545  15
 -20   2 -12 2641.47 488.715  10
  20  -2  12 2752.24 558.358   9
  20   2  12 2471.13 562.018  16
 -20  -2 -14 595.236 289.030  15
 -20   2 -14 273.173 249.800  15
 -20   2 -14 156.006 201.716  10
  20   2  14 259.051 237.514  16
 -20   2 -16-140.295 185.206  15
 -20   2 -16 94.6343 168.282  10
  20   2  16 195.913 190.964  16
 -20   2 -18 845.958 232.739  15
  20   2  18 553.711 118.540  18
 -20   3  19 1237.75 339.905  23
 -20   3  19 1380.68 298.029  19
 -20  -3  19 1268.99 239.466   8
 -20   3  17 3673.80 552.708  12
 -20   3  17 3557.40 633.824  23
 -20   3  17 2484.58 425.995  19
 -20  -3  17 2318.34 394.075   8
 -20  -3  15 321.609 199.367   8
 -20   3  15 206.510 270.067  12
 -20   3  15 83.0896 251.135  23
 -20   3  15 139.695 216.602  19
 -20  -3  13 848.958 353.030   8
 -20   3  13 273.456 266.382  12
 -20   3  13 340.049 396.923  23
 -20   3  13 728.771 347.640  19
 -20   3  11 5910.36 935.047  23
 -20   3  11 4794.11 752.060  19
 -20  -3  11 6615.56 809.304   8
 -20   3   9 7980.93 1124.82  23
 -20   3   9 8418.42 948.804  19
 -20  -3   9 8769.42 963.499   8
 -20  -3   7 684.777 336.857   8
  20   3  -7 692.851 267.151  25
 -20   3   7 1254.75 488.752  24
 -20  -3   7 2198.72 763.938  21
 -20   3   7 828.660 332.851  10
 -20   3   7 1256.82 406.114  19
 -20  -3   5 430.962 302.011   8
  20   3  -5 403.445 190.290  25
 -20   3   5 721.367 421.253  24
 -20  -3   5 898.689 485.531  21
 -20   3   5 937.010 391.264  10
 -20   3   5 719.577 368.004  19
 -20  -3   3 1689.72 453.740   8
  20   3  -3 1229.53 297.077  25
 -20   3   3 1874.16 541.563  24
 -20  -3   3 1581.58 721.052  21
 -20   3   3 1118.67 438.538  10
  20   3  -1 631.303 267.900  25
 -20   3   1 369.016 287.520  10
  20   3   1 15813.7 1070.59  25
 -20   3  -1 15248.5 1241.13  10
 -20  -3  -3 13132.7 1211.06  15
  20   3   3 15737.5 1077.34  25
 -20   3  -3 14327.6 1202.53  10
 -20  -3  -5 1258.41 457.668  15
  20   3   5 1345.42 368.698  25
 -20   3  -5 1312.32 389.403  10
  20  -3   5 1301.39 428.628   9
 -20  -3  -7 1526.92 436.133  15
 -20   3  -7 1680.41 453.388  15
 -20   3  -7 2104.61 522.050  10
  20  -3   7 1545.76 419.490   9
 -20  -3  -9 10191.9 965.928  15
 -20   3  -9 10332.2 974.438  15
  20   3   9 11119.5 863.735  25
 -20   3  -9 10698.4 1004.14  10
  20  -3   9 11491.1 1072.01   9
  20   3   9 9373.14 1072.69  16
 -20   3 -11 6640.17 755.633  15
  20   3  11 7886.06 676.421  25
 -20   3 -11 7051.89 757.906  10
  20  -3  11 7387.16 837.780   9
  20   3  11 7102.93 897.487  16
 -20   3 -13 2652.12 472.866  15
  20   3  13 3351.37 377.985  25
 -20   3 -13 3534.88 510.419  10
  20  -3  13 3929.95 583.624   9
  20   3  13 3079.44 572.065  16
 -20   3 -15 2094.27 385.996  15
 -20   3 -15 2532.16 382.694  10
  20   3  15 2249.25 275.231  18
  20   3  17 63.5987 79.9313  18
 -20   4  18 424.551 196.627  19
 -20  -4  18 235.655 130.797   8
 -20   4  16 7039.06 676.477  12
 -20   4  16 7869.07 779.108  23
 -20   4  16 7082.45 700.248  19
 -20  -4  16 6777.75 661.999   8
 -20   4  14 725.986 323.989  12
 -20   4  14 910.626 371.762  23
 -20   4  14 1040.28 360.369  19
 -20  -4  14 669.758 298.497   8
 -20  -4  12 2188.97 483.844   8
 -20   4  12 1369.95 464.199  12
 -20   4  12 1113.70 409.134  23
 -20   4  12 1247.73 425.765  19
  20   4 -10 3904.86 489.504  25
 -20   4  10 5413.08 806.540  23
 -20   4  10 4717.17 725.795  19
 -20  -4  10 5659.61 760.433   8
 -20  -4   8 1362.26 412.101   8
  20   4  -8 1499.31 372.127  25
 -20   4   8 1098.11 465.296  23
 -20   4   8 1041.23 353.648  20
 -20   4   8 1360.95 434.859  19
 -20  -4   6 2481.22 537.158   8
  20   4  -6 1897.64 390.886  25
 -20   4   6 2471.61 647.336  24
 -20  -4   6 2386.80 745.506  21
 -20   4   6 1913.42 431.063  10
 -20   4   6 2691.97 574.262  19
 -20  -4   4 2548.80 543.181   8
  20   4  -4 3391.33 536.740  25
 -20   4   4 3162.21 664.599  24
 -20  -4   4 3385.12 828.876  21
 -20   4   4 2483.65 539.804  10
 -20   4   4 3653.94 654.304  19
  20   4  -2 21941.0 1275.03  25
 -20   4   2 23268.9 1722.54  24
 -20   4   2 21146.3 1451.85  10
 -20  -4   2 25687.2 2165.86  21
  20   4   0 1208.93 349.712  25
 -20  -4   0 1745.26 737.093  21
 -20   4   0 1192.82 395.190  10
  20   4   2 637.742 271.022  25
 -20  -4  -2 938.562 581.315  21
 -20   4  -2 619.140 325.886  10
  20   4   4 256.462 229.809  25
 -20  -4  -4 201.308 418.059  21
 -20   4  -4 154.539 343.044  10
  20   4   6 540.803 242.121  25
 -20   4  -6 512.111 309.912  10
  20   4   6 246.429 165.268  18
  20   4   8 1323.98 321.479  25
 -20   4  -8 1132.76 353.806  10
  20  -4   8 1196.76 364.174   9
  20   4   8 1270.02 270.000  18
 -20   4 -10 74.1587 251.886  10
  20  -4  10 34.3264 202.309   9
  20   4  10 122.707 133.215  18
 -20   4 -12 5348.32 554.628  15
 -20   4 -12 5305.98 604.381  10
  20   4  12 4316.53 412.252  18
 -20   4 -14 182.557 160.919  15
 -20   4 -14 213.824 162.495  10
  20   4  14 279.961 112.601  18
 -20   5  15 1991.39 309.859  12
 -20   5  15 2375.08 377.701  19
 -20  -5  15 2033.04 347.633   8
 -20   5  13 788.406 251.397  12
 -20   5  13 948.469 308.802  19
 -20  -5  13 791.249 252.819   8
 -20   5  11 2715.39 513.047  12
  20   5 -11 2805.00 379.430  25
 -20   5  11 2289.22 467.724  19
 -20  -5  11 2453.76 455.771   8
  20   5  -9 73.2313 143.583  25
 -20   5   9 319.936 269.116  19
 -20  -5   9 3.67832 189.192   8
 -20  -5   7-0.46637 208.937   8
  20   5  -7-170.276 209.689  25
 -20   5   7-113.779 198.552  20
 -20   5   7 90.2994 259.872  19
  20   5  -5 155.051 157.670  25
 -20   5   5 211.252 284.759  24
 -20   5   5 610.287 343.145  20
 -20   5   5 83.4502 226.245  19
  20   5  -3 618.410 244.967  25
 -20   5   3 65.6014 278.710  24
 -20   5   3 963.554 412.437  19
  20   5  -1 2662.53 445.877  25
 -20   5   1 2469.17 602.131  24
 -20  -5   1 2177.74 668.095  21
 -20   5   1 2398.92 482.973  10
 -20   5   1 3102.27 594.815  19
  20   5   1 8260.11 773.451  25
 -20   5  -1 9628.73 1083.47  24
 -20   5  -1 7782.76 813.615  10
  20   5   3 7449.62 707.913  25
 -20   5  -3 6978.77 782.275  10
  20   5   5 350.009 202.265  25
 -20   5  -5 503.604 269.391  10
  20   5   5 267.832 134.267  18
  20   5   7 2053.49 352.040  25
 -20   5  -7 2813.30 470.411  10
  20   5   7 1789.96 273.550  18
  20   5   9 125.178 127.131  25
  20   5   9-57.3121 108.260  18
 -20   5 -11 2036.52 345.021  10
  20   5  11 2038.18 244.851  18
 -20   5 -13 2417.91 311.779  10
  20   5  13 2628.12 241.796  18
 -20   6  12-59.7942 138.457  19
 -20  -6  12-184.096 134.646   8
  20   6 -10 77.6222 100.499  25
 -20   6  10 136.808 166.054  12
 -20   6  10 485.810 250.512  19
 -20  -6  10 276.146 151.602   8
  20   6  -8 225.220 173.839  25
 -20   6   8-37.3664 209.432  19
  20   6  -6 318.597 181.072  25
 -20   6   6 202.805 192.133  20
 -20   6   6-68.4578 192.152  19
  20   6  -4 131.043 158.010  25
 -20   6   4-246.486 279.301  24
 -20   6   4 107.873 191.821  20
 -20   6   4 47.8579 198.394  19
  20   6  -2-22.4414 167.227  25
 -20   6   2 485.557 337.241  24
 -20   6   2 202.521 199.616  20
 -20   6   2 48.5470 231.822  19
  20   6   0 224.598 179.924  25
 -20   6   0 115.167 273.446  24
 -20   6   0-40.6042 233.557  19
  20   6   2 108.278 137.416  25
 -20   6  -2 45.8688 269.877  24
 -20   6  -2 207.186 203.145  19
  20   6   4 253.651 155.203  25
 -20   6  -4 275.769 310.236  24
  20   6   6 80.1721 115.815  25
 -20   6  -6 77.3295 222.349  24
 -20   6  -6-193.043 154.889  10
  20   6   6-57.5541 80.2053  18
 -20   6  -8 280.773 240.263  24
 -20   6  -8 299.455 147.422  10
  20   6   8 521.316 119.737  18
 -20   6 -10-0.67540 139.154  24
  20   7  -7 2089.06 254.995  25
  20   7  -5 1713.42 255.166  25
 -20   7   5 1307.04 248.257  19
  20   7  -3 13148.8 695.188  25
 -20   7   3 11702.2 716.349  19
  20   7  -1 1231.83 226.913  25
 -20   7   1 1491.54 279.813  19
  20   7   1-76.7606 83.2099  25
 -20   7  -1-141.543 179.532  24
 -20   7  -1 25.6946 137.886  19
 -20   7  -3 678.111 227.996  24
 -21   0  21-147.211 145.736  13
 -21   0  19 281.367 248.059  13
 -21   0  19-193.223 205.212  23
 -21   0  17 149.396 235.296  23
 -21   0  15-150.622 257.908  12
 -21   0  15 25.5036 274.658  23
 -21   0  13 145.065 255.786   8
 -21   0  13 124.033 310.077  12
 -21   0  13 548.193 438.082  23
 -21   0  11 391.498 287.296   8
 -21   0  11-13.3080 235.347  12
 -21   0   9 184.354 257.532   8
 -21   0   9 286.270 310.769  12
 -21   0   7 25.5202 240.258   8
 -21   0   7 89.2830 322.958  21
 -21   0   5 37.1959 199.944   8
 -21   0   5 148.135 219.634  10
 -21   0   3 349.222 344.245  15
 -21   0   3-24.9804 227.304  10
 -21   0   1 146.429 213.416  15
 -21   0   1-79.7192 237.951  10
  21   0  -1 136.415 212.923   5
 -21   0  -1 150.095 252.543  15
 -21   0  -1 59.2125 242.123  10
 -21   0  -3-1.44583 280.964  15
 -21   0  -3 199.154 257.297  10
 -21   0  -5 315.250 384.117  15
 -21   0  -5 209.104 322.168  10
 -21   0  -7 392.833 426.260  15
 -21   0  -9 509.735 355.749  15
 -21   0 -11-56.4317 246.974  15
  21   0  11 86.0965 179.277  16
 -21   0 -13 139.966 263.096  15
  21   0  13-77.9903 173.388  16
 -21   0 -15 247.890 279.454  15
 -21   0 -17 86.7957 148.312  15
 -21  -1  20 1070.52 294.864  13
 -21   1  20 1032.58 315.203  13
 -21   1  20 936.596 316.548  23
 -21  -1  18 146.610 223.752  13
 -21   1  18 228.953 251.314  23
 -21  -1  16 132.472 200.087   8
 -21   1  16-270.747 244.283  12
 -21  -1  16 123.959 268.187  23
 -21   1  16-271.949 358.317  23
 -21   1  14 15606.6 1301.68  12
 -21  -1  14 15790.5 1394.59  23
 -21  -1  14 16539.1 1194.52   8
 -21  -1  12 1755.26 479.663   8
 -21  -1  12 1164.01 391.230  12
 -21   1  12 1513.20 479.116  12
 -21  -1  12 1454.38 462.672  23
 -21   1  12 1840.61 577.532  23
 -21  -1  10 1076.99 379.548   8
 -21   1  10 1317.72 416.447   8
 -21   1  10 1281.98 448.581  12
 -21  -1  10 859.638 324.959  21
 -21  -1   8 2374.63 540.347   8
 -21   1   8 2029.35 440.818   8
 -21  -1   8 3056.67 738.094  21
 -21  -1   6 612.403 263.865   8
 -21   1   6 800.024 337.344   8
 -21   1   6 1021.06 425.146  10
 -21  -1   6 1092.24 584.343  21
 -21  -1   4 435.978 315.843   8
 -21   1   4-94.6336 223.250  10
 -21  -1   2 709.460 291.505  15
 -21   1   2 1125.95 395.413  15
 -21  -1   2 856.569 357.509   8
 -21   1   2 1244.26 379.087  10
 -21   1   0 5353.95 728.682  15
 -21  -1   0 4365.76 688.754  15
 -21   1   0 5297.41 742.357  10
 -21  -1   0 5118.96 740.855   8
 -21  -1  -2 13095.5 1172.12  15
 -21   1  -2 13543.0 1146.87  15
 -21   1  -2 13803.5 1138.93  10
 -21   1  -4 56269.8 2368.23  15
 -21   1  -4 51132.0 2151.28  10
 -21  -1  -6 16623.2 1354.88  15
 -21   1  -6 18746.7 1403.56  15
 -21   1  -6 17499.1 1258.80  10
  21   1   6 18519.8 1444.15  16
 -21  -1  -8 30348.0 1818.75  15
 -21   1  -8 29545.8 1772.65  15
 -21   1  -8 30941.9 1640.00  10
[truncated: 80,842 more chars]
