# Supplementary material for: The 1H NMR Spectroscopic Effect of Steric Compression Is Found in [3.3.1]Oxa- and Azabicycles and Their Analogues
Source: ACS Omega. 2021 May 7;6(19):12769–86. doi: 10.1021/acsomega.1c01093 (PMC8154237; doi:10.1021/acsomega.1c01093)
Supplement: Supplementary file 6 — ao1c01093_si_006.cif [file ao1c01093_si_006.cif]

 
data_s18phar11
 
_audit_creation_method            'SHELXL-2018/3'
_shelx_SHELXL_version_number      '2018/3'
_chemical_name_systematic         ?
_chemical_name_common             ?
_chemical_melting_point           ?
_chemical_formula_moiety          'C10 H18 O4'
_chemical_formula_sum
 'C10 H18 O4' 
_chemical_formula_weight          202.24

loop_
 _atom_type_symbol
 _atom_type_description
 _atom_type_scat_dispersion_real
 _atom_type_scat_dispersion_imag
 _atom_type_scat_source
 'C'  'C'   0.0181   0.0091
 'International Tables Vol C Tables 4.2.6.8 and 6.1.1.4'
 'H'  'H'   0.0000   0.0000
 'International Tables Vol C Tables 4.2.6.8 and 6.1.1.4'
 'O'  'O'   0.0492   0.0322
 'International Tables Vol C Tables 4.2.6.8 and 6.1.1.4'
 
_space_group_crystal_system       monoclinic
_space_group_IT_number            4
_space_group_name_H-M_alt         'P 21'
_space_group_name_Hall            'P 2yb'
 
_shelx_space_group_comment
;
The symmetry employed for this shelxl refinement is uniquely defined
by the following loop, which should always be used as a source of
symmetry information in preference to the above space-group names.
They are only intended as comments.
;
 
loop_
 _space_group_symop_operation_xyz
 'x, y, z'
 '-x, y+1/2, -z'
 
_cell_length_a                    5.9795(2)
_cell_length_b                    10.4226(5)
_cell_length_c                    8.2748(3)
_cell_angle_alpha                 90
_cell_angle_beta                  95.080(4)
_cell_angle_gamma                 90
_cell_volume                      513.68(4)
_cell_formula_units_Z             2
_cell_measurement_temperature     150(2)
_cell_measurement_reflns_used   5209
_cell_measurement_theta_min     5.3550
_cell_measurement_theta_max     72.9260
 
_exptl_crystal_description        block
_exptl_crystal_colour             colourless
_exptl_crystal_density_meas       ?
_exptl_crystal_density_method     ?
_exptl_crystal_density_diffrn     1.308          
_exptl_crystal_F_000              220
_exptl_transmission_factor_min    ?
_exptl_transmission_factor_max    ?
_exptl_crystal_size_max           0.160
_exptl_crystal_size_mid           0.120
_exptl_crystal_size_min           0.080
_exptl_absorpt_coefficient_mu     0.828
_shelx_estimated_absorpt_T_min    0.879
_shelx_estimated_absorpt_T_max    0.937
_exptl_absorpt_correction_T_min                   0.85223
_exptl_absorpt_correction_T_max                   1.00000
_exptl_absorpt_correction_type            multi-scan
_exptl_absorpt_process_details
;
CrysAlisPro 1.171.39.46 (Rigaku Oxford Diffraction, 2018)
Empirical absorption correction using spherical harmonics,
 implemented in SCALE3 ABSPACK scaling algorithm.
;
_oxdiff_exptl_absorpt_empirical_full_min           0.737
_oxdiff_exptl_absorpt_empirical_full_max           1.407
_oxdiff_exptl_absorpt_empirical_details
;
Empirical correction (ABSPACK) includes:
- Absorption correction using spherical harmonics
- Frame scaling
;
_diffrn_ambient_temperature 150.01(10) 
_diffrn_ambient_environment N~2~
_diffrn_source 'micro-focus sealed X-ray tube'
_diffrn_source_type 'SuperNova (Cu) X-ray Source'
_diffrn_radiation_probe x-ray
_diffrn_radiation_type 'Cu K\a'
_diffrn_radiation_wavelength 1.54184
_diffrn_radiation_monochromator mirror
_diffrn_measurement_device 'four-circle diffractometer'
_diffrn_measurement_device_type 'SuperNova, Dual, Cu at home/near, EosS2'
_diffrn_measurement_method '\w scans'
_diffrn_detector 'CCD plate'
_diffrn_detector_type EosS2
_diffrn_detector_area_resol_mean 8.1150
_diffrn_reflns_number             7894
_diffrn_reflns_av_unetI/netI      0.0259
_diffrn_reflns_av_R_equivalents   0.0342
_diffrn_reflns_limit_h_min        -7
_diffrn_reflns_limit_h_max        7
_diffrn_reflns_limit_k_min        -12
_diffrn_reflns_limit_k_max        12
_diffrn_reflns_limit_l_min        -10
_diffrn_reflns_limit_l_max        10
_diffrn_reflns_theta_min          5.367
_diffrn_reflns_theta_max          73.299
_diffrn_reflns_theta_full         67.684
_diffrn_measured_fraction_theta_max   0.998
_diffrn_measured_fraction_theta_full  1.000
_diffrn_reflns_Laue_measured_fraction_max    0.998
_diffrn_reflns_Laue_measured_fraction_full   1.000
_diffrn_reflns_point_group_measured_fraction_max   0.964
_diffrn_reflns_point_group_measured_fraction_full  0.971
_reflns_number_total              1990
_reflns_number_gt                 1937
_reflns_threshold_expression      'I > 2\s(I)'
_reflns_Friedel_coverage          0.824
_reflns_Friedel_fraction_max      0.926
_reflns_Friedel_fraction_full     0.939
 
_reflns_special_details
;
 Reflections were merged by SHELXL according to the crystal
 class for the calculation of statistics and refinement.
 
 _reflns_Friedel_fraction is defined as the number of unique
 Friedel pairs measured divided by the number that would be
 possible theoretically, ignoring centric projections and
 systematic absences.
;
 
_computing_data_collection     'CrysAlisPro 1.171.39.46 (Rigaku OD, 2018)'
_computing_cell_refinement     'CrysAlisPro 1.171.39.46 (Rigaku OD, 2018)'
_computing_data_reduction      'CrysAlisPro 1.171.39.46 (Rigaku OD, 2018)'
_computing_structure_solution     
; 
 SHELXT
 Sheldrick, G. M. (2008). Acta Cryst. A64, 112-122.
;
_computing_structure_refinement   
;
 SHELXL-2018/3 (Sheldrick, 2016)
 Sheldrick GM (2008) Acta Crystallogr A64:112--122 and 
 C. B. H\"ubschle, G. M. Sheldrick and B. Dittrich
 ShelXle: a Qt graphical user interface for SHELXL
 J. Appl. Cryst., 44, (2011) 1281-1284.
;
_computing_molecular_graphics  

'ORTEP3 for Windows - Farrugia, L. J. J. Appl. Crystallogr. 1997, 30, 565'

_computing_publication_material    
;
 'WinGX publication routines, Farrugia, 
 L. J., J. Appl. Crystallogr., 1999, 32, 837-838
; 
_refine_special_details           ?
_refine_ls_structure_factor_coef  Fsqd
_refine_ls_matrix_type            full
_refine_ls_weighting_scheme       calc
_refine_ls_weighting_details
'w=1/[\s^2^(Fo^2^)+(0.0459P)^2^+0.0406P] where P=(Fo^2^+2Fc^2^)/3'
_atom_sites_solution_primary      ?
_atom_sites_solution_secondary    ?
_atom_sites_solution_hydrogens    mixed
_refine_ls_hydrogen_treatment     mixed
_refine_ls_extinction_method      none
_refine_ls_extinction_coef        .
_refine_ls_abs_structure_details
;
 Flack x determined using 844 quotients [(I+)-(I-)]/[(I+)+(I-)]
 (Parsons, Flack and Wagner, Acta Cryst. B69 (2013) 249-259).
;
_refine_ls_abs_structure_Flack    0.12(10)
_chemical_absolute_configuration  ad
_refine_ls_number_reflns          1990
_refine_ls_number_parameters      139
_refine_ls_number_restraints      1
_refine_ls_R_factor_all           0.0306
_refine_ls_R_factor_gt            0.0297
_refine_ls_wR_factor_ref          0.0773
_refine_ls_wR_factor_gt           0.0764
_refine_ls_goodness_of_fit_ref    1.052
_refine_ls_restrained_S_all       1.051
_refine_ls_shift/su_max           0.000
_refine_ls_shift/su_mean          0.000
 
loop_
 _atom_site_label
 _atom_site_type_symbol
 _atom_site_fract_x
 _atom_site_fract_y
 _atom_site_fract_z
 _atom_site_U_iso_or_equiv
 _atom_site_adp_type
 _atom_site_occupancy
 _atom_site_site_symmetry_order  
 _atom_site_calc_flag
 _atom_site_refinement_flags_posn
 _atom_site_refinement_flags_adp
 _atom_site_refinement_flags_occupancy
 _atom_site_disorder_assembly
 _atom_site_disorder_group
O1 O 0.9833(2) 0.40020(15) 0.66540(17) 0.0283(3) Uani 1 1 d . . . . .
O2 O 0.4122(2) 0.42586(17) 1.05329(18) 0.0336(4) Uani 1 1 d . . . . .
H2 H 0.446(5) 0.477(3) 1.126(4) 0.038(7) Uiso 1 1 d . . . . .
O3 O 0.5403(3) 0.58806(16) 0.30334(17) 0.0306(3) Uani 1 1 d . . . . .
H3 H 0.543(4) 0.666(3) 0.307(3) 0.030(7) Uiso 1 1 d . . . . .
O4 O 0.4203(2) 0.34542(14) 0.68544(16) 0.0229(3) Uani 1 1 d . . . . .
H4 H 0.285(6) 0.366(3) 0.667(3) 0.044(8) Uiso 1 1 d . . . . .
C1 C 0.8918(3) 0.3496(2) 0.8070(2) 0.0265(4) Uani 1 1 d . . . . .
H1A H 1.014926 0.336680 0.893625 0.032 Uiso 1 1 calc R U . . .
H1B H 0.823119 0.264861 0.780566 0.032 Uiso 1 1 calc R U . . .
C2 C 0.7146(3) 0.43815(19) 0.8702(2) 0.0221(4) Uani 1 1 d . . . . .
C3 C 0.6140(3) 0.3691(2) 1.0107(2) 0.0288(4) Uani 1 1 d . . . . .
H3A H 0.584243 0.278529 0.979827 0.035 Uiso 1 1 calc R U . . .
H3B H 0.725223 0.369608 1.106763 0.035 Uiso 1 1 calc R U . . .
C4 C 0.8141(3) 0.56816(19) 0.9278(2) 0.0273(4) Uani 1 1 d . . . . .
H4A H 0.697338 0.617201 0.978901 0.033 Uiso 1 1 calc R U . . .
H4B H 0.939117 0.552375 1.012110 0.033 Uiso 1 1 calc R U . . .
C5 C 0.9013(3) 0.6503(2) 0.7940(3) 0.0291(4) Uani 1 1 d . . . . .
H5A H 1.046643 0.615313 0.765543 0.035 Uiso 1 1 calc R U . . .
H5B H 0.927880 0.738783 0.834974 0.035 Uiso 1 1 calc R U . . .
C6 C 0.7361(3) 0.6543(2) 0.6415(2) 0.0273(4) Uani 1 1 d . . . . .
H6A H 0.813624 0.691152 0.551330 0.033 Uiso 1 1 calc R U . . .
H6B H 0.610583 0.712374 0.661678 0.033 Uiso 1 1 calc R U . . .
C7 C 0.6388(3) 0.52280(18) 0.5881(2) 0.0212(4) Uani 1 1 d . . . . .
C8 C 0.4565(3) 0.5397(2) 0.4469(2) 0.0255(4) Uani 1 1 d . . . . .
H8A H 0.383616 0.455806 0.422456 0.031 Uiso 1 1 calc R U . . .
H8B H 0.340381 0.599205 0.480929 0.031 Uiso 1 1 calc R U . . .
C9 C 0.8173(3) 0.4305(2) 0.5353(2) 0.0247(4) Uani 1 1 d . . . . .
H9A H 0.743643 0.350274 0.494414 0.030 Uiso 1 1 calc R U . . .
H9B H 0.891831 0.469595 0.445145 0.030 Uiso 1 1 calc R U . . .
C10 C 0.5320(3) 0.46356(17) 0.7321(2) 0.0196(4) Uani 1 1 d . . . . .
H10 H 0.419956 0.525114 0.770565 0.023 Uiso 1 1 calc R U . . .
 
loop_
 _atom_site_aniso_label
 _atom_site_aniso_U_11
 _atom_site_aniso_U_22
 _atom_site_aniso_U_33
 _atom_site_aniso_U_23
 _atom_site_aniso_U_13
 _atom_site_aniso_U_12
O1 0.0156(6) 0.0363(9) 0.0328(7) 0.0019(6) 0.0009(5) 0.0045(5)
O2 0.0268(7) 0.0453(10) 0.0289(7) -0.0077(7) 0.0047(5) -0.0047(7)
O3 0.0433(8) 0.0217(9) 0.0260(7) 0.0001(5) -0.0017(5) -0.0013(6)
O4 0.0150(6) 0.0204(7) 0.0328(7) -0.0021(5) -0.0006(5) -0.0012(5)
C1 0.0195(8) 0.0274(11) 0.0320(10) 0.0018(8) -0.0014(7) 0.0038(8)
C2 0.0178(8) 0.0243(10) 0.0237(8) 0.0002(7) -0.0012(7) 0.0013(7)
C3 0.0281(9) 0.0314(12) 0.0265(9) 0.0015(8) 0.0009(7) -0.0002(8)
C4 0.0254(9) 0.0279(11) 0.0274(9) -0.0046(7) -0.0038(7) -0.0021(7)
C5 0.0254(9) 0.0273(11) 0.0334(11) -0.0034(8) -0.0046(8) -0.0061(8)
C6 0.0276(9) 0.0221(10) 0.0314(10) 0.0018(8) -0.0028(8) -0.0042(8)
C7 0.0189(8) 0.0191(9) 0.0250(8) -0.0010(7) -0.0016(6) -0.0005(7)
C8 0.0250(9) 0.0233(10) 0.0273(9) 0.0007(8) -0.0036(7) -0.0009(8)
C9 0.0196(8) 0.0279(11) 0.0265(9) -0.0018(8) 0.0015(6) -0.0001(8)
C10 0.0157(7) 0.0174(9) 0.0250(8) -0.0037(7) -0.0010(6) 0.0005(6)
 
_geom_special_details
;
 All esds (except the esd in the dihedral angle between two l.s. planes)
 are estimated using the full covariance matrix.  The cell esds are taken
 into account individually in the estimation of esds in distances, angles
 and torsion angles; correlations between esds in cell parameters are only
 used when they are defined by crystal symmetry.  An approximate (isotropic)
 treatment of cell esds is used for estimating esds involving l.s. planes.
;
 
loop_
 _geom_bond_atom_site_label_1
 _geom_bond_atom_site_label_2
 _geom_bond_distance
 _geom_bond_site_symmetry_2
 _geom_bond_publ_flag
O1 C9 1.434(2) . ?
O1 C1 1.437(2) . ?
O2 C3 1.416(2) . ?
O2 H2 0.81(3) . ?
O3 C8 1.422(2) . ?
O3 H3 0.81(3) . ?
O4 C10 1.437(2) . ?
O4 H4 0.84(3) . ?
C1 C2 1.532(3) . ?
C1 H1A 0.9900 . ?
C1 H1B 0.9900 . ?
C2 C10 1.532(2) . ?
C2 C3 1.535(3) . ?
C2 C4 1.538(3) . ?
C3 H3A 0.9900 . ?
C3 H3B 0.9900 . ?
C4 C5 1.527(3) . ?
C4 H4A 0.9900 . ?
C4 H4B 0.9900 . ?
C5 C6 1.533(3) . ?
C5 H5A 0.9900 . ?
C5 H5B 0.9900 . ?
C6 C7 1.538(3) . ?
C6 H6A 0.9900 . ?
C6 H6B 0.9900 . ?
C7 C9 1.530(3) . ?
C7 C10 1.530(2) . ?
C7 C8 1.536(2) . ?
C8 H8A 0.9900 . ?
C8 H8B 0.9900 . ?
C9 H9A 0.9900 . ?
C9 H9B 0.9900 . ?
C10 H10 1.0000 . ?
 
loop_
 _geom_angle_atom_site_label_1
 _geom_angle_atom_site_label_2
 _geom_angle_atom_site_label_3
 _geom_angle
 _geom_angle_site_symmetry_1
 _geom_angle_site_symmetry_3
 _geom_angle_publ_flag
C9 O1 C1 113.88(13) . . ?
C3 O2 H2 107(2) . . ?
C8 O3 H3 109.5(17) . . ?
C10 O4 H4 104(2) . . ?
O1 C1 C2 112.46(17) . . ?
O1 C1 H1A 109.1 . . ?
C2 C1 H1A 109.1 . . ?
O1 C1 H1B 109.1 . . ?
C2 C1 H1B 109.1 . . ?
H1A C1 H1B 107.8 . . ?
C1 C2 C10 108.55(14) . . ?
C1 C2 C3 107.78(16) . . ?
C10 C2 C3 110.18(14) . . ?
C1 C2 C4 112.11(15) . . ?
C10 C2 C4 108.01(15) . . ?
C3 C2 C4 110.20(15) . . ?
O2 C3 C2 113.10(17) . . ?
O2 C3 H3A 109.0 . . ?
C2 C3 H3A 109.0 . . ?
O2 C3 H3B 109.0 . . ?
C2 C3 H3B 109.0 . . ?
H3A C3 H3B 107.8 . . ?
C5 C4 C2 114.65(16) . . ?
C5 C4 H4A 108.6 . . ?
C2 C4 H4A 108.6 . . ?
C5 C4 H4B 108.6 . . ?
C2 C4 H4B 108.6 . . ?
H4A C4 H4B 107.6 . . ?
C4 C5 C6 112.04(16) . . ?
C4 C5 H5A 109.2 . . ?
C6 C5 H5A 109.2 . . ?
C4 C5 H5B 109.2 . . ?
C6 C5 H5B 109.2 . . ?
H5A C5 H5B 107.9 . . ?
C5 C6 C7 114.35(16) . . ?
C5 C6 H6A 108.7 . . ?
C7 C6 H6A 108.7 . . ?
C5 C6 H6B 108.7 . . ?
C7 C6 H6B 108.7 . . ?
H6A C6 H6B 107.6 . . ?
C9 C7 C10 108.56(15) . . ?
C9 C7 C8 108.72(15) . . ?
C10 C7 C8 108.77(14) . . ?
C9 C7 C6 112.75(15) . . ?
C10 C7 C6 108.02(15) . . ?
C8 C7 C6 109.94(16) . . ?
O3 C8 C7 113.42(15) . . ?
O3 C8 H8A 108.9 . . ?
C7 C8 H8A 108.9 . . ?
O3 C8 H8B 108.9 . . ?
C7 C8 H8B 108.9 . . ?
H8A C8 H8B 107.7 . . ?
O1 C9 C7 112.21(15) . . ?
O1 C9 H9A 109.2 . . ?
C7 C9 H9A 109.2 . . ?
O1 C9 H9B 109.2 . . ?
C7 C9 H9B 109.2 . . ?
H9A C9 H9B 107.9 . . ?
O4 C10 C7 110.65(14) . . ?
O4 C10 C2 109.62(14) . . ?
C7 C10 C2 109.38(13) . . ?
O4 C10 H10 109.1 . . ?
C7 C10 H10 109.1 . . ?
C2 C10 H10 109.1 . . ?
 
loop_
 _geom_torsion_atom_site_label_1
 _geom_torsion_atom_site_label_2
 _geom_torsion_atom_site_label_3
 _geom_torsion_atom_site_label_4
 _geom_torsion
 _geom_torsion_site_symmetry_1
 _geom_torsion_site_symmetry_2
 _geom_torsion_site_symmetry_3
 _geom_torsion_site_symmetry_4
 _geom_torsion_publ_flag
C9 O1 C1 C2 -55.0(2) . . . . ?
O1 C1 C2 C10 55.5(2) . . . . ?
O1 C1 C2 C3 174.87(15) . . . . ?
O1 C1 C2 C4 -63.7(2) . . . . ?
C1 C2 C3 O2 -165.30(16) . . . . ?
C10 C2 C3 O2 -47.0(2) . . . . ?
C4 C2 C3 O2 72.1(2) . . . . ?
C1 C2 C4 C5 64.9(2) . . . . ?
C10 C2 C4 C5 -54.6(2) . . . . ?
C3 C2 C4 C5 -175.05(17) . . . . ?
C2 C4 C5 C6 45.4(2) . . . . ?
C4 C5 C6 C7 -45.6(2) . . . . ?
C5 C6 C7 C9 -64.9(2) . . . . ?
C5 C6 C7 C10 55.0(2) . . . . ?
C5 C6 C7 C8 173.58(16) . . . . ?
C9 C7 C8 O3 -58.8(2) . . . . ?
C10 C7 C8 O3 -176.86(15) . . . . ?
C6 C7 C8 O3 65.1(2) . . . . ?
C1 O1 C9 C7 55.4(2) . . . . ?
C10 C7 C9 O1 -56.46(19) . . . . ?
C8 C7 C9 O1 -174.64(15) . . . . ?
C6 C7 C9 O1 63.2(2) . . . . ?
C9 C7 C10 O4 -62.58(17) . . . . ?
C8 C7 C10 O4 55.57(18) . . . . ?
C6 C7 C10 O4 174.86(14) . . . . ?
C9 C7 C10 C2 58.28(18) . . . . ?
C8 C7 C10 C2 176.42(15) . . . . ?
C6 C7 C10 C2 -64.28(18) . . . . ?
C1 C2 C10 O4 63.69(18) . . . . ?
C3 C2 C10 O4 -54.11(19) . . . . ?
C4 C2 C10 O4 -174.53(14) . . . . ?
C1 C2 C10 C7 -57.79(19) . . . . ?
C3 C2 C10 C7 -175.59(15) . . . . ?
C4 C2 C10 C7 63.99(17) . . . . ?
 
loop_
 _geom_hbond_atom_site_label_D 
 _geom_hbond_atom_site_label_H 
 _geom_hbond_atom_site_label_A 
 _geom_hbond_distance_DH 
 _geom_hbond_distance_HA 
 _geom_hbond_distance_DA 
 _geom_hbond_angle_DHA 
 _geom_hbond_site_symmetry_A 
 _geom_hbond_publ_flag
O2 H2 O3  0.81(3) 1.92(3) 2.729(2) 176(3) 1_556 yes
O3 H3 O4  0.81(3) 1.89(3) 2.694(2) 175(3) 2_656 yes
O4 H4 O1  0.84(3) 1.84(3) 2.6654(18) 169(3) 1_455 yes
 
_refine_diff_density_max    0.220
_refine_diff_density_min   -0.153
_refine_diff_density_rms    0.032

_shelx_res_file
;
TITL shelxt_a.res in P2(1)
    s18phar11.res
    created by SHELXL-2018/3 at 09:55:40 on 20-Dec-2018
CELL  1.54184   5.9795  10.4226   8.2748   90.000   95.080   90.000
ZERR     2.00   0.0002   0.0005   0.0003    0.000    0.004    0.000
LATT  -1
SYMM  - X, 1/2 + Y, - Z
SFAC  C    H    O
UNIT 20 36 8
ACTA
FMAP   2
PLAN   10
BOND   $H
CONF
EQIV $1 x, y, z+1
HTAB O2 O3_$1
EQIV $2 -x+1, y+1/2, -z+1
HTAB O3 O4_$2
EQIV $3 x-1, y, z
HTAB O4 O1_$3
TEMP -123
SIZE 0.16 0.12 0.08
LIST  4
L.S.  10
WGHT    0.045900    0.040600
FVAR      17.51877
O1    3    0.983328    0.400202    0.665399    11.00000    0.01556    0.03629 =
         0.03279    0.00195    0.00088    0.00448
O2    3    0.412168    0.425860    1.053286    11.00000    0.02681    0.04534 =
         0.02891   -0.00771    0.00469   -0.00466
H2    2    0.445783    0.476647    1.125761    11.00000    0.03753
O3    3    0.540274    0.588064    0.303337    11.00000    0.04334    0.02167 =
         0.02600    0.00011   -0.00165   -0.00133
H3    2    0.543390    0.665702    0.306722    11.00000    0.02956
O4    3    0.420316    0.345425    0.685437    11.00000    0.01500    0.02043 =
         0.03278   -0.00207   -0.00060   -0.00121
H4    2    0.284996    0.366313    0.667301    11.00000    0.04380
C1    1    0.891775    0.349569    0.807050    11.00000    0.01950    0.02740 =
         0.03198    0.00177   -0.00142    0.00376
AFIX  23
H1A   2    1.014926    0.336680    0.893625    11.00000   -1.20000
H1B   2    0.823119    0.264861    0.780566    11.00000   -1.20000
AFIX   0
C2    1    0.714628    0.438145    0.870237    11.00000    0.01782    0.02431 =
         0.02369    0.00021   -0.00117    0.00135
C3    1    0.614001    0.369098    1.010739    11.00000    0.02808    0.03142 =
         0.02651    0.00149    0.00087   -0.00015
AFIX  23
H3A   2    0.584243    0.278529    0.979827    11.00000   -1.20000
H3B   2    0.725223    0.369608    1.106763    11.00000   -1.20000
AFIX   0
C4    1    0.814123    0.568155    0.927794    11.00000    0.02543    0.02794 =
         0.02739   -0.00461   -0.00377   -0.00207
AFIX  23
H4A   2    0.697338    0.617201    0.978901    11.00000   -1.20000
H4B   2    0.939117    0.552375    1.012110    11.00000   -1.20000
AFIX   0
C5    1    0.901335    0.650342    0.794037    11.00000    0.02536    0.02734 =
         0.03340   -0.00336   -0.00464   -0.00605
AFIX  23
H5A   2    1.046643    0.615313    0.765543    11.00000   -1.20000
H5B   2    0.927880    0.738783    0.834974    11.00000   -1.20000
AFIX   0
C6    1    0.736095    0.654279    0.641463    11.00000    0.02756    0.02207 =
         0.03140    0.00177   -0.00281   -0.00418
AFIX  23
H6A   2    0.813624    0.691152    0.551330    11.00000   -1.20000
H6B   2    0.610583    0.712374    0.661678    11.00000   -1.20000
AFIX   0
C7    1    0.638753    0.522801    0.588107    11.00000    0.01890    0.01910 =
         0.02504   -0.00102   -0.00160   -0.00049
C8    1    0.456469    0.539727    0.446891    11.00000    0.02498    0.02330 =
         0.02728    0.00070   -0.00360   -0.00090
AFIX  23
H8A   2    0.383616    0.455806    0.422456    11.00000   -1.20000
H8B   2    0.340381    0.599205    0.480929    11.00000   -1.20000
AFIX   0
C9    1    0.817273    0.430455    0.535261    11.00000    0.01960    0.02789 =
         0.02647   -0.00184    0.00151   -0.00009
AFIX  23
H9A   2    0.743643    0.350274    0.494414    11.00000   -1.20000
H9B   2    0.891831    0.469595    0.445145    11.00000   -1.20000
AFIX   0
C10   1    0.532031    0.463559    0.732067    11.00000    0.01575    0.01744 =
         0.02502   -0.00373   -0.00098    0.00051
AFIX  13
H10   2    0.419956    0.525114    0.770565    11.00000   -1.20000
AFIX   0
HKLF    4


REM  shelxt_a.res in P2(1)
REM wR2 = 0.0773, GooF = S = 1.052, Restrained GooF = 1.051 for all data
REM R1 = 0.0297 for 1937 Fo > 4sig(Fo) and 0.0306 for all 1990 data
REM 139 parameters refined using 1 restraints

END

WGHT      0.0458      0.0406

REM Highest difference peak  0.220,  deepest hole -0.153,  1-sigma level  0.032
Q1    1   0.5799  0.4941  0.6560  11.00000  0.05    0.22
Q2    1   0.7757  0.4987  0.8944  11.00000  0.05    0.20
Q3    1   0.6677  0.4118  0.9365  11.00000  0.05    0.17
Q4    1   0.5539  0.5328  0.5212  11.00000  0.05    0.17
Q5    1   0.7988  0.3982  0.8434  11.00000  0.05    0.17
Q6    1   0.6852  0.5842  0.6068  11.00000  0.05    0.16
Q7    1   0.8549  0.5997  0.8488  11.00000  0.05    0.14
Q8    1   0.6291  0.4528  0.7992  11.00000  0.05    0.14
Q9    1   0.5079  0.5617  0.2070  11.00000  0.05    0.13
Q10   1   0.7352  0.7116  0.5802  11.00000  0.05    0.13
;
_shelx_res_checksum   33910

_shelx_hkl_file
;
   0   0  -1 18244.1 612.513   4
   0   0  -1 17134.7 490.616   5
   0   0   1 17409.2 498.915   3
   0   0  -1 17257.9 562.615   2
   0   0   2 4154.14 305.398   3
   0   0  -2 4041.11 367.152   2
   0   0   2 4509.20 438.829  24
   0   0  -2 4585.52 421.665   8
   0   0   3 208520. 4670.80  24
   0   0   3 209848. 4762.56  25
   0   0  -3 190276. 4219.12   2
   0   0   3 198688. 3925.61   3
   0   0  -3 191675. 4527.84   8
   0   0   4 4969.59 720.050  25
   0   0  -4 5056.95 696.781   8
   0   0  -4 6082.19 496.532   9
   0   0  -4 5437.97 617.406   2
   0   0   4 5621.08 777.953  24
   0   0  -5 23944.7 1697.83   8
   0   0   5 22986.4 1727.58  24
   0   0   5 22654.3 1765.68  25
   0   0   6 16484.7 1453.33  15
   0   0  -6 18622.9 1673.86   8
   0   0   6 16190.2 1631.21   6
   0   0   6 17910.0 1793.94  25
   0   0  -7 414.655 208.300  40
   0   0   7 655.210 512.843  25
   0   0  -7 703.664 262.943  43
   0   0  -8 30698.1 1437.00  46
   0   0  -8 31542.0 1505.71  60
   0   0   8 34321.5 1717.82  73
   0   0  -8 31137.4 1466.66  40
   0   0  -9 4591.37 486.007  60
   0   0  -9 4590.93 475.238  46
   0   0   9 4820.15 545.937  73
   0   0  -9 4346.43 479.680  40
   0   0  10 129.274 124.237  58
   0   0  10 71.4721 141.927  54
   0   0 -10 1.84939 72.2829  46
   0   1   0 61.9099 39.6227   2
   0  -1   0 58.6827 45.5485   3
   0  -1   0 24.0144 20.9960   4
   0  -1   0 30.8224 31.2520   9
   0  -1   1 702498. 11270.5   7
   0   1   1 713379. 11155.6   1
   0   1  -1 708544. 11488.7  11
   0  -1  -1 724192. 11533.5   7
   0  -1   1 717265. 11666.6   3
   0  -1  -1 720614. 11528.9   8
   0  -1   2 98076.5 2528.53  25
   0   1  -2 101064. 2421.41   2
   0  -1  -2 98427.8 2097.86   7
   0   1  -2 90207.1 1759.97   5
   0   1   2 93351.3 2131.86  12
   0   1   2 100910. 2365.08  24
   0  -1  -2 98568.8 2377.23   8
   0  -1   2 102520. 2633.09  24
   0   1   2 101314. 2419.67  18
   0   1   2 91664.0 2438.97  17
   0  -1   2 97765.1 2364.13   3
   0   1  -2 97095.0 2296.99  21
   0   1   3 63926.1 2263.97  17
   0  -1  -3 60474.3 1576.85   7
   0  -1  -3 62010.2 2101.97   8
   0  -1   3 70665.3 2378.35  25
   0   1   3 67301.8 2233.08  18
   0   1  -3 66773.8 2156.92   2
   0   1   3 64490.9 2146.26  24
   0  -1   3 68879.2 2049.23   3
   0  -1   3 70454.9 2431.88  24
   0  -1  -3 61785.5 1864.46   9
   0   1  -4 20753.4 1283.95   2
   0  -1  -4 21532.6 1363.69   8
   0   1  -4 22231.6 1429.12   8
   0  -1   4 19894.9 1446.43  24
   0  -1   4 18678.7 1107.63   3
   0   1   4 19883.7 1447.21  25
   0  -1  -4 21050.3 1094.60   9
   0   1   4 19560.3 1334.52  24
   0  -1   4 19427.4 1422.32  25
   0  -1   5 51607.6 2718.60  25
   0   1   5 53387.3 2613.89  24
   0   1   5 50982.5 2725.04  25
   0  -1  -5 52957.1 2540.67   8
   0   1  -5 53752.3 2435.28   2
   0   1  -5 54315.1 2651.43   8
   0  -1   6 65778.5 3481.76  25
   0   1   6 58351.3 3326.81  25
   0   1   6 55379.8 3038.53  24
   0  -1   6 66416.6 3368.30   6
   0   1   6 55456.3 3121.53   6
   0   1  -6 67693.1 3318.46   8
   0  -1  -6 60407.4 3091.23   8
   0  -1   7 17067.3 1110.82  32
   0   1  -7 16346.1 1035.81  40
   0  -1   7 16539.6 1868.97  25
   0   1   7 15590.4 1655.28  15
   0   1  -7 14656.4 1043.47  71
   0   1  -7 14990.0 966.098  46
   0  -1  -7 16109.8 1034.41  40
   0  -1  -7 15353.9 1039.58  60
   0   1   7 16737.7 1919.34  25
   0  -1  -7 15909.7 1024.61  43
   0   1  -7 15773.9 956.241  43
   0   1  -8 6405.13 635.704  40
   0  -1   8 7146.59 698.513  32
   0   1  -8 6937.48 652.588  46
   0  -1  -8 7798.48 714.910  40
   0  -1  -8 7313.54 704.550  60
   0  -1   8 8508.54 855.292  73
   0  -1  -8 6925.65 675.893  46
   0   1  -8 7214.24 724.224  60
   0  -1  -9 2027.90 335.462  46
   0   1  -9 2556.17 376.091  60
   0  -1  -9 2346.55 346.347  60
   0  -1   9 2650.02 427.650  73
   0   1  -9 2413.74 367.056  40
   0   1  -9 2300.97 331.744  46
   0   1   9 2737.91 407.497  73
   0  -1  -9 2303.77 344.344  40
   0  -1  10 1007.88 209.701  58
   0  -1  10 1163.00 222.576  54
   0   1 -10 825.808 157.490  40
   0   1  10 687.958 161.800  54
   0   1  10 1122.14 242.822  58
   0  -1 -10 803.337 160.712  46
   0   2   0 985792. 15425.2  13
   0  -2   0 997751. 15428.4   9
   0  -2   0 990831. 15594.6   3
   0   2   0 999999. 15370.1   2
   0  -2   0 987771. 15701.6   7
   0  -2   0 918016. 15135.7   4
   0   2   0 942508. 15467.7  16
   0  -2   0 891821. 15595.5  10
   0   2  -1 89614.5 2223.71   2
   0  -2  -1 91163.0 2038.18   8
   0   2  -1 94264.8 2288.22  29
   0   2   1 90898.0 1665.01   2
   0  -2  -1 92276.0 2256.32   7
   0  -2  -1 89112.4 2136.79   4
   0   2  -1 97459.0 2148.55  23
   0  -2   1 92147.5 2075.98   7
   0   2  -2 120257. 2765.17  11
   0  -2   2 122632. 2444.78   7
   0  -2  -2 124758. 2867.37   8
   0  -2   2 123749. 3105.41   3
   0  -2  -2 122104. 3016.93   4
   0  -2  -2 120412. 2858.67   7
   0   2  -2 116303. 2930.98  21
   0   2   2 121164. 2145.90   1
   0  -2  -2 122916. 2950.43   9
   0  -2   2 125615. 3051.27  25
   0  -2  -3 14013.1 806.922   7
   0   2  -3 13604.5 960.702   2
   0  -2   3 12891.6 940.158   3
   0  -2  -3 13973.7 923.005   8
   0   2  -3 12568.3 772.204  30
   0   2   3 13552.7 772.503  12
   0   2   3 13827.2 948.841  18
   0  -2  -3 13238.8 871.124   9
   0   2   3 13927.6 994.207  17
   0  -2   3 13134.7 1015.92  25
   0   2  -3 13271.2 936.647  21
   0   2   3 11286.3 855.465  24
   0   2   4 1714.73 421.785  24
   0   2   4 1672.17 452.334  17
   0  -2  -4 1428.84 324.281   9
   0  -2  -4 1190.90 350.622   8
   0   2  -4 1226.59 361.597   2
   0  -2   4 698.537 255.198   3
   0   2   4 1578.63 437.522  18
   0  -2   4 1539.28 525.863  25
   0   2  -5 19784.0 1507.99   2
   0  -2   5 20028.0 1677.89  25
   0   2   5 21675.6 1621.67  24
   0  -2  -5 19989.7 1532.28   8
   0   2  -5 20337.3 1641.42   8
   0  -2  -5 18482.5 1259.16   9
   0   2   5 20810.5 1718.91  25
   0   2   6 53617.5 3040.01   6
   0   2  -6 52968.0 2989.99   8
   0  -2   6 50167.9 3049.62  25
   0  -2  -6 53057.0 2885.69   8
   0   2   6 59270.7 3357.20  25
   0   2  -6 48529.7 2694.25   2
   0  -2   6 54450.7 3035.78   6
   0   2   7 12123.4 1633.13  25
   0  -2  -7 11826.5 904.768  60
   0   2  -7 11916.5 863.749  40
   0  -2   7 12055.2 1039.23  68
   0  -2  -7 11766.3 880.855  40
   0   2  -7 10969.6 896.106  71
   0  -2   7 10627.3 1480.04  25
   0  -2   7 11686.1 1037.19  73
   0  -2   7 11296.5 932.443  32
   0  -2   8 2137.60 465.460  73
   0  -2   8 2086.41 440.575  68
   0  -2  -8 2255.62 401.315  46
   0  -2  -8 2443.76 409.348  60
   0  -2  -8 2478.81 424.244  40
   0   2  -8 1626.16 330.594  40
   0  -2   8 1907.09 368.393  32
   0  -2   9 2264.16 422.122  54
   0  -2  -9 2500.96 379.651  40
   0  -2  -9 2011.27 334.761  46
   0  -2  -9 1681.81 287.496  60
   0  -2   9 1903.71 383.791  58
   0  -2   9 1873.93 375.380  73
   0   2  -9 2256.54 352.585  60
   0   2  -9 2370.67 339.793  40
   0  -2  10 4315.25 394.691  54
   0   2  10 3370.99 362.361  58
   0  -2 -10 3630.56 304.127  46
   0   3   0 7.19842 96.4303  16
   0   3   0 6.94104 103.197   2
   0  -3   0 30.1257 52.8133   4
   0   3   0 37.0748 73.7176  13
   0   3   0-69.3252 120.825  23
   0  -3   0-21.0532 129.792   7
   0  -3   0 34.8872 107.108  10
   0  -3   0 25.3224 76.3552   9
   0  -3   0-71.3380 114.215   3
   0  -3   1 377612. 6338.36   6
   0  -3   1 381026. 7012.86  31
   0   3   1 384699. 6374.81   6
   0  -3  -1 382537. 6746.85   3
   0  -3  -1 388125. 7383.65   7
   0   3  -1 371364. 7100.64   2
   0  -3  -1 381411. 6908.28   4
   0  -3   1 389925. 7113.13   7
   0  -3  -1 394101. 7347.77  10
   0   3  -1 393218. 6984.01  23
   0  -3  -1 369307. 7089.12   9
   0   3  -1 400186. 7320.58  29
   0   3   1 379821. 6379.32   2
   0   3  -2 235101. 4973.12  11
   0  -3  -2 240014. 5089.92   9
   0   3  -2 232186. 5139.19  21
   0   3  -2 245276. 5209.63   2
   0   3  -2 231192. 5220.49  29
   0  -3   2 247579. 4683.87   7
   0  -3  -2 238374. 5072.89   4
   0  -3  -2 238360. 5131.42   7
   0  -3  -2 230571. 4835.89   8
   0   3   2 224595. 3979.47   1
   0  -3   2 238376. 5305.35   3
   0   3  -3 73110.1 2523.28  21
   0   3  -3 77707.0 2680.21   2
   0   3   3 77193.9 2627.96  17
   0  -3  -3 66706.0 2406.13   9
   0   3   3 70604.7 2222.30  12
   0  -3   3 68664.3 2573.36  25
   0  -3  -3 72195.0 2389.92   7
   0  -3  -3 70862.6 2370.31   8
   0  -3   3 69239.3 2586.28   3
   0   3   3 69162.9 2501.93  18
   0  -3  -4 323.570 224.567   9
   0  -3   4 207.932 242.937  25
   0   3   4 304.933 230.546  17
   0  -3   4 425.646 273.450   3
   0   3   4 207.495 233.592  18
   0  -3  -4 470.958 289.283   8
   0   3  -4 391.147 228.606   2
   0   3   4 25.9785 183.610  24
   0   3   5 61225.5 3062.14  17
   0  -3  -5 63656.6 2851.51   8
   0   3   5 62282.0 2923.80   6
   0  -3  -5 61380.1 2626.95   9
   0  -3   5 61378.2 3089.97  25
   0   3  -5 63914.8 3048.58   8
   0   3   5 62986.4 3151.56  25
   0  -3   5 59073.2 2805.96   3
   0  -3   5 59928.0 2853.46   6
   0   3  -5 63542.7 2979.69   2
   0   3  -6 128347. 3215.90  40
   0  -3  -6 132935. 3438.65  43
   0   3  -6 122895. 4727.73   2
   0   3  -6 126973. 3435.48  62
   0   3  -6 126088. 4929.80   8
   0   3   6 137015. 5370.99  25
   0   3   6 124157. 4811.71   6
   0   3  -6 118854. 3282.55  70
   0  -3   6 118583. 4710.66   6
   0  -3   6 124961. 3750.14  68
   0   3  -6 124641. 3422.06  71
   0  -3   6 109683. 4807.01  25
   0  -3   6 124384. 3489.43  32
   0  -3   6 126328. 3671.23  73
   0  -3  -6 124839. 3350.92  60
   0  -3  -6 126894. 3308.90  40
   0   3   7 39604.5 2967.69  25
   0   3  -7 37816.6 1594.75  40
   0  -3   7 37898.9 1790.17  32
   0  -3   7 36714.6 1926.91  68
   0  -3  -7 36370.8 1625.95  40
   0   3  -7 37706.3 1743.24  71
   0  -3   7 34408.3 2672.00  25
   0  -3  -7 38766.0 1673.01  60
   0  -3   7 39377.8 1922.11  73
   0   3  -8 22641.8 1141.75  40
   0  -3  -8 19375.7 1086.78  60
   0  -3  -8 20479.1 1146.81  46
   0  -3   8 21319.9 1312.03  58
   0  -3  -8 20526.8 1154.83  40
   0  -3   8 21305.7 1251.83  32
   0  -3   8 23243.5 1412.15  68
   0  -3   8 23216.9 1388.56  73
   0  -3  -9 3141.99 389.692  46
   0  -3   9 3147.01 467.194  54
   0   3  -9 3322.15 371.393  40
   0  -3   9 3465.04 467.976  73
   0   3  -9 3179.71 397.533  60
   0  -3   9 3020.65 428.825  58
   0   4   0 400901. 7109.73  20
   0  -4   0 398026. 6969.44   4
   0  -4   0 417805. 7915.77   3
   0   4   0 419297. 7500.56   2
   0   4   0 397629. 7581.09  13
   0   4   0 424256. 7706.48  23
   0  -4   0 429533. 8186.97   7
   0   4   0 402713. 7711.38  16
   0  -4   0 384731. 8009.72  10
   0  -4   0 414217. 7596.64   9
   0   4  -1 22397.6 1098.08  23
   0   4  -1 20659.7 1215.85  29
   0  -4   1 22071.9 1282.25   3
   0  -4   1 21073.4 1181.45   7
   0  -4   1 21708.5 1099.44  31
   0   4   1 22716.7 830.049   2
   0   4  -1 21759.4 1284.58  14
   0  -4  -1 23856.1 1300.80  10
   0  -4  -1 22246.8 1039.49   4
   0  -4  -1 23754.2 1343.85   7
   0   4  -1 22686.3 1181.49   2
   0  -4  -1 23054.3 1194.03   9
   0  -4   2 48406.4 1798.20   7
   0   4  -2 45302.2 1912.92  11
   0  -4   2 46148.7 1926.40  31
   0   4   2 45422.9 1466.83   6
   0  -4  -2 50158.6 2092.34   7
   0   4  -2 46913.8 1985.61   2
   0  -4  -2 54597.3 2234.33  10
   0  -4   2 47470.1 2127.08   3
   0  -4  -2 46574.1 1858.90   4
   0   4  -2 49402.4 2064.16  29
   0   4  -2 45239.5 2035.70  21
   0  -4  -2 48003.7 1959.05   9
   0   4  -3 100719. 3127.90  11
   0  -4   3 105845. 2990.32   6
   0  -4  -3 114574. 3489.38   7
   0  -4  -3 108107. 3438.61   9
   0   4   3 105733. 3010.18   6
   0  -4   3 101719. 3437.53  31
   0  -4   3 109578. 3676.63   3
   0   4  -3 101748. 3421.91  21
   0   4  -3 106977. 3517.91   2
   0   4   4 2201.83 470.192   6
   0  -4  -4 2536.05 488.899   8
   0   4   4 2198.46 463.594  24
   0  -4   4 2221.94 538.464   3
   0   4  -4 2508.82 561.549   2
   0  -4  -4 3306.01 597.663   9
   0  -4  -4 2184.69 461.081   7
   0   4   4 1824.12 472.009  17
   0   4  -4 1992.16 466.313  21
   0   4   4 1860.83 462.941  18
   0  -4   4 2380.92 489.219   6
   0  -4  -5 4874.60 777.128   9
   0   4   5 4898.79 870.870  25
   0   4  -5 7170.01 1031.21   2
   0  -4   5 5045.16 853.348   3
   0   4   5 5443.80 943.676  17
   0   4  -5 5001.08 887.127   8
   0   4  -6 65510.1 2271.05  70
   0   4  -6 62999.6 2280.32  62
   0  -4  -6 69903.3 2274.82  63
   0  -4   6 63390.1 2495.16  73
   0   4  -6 60993.8 2266.48  71
   0   4   6 73182.1 3829.99  25
   0  -4   6 63048.4 2377.10  32
   0  -4   6 63637.9 2596.14  68
   0  -4  -6 65042.1 2204.90  40
   0  -4  -7 16138.6 1041.32  40
   0  -4   7 16659.6 1235.18  73
   0  -4   7 17700.9 1313.28  68
   0  -4   7 16025.2 1157.65  58
   0   4   7 13944.9 1749.83  25
   0  -4  -7 16429.7 998.751  63
   0  -4   7 17405.1 1194.63  32
   0   4  -7 16820.7 1057.89  70
   0   4  -7 17197.0 1137.41  71
   0   4  -7 16416.3 984.562  40
   0  -4  -8 20271.6 1096.49  46
   0  -4   8 22251.7 1320.57  54
   0   4  -8 20445.9 1046.52  40
   0   4  -8 21806.0 1199.17  71
   0  -4   8 21570.8 1323.08  73
   0  -4   8 20762.7 1205.54  58
   0  -4  -9 4562.28 430.884  46
   0  -4   9 3669.75 442.479  54
   0   4  -9 3972.46 354.559  40
   0  -4   9 3681.28 460.554  73
   0   4  -9 4592.84 444.833  60
   0   5   0 20.7353 228.365  14
   0  -5   0 21.6346 162.824   3
   0   5   0 114.841 178.850  29
   0   5   0 55.8473 91.5333   2
   0   5   0 159.187 132.207  23
   0  -5   0 216.636 222.014  10
   0   5   0 378.114 260.170  16
   0  -5   0-2.41939 172.167   7
   0  -5  -1 17891.3 1270.52  10
   0  -5  -1 14581.1 1055.39   9
   0   5  -1 15411.0 1177.74  29
   0   5  -1 15174.4 1212.23  14
   0   5  -1 14235.5 1026.79   2
   0   5  -1 13834.2 963.035  23
   0  -5   1 17683.3 1269.78  10
   0   5   1 14483.6 1047.60  16
   0   5   1 14596.9 1027.26  13
   0  -5   1 14322.9 1149.07   3
   0  -5  -1 17471.5 1298.80   7
   0  -5   1 13497.4 1082.09   7
   0  -5   2 5597.40 795.890   3
   0  -5   2 4787.65 624.339   7
   0  -5  -2 5095.66 727.640   7
   0  -5  -2 4999.78 663.159   9
   0  -5  -2 5550.65 785.989  10
   0   5  -2 4431.38 661.249  11
   0   5  -2 5648.34 724.328   2
   0   5  -2 4667.53 727.734  21
   0   5  -2 5434.27 740.728  29
   0  -5   3 8556.17 1036.01   3
   0  -5  -3 9264.34 1008.84   7
   0   5  -3 10432.3 1100.79   2
   0  -5  -3 8308.26 938.840   9
   0   5  -3 11559.8 1146.34  21
   0   5  -3 9289.84 951.918  11
   0  -5  -4 33679.0 2084.68   9
   0   5   4 35159.9 2139.04  17
   0   5   4 35550.7 2112.86  18
   0   5  -4 38348.6 2245.54  21
   0   5  -4 33737.7 2212.98   2
   0  -5   4 30568.2 2178.23   3
   0  -5  -4 35088.4 2068.37   7
   0   5   5 10366.6 1291.89  17
   0   5  -5 10984.8 1357.19   2
   0  -5   5 10150.1 964.326  68
   0  -5  -5 10111.9 770.273  48
   0  -5   5 10313.3 875.039  32
   0   5  -5 9816.22 807.353  71
   0  -5  -5 10240.8 841.080  67
   0  -5  -5 10767.9 824.873  63
   0   5  -5 9552.20 1235.93   8
   0  -5   5 10833.0 930.206  73
   0   5  -5 9123.59 775.606  62
   0   5   5 9698.00 1243.54  25
   0  -5   6 13725.8 1071.56  32
   0  -5   6 12652.8 1030.68  74
   0   5  -6 14034.3 1023.05  62
   0   5  -6 15363.4 1079.53  71
   0  -5   6 12699.0 1082.66  73
   0   5   6 13559.3 1627.16  25
   0  -5  -6 15859.8 1047.14  63
   0  -5   6 13552.1 1177.32  68
   0  -5   6 14290.7 1100.25  54
   0  -5   7 1184.09 343.450  73
   0  -5  -7 1685.90 329.765  46
   0  -5   7 1605.32 457.317  68
   0  -5  -7 1646.78 339.503  63
   0   5  -7 1522.30 299.181  40
   0  -5   7 982.917 345.472  54
   0   5  -7 1227.18 317.253  71
   0   5  -7 1684.46 350.372  70
   0   5  -8 18235.6 1052.82  71
   0  -5  -8 17320.1 935.693  46
   0  -5   8 19021.2 1177.36  73
   0  -5  -8 17182.9 891.644  63
   0  -5   8 17275.3 1083.26  54
   0   5  -8 17218.1 881.673  40
   0  -5   9 24166.5 1089.05  73
   0  -5   9 24972.5 1029.81  54
   0   5  -9 27280.7 1026.70  60
   0  -5  -9 25104.0 928.228  46
   0  -6   0 21355.4 1451.15   3
   0   6   0 22719.2 1390.18  23
   0  -6   0 23246.5 1648.28   7
   0   6   0 22454.5 1668.85  14
   0  -6   0 23022.1 1630.25  10
   0   6   0 24204.2 1622.94  29
   0   6  -1 26060.4 1553.79   2
   0   6   1 28604.9 1608.41  23
   0  -6   1 26883.2 1819.33  10
   0  -6  -1 29388.3 1914.45   7
   0  -6   1 27308.7 1747.75   7
   0   6   1 26472.0 1547.48  13
   0   6  -1 28813.6 1870.03  11
   0   6  -1 27826.5 1781.11  29
   0   6  -1 25740.3 1838.61  14
   0  -6  -1 29839.1 1898.68  10
   0  -6   1 26676.3 1776.34   3
   0   6   1 29152.6 1670.97  16
   0  -6  -2 51642.3 2681.59   7
   0   6  -2 56326.2 2770.55  21
   0   6  -2 50722.3 2593.75  11
   0   6   2 48593.6 2331.95  13
   0  -6   2 52257.1 2427.22   7
   0  -6   2 50721.6 2633.01  10
   0   6  -2 53443.8 2614.86  29
   0   6  -2 51276.3 2452.73   2
   0  -6  -2 52975.7 2473.40   9
   0  -6   2 53081.9 2743.48   3
   0  -6  -2 53758.4 2691.14  10
   0   6  -3 13497.3 1301.63  11
   0  -6  -3 16703.4 1518.81   7
   0   6  -3 15191.3 1420.97   2
   0   6  -3 16594.5 1534.43  21
   0  -6  -3 15556.5 1394.55   9
   0  -6   3 13653.8 1448.28   3
   0   6  -4 1199.68 463.291   2
   0  -6  -4 1796.39 486.175   7
   0   6  -4 1028.19 472.468  30
   0   6  -4 1642.19 545.573  21
   0  -6   4 1611.33 553.515   3
   0  -6  -5 41058.8 1683.25  57
   0  -6   5 45474.0 2072.03  73
   0  -6  -5 45040.4 1763.43  48
   0   6   5 45007.4 2835.17  15
   0  -6  -5 46520.6 1883.21  63
   0   6  -5 49244.6 1932.20  71
   0   6  -5 43101.5 1836.10  62
   0  -6   5 46005.4 2178.99  68
   0  -6   5 47566.8 2123.87  74
   0  -6  -5 45477.4 1909.20  67
   0  -6   6 1943.02 424.531  74
   0  -6   6 2735.43 549.140  73
   0  -6   6 1718.49 503.417  68
   0   6  -6 1700.90 400.294  71
   0  -6  -6 2498.07 442.767  63
   0   6  -6 2056.21 404.913  62
   0  -6   6 1848.99 411.307  54
   0   6  -6 2395.52 401.907  56
   0   6  -7 153.540 180.126  71
   0  -6  -7 637.965 205.113  46
   0  -6  -7 660.789 271.201  63
   0  -6   7 133.729 207.924  54
   0  -6   7 165.916 205.237  74
   0  -6   7 193.831 185.986  73
   0   6  -7 5.99319 148.989  70
   0  -6  -8 9256.82 586.756  46
   0  -6   8 8710.29 674.096  54
   0   6  -8 8444.68 663.287  71
   0  -6  -8 9432.70 617.217  63
   0  -6   8 8971.28 757.115  73
   0   6  -8 9146.69 607.983  70
   0  -6  -9 3885.58 300.896  37
   0  -6   9 4515.11 388.157  73
   0   7   0-114.054 193.650  29
   0   7   0 69.6085 212.959  14
   0  -7   0-18.3569 209.918   7
   0  -7   0-12.2856 232.447  10
   0   7  -1 67770.4 3281.63  14
   0  -7  -1 58215.5 3102.75   7
   0   7  -1 59656.7 3125.35  21
   0   7   1 60864.4 3075.70  14
   0  -7  -1 66349.4 3193.35  10
   0   7  -1 64567.4 3204.86  11
   0  -7   1 58456.2 2970.83   7
   0  -7   1 61638.4 3106.09  10
   0   7  -1 64553.2 3070.03  29
   0   7   1 65252.2 3002.95  29
   0  -7  -2 46555.4 2790.92   7
   0   7  -2 45974.3 2749.26  21
   0  -7   2 43711.2 2675.43  10
   0  -7   2 45128.7 2743.84   3
   0   7   2 45628.1 2416.13  16
   0   7  -2 44203.0 2436.01   2
   0   7  -2 47899.1 2707.14  29
   0   7  -2 43605.2 2631.51  11
   0   7  -3 18238.2 1644.49  11
   0  -7  -3 15427.7 1613.89   7
   0  -7   3 16574.8 1687.12  10
   0  -7  -3 15857.0 1087.90  42
   0   7  -3 17529.5 1719.08  21
   0   7   3 15050.8 1450.93  16
   0   7   3 15613.4 1486.01  13
   0  -7   3 18270.1 1246.20  74
   0   7  -3 16906.8 1602.41   2
   0  -7  -4 4944.90 583.593  63
   0  -7   4 4726.64 660.527  73
   0  -7  -4 5456.57 622.014  67
   0  -7   4 5457.89 636.554  75
   0   7  -4 4894.38 609.717  71
   0   7  -4 4248.61 844.325  30
   0  -7   4 5474.33 726.387  74
   0  -7  -4 5072.17 568.680  57
   0  -7  -4 5422.53 578.307  48
   0   7   4 5324.67 935.991  13
   0   7  -4 5755.39 1002.33  21
   0  -7   5 12145.1 1067.03  73
   0  -7  -5 12936.2 984.554  67
   0   7  -5 11533.2 924.866  71
   0  -7  -5 13401.9 925.130  48
   0  -7  -5 12553.6 948.488  63
   0  -7  -5 11556.7 859.041  57
   0   7  -5 11646.2 948.565  62
   0  -7  -5 12542.2 885.714  39
   0  -7   6 17429.0 1231.59  74
   0   7  -6 15227.6 1056.44  62
   0  -7   6 16743.7 1211.52  73
   0   7  -6 15437.6 1072.42  71
   0  -7  -6 15503.9 1037.05  63
   0   7  -6 19265.7 1065.76  56
   0  -7   7 4611.17 561.837  74
   0   7  -7 5946.56 581.488  70
   0  -7  -7 5479.10 542.866  63
   0  -7   7 5279.90 632.678  73
   0   7  -7 5583.05 578.455  71
   0  -7  -8 550.920 139.350  37
   0   7  -8 621.385 156.994  70
   0  -7   8 953.936 235.503  73
   0  -7  -8 1038.01 222.237  63
   0   8   0 12735.4 1401.37  29
   0  -8   0 12537.4 1481.04   7
   0  -8   0 11156.6 1382.46  10
   0   8   0 12402.4 1462.60  14
   0  -8   0 12558.3 963.527  75
   0   8   0 11691.2 1452.70  11
   0   8   0 11751.4 1412.25  21
   0   8  -1 8772.52 1179.66  29
   0  -8   1 8497.61 809.131  75
   0   8  -1 7663.97 1156.54  11
   0   8   1 6882.27 1124.78  11
   0  -8  -1 6966.62 1139.93   7
   0   8   1 6543.96 1059.77  14
   0  -8  -1 6991.26 690.167  57
   0  -8   1 8926.83 1233.85  10
   0   8   1 6316.79 991.385  29
   0  -8   1 7240.06 761.965  74
   0  -8  -1 6780.28 690.322  75
   0   8  -1 8808.34 1272.09  21
   0  -8  -1 8650.09 1228.07  10
   0  -8   2 38156.6 1798.06  75
   0   8  -2 41452.0 2707.08  29
   0  -8  -2 37263.8 1464.16  37
   0   8   2 41333.1 2643.28  14
   0  -8  -2 39995.7 1705.26  57
   0   8  -2 42358.9 2820.38  21
   0  -8   2 40129.7 1930.72  74
   0   8  -2 40180.4 2705.12  11
   0  -8  -2 35316.2 1505.69  63
   0  -8  -3 6280.01 591.036  37
   0  -8  -3 6479.55 642.327  63
   0   8  -3 7146.58 1227.87  21
   0  -8  -3 6640.66 671.075  57
   0   8   3 6001.55 1011.10  14
   0  -8   3 7476.43 772.083  75
   0  -8   3 6966.45 818.360  74
   0  -8   3 5964.99 717.468  73
   0  -8  -4 8119.29 726.177  48
   0  -8  -4 9929.99 821.796  63
   0  -8   4 9526.28 971.598  74
   0  -8   4 10820.4 968.518  73
   0   8  -4 11771.0 897.421  71
   0   8  -4 11092.9 1454.11  21
   0  -8  -4 9001.40 797.044  39
   0  -8   4 9894.93 886.864  75
   0  -8  -4 9521.70 797.240  57
   0  -8  -4 7900.73 682.297  37
   0  -8  -4 9507.22 808.290  67
   0  -8  -5 39354.1 1595.05  57
   0   8  -5 40345.5 1746.80  62
   0  -8  -5 34811.0 1549.09  39
   0  -8  -5 38810.8 1596.72  48
   0  -8   5 37785.5 1926.96  74
   0  -8  -5 35389.9 1510.39  37
   0  -8  -5 36015.6 1636.11  63
   0   8  -5 40424.5 1728.06  71
   0  -8   5 37660.7 1850.98  73
   0  -8  -6 6977.47 648.056  63
   0   8  -6 8179.34 744.943  70
   0   8  -6 6656.05 651.860  71
   0  -8   6 6409.68 691.822  73
   0   8  -6 6447.85 650.289  62
   0  -8   6 6550.58 718.080  74
   0   8  -6 6846.11 607.626  56
   0  -8  -6 6988.24 602.207  37
   0  -8  -7 8221.04 603.968  63
   0  -8   7 7340.08 604.127  72
   0  -8   7 7985.97 653.878  74
   0   8  -7 7997.90 608.720  71
   0   8  -7 8271.62 611.105  70
   0  -8   7 8038.50 675.677  73
   0  -8  -7 6951.18 518.866  37
   0  -9   0 287.678 268.001  75
   0   9   0 113.472 228.852  21
   0  -9   0-43.3233 180.699  39
   0  -9   1 21073.5 1331.39  75
   0   9  -1 22661.9 1968.62  29
   0   9   1 20562.1 1932.62  21
   0   9  -1 20692.5 2033.55  21
   0  -9   1 21466.6 1364.50  74
   0  -9  -1 21129.9 1278.50  75
   0  -9  -1 21490.4 1256.34  39
   0  -9  -2 14003.4 918.315  63
   0  -9  -2 14745.1 1051.34  57
   0  -9  -2 14243.4 1041.52  39
   0  -9   2 15071.2 1170.55  74
   0   9   2 12313.2 1461.97  21
   0   9  -2 16533.1 1818.96  21
   0  -9  -2 14703.8 901.994  37
   0  -9   2 14083.8 1093.92  75
   0  -9  -3 1121.13 288.420  63
   0  -9   3 2160.25 489.578  74
   0  -9  -3 1517.15 360.835  57
   0  -9   3 1594.15 396.554  75
   0  -9  -3 984.516 284.641  39
   0   9  -3 2684.45 750.035  30
   0  -9  -3 1757.85 352.046  48
   0  -9  -3 1523.46 307.080  37
   0  -9   4 2775.33 529.555  74
   0   9  -4 2798.61 467.669  62
   0   9  -4 3234.76 474.888  71
   0  -9  -4 2349.15 409.744  39
   0  -9  -4 2317.27 355.077  37
   0  -9  -4 2593.95 417.855  57
   0  -9   4 2753.79 467.957  75
   0  -9  -4 2418.37 395.049  48
   0  -9  -4 2377.91 390.332  63
   0  -9  -5 7020.05 585.923  37
   0  -9  -5 7034.36 604.981  57
   0  -9  -5 7053.61 614.430  48
   0   9  -5 6792.82 661.223  62
   0   9  -5 8070.87 687.600  71
   0  -9  -5 7359.46 662.960  63
   0  -9   5 6749.13 758.310  74
   0  -9  -5 7023.32 623.528  39
   0  -9   5 5896.98 593.351  75
   0  -9  -6 789.000 192.112  37
   0   9  -6 725.172 229.689  70
   0  -9   6 658.755 245.435  74
   0   9  -6 872.416 258.589  62
   0   9  -6 747.522 212.895  71
   0   9  -6 672.947 204.673  56
   0  -9  -6 1070.26 303.583  63
   0   9  -7 139.807 100.687  70
   0   9  -7 64.6417 91.3397  71
   0  -9  -7 128.384 93.5132  37
   0  -9   7 30.6267 93.9726  72
   0 -10   0 45380.1 1807.06  39
   0 -10   0 45528.0 1964.08  75
   0 -10  -1 6159.51 655.499  39
   0 -10  -1 6053.03 668.606  75
   0 -10   1 5269.26 656.944  75
   0 -10   2 8354.65 824.428  75
   0 -10  -2 8952.94 798.950  39
   0 -10  -3 16976.2 898.694  37
   0 -10   3 15307.1 1066.76  75
   0 -10  -3 16931.3 966.459  63
   0 -10  -3 15592.9 966.010  48
   0 -10  -3 15927.4 1048.39  39
   0  10  -4 3263.15 450.133  62
   0 -10   4 3276.82 465.881  75
   0 -10  -4 4306.79 433.881  37
   0 -10  -4 3886.75 447.942  48
   0 -10  -4 4916.62 531.355  63
   0 -10  -4 3528.11 470.555  39
   0 -10   5 2904.13 352.632  75
   0 -10   5 2676.78 391.383  72
   0  10  -5 3190.19 394.221  62
   0 -10  -5 3489.55 371.345  48
   0 -10  -5 4268.72 472.197  63
   0  10  -5 2923.06 328.915  71
   0 -10  -5 3565.65 362.027  37
   0 -10  -5 3246.21 389.767  39
   0  10  -6 766.314 153.048  56
   0 -10   6 809.971 212.264  72
   0  10  -6 1034.45 210.679  70
   0 -11   0-309.618 151.998  75
   0 -11   0 212.622 166.213  39
   0 -11   1 13653.3 968.836  75
   0 -11  -1 11913.0 844.294  39
   0 -11  -1 11160.7 808.801  75
   0 -11  -2 1312.45 273.130  48
   0 -11  -2 1296.16 307.109  39
   0 -11   2 1193.79 320.629  75
   0 -11  -3 6951.53 565.386  48
   0  11  -3 8798.55 623.403  62
   0 -11   3 7321.63 655.921  75
   0 -11   3 6499.06 564.489  72
   0 -11  -3 6761.99 611.430  39
   0 -11   4 6465.70 535.014  72
   0  11  -4 7637.21 542.915  62
   0 -11  -4 7588.59 515.646  48
   0 -11   4 8280.83 600.405  75
   0 -11  -4 8426.46 604.628  39
   0  11  -5 1071.56 174.769  56
   0 -11  -5 1393.24 208.249  39
   0 -11   5 837.646 182.033  72
   0  11  -5 993.499 172.107  62
   0  11  -5 896.899 193.966  70
   0 -12   0 9479.58 659.851  75
   0 -12  -1 628.957 183.546  48
   0 -12  -1 607.481 189.872  39
   0 -12   1 429.687 165.670  75
   0 -12   2 5212.64 485.272  75
   0 -12  -2 4801.28 447.540  39
   0 -12  -2 4455.71 389.757  48
   0 -12  -3 4498.04 396.283  39
   0 -12   3 3495.30 358.186  75
   0 -12  -3 3758.24 309.513  48
   1   0 -10 1561.77 217.887  60
  -1   0  10 2081.22 280.001  54
  -1   0  10 2467.97 335.626  58
   1   0  -9 6384.43 570.350  46
   1   0  -9 5643.74 520.161  40
  -1   0   9 6249.04 673.328  54
   1   0  -9 6198.74 601.979  60
   1   0  -8 1078.56 323.613  60
   1   0  -8 925.476 266.639  46
   1   0  -8 914.908 254.624  40
  -1   0   7 54013.8 3477.62  25
   1   0  -7 52541.4 1950.76  40
   1   0  -7 52009.6 1941.09  46
   1   0  -7 54178.1 2137.23  60
   1   0  -6 29604.5 2157.87   8
  -1   0   6 28978.5 2166.32   6
  -1   0   6 25925.7 1865.64  15
  -1   0   6 24266.1 2112.52  25
  -1   0   5 87133.1 3452.56   6
  -1   0   5 83459.7 3596.24  25
  -1   0   5 81395.2 3124.93  15
   1   0  -5 85448.0 3423.82   8
   1   0  -4 136245. 4101.40   8
  -1   0   4 138391. 3911.31  15
  -1   0   4 145539. 4403.73  25
  -1   0   3 1280.66 277.511  15
   1   0  -3 1386.27 228.045  22
  -1   0   3 1353.84 374.377  25
   1   0  -3 914.610 270.739   8
  -1   0   3 1142.82 286.712   6
   1   0  -2 140.759 86.0513  22
  -1   0   2 81.4481 110.093  15
  -1   0   2 83.4080 153.130  25
   1   0  -2 92.8598 134.466   8
   1   0  -1 443139. 7552.39  22
  -1   0   1 446236. 7460.94  20
  -1   0   0 510481. 8057.37  16
  -1   0   0 475676. 7736.26  10
   1   0   1 240796. 4748.20   1
  -1   0  -1 248343. 4631.11   4
   1   0   2 106774. 2731.36  17
  -1   0  -2 102021. 2606.74   4
   1   0   2 101930. 2672.64   1
  -1   0  -2 102305. 2432.28   2
   1   0   2 103624. 2716.20  18
   1   0   2 103581. 2746.86  28
   1   0   3 828345. 15072.1  24
   1   0   3 803657. 14930.4  18
  -1   0  -3 854438. 14229.5   5
  -1   0  -3 851727. 14672.2   4
  -1   0  -3 825817. 14199.4   2
   1   0   3 829237. 14892.4  17
  -1   0  -4 192.286 166.851   8
  -1   0  -4 401.699 202.247   2
  -1   0  -4 399.627 243.535   4
  -1   0  -4 140.203 105.820   5
   1   0   4 275.596 337.079  24
  -1   0  -5 6810.78 899.451   8
   1   0   5 5949.11 943.940  24
   1   0   5 5419.41 886.901  25
  -1   0  -6 73.0173 268.165   8
   1   0   6 487.521 490.958  24
   1   0   6 92.2909 296.058  25
  -1   0  -7 60003.0 2107.51  40
   1   0   7 53579.2 3422.90  25
  -1   0  -7 56582.9 2063.30  43
   1   0   8 8031.66 750.413  32
  -1   0  -8 7960.10 699.458  43
  -1   0  -8 7181.15 687.042  40
   1   0   9 382.186 228.736  73
   1   0   9 91.4489 116.338  32
  -1   0  -9 373.638 155.015  46
  -1   0  -9 156.481 136.994  40
   1   0  10 1641.45 245.883  54
  -1   0 -10 1485.52 185.836  40
   1  -1 -10 735.220 160.686  60
   1  -1 -10 618.451 141.834  46
  -1   1  10 493.365 200.765  58
   1   1 -10 461.052 141.653  60
  -1  -1  10 453.981 152.263  58
  -1  -1  10 345.477 166.694  54
  -1  -1   9 3293.58 489.921  54
  -1   1   9 2995.57 458.253  54
   1   1  -9 3009.38 434.966  60
   1  -1  -9 3399.52 410.765  40
  -1  -1   9 3815.96 567.033  58
   1   1  -9 2717.36 350.853  40
   1  -1  -9 3261.24 426.092  60
   1  -1  -9 2983.35 406.674  46
   1   1  -9 3112.57 387.575  46
   1  -1  -8 17381.6 1143.60  60
   1   1  -8 18449.7 1186.60  60
  -1  -1   8 16780.1 1143.68  73
   1   1  -8 17406.7 1033.68  40
   1  -1  -8 18564.4 1094.23  40
   1  -1  -8 18107.8 1095.69  46
   1   1  -8 17877.7 1047.44  46
  -1   1   7 39669.9 2931.90  25
   1   1  -7 34970.4 1609.78  70
  -1  -1   7 40142.9 1816.94  73
  -1  -1   7 36857.3 2838.43  25
   1   1  -7 38308.6 1597.70  46
  -1   1   7 38556.2 2610.26  15
   1  -1  -7 38363.3 1646.74  40
   1  -1  -7 38838.7 1654.12  46
   1   1  -7 39481.6 1619.95  40
   1  -1  -7 41153.5 1804.44  60
  -1   1   6 13666.5 1488.66   6
   1  -1  -6 16350.7 1601.33   8
  -1  -1   6 14136.1 1633.73  25
  -1  -1   6 12635.7 1424.22   6
  -1   1   6 14841.5 1470.88  15
   1   1  -6 13905.7 1490.19   8
  -1   1   6 14361.9 1609.66  25
  -1   1   5 5113.01 792.244   6
   1   1  -5 6044.90 876.358   8
  -1   1   5 5207.86 861.937  25
  -1   1   5 6008.95 823.788  15
  -1  -1   5 5281.03 734.876  15
  -1  -1   5 5409.29 928.656  25
   1  -1  -5 5832.32 851.279   8
  -1  -1   5 6152.53 872.292   6
  -1   1   4 70770.5 2640.30  15
  -1  -1   4 69642.3 2695.22   6
   1   1  -4 70209.6 2706.54   8
  -1  -1   4 66529.6 2378.37  15
  -1   1   4 66724.2 2654.51   6
   1  -1  -4 71601.2 2717.99   8
  -1   1   4 64179.3 2721.99  25
  -1  -1   4 69408.2 2905.47  25
  -1  -1   3 323488. 6713.65   6
  -1   1   3 323136. 6693.05  15
  -1   1   3 323804. 6724.52   6
  -1  -1   3 329359. 7039.45  25
  -1   1   3 332183. 6838.81  25
   1   1  -3 325598. 6692.74   8
   1  -1  -3 322309. 6121.93   7
   1  -1  -3 332709. 6747.37   8
  -1  -1   3 322637. 6367.63  15
  -1   1   3 309491. 6097.58  24
   1   1  -2 3530.56 418.561  30
  -1   1   2 3292.71 398.885   6
  -1  -1   2 4121.39 440.916   6
  -1   1   2 3299.72 390.832  25
   1   1  -2 3722.51 406.739   8
   1  -1  -2 3241.58 349.096  22
   1   1  -2 3655.68 371.227  19
   1  -1  -1 193935. 3924.57  22
   1   1  -1 192514. 3640.54   8
   1  -1  -1 198373. 3567.03   1
  -1   1   1 195406. 3888.64   6
  -1  -1   1 199467. 3875.72   6
   1   1  -1 190597. 3911.66  19
  -1  -1   0 701791. 11058.1  10
  -1   1   0 683455. 11213.4  16
   1  -1   0 674461. 11195.4   1
  -1   1   0 661304. 11256.5  23
   1  -1   0 668424. 10557.6  10
   1  -1   1 118454. 2669.41  22
   1   1   1 125721. 2649.22  19
   1  -1   1 118030. 2592.04  18
  -1  -1  -1 125482. 2654.60  10
  -1   1  -1 116483. 2484.67   4
   1  -1   1 122177. 2788.93  24
  -1   1  -1 114972. 2383.71  14
   1  -1   1 122177. 2539.63  17
   1   1   1 122304. 2775.41  27
  -1  -1  -2 81203.8 2280.73   5
   1   1   2 87552.7 2299.57   1
   1  -1   2 88263.8 2609.53  24
   1   1   2 82503.6 2235.36  27
   1   1   2 86779.7 2462.73  28
  -1  -1  -2 84095.5 2112.83   8
   1  -1   2 89632.1 2552.59   1
   1  -1   2 85329.2 2393.80  17
  -1   1  -2 87666.9 2183.99   4
   1   1   2 79531.4 2375.54  12
  -1   1  -2 82942.3 2330.25   2
  -1  -1  -2 85512.5 1906.03   2
  -1  -1  -2 84973.0 2424.82   4
  -1  -1  -3 12696.5 888.455   5
   1   1   3 14276.4 1055.33  24
   1  -1   3 13396.0 1090.96  24
  -1  -1  -3 13737.4 998.248   4
   1   1   3 15415.4 946.024   1
   1   1   3 13512.6 936.194  28
  -1  -1  -3 13789.1 714.960   2
   1   1   3 14635.1 1055.31  18
  -1  -1  -3 14195.4 914.355   8
   1   1   3 13717.5 1036.83  17
   1  -1   3 11231.9 818.127  26
  -1   1  -3 11269.5 852.012   2
  -1   1  -3 11869.5 830.962   4
  -1  -1  -4 6012.82 762.644   4
   1  -1   4 3895.87 646.196  25
  -1   1  -4 5410.43 651.258   2
   1   1   4 4885.27 777.802  17
   1   1   4 4632.67 735.068  24
  -1  -1  -4 5688.72 692.012   8
   1  -1   4 4450.75 610.030   3
   1  -1   4 4303.69 766.485  24
   1   1   4 5285.07 820.546  18
  -1  -1  -5 9161.94 1011.12   8
  -1   1  -5 7607.80 871.164   2
  -1   1  -5 8794.73 1065.09   8
   1  -1   5 8664.66 1224.34  24
   1   1   5 7801.25 1081.08  25
   1  -1   5 6807.11 976.262  25
   1   1   5 8836.59 1137.80  24
  -1  -1  -6 21326.2 1138.46  40
  -1  -1  -6 21443.6 1173.88  43
  -1   1  -6 23436.0 1188.39  40
   1   1   6 23241.9 2100.45  25
  -1   1  -6 22047.9 1876.28   8
   1   1   6 22268.3 2041.47  24
   1  -1   6 24284.1 2080.99  25
  -1  -1  -6 23672.6 1849.53   8
  -1  -1  -7 53626.0 2030.34  43
   1  -1   7 56470.5 2358.94  68
   1  -1   7 54729.4 3387.41  25
   1   1   7 53247.6 3448.70  25
  -1   1  -7 55787.7 1981.24  43
  -1  -1  -7 53623.4 2004.80  40
  -1   1  -7 57433.3 2064.89  40
  -1   1  -7 53104.3 2007.99  71
   1   1   7 51748.8 3393.34  24
  -1  -1  -8 3896.59 514.150  43
  -1  -1  -8 3851.18 494.228  40
  -1   1  -8 4562.23 543.374  40
  -1   1  -8 4063.62 491.901  60
   1  -1   8 5673.86 714.458  73
   1  -1   8 5152.92 608.983  32
   1   1   8 3941.93 519.862  32
   1  -1   8 4855.42 628.688  68
  -1   1  -8 4140.88 485.188  46
  -1   1  -8 4611.41 518.778  43
  -1   1  -9 5397.67 493.554  40
   1   1   9 6341.05 618.421  73
  -1   1  -9 6032.09 466.841  46
  -1  -1  -9 5545.33 498.694  46
   1  -1   9 6481.59 636.719  73
   1  -1   9 5579.85 522.427  32
  -1  -1  -9 5821.57 510.545  40
   1   2 -10 233.596 118.424  60
  -1  -2  10 258.954 138.882  58
  -1   2  10 305.943 145.915  58
   1  -2 -10 296.594 108.304  46
  -1  -2  10 16.7693 100.066  54
   1  -2  -9 5994.48 549.430  46
  -1   2   9 4909.38 517.774  54
  -1  -2   9 6190.59 588.154  73
  -1  -2   9 5355.72 618.431  58
   1  -2  -9 5691.34 547.575  60
   1   2  -9 5963.12 582.042  60
   1   2  -9 5619.56 473.385  40
  -1  -2   9 6077.82 657.021  54
   1  -2  -8 3382.18 476.748  40
  -1  -2   8 3839.68 636.993  54
   1   2  -8 3368.93 436.952  40
  -1  -2   8 4237.59 589.407  73
  -1  -2   8 5078.64 710.469  58
   1  -2  -8 3653.67 518.201  60
   1   2  -8 4782.86 501.972  46
   1  -2  -8 3982.96 526.068  46
   1   2  -7 6176.56 662.978  70
  -1   2   7 6223.00 1150.97  25
  -1  -2   7 7049.55 705.026  32
   1   2  -7 6204.72 602.721  40
  -1  -2   7 3982.41 952.798  25
  -1  -2   7 6112.96 718.018  73
   1  -2  -7 6637.56 668.434  40
   1   2  -7 6063.96 592.767  46
   1  -2  -7 6297.24 646.919  46
   1  -2  -7 6217.31 676.404  60
  -1  -2   6 2742.17 692.430   6
  -1   2   6 2918.77 778.003  25
  -1   2   6 3131.58 703.294  15
   1   2  -6 1591.28 521.005   8
  -1  -2   6 1901.40 623.277  25
   1  -2  -6 2347.70 613.327   8
  -1   2   6 1507.86 550.493   6
  -1   2   5 5619.02 858.937  15
   1   2  -5 4335.38 767.037   8
  -1  -2   5 4837.68 774.091   6
  -1  -2   5 3733.50 751.868  25
  -1   2   5 6005.79 872.756   6
  -1   2   5 4961.90 863.637  25
   1  -2  -5 5825.94 866.370   8
   1   2  -4 73169.0 2806.82   8
   1   2  -4 73960.5 2879.87   2
  -1  -2   4 68619.1 2977.34  25
  -1   2   4 68938.5 2750.19   6
  -1   2   4 66936.2 2776.10  25
  -1   2   4 73883.2 2829.28  15
  -1  -2   4 73793.2 2808.02   6
   1  -2  -4 68297.5 2723.13   8
   1  -2  -3 200385. 4770.50   8
  -1  -2   3 192077. 4982.47  25
   1   2  -3 185252. 4255.01  19
  -1   2   3 193794. 4662.70  25
  -1   2   3 190711. 4695.05  15
  -1   2   3 187093. 4614.27   6
   1   2  -3 196103. 4568.39  30
   1  -2  -3 194226. 4396.68   7
  -1  -2   3 193790. 4623.39   6
   1   2  -3 201414. 4692.58   8
   1   2  -3 208785. 4905.02   2
  -1   2   2 12369.6 747.148  25
   1   2  -2 12801.3 778.841   8
   1   2  -2 12921.9 848.250  30
   1  -2  -2 12593.3 824.319   7
  -1   2   2 12663.3 697.776  17
  -1   2   2 11449.9 791.826  15
   1   2  -2 12726.2 809.771  19
  -1  -2   2 12159.7 775.142   6
  -1   2   2 10948.5 749.268   6
   1  -2  -2 11716.8 811.085   8
   1   2  -2 13667.7 901.510   2
  -1   2   1 459565. 8110.33  15
  -1   2   1 453007. 7401.46  17
   1   2  -1 457580. 7732.29   8
  -1  -2   1 432869. 7553.27   5
   1  -2  -1 469155. 8231.29  26
   1   2  -1 450813. 8163.25   2
   1  -2   0 222648. 4438.75   1
  -1   2   0 227611. 4505.29  20
   1   2   0 232112. 4608.93  11
  -1  -2   0 234653. 4341.44   5
  -1  -2   0 224896. 4477.04  10
   1   2   0 230038. 4320.89  14
  -1  -2   0 223824. 4497.54   4
   1   2   0 235689. 4455.70  21
   1  -2   1 214646. 4692.46  26
  -1  -2  -1 212847. 4453.35   4
  -1  -2  -1 215453. 4411.17  10
  -1   2  -1 206177. 3730.64   4
  -1   2  -1 219694. 4479.82  29
   1   2   1 211376. 4261.93  11
   1  -2   1 217152. 4524.82  24
   1  -2   2 140555. 3071.40   7
  -1  -2  -2 143376. 3489.51   5
  -1   2  -2 154690. 3729.84  23
  -1  -2  -2 138771. 3571.53   4
   1   2   2 137577. 3170.83  19
  -1   2  -2 144311. 2935.51   4
   1   2   2 144127. 3076.97  11
  -1   2  -2 148004. 3617.34   2
  -1   2  -2 147831. 3579.47  29
   1  -2   2 138597. 3251.88  25
  -1  -2  -2 143177. 3002.48   8
   1  -2   2 151592. 3726.72  26
   1   2   2 139239. 3274.31   1
   1   2   2 143061. 3613.17  12
   1  -2   2 141669. 3810.37  24
  -1  -2  -3 30890.2 1348.92   8
   1   2   3 33978.4 1684.17  18
  -1   2  -3 26424.9 1448.51   2
  -1  -2  -3 31874.4 1543.86   5
   1  -2   3 25031.1 1626.09  24
   1  -2   3 25883.2 1412.83  26
   1   2   3 30593.8 1516.28  12
   1  -2   3 24799.2 1382.25  25
  -1   2  -3 24621.4 1153.30  21
   1   2   3 31405.0 1365.44  27
   1   2   3 31560.1 1519.78  28
   1  -2   3 25749.2 1478.25   3
  -1  -2  -3 32037.8 1626.92   4
   1   2   3 32889.0 1363.08   1
   1   2   4 11253.6 1109.55  24
   1   2   4 8967.18 859.975  28
  -1   2  -4 11890.1 1052.65   2
   1  -2   4 9553.81 1171.59  24
   1   2   4 10619.6 1076.01  18
   1  -2   4 11708.4 1060.19   3
   1   2   4 10802.4 1107.63  17
  -1  -2  -4 9315.72 872.500   8
   1  -2   4 10291.3 1041.83  25
  -1  -2  -4 10911.8 1072.77   4
   1   2   5 39142.1 2426.00  24
   1  -2   5 34110.8 2215.53  25
   1   2   5 39752.8 2474.63  17
  -1  -2  -5 35873.8 1942.10   9
  -1   2  -5 36479.3 2112.24   2
  -1  -2  -6 67281.2 2218.05  40
  -1   2  -6 67954.2 2159.96  43
  -1   2  -6 73550.3 2366.10  71
   1   2   6 77126.5 3944.41  25
  -1  -2  -6 69547.2 2314.12  43
   1  -2   6 71762.9 2689.67  68
  -1   2  -6 72816.9 2397.89  64
   1   2   6 69239.7 3655.77  24
  -1   2  -6 73992.1 3617.47   8
  -1  -2  -6 69665.5 2338.77  67
  -1  -2  -6 68800.2 2221.55  63
   1  -2   6 67764.6 3548.00  25
  -1   2  -7 5027.51 546.871  43
  -1  -2  -7 4712.10 570.841  40
  -1   2  -7 4661.92 579.200  71
   1  -2   7 5278.96 718.182  68
   1   2   7 3674.83 893.928  24
   1  -2   7 5229.96 653.806  32
  -1   2  -7 4172.62 548.288  40
   1  -2   7 4502.32 972.611  25
   1   2   7 4081.72 985.378  25
  -1  -2  -7 5683.39 625.623  43
   1  -2   8 6103.26 671.096  32
   1  -2   8 5809.22 718.872  68
  -1   2  -8 6182.78 610.422  40
  -1  -2  -8 5553.92 590.546  40
   1  -2   8 6151.75 740.294  73
  -1  -2  -9 1402.08 260.736  40
   1  -2   9 562.265 244.586  73
  -1   2  -9 726.651 217.685  40
   1  -2   9 861.986 215.310  32
   1  -2   9 1070.14 255.175  58
  -1  -2  -9 848.203 234.193  46
   1   2   9 1753.84 364.887  73
   1  -3  -9 1555.92 288.923  60
   1   3  -9 2850.54 393.831  60
  -1  -3   9 2521.20 421.665  54
   1  -3  -9 1845.90 313.140  46
  -1  -3   9 1718.03 335.706  58
  -1  -3   9 2552.31 400.182  73
   1   3  -8 13887.1 835.858  40
  -1  -3   8 14323.0 1112.50  58
  -1  -3   8 14055.7 1054.45  73
   1  -3  -8 13159.4 909.101  46
  -1  -3   8 14027.5 1107.78  54
   1   3  -8 13687.3 923.875  70
   1  -3  -8 12751.7 941.270  60
  -1  -3   7 2260.14 514.463  58
  -1  -3   7 2377.68 506.968  54
   1   3  -7 1920.77 339.884  40
   1  -3  -7 2959.34 460.502  40
   1   3  -7 1912.31 388.317  70
  -1  -3   7 1494.27 380.952  73
   1  -3  -7 2149.19 412.890  60
   1  -3  -7 2028.84 386.998  46
   1   3  -7 1404.20 334.948  71
  -1   3   7 2709.10 808.100  25
  -1  -3   6 7727.28 788.468  73
   1   3  -6 8194.95 736.198  71
  -1  -3   6 7493.71 1102.58   6
  -1   3   6 7624.83 1123.66   6
   1   3  -6 7504.80 734.217  70
   1  -3  -6 8810.92 734.155  40
   1   3  -6 8308.02 725.034  56
  -1   3   6 9346.56 1249.23  15
   1  -3  -6 8526.33 772.902  60
   1  -3  -6 9566.49 1241.78   8
   1   3  -6 8630.86 1202.57   8
  -1  -3   6 8704.09 869.827  68
  -1   3   6 8391.81 1239.60  25
  -1  -3   6 8251.02 756.479  32
   1  -3  -6 9068.27 735.547  46
  -1   3   5 17323.3 1498.82   6
  -1  -3   5 15322.6 1395.76   6
  -1   3   5 16824.9 1520.35  15
   1   3  -5 18155.3 1554.48   8
   1  -3  -5 17715.0 1522.23   8
  -1   3   5 17267.0 1550.48  25
   1   3  -4 43419.9 2158.97   8
  -1   3   4 42055.2 2188.02  15
  -1   3   4 40576.1 2101.85  25
  -1  -3   4 43803.5 2110.96   6
   1  -3  -4 40653.0 1863.42   7
   1   3  -4 44261.9 2275.34   2
   1   3  -4 39295.0 1973.10  30
  -1   3   4 43031.9 2112.22   6
   1  -3  -4 47705.3 2274.57   8
   1  -3  -3 288211. 6273.98   7
   1   3  -3 282527. 6549.09   2
  -1  -3   3 283153. 6122.13   6
   1   3  -3 277488. 6158.98  19
  -1   3   3 288824. 5802.45  18
  -1   3   3 269433. 6022.40  17
   1   3  -3 288282. 6336.03   8
  -1   3   3 296232. 6516.67  15
  -1   3   3 287486. 6192.78   6
   1   3  -3 288898. 6432.33  30
  -1   3   3 287883. 6226.14  25
   1  -3  -3 288598. 6423.02   8
   1   3  -2 27179.7 1389.55   2
   1   3  -2 25705.8 1388.66  30
  -1   3   2 27286.6 1095.46  17
  -1   3   2 28399.2 1370.60  15
   1   3  -2 25155.2 1407.64  21
  -1   3   2 28081.5 1226.37   6
  -1  -3   2 28307.4 1513.69  31
   1  -3  -2 27536.4 1416.68   7
   1  -3  -2 27906.1 913.021   3
  -1  -3   2 25115.9 1140.87   6
  -1   3   2 28061.5 1013.37  18
  -1   3   2 28661.1 1190.06  25
   1   3  -1 20478.0 1027.58   2
   1   3  -1 18669.3 931.228  29
   1  -3  -1 22154.5 1066.12  10
  -1   3   1 20120.2 1055.09  20
  -1  -3   1 19213.1 935.767   4
   1  -3  -1 19672.0 1138.22   7
   1   3  -1 20732.7 1138.33  21
  -1  -3   1 19824.9 1165.04  31
  -1   3   1 19823.5 983.125  15
   1   3  -1 20242.2 1136.05  11
  -1   3   1 20498.8 1144.99  13
   1  -3   0 23138.3 1209.59   7
   1   3   0 23601.5 1117.42  21
  -1   3   0 24717.4 1218.22  23
  -1  -3   0 23178.2 1067.07   4
  -1  -3   0 22878.5 1178.86  10
  -1   3   0 23466.7 1196.00  16
   1  -3   0 21973.6 976.216  10
   1   3   0 24098.7 763.301  16
  -1   3   0 23577.7 1199.13  13
   1   3   0 23575.2 1079.25  14
  -1   3   0 21874.8 1062.19  20
  -1  -3   0 23776.2 1006.00   5
   1   3   0 23923.5 1203.42  11
  -1   3  -1 195660. 4476.42  23
   1  -3   1 192331. 4329.58   7
  -1  -3  -1 193092. 4366.52   4
  -1  -3  -1 192108. 4434.23  10
  -1   3  -1 196636. 4538.04  29
  -1  -3  -1 186553. 4269.32   5
  -1   3  -1 208134. 4539.66   2
   1   3   1 191412. 4370.28  11
  -1  -3  -2 24287.7 901.705   8
   1   3   2 26050.5 1162.02   1
  -1   3  -2 25256.3 1380.08  29
  -1   3  -2 22387.4 1227.25  14
   1  -3   2 24401.8 1426.91   3
  -1   3  -2 24453.1 1389.53  23
  -1  -3  -2 25944.3 1363.51   4
  -1   3  -2 26223.3 1405.68   2
   1  -3   2 24313.4 1118.49   7
   1   3   2 28267.6 1260.59  11
   1   3   3 20670.0 1321.24  12
  -1   3  -3 20834.4 1387.94   2
  -1  -3  -3 22626.7 1427.16   4
   1   3   3 20514.5 1192.69  27
   1  -3   3 18883.6 1367.99   3
   1  -3   3 18838.7 1208.59  25
  -1   3  -3 18789.2 1150.28  21
   1   3   4 9490.97 1033.20  24
   1   3   4 9539.88 916.619  28
   1   3   4 10642.6 1133.63  17
  -1   3  -4 11374.6 1118.00   2
  -1  -3  -4 11855.5 1172.33   4
   1  -3   4 10597.8 1114.93   3
   1  -3   4 9297.94 989.796  25
   1   3   4 11016.4 1134.25  18
   1  -3   5 26453.0 1914.17  25
   1   3   5 25590.1 1996.29  18
   1  -3   5 22698.9 1791.32   3
  -1  -3  -5 22988.7 1653.69   9
   1   3   5 25129.4 1991.09  17
   1   3   5 25075.9 1934.06  24
  -1   3  -5 24984.0 1845.50   2
   1   3   6 104600. 4546.69  24
  -1  -3  -6 105932. 2962.75  63
   1   3   6 110532. 4895.34  25
  -1   3  -6 99343.3 2970.73  71
   1  -3   6 106616. 3194.70  32
   1  -3   6 103448. 3409.06  68
  -1  -3  -6 100303. 3035.79  67
  -1  -3  -6 101028. 2859.23  40
  -1   3  -6 99774.1 2953.39  62
   1  -3   6 98114.3 3135.12  74
  -1   3  -6 101809. 2997.68  64
  -1  -3  -6 101425. 2996.68  43
  -1   3  -7 39851.2 1667.69  40
   1   3   7 40482.0 3025.48  25
  -1  -3  -7 39479.4 1623.58  63
   1  -3   7 40447.0 1978.59  73
   1  -3   7 39706.2 1870.81  32
  -1  -3  -7 38758.4 1649.24  40
   1  -3   7 38993.5 1994.67  68
  -1   3  -7 38095.3 1705.50  71
  -1  -3  -7 42027.7 1780.95  43
   1  -3   8 6042.64 716.040  68
  -1   3  -8 6697.21 614.111  40
  -1  -3  -8 7292.83 643.729  40
  -1   3  -8 6061.62 612.085  71
   1  -3   8 6935.00 697.527  32
   1  -3   8 6738.01 747.381  73
  -1   3  -9 13049.1 708.583  40
   1   3   9 14567.5 807.153  73
   1  -3   9 13013.2 845.949  73
   1  -3   9 12340.6 813.278  54
  -1   3  -9 12685.4 671.827  60
  -1  -3  -9 12962.5 729.579  46
  -1  -4   9 37793.5 1475.98  73
   1  -4  -9 40242.9 1360.52  46
   1   4  -9 43342.7 1485.51  60
  -1  -4   9 37424.0 1454.98  58
  -1  -4   9 41274.7 1582.94  54
   1  -4  -8 16339.7 1015.30  60
   1   4  -8 18786.7 1069.13  70
  -1  -4   8 15834.5 1103.58  58
  -1  -4   8 15882.7 1105.09  73
  -1  -4   8 14867.1 1097.68  54
   1  -4  -8 14914.8 929.942  46
   1  -4  -7 15795.2 1093.53  60
  -1  -4   7 16951.7 1228.54  58
   1   4  -7 16905.7 1027.39  56
   1   4  -7 16354.5 1107.45  70
   1  -4  -7 15008.0 1002.15  57
  -1  -4   7 16023.2 1893.04  31
  -1  -4   7 16998.0 1253.97  54
  -1  -4   7 18030.5 1264.69  73
   1   4  -7 17200.8 1126.24  71
  -1   4   7 17602.7 1874.93  25
   1  -4  -7 16736.8 1038.65  46
   1   4  -6 3199.00 460.736  56
  -1  -4   6 2547.83 516.525  58
   1   4  -6 2880.04 476.692  70
  -1   4   6 1119.96 487.391  15
   1   4  -6 2444.92 437.314  62
  -1  -4   6 2886.49 557.519  54
  -1   4   6 1753.38 547.868  25
   1   4  -6 2578.00 437.348  71
   1  -4  -6 2906.34 472.845  60
  -1  -4   6 1967.44 759.922  31
   1  -4  -6 2306.60 388.181  63
   1  -4  -6 1676.35 348.972  40
  -1  -4   6 2855.62 545.557  73
   1  -4  -6 1996.69 374.191  46
   1   4  -5 22103.4 1759.98   8
  -1  -4   5 23051.7 2018.28  31
  -1   4   5 20576.8 1760.07  15
   1  -4  -5 20706.8 1718.08   8
   1   4  -5 19803.9 1759.25   2
  -1   4   5 16833.5 1558.43  25
   1   4  -4 12746.3 1263.58   2
  -1   4   4 14210.0 1242.97  25
   1   4  -4 11149.4 1108.68  30
  -1   4   4 14354.0 1311.04  15
   1   4  -4 13211.6 1197.08   8
   1  -4  -4 13815.2 1166.88   7
  -1  -4   4 13429.6 1125.42   6
  -1   4   4 14005.5 1165.40   6
  -1  -4   4 12216.4 1341.59  31
   1   4  -3 63213.2 2660.04   2
   1   4  -3 61086.6 2746.36  21
  -1   4   3 67859.9 2403.42  25
  -1  -4   3 57011.4 2140.68   6
   1  -4  -3 70666.9 2687.78   7
  -1   4   3 68036.0 2665.06  15
   1   4  -3 62582.2 2637.45  30
  -1  -4   3 61577.8 2776.96  31
  -1   4   3 60406.4 2244.05   6
   1  -4  -2 30698.8 1661.86   7
  -1  -4   2 28449.8 1644.55  31
  -1  -4   2 26209.9 1217.12   4
  -1   4   2 29083.7 1497.81  15
   1   4  -2 30635.7 1588.26   2
   1   4  -2 28000.5 1624.47  21
   1   4  -2 27696.5 1597.26  11
   1  -4  -1 74665.2 2394.63  10
  -1  -4   1 70315.8 2088.37   4
   1  -4  -1 69062.0 2182.73   3
   1   4  -1 71758.8 2312.83   2
  -1  -4   1 76199.6 2660.29  31
   1  -4  -1 76031.2 2692.63   7
  -1   4   1 70831.7 2499.41  13
   1   4  -1 67081.9 2480.15  21
  -1   4   1 70567.4 2204.97  15
  -1   4   1 72830.6 2383.72  20
   1   4  -1 70686.0 2241.18  29
  -1  -4   1 74406.9 1976.74   9
   1   4  -1 69861.0 2571.94  11
  -1   4   0 64283.4 2326.17  23
   1  -4   0 64634.9 2411.92   7
   1   4   0 70902.1 2360.71  21
  -1  -4   0 68152.2 2469.50  10
   1   4   0 69338.4 1815.75  16
  -1   4   0 70192.9 2184.82  20
   1  -4   0 69377.4 2361.63   3
  -1   4   0 66602.5 2389.66  16
   1   4   0 66549.6 2453.53  11
  -1  -4   0 67339.8 2143.23   4
   1   4   0 70533.0 2330.29  14
   1  -4   0 67100.9 2180.43  10
   1   4   0 67013.6 1707.91  13
   1   4   0 69589.6 2068.79  29
  -1   4   0 66819.1 2208.07   2
  -1  -4  -1 536612. 10119.7  10
  -1  -4  -1 510850. 9599.31   4
  -1   4  -1 531195. 10117.0  29
  -1   4  -1 502314. 9837.07  23
  -1   4  -1 517983. 9943.09  14
   1  -4   1 500086. 9789.33   7
   1  -4   1 480207. 9462.21  10
   1  -4   1 511831. 10121.7   3
   1   4   1 511998. 9574.07  14
  -1   4  -1 519910. 9880.65   2
   1   4   1 525156. 9943.40  11
  -1  -4  -2 51827.0 2245.35  10
  -1   4  -2 48913.9 2178.86  29
  -1   4  -2 42674.9 2001.99  14
  -1  -4  -2 47578.4 2040.60   4
  -1   4  -2 48063.5 2141.28   2
   1  -4   2 44998.3 1818.72   7
   1   4   2 45776.7 1943.47  11
   1  -4   2 50034.6 2288.90   3
  -1   4  -2 43142.3 2037.74  23
  -1   4  -3 39572.2 2104.05   2
   1   4   3 35943.2 1928.08  12
  -1  -4  -3 39461.3 2044.51   4
  -1   4  -3 31761.7 1722.19  21
   1  -4   3 32987.8 2005.70   3
   1   4   4 4065.30 727.628  18
  -1  -4  -4 3864.95 660.044   9
   1  -4   4 2977.58 641.264   3
   1   4   4 3759.86 684.126  17
  -1  -4  -4 4434.71 763.820   4
  -1   4  -4 3363.83 685.112   2
   1   4   4 3887.39 656.246  12
   1   4   5 24685.7 2047.16  17
   1   4   5 23417.1 1885.21  24
   1  -4   5 18598.8 1748.50   3
  -1   4  -5 21282.9 1840.92   2
   1   4   5 24416.3 2004.80  18
  -1  -4  -5 23187.8 1783.56   9
   1  -4   6 62653.5 2606.12  68
   1   4   6 66188.4 3726.76  17
  -1   4  -6 60552.7 2194.61  64
  -1  -4  -6 61669.5 2274.94  67
  -1   4  -6 60440.9 2186.37  62
   1  -4   6 63660.5 2488.26  73
   1  -4   6 57140.2 2349.43  74
  -1  -4  -6 59065.6 2158.40  43
   1  -4   6 60190.6 2342.34  32
  -1  -4  -6 58420.4 2046.33  40
  -1  -4  -6 62208.8 2219.05  63
  -1   4  -6 61195.3 2233.16  71
   1   4   6 64593.5 3718.08  25
  -1   4  -7 4286.95 591.138  71
  -1  -4  -7 5897.90 591.817  40
   1  -4   7 4336.39 598.095  74
  -1   4  -7 5254.30 565.126  40
   1  -4   7 3771.31 579.883  32
   1  -4   7 4201.84 661.923  68
  -1  -4  -7 5087.23 563.324  63
   1  -4   7 4273.58 619.281  73
  -1  -4  -8 5727.61 512.397  63
   1  -4   8 6721.21 719.313  73
   1  -4   8 6448.44 671.315  32
   1  -4   8 6315.59 654.342  54
   1  -4   8 5935.42 709.084  68
  -1   4  -8 6740.58 586.708  40
  -1   4  -8 6213.64 600.539  71
  -1  -4  -9 516.630 159.335  46
   1  -4   9 430.878 203.625  73
   1  -4   9 168.134 129.910  54
  -1   4  -9 467.585 137.142  60
  -1   4  -9 373.944 140.042  40
  -1  -5   9 13102.2 762.944  73
  -1  -5   9 13680.9 779.548  54
   1  -5  -9 15242.7 684.934  46
   1   5  -9 13288.8 714.610  60
  -1  -5   8 5579.82 649.980  73
   1   5  -8 6586.45 604.916  70
  -1  -5   8 5360.91 585.867  58
  -1  -5   8 6470.70 680.515  54
   1  -5  -8 6449.69 566.234  46
   1   5  -7 4230.56 506.808  56
  -1  -5   7 4150.01 601.202  54
   1   5  -7 4625.43 596.316  70
  -1  -5   7 3669.86 551.836  58
   1   5  -7 4651.76 577.914  71
   1  -5  -7 4810.92 529.439  63
   1  -5  -7 5051.11 572.185  57
  -1  -5   7 4918.16 698.429  73
   1  -5  -7 4912.34 537.857  46
  -1  -5   7 4924.04 592.256  72
   1   5  -6 3864.55 572.018  70
  -1  -5   6 3781.46 610.476  58
   1   5  -6 3714.49 518.600  56
   1   5  -6 3441.30 509.705  62
   1  -5  -6 3928.54 504.078  63
   1  -5  -6 3659.75 507.887  57
   1  -5  -6 4145.23 577.948  60
  -1  -5   6 4035.56 950.477  31
   1   5  -6 3156.00 512.245  71
  -1  -5   6 3971.30 626.069  54
  -1  -5   6 4266.30 642.242  73
   1  -5  -6 3762.16 467.888  46
   1   5  -5 7966.61 736.755  62
   1   5  -5 8795.91 1139.65   8
  -1  -5   5 9137.60 876.441  73
  -1  -5   5 8568.29 832.152  54
  -1  -5   5 7464.74 751.841  58
   1  -5  -5 7403.85 711.333  57
   1  -5  -5 8808.29 778.776  60
  -1   5   5 7129.82 1090.65  15
  -1  -5   5 7834.39 1224.40  31
   1   5  -5 8269.08 726.598  71
   1  -5  -5 8309.95 716.006  63
   1   5  -5 7321.61 1109.27   2
  -1   5   4 62496.8 3025.49  15
  -1  -5   4 66484.1 3304.96  31
   1   5  -4 62838.4 2942.05  30
   1  -5  -4 63835.4 2945.17   7
   1   5  -4 65718.4 2898.25   8
   1   5  -4 64500.6 3150.88   2
   1  -5  -3 3470.09 634.962   7
   1   5  -3 4476.14 735.256  30
  -1   5   3 3639.67 630.957  15
  -1  -5   3 3931.10 715.126  31
   1   5  -3 4461.84 755.802  21
   1   5  -3 5235.87 796.259   2
   1   5  -2 51388.4 2451.79  21
   1  -5  -2 52693.1 2479.24   7
  -1  -5   2 49605.6 2401.66  31
   1   5  -2 47852.4 2214.55   2
  -1   5   2 47680.4 2093.46  15
   1   5  -2 49344.8 2370.97  11
  -1   5   2 48587.2 2320.04  13
   1   5  -1 132364. 3631.85  29
  -1   5   1 136367. 4047.18  16
  -1   5   1 128946. 3642.36  20
  -1  -5   1 126991. 3173.06   9
  -1  -5   1 128036. 4063.68  10
   1  -5  -1 127427. 4080.65   7
  -1   5   1 128983. 3400.28  15
   1   5  -1 129195. 3577.92   2
   1  -5  -1 119027. 3452.22   3
  -1   5   1 135273. 3959.71  13
   1  -5  -1 143176. 3932.72  10
  -1   5   1 126864. 3333.02   2
   1   5  -1 127000. 3969.96  21
   1   5  -1 139990. 4173.33  11
  -1   5   0 21558.5 1412.41  23
  -1  -5   0 21471.1 1197.08   9
  -1  -5   0 22003.9 1488.02  10
  -1   5   0 20588.5 1413.14  16
   1   5   0 19361.1 1329.50  21
  -1   5   0 19947.8 1214.48   2
  -1  -5   0 19459.3 1079.63   4
  -1   5   0 20101.4 1171.51  20
   1  -5   0 21617.0 1459.30   7
   1   5   0 21010.5 1187.85  29
   1  -5   0 22217.3 1329.50  10
   1  -5   0 21444.4 1374.45   3
   1   5   0 20076.5 1445.06  11
   1   5   0 18207.5 1301.25  14
  -1  -5  -1 247236. 6079.21  10
   1  -5   1 227946. 5757.00   7
   1  -5   1 234032. 5613.67  10
   1   5   1 235150. 5953.32  11
  -1  -5  -1 239917. 5475.08   4
  -1   5  -1 245032. 5785.51   2
  -1   5  -1 236721. 6053.06  29
   1   5   1 235963. 5649.55  14
  -1   5  -1 261048. 6222.80  14
   1  -5   1 241959. 6088.08   3
  -1  -5  -1 236287. 5598.79   9
  -1   5  -1 218539. 5741.05  23
  -1  -5  -2 80658.8 3211.61  10
  -1   5  -2 87092.7 3178.16  14
  -1  -5  -2 78060.9 2962.08   9
  -1   5  -2 82778.2 3246.89  29
   1   5   2 76340.2 2982.15  11
  -1   5  -2 83371.8 3086.55  23
   1  -5   2 80408.5 2845.94   7
  -1  -5  -2 82651.9 2978.14   4
  -1   5  -2 83739.4 3156.39   2
   1  -5   2 79860.8 3284.26   3
   1  -5   3 496.123 308.034   3
  -1   5  -3 806.076 371.383   2
  -1   5  -3 1020.10 392.403  29
  -1   5  -3 446.558 301.100  21
  -1  -5  -3 488.672 221.862   4
  -1  -5  -3 540.117 294.900   9
   1   5   3 961.821 390.182  12
   1   5   4 66321.3 3223.00  17
  -1  -5  -4 67387.0 3222.30   4
   1   5   4 55339.4 2762.97  12
  -1   5  -4 68895.0 3321.71   2
   1   5   4 65749.9 3175.09  18
   1  -5   4 57939.3 3190.84   3
  -1  -5  -4 61270.9 2996.89   9
   1   5   5 18210.1 1691.51  24
  -1   5  -5 17333.1 1011.10  41
   1  -5   5 17062.1 1196.47  73
  -1   5  -5 17336.7 1051.77  64
  -1  -5  -5 16533.9 1102.71  67
   1  -5   5 16334.9 1195.58  74
   1   5   5 17211.8 1761.02  17
  -1  -5  -5 15755.9 1039.76  63
   1   5   5 17750.0 1758.25  18
   1  -5   5 16826.8 1141.60  32
  -1  -5  -5 15959.2 1016.07  48
   1  -5   5 18088.7 1292.59  68
  -1   5  -5 16904.9 1103.98  71
  -1   5  -5 18229.5 1107.34  62
   1  -5   6 21126.4 1475.21  68
  -1   5  -6 18800.1 1177.46  62
  -1  -5  -6 21959.1 1252.19  63
   1  -5   6 20436.9 1315.95  32
   1  -5   6 19194.2 1325.06  73
  -1  -5  -6 21665.6 1305.45  67
  -1   5  -6 20513.9 1208.24  64
   1  -5   6 19665.8 1340.11  74
   1   5   6 20345.4 2050.55  25
  -1   5  -6 19392.0 1213.61  71
  -1  -5  -7 11665.0 856.021  63
   1  -5   7 9997.28 994.318  68
   1  -5   7 10769.3 931.787  74
   1  -5   7 11034.5 921.191  32
   1  -5   7 11161.3 967.740  73
  -1   5  -7 9758.17 833.767  71
  -1   5  -7 11121.8 794.859  40
   1  -5   7 10007.1 861.240  54
   1  -5   8 2161.83 349.702  54
  -1  -5  -8 2193.56 329.852  63
  -1   5  -8 1318.09 249.275  40
   1  -5   8 2131.63 399.168  73
   1  -5   8 1669.80 361.149  68
  -1   5  -8 1667.52 311.562  71
  -1  -5  -8 1895.44 305.202  46
  -1  -5  -9 973.630 165.225  46
   1  -5   9 692.199 185.847  73
   1   6  -9 25608.3 888.783  60
  -1  -6   9 24283.3 935.322  73
   1  -6  -9 24823.5 817.470  37
  -1  -6   8 843.313 265.276  73
   1   6  -8 1114.50 244.225  70
   1  -6  -8 1562.34 256.020  46
  -1  -6   8 1178.40 281.009  54
  -1  -6   7 6905.11 765.299  73
   1   6  -7 7045.86 679.774  71
   1   6  -7 7721.13 671.597  56
  -1  -6   7 7029.04 702.513  72
  -1  -6   7 6858.15 719.273  54
   1  -6  -7 6801.77 620.238  57
   1   6  -7 6165.14 653.167  70
   1  -6  -7 8041.25 680.992  63
   1  -6  -7 6518.76 573.466  46
  -1  -6   6 2615.78 497.581  54
  -1  -6   6 3032.47 547.650  73
   1   6  -6 2577.86 457.993  71
   1   6  -6 2932.41 499.407  70
   1   6  -6 3079.41 493.794  62
   1  -6  -6 2727.60 439.954  57
   1   6  -6 2934.19 456.113  56
   1  -6  -6 2776.18 438.309  63
  -1  -6   6 2570.78 466.513  74
  -1  -6   6 3121.49 503.310  58
   1  -6  -5 3102.20 479.497  63
   1  -6  -5 4211.12 555.555  42
  -1  -6   5 2820.83 491.385  74
  -1  -6   5 2876.83 493.010  54
  -1  -6   5 3064.94 532.601  73
   1   6  -5 2838.81 461.416  62
   1   6  -5 3145.35 471.762  71
  -1   6   5 4086.54 863.205  15
   1  -6  -5 3758.33 529.978  57
  -1  -6   4 5833.87 689.102  73
   1  -6  -4 7453.86 1047.61   7
   1   6  -4 6494.39 991.987  30
  -1   6   4 5853.81 947.879  15
   1   6  -4 6371.43 1001.30   2
  -1  -6   4 5621.36 968.310  31
  -1   6   4 6077.34 1000.16  13
   1   6  -3 49596.6 2672.78   2
   1  -6  -3 55465.1 2912.27   7
  -1   6   3 49718.8 2548.79  15
  -1  -6   3 50804.4 2788.27  31
  -1   6   3 51842.1 2631.66  20
   1   6  -3 52305.8 2809.97  30
  -1   6   3 54634.8 2835.40  13
   1   6  -3 53807.2 2929.92  21
  -1  -6   2 50504.3 2723.73  10
  -1   6   2 44978.8 2255.96  20
  -1   6   2 49386.7 2555.06  16
   1   6  -2 48484.3 2383.87   2
   1  -6  -2 50453.5 2684.67   7
   1   6  -2 51495.2 2657.88  11
   1   6  -2 51385.7 2675.10  21
  -1   6   2 44740.6 2418.41  13
   1   6  -1 36260.6 2170.01  11
   1   6  -1 34919.6 2090.49  21
  -1  -6   1 35156.2 2169.59  10
   1  -6  -1 37820.9 2040.55  10
  -1   6   1 34985.7 1997.42  23
   1  -6  -1 32551.9 2090.78   7
  -1   6   1 35329.4 2046.37  16
   1   6  -1 34331.2 1845.03  29
  -1   6   1 36332.1 2047.14  13
  -1  -6   0 393.281 199.764   9
   1  -6   0 199.025 194.839  10
   1  -6   0 566.385 272.603   7
   1   6   0 65.0400 158.959  21
  -1   6   0 167.687 282.021  23
   1  -6   0 114.241 134.627   3
   1   6   0 628.352 297.651  14
  -1   6   0-25.7779 225.707  29
  -1  -6   0 162.779 154.248  10
  -1   6   0 246.981 172.764   2
   1   6   0 542.926 348.479  11
  -1   6  -1 64463.7 2768.80  23
  -1  -6  -1 65205.0 3035.61  10
  -1   6  -1 72744.1 3127.20  14
   1  -6   1 64619.7 2742.86  10
  -1   6  -1 66603.7 2730.20   2
  -1  -6  -1 64700.9 2634.40   9
   1  -6   1 60955.1 2804.35   7
  -1   6  -1 65493.1 2976.68  29
   1  -6   1 65781.2 2985.43   3
   1   6   1 65827.8 2788.59  14
   1   6   1 62541.3 2724.17  21
   1   6   1 65779.6 3003.58  11
  -1  -6  -2 25965.1 1913.98  10
   1  -6   2 24552.6 1890.50   3
  -1  -6  -2 26005.9 1668.02   4
  -1   6  -2 24653.4 1748.36   2
   1  -6   2 23802.9 1685.67  10
  -1   6  -2 26688.1 1886.56  21
  -1  -6  -2 24165.2 1675.93   9
   1   6   2 23348.3 1599.17  14
  -1   6  -2 21910.5 1699.44  14
  -1   6  -2 23867.1 1692.65  23
  -1   6  -2 22483.0 1761.06  29
   1   6   2 24550.8 1762.54  11
   1  -6   3 1918.36 576.880   3
  -1  -6  -3 2200.05 544.288   4
   1  -6   3 1643.46 504.409  10
  -1   6  -3 1832.76 518.915  21
  -1  -6  -3 2670.90 606.871   9
  -1   6  -3 2289.43 576.963   2
  -1   6  -3 1590.74 503.974  29
   1   6   3 1372.11 485.395  12
   1  -6   4 28603.8 1467.40  32
  -1  -6  -4 28147.8 2109.65   9
   1  -6   4 29159.3 1519.74  73
   1  -6   4 31740.9 2450.15   3
  -1  -6  -4 28355.9 1440.06  67
   1  -6   4 29991.1 1645.71  68
  -1  -6  -4 28588.7 1437.20  53
   1   6   4 30872.8 2213.04  18
  -1   6  -4 30820.5 1324.70  41
   1   6   4 29244.6 2193.13  17
  -1   6  -4 32920.8 2393.37   2
   1  -6   4 29927.6 1641.38  74
  -1  -6  -4 27442.2 1382.37  63
  -1  -6  -4 26418.6 1306.46  39
  -1  -6  -4 28393.8 1373.09  48
   1  -6   4 28967.0 1586.46  45
  -1   6  -5 27004.9 1454.31  71
   1  -6   5 26290.7 1534.71  73
  -1   6  -5 27592.6 1431.10  62
  -1  -6  -5 26594.3 1414.18  63
   1  -6   5 25037.2 1585.90  68
   1  -6   5 26277.5 1584.82  74
   1  -6   5 25955.0 1473.49  32
  -1  -6  -5 28437.1 1489.00  67
  -1   6  -5 27621.5 1381.65  64
  -1  -6  -5 26569.6 1379.72  48
  -1   6  -5 26685.4 1298.69  41
  -1   6  -6 13795.9 1021.26  71
  -1   6  -6 13122.7 978.468  62
   1  -6   6 13832.8 1100.33  73
  -1  -6  -6 14406.0 1060.17  67
   1  -6   6 13458.9 1063.24  32
   1  -6   6 12842.4 1102.15  74
  -1  -6  -6 13087.7 966.703  63
  -1   6  -6 14316.8 959.954  64
   1  -6   6 13717.5 1177.03  68
   1  -6   7 744.641 284.836  74
   1  -6   7 898.227 331.893  73
   1  -6   7 565.300 300.268  68
  -1  -6  -7 944.243 255.463  63
  -1   6  -7 608.703 212.553  40
  -1  -6  -7 852.622 232.538  46
  -1   6  -7 766.836 272.138  71
   1  -6   8 1897.38 336.677  73
  -1   6  -8 2177.84 324.944  71
  -1  -6  -8 1611.27 248.367  63
  -1   6  -8 1430.43 226.982  40
  -1  -6  -8 1667.00 240.270  46
  -1  -7   8 1351.96 248.978  54
   1  -7  -8 984.896 185.386  37
   1   7  -8 1313.34 237.429  70
  -1  -7   8 1407.47 271.563  73
  -1  -7   7 2655.92 418.335  54
  -1  -7   7 2768.26 434.928  72
   1   7  -7 3384.88 434.350  71
  -1  -7   7 2676.99 471.866  73
   1   7  -7 3863.35 493.957  70
   1  -7  -7 3917.24 430.374  57
   1   7  -7 3219.13 416.031  56
   1  -7  -7 4275.59 497.482  63
   1  -7  -6 5794.67 613.808  57
  -1  -7   6 5071.79 643.499  74
  -1  -7   6 4830.85 661.554  73
   1   7  -6 5116.95 607.632  56
   1  -7  -6 5400.02 602.372  63
   1   7  -6 5877.95 625.526  62
   1   7  -6 5460.37 604.798  71
  -1  -7   6 5192.66 631.411  54
   1   7  -6 5819.32 672.512  70
  -1  -7   5 42868.1 1896.12  54
   1  -7  -5 43649.9 1831.89  63
  -1  -7   5 41515.4 2034.27  73
   1   7  -5 44837.4 1784.40  71
  -1   7   5 40921.0 2757.75  20
   1  -7  -5 43793.7 1890.01  42
   1   7  -5 42579.4 1813.80  62
  -1  -7   5 46178.5 1883.50  75
  -1  -7   5 41724.1 2016.89  74
   1  -7  -5 42420.3 1822.87  57
   1   7  -4 54997.6 3131.63  30
  -1  -7   4 52894.0 2273.82  73
   1   7  -4 56379.8 2037.61  62
  -1  -7   4 53251.5 2127.29  75
  -1  -7   4 56463.8 2389.93  74
   1  -7  -4 56047.7 2201.16  42
   1  -7  -4 54599.4 2090.74  57
  -1   7   4 53902.3 3028.70  20
   1  -7  -4 52071.3 2008.30  63
   1   7  -3 22474.9 1858.51   2
  -1  -7   3 25060.8 1487.63  74
   1   7  -3 25426.3 2080.62  30
  -1  -7   3 23198.8 1325.37  75
   1  -7  -3 21693.8 1131.62  37
   1  -7  -3 22883.5 1333.65  42
   1  -7  -3 22654.7 1984.86   7
  -1   7   3 22432.0 1777.39  20
  -1  -7   3 24952.9 1423.94  73
   1  -7  -3 25182.6 1314.43  57
   1  -7  -3 21420.0 1171.44  63
  -1   7   3 22815.7 1953.14  16
  -1   7   3 21007.8 1846.82  13
   1   7  -3 27925.7 2210.11  21
  -1  -7   3 25606.7 2183.87  10
  -1   7   2 38547.0 2405.46  23
   1   7  -2 38728.2 2539.89  21
   1  -7  -2 39146.6 2600.45   7
  -1   7   2 40995.1 2480.23  16
  -1   7   2 35702.1 2300.69  13
   1   7  -2 39219.8 2539.01  11
  -1  -7   2 37137.7 2539.14  10
   1   7  -1 41827.2 2577.23  11
  -1   7   1 37819.6 2345.40  16
   1  -7  -1 40943.2 2379.49  10
   1   7  -1 39771.4 2444.66  21
  -1   7   1 33356.9 2138.16  23
  -1  -7   1 42435.5 2637.11  10
   1  -7  -1 39553.1 2562.38   7
   1  -7   0 4221.83 727.477  10
  -1   7   0 5289.19 818.856  23
  -1  -7   0 3585.49 734.547  10
   1  -7   0 4480.27 816.248   7
   1   7   0 4442.39 801.768  21
   1  -7   0 3543.44 693.255   3
  -1   7   0 4971.35 889.108  29
   1   7   0 4263.77 779.561  14
  -1   7   0 4853.20 887.886  14
   1   7   0 4393.50 810.440  11
  -1  -7  -1 15004.5 1520.43  10
  -1  -7  -1 14189.9 1260.88   9
  -1   7  -1 11417.9 1149.56   2
  -1   7  -1 13617.8 1315.84  23
   1  -7   1 13590.2 1416.86   3
   1   7   1 13605.8 1326.17  21
   1   7   1 12167.2 1275.10  14
  -1   7  -1 14877.0 1556.17  14
   1  -7   1 12602.3 1346.92   7
   1  -7   1 13402.0 1328.12  10
  -1   7  -1 12916.8 1397.88  29
   1   7   1 14419.7 1495.83  11
  -1   7  -2 29274.0 2095.20  11
  -1   7  -2 24889.0 1882.63   2
  -1   7  -2 27545.9 1929.86  23
  -1  -7  -2 26751.4 1908.28   9
  -1   7  -2 27976.8 2163.84  29
  -1   7  -2 28165.1 2150.11  21
   1   7   2 27059.5 2054.44  11
   1  -7   2 27562.0 2182.19   3
  -1  -7  -2 30589.3 2302.87  10
  -1  -7  -3 6354.57 651.637  67
  -1  -7  -3 6338.50 646.733  39
  -1   7  -3 6981.92 1073.96   2
   1  -7   3 6584.27 754.174  74
  -1   7  -3 6158.54 999.481  21
   1  -7   3 5815.16 677.479  75
  -1  -7  -3 6841.18 680.972  53
   1   7   3 5624.20 940.676  12
   1  -7   3 7014.94 796.724  45
  -1  -7  -3 5097.08 569.604  63
   1  -7   4 29418.6 1702.39  74
  -1  -7  -4 32137.0 1565.94  53
  -1   7  -4 29877.5 1330.68  41
   1  -7   4 29978.0 1694.07  68
  -1  -7  -4 31250.3 1551.02  67
  -1  -7  -4 29258.6 1462.46  63
   1   7   4 33273.7 2430.24  17
   1  -7   4 29539.4 1567.03  73
  -1  -7  -4 32296.1 1517.11  48
   1  -7   4 29893.9 1697.76  45
  -1  -7  -4 30382.4 1456.76  39
   1  -7   5 24841.0 1592.01  68
  -1  -7  -5 25650.8 1368.80  63
  -1  -7  -5 26616.0 1441.37  67
   1  -7   5 24893.2 1483.84  73
  -1  -7  -5 24426.2 1258.27  39
  -1   7  -5 28756.6 1305.25  41
  -1   7  -5 26801.6 1434.92  62
   1  -7   5 25943.8 1526.39  45
  -1   7  -5 27491.9 1449.25  71
  -1  -7  -5 25439.5 1356.34  48
   1  -7   5 26281.3 1609.68  74
   1  -7   6 10495.0 952.408  74
  -1  -7  -6 11251.9 874.570  63
   1  -7   6 11139.3 942.924  73
  -1   7  -6 10920.3 867.663  71
  -1  -7  -6 11995.4 936.281  67
  -1   7  -6 10555.3 843.754  62
  -1   7  -7 10557.2 762.288  71
  -1  -7  -7 13059.0 817.081  63
  -1   7  -7 11248.1 678.623  40
   1  -7   7 11083.4 846.495  74
   1  -7   7 11207.3 853.992  73
  -1  -7  -8 1315.61 204.917  63
  -1  -7  -8 1262.45 178.385  37
   1  -7   8 1181.09 225.405  73
  -1   7  -8 1633.10 251.279  71
   1  -8  -8 374.957 105.280  37
   1  -8  -7 4965.13 450.703  37
  -1  -8   7 4968.02 503.910  72
   1  -8  -7 5256.41 431.836  57
   1   8  -7 4924.97 438.322  56
   1   8  -7 5438.62 521.690  70
  -1  -8   7 4995.65 555.802  73
   1   8  -6 12103.5 918.711  70
  -1  -8   6 11786.8 966.181  73
   1  -8  -6 10752.4 733.366  39
  -1  -8   6 11339.2 887.887  72
   1   8  -6 11723.4 800.274  71
   1  -8  -6 11038.4 772.515  37
   1   8  -6 11715.7 838.017  56
   1   8  -6 11296.9 825.358  62
   1  -8  -6 12831.3 884.533  63
   1  -8  -6 12702.2 848.122  57
   1  -8  -5 27583.4 1333.59  37
  -1  -8   5 25950.7 1396.67  75
   1  -8  -5 29753.2 1459.69  63
   1   8  -5 25884.3 1382.19  62
   1   8  -5 28256.7 1328.63  71
   1  -8  -5 29429.3 1451.23  57
  -1  -8   5 28638.0 1615.45  73
  -1  -8   5 29181.1 1644.29  74
  -1  -8   4 7680.43 872.214  74
  -1   8   4 7541.27 1190.97  23
   1  -8  -4 8169.66 713.859  37
   1  -8  -4 8782.59 804.940  57
   1   8  -4 7994.71 730.644  62
   1  -8  -4 8963.00 776.360  63
  -1  -8   4 8837.99 841.289  75
  -1  -8   4 8127.52 856.868  73
   1   8  -4 7113.65 1147.06  30
   1  -8  -4 9164.78 863.346  42
   1  -8  -3 79053.0 2436.77  37
  -1  -8   3 76560.0 2690.26  75
  -1  -8   3 78404.1 2935.44  74
  -1   8   3 78844.3 3785.53  23
   1   8  -3 75659.4 3877.99  19
   1  -8  -3 78548.4 2516.08  63
   1  -8  -3 77634.8 2780.01  42
   1   8  -3 84552.6 4137.06  30
   1  -8  -3 81148.1 2675.84  57
  -1   8   3 80397.9 3904.38  16
   1   8  -3 80926.5 4126.93  21
   1  -8  -2 166246. 4157.23  57
  -1   8   2 164985. 5599.21  23
   1  -8  -2 151437. 4056.67  75
  -1   8   2 168647. 5773.29  16
   1   8  -2 172355. 6133.62  21
   1  -8  -2 161836. 3959.06  63
  -1  -8   2 166198. 4534.14  74
  -1  -8   2 160448. 4264.64  75
   1  -8  -2 164815. 4358.37  42
   1   8  -2 167644. 6054.74  30
   1  -8  -2 167684. 3908.09  37
  -1  -8   1 5926.77 601.862  39
   1  -8  -1 5584.96 656.615  75
  -1   8   1 5751.76 1020.57  14
   1  -8  -1 6102.59 646.428  57
   1  -8  -1 6169.86 602.902  37
   1  -8  -1 5957.39 676.845  42
  -1   8   1 4776.44 857.716  23
  -1   8   1 5909.24 1004.63  29
  -1  -8   1 5447.19 645.220  75
   1   8  -1 5815.77 1031.93  21
   1   8  -1 6923.63 1143.56  11
   1  -8   0 31845.7 1537.52  42
   1   8   0 30728.0 2259.68  21
  -1   8   0 33597.2 2426.36  29
  -1  -8   0 30582.2 1517.45  75
   1   8   0 30719.4 2368.54  11
  -1   8   0 36051.2 2566.64  14
   1  -8   0 32535.3 1504.83  57
  -1  -8   0 30140.7 1440.87  39
   1  -8   0 33003.9 1697.50  45
   1  -8   0 29981.0 2342.28   7
   1  -8   0 30790.5 1593.47  75
  -1  -8  -1 31756.6 1507.02  39
  -1   8  -1 32893.6 2428.82  29
   1   8   1 31057.2 2208.26  21
   1  -8   1 25792.9 2129.21   3
   1  -8   1 28776.8 2239.17   7
   1   8   1 30374.1 2199.76  14
   1  -8   1 30541.3 1587.52  74
  -1  -8  -1 31693.0 1468.78  53
  -1   8  -1 36166.4 2574.60  14
   1  -8   1 26965.5 1505.09  75
  -1  -8  -1 31382.3 1487.42  75
   1  -8   1 32752.3 1747.58  45
   1   8   1 31493.0 2391.02  11
  -1   8  -2 8494.66 1247.91  29
  -1  -8  -2 11264.1 851.948  57
   1  -8   2 10612.8 963.052  74
  -1  -8  -2 10195.1 852.266  39
  -1  -8  -2 10749.9 847.720  53
  -1   8  -2 10493.3 1394.04  21
   1  -8   2 11066.5 1030.15  45
   1  -8   2 10232.3 909.958  75
  -1   8  -2 9945.42 1330.00  11
   1   8   2 8988.87 1281.28  11
  -1  -8  -3 28863.0 1474.94  53
  -1  -8  -3 27166.8 1368.81  63
  -1   8  -3 28914.9 2285.98  21
  -1   8  -3 29258.7 1292.55  41
  -1  -8  -3 30503.4 1518.68  39
  -1  -8  -3 30267.2 1399.21  57
   1  -8   3 28918.5 1555.44  75
  -1  -8  -3 29972.7 1473.05  67
   1  -8   3 30629.7 1757.71  45
   1  -8   3 29150.2 1688.30  74
  -1  -8  -4 1414.76 359.917  39
  -1  -8  -4 1599.42 352.371  67
   1  -8   4 1987.63 415.925  75
  -1   8  -4 2028.36 343.113  41
  -1  -8  -4 1675.88 353.437  48
   1  -8   4 1724.54 448.819  74
   1  -8   4 1680.77 440.039  45
  -1  -8  -4 1678.23 347.894  63
  -1   8  -5 14786.5 890.017  41
  -1  -8  -5 15767.8 971.123  39
  -1  -8  -5 17893.1 1097.61  63
  -1   8  -5 16685.3 1079.77  62
   1  -8   5 15365.3 1198.84  74
  -1  -8  -5 17125.2 1094.50  67
  -1  -8  -5 15894.3 899.559  37
  -1   8  -5 17071.2 1106.35  71
  -1  -8  -5 17934.5 1099.67  48
   1  -8   5 15006.1 1063.33  73
   1  -8   6 10476.8 823.042  73
  -1   8  -6 10562.6 783.916  62
  -1  -8  -6 10268.4 661.677  37
  -1   8  -6 10577.4 817.803  71
  -1  -8  -6 11390.2 820.802  63
   1  -8   6 10239.0 884.754  74
  -1  -8  -7-27.4148 86.2962  37
   1  -8   7 84.9104 114.415  73
  -1   8  -7 206.988 129.098  71
  -1   8  -7 367.265 143.836  70
   1  -8   7 202.455 145.130  74
  -1  -8  -7-3.40576 141.328  63
   1   9  -7 2874.62 325.686  70
   1  -9  -7 2562.61 270.889  37
   1   9  -7 2427.79 250.486  56
  -1  -9   7 1825.36 263.678  72
   1   9  -6 3749.84 468.323  70
   1   9  -6 3248.55 405.294  56
  -1  -9   6 3049.67 427.528  72
   1  -9  -6 3526.06 391.836  57
   1  -9  -6 3229.40 370.453  37
   1  -9  -6 3453.42 369.796  39
   1  -9  -5 10582.6 745.055  37
   1   9  -5 10725.4 854.871  70
  -1  -9   5 8832.97 792.266  72
   1  -9  -5 11325.8 820.594  57
   1  -9  -5 11323.9 876.205  63
   1  -9  -5 10006.4 765.251  39
   1   9  -5 9886.89 748.639  62
  -1  -9   5 9340.60 753.014  75
   1  -9  -4 13483.6 899.033  37
  -1  -9   4 13964.9 1032.21  75
   1   9  -4 13761.7 930.416  62
   1  -9  -4 16013.9 1048.39  63
   1  -9  -4 14468.5 1015.01  57
   1   9  -3 24781.7 1253.93  62
   1  -9  -3 21851.8 1172.98  37
   1  -9  -3 23415.0 1274.06  63
   1  -9  -3 22196.7 1297.19  57
  -1  -9   3 22886.3 1373.79  75
   1  -9  -3 23256.3 1435.45  42
  -1   9   3 21383.0 1942.94  29
  -1  -9   2 6618.06 703.082  72
   1  -9  -2 6743.44 700.270  75
   1  -9  -2 8398.01 849.752  42
   1   9  -2 8002.29 1265.47  30
   1  -9  -2 8574.44 795.537  57
  -1   9   2 6492.39 1080.88  29
   1  -9  -2 9601.67 781.781  37
   1   9  -2 7658.60 1238.25  19
   1   9  -2 7188.63 1233.06  21
  -1  -9   2 8158.47 815.994  75
  -1   9   1 38299.9 2662.33  29
   1  -9  -1 35984.4 1773.67  42
   1   9  -1 34215.2 2599.97  21
  -1  -9   1 34104.4 1707.62  75
  -1  -9   1 35404.5 1550.09  39
   1   9  -1 35880.6 2688.39  30
   1  -9  -1 38513.1 1734.73  57
   1  -9  -1 32478.0 1674.06  75
   1   9   0 6438.79 1119.18  21
   1  -9   0 8048.43 833.793  75
  -1   9   0 7954.08 1212.85  29
   1   9   0 6571.95 1142.28  30
  -1  -9   0 6545.99 700.797  39
  -1  -9   0 6018.48 694.478  75
   1  -9   1 9435.99 893.432  75
   1  -9   1 7923.29 821.030  74
  -1  -9  -1 7774.78 757.860  39
  -1  -9  -1 7019.44 696.143  75
   1   9   1 8264.90 1249.75  30
  -1   9  -1 9400.67 1338.84  29
  -1   9  -1 10473.0 1448.10  21
   1  -9   1 8747.65 923.957  45
  -1  -9  -2 7011.48 688.101  53
  -1  -9  -2 7444.73 743.413  39
   1  -9   2 7299.31 788.997  75
  -1   9  -2 7031.13 1174.15  29
   1   9   2 7182.44 1189.57  19
   1  -9   2 7290.63 805.765  74
   1  -9   2 7112.78 838.914  45
  -1  -9  -3 1138.49 311.527  39
  -1  -9  -3 1236.42 284.426  63
   1  -9   3 773.179 308.871  75
   1  -9   3 466.024 261.538  74
  -1  -9  -3 1044.70 296.869  48
  -1  -9  -3 1002.27 299.409  53
   1  -9   3 582.201 272.226  45
   1  -9   4 28327.7 1425.43  75
  -1  -9  -4 27493.9 1341.98  67
  -1  -9  -4 30461.1 1428.17  48
   1  -9   4 31607.7 1717.46  74
  -1  -9  -4 28372.8 1355.40  63
  -1   9  -4 30112.1 1448.46  71
  -1  -9  -4 30873.5 1454.52  39
  -1  -9  -5 9013.49 710.620  48
  -1   9  -5 8746.85 724.402  62
   1  -9   5 9588.18 880.548  74
  -1  -9  -5 8676.60 685.230  63
  -1  -9  -5 9175.76 689.249  39
  -1   9  -5 8767.81 726.485  71
  -1   9  -6 2541.18 342.696  70
   1  -9   6 2405.92 396.704  74
  -1  -9  -6 2846.14 369.310  63
  -1   9  -6 2650.40 353.081  62
  -1   9  -6 2841.42 359.056  71
   1  -9   7 2728.24 287.075  72
  -1   9  -7 2990.00 286.219  71
  -1  -9  -7 3583.32 313.844  63
  -1 -10   6 575.998 181.107  72
   1 -10  -6 305.836 122.126  39
   1  10  -6 206.189 135.171  70
   1  10  -6 245.022 115.192  56
  -1 -10   5 1750.38 318.469  72
   1  10  -5 2841.49 380.109  56
   1 -10  -5 2150.25 322.583  39
   1 -10  -5 3167.69 371.003  37
   1  10  -5 2319.27 357.573  70
   1  10  -5 1635.75 257.232  62
  -1 -10   5 1458.23 281.128  75
   1 -10  -5 2076.05 320.779  57
  -1 -10   4 879.133 260.779  72
   1 -10  -4 850.578 252.715  39
   1 -10  -4 1714.52 363.995  37
   1 -10  -4 1324.55 305.719  57
  -1 -10   4 1119.35 291.800  75
   1  10  -4 691.262 209.123  62
  -1 -10   3 12842.9 926.370  72
   1 -10  -3 16274.6 1048.85  57
   1 -10  -3 15784.3 924.351  37
  -1 -10   3 14513.5 1027.15  75
  -1 -10   2 9628.79 862.763  75
   1 -10  -2 7465.10 697.298  75
   1 -10  -2 10312.2 854.452  57
   1 -10  -1 22556.5 1323.01  75
  -1 -10   1 22765.6 1340.20  75
  -1 -10   0 2862.91 491.161  75
  -1 -10   0 2714.48 456.582  39
   1 -10   0 2327.68 379.683  39
   1 -10   0 2742.32 492.520  75
  -1 -10  -1 771.062 269.665  75
   1 -10   1 566.682 306.368  75
  -1 -10  -1 948.738 292.794  39
   1 -10   2 5841.26 680.334  75
  -1 -10  -2 6320.14 668.973  39
   1 -10   2 6015.37 703.098  74
   1 -10   3 12645.8 939.494  75
  -1 -10  -3 13185.2 934.221  39
  -1 -10  -3 12502.4 871.402  48
   1 -10   3 11152.3 967.614  74
   1 -10   4 17193.4 992.014  75
  -1 -10  -4 18478.2 954.720  63
  -1  10  -4 19079.1 1018.08  71
  -1  10  -4 19369.0 1085.20  62
  -1 -10  -4 18389.7 990.120  48
   1 -10   4 18102.7 1181.51  74
  -1 -10  -4 18480.7 1013.13  39
   1 -10   5 6616.68 637.490  74
  -1  10  -5 6753.34 530.676  71
  -1 -10  -5 8242.04 569.594  63
  -1  10  -5 6625.08 480.285  56
  -1  10  -5 6216.17 534.588  62
  -1 -10  -5 7947.76 568.851  48
  -1  10  -6 9460.20 511.316  70
   1 -10   6 8364.65 531.611  72
  -1  10  -6 8769.69 489.375  71
  -1 -10  -6 9785.74 519.793  63
   1  11  -5 1149.00 195.779  70
   1  11  -5 1217.49 197.171  56
   1 -11  -5 1369.93 213.069  39
  -1 -11   5 1217.64 203.964  72
   1 -11  -4 18749.7 919.902  39
  -1 -11   4 18184.1 911.939  75
  -1 -11   4 16607.0 855.683  72
   1  11  -4 19599.1 903.877  70
   1 -11  -3 15657.1 915.550  39
  -1 -11   3 13805.0 808.835  72
  -1 -11   3 15938.6 951.382  75
   1 -11  -2 3453.42 452.568  39
  -1 -11   2 3845.37 492.125  75
   1 -11  -1 15027.3 969.476  75
   1 -11  -1 15544.1 936.843  39
  -1 -11   1 16528.5 1034.53  75
   1 -11   0 2923.96 464.072  75
  -1 -11   0 2928.90 436.333  75
   1 -11   1 9480.58 793.757  75
  -1 -11  -1 7933.27 681.409  39
  -1 -11  -2 11298.8 803.547  39
   1 -11   2 9820.49 786.036  75
  -1 -11  -2 9724.71 727.413  48
   1 -11   3 15101.7 903.329  75
  -1 -11  -3 16379.0 924.472  39
  -1  11  -3 15301.8 782.470  71
  -1 -11  -3 15737.3 876.123  48
   1 -11   4 15897.5 815.884  72
  -1  11  -4 18701.1 866.761  62
  -1  11  -4 17839.7 771.811  71
   1 -11   4 17044.3 815.464  75
  -1  11  -5 8152.53 466.269  62
  -1  11  -5 8831.26 498.417  70
   1  12  -3 1843.93 240.776  56
   1 -12  -3 2070.44 260.161  39
  -1 -12   2 4502.78 440.223  75
   1 -12  -2 5093.00 437.352  39
  -1 -12   1 69.1745 122.285  75
   1 -12  -1 330.484 159.439  39
   1 -12  -1 433.527 173.424  75
   1 -12   0 12466.6 772.996  75
  -1 -12   0 13002.3 722.732  75
   1 -12   1 861.161 248.570  75
  -1 -12  -1 642.207 184.477  48
  -1  12  -2 806.685 184.970  62
  -1 -12  -2 477.095 153.876  48
   1 -12   2 493.762 169.569  75
  -1 -12  -3 19522.9 757.093  48
  -1  12  -3 18874.5 736.196  62
  -2   0  10 358.595 136.197  35
   2   0 -10 252.033 118.789  60
  -2   0  10-23.1198 102.359  58
   2   0  -9 2402.51 369.761  60
  -2   0   9 2029.42 392.338  58
  -2   0   9 2587.44 386.187  54
   2   0  -9 2563.10 345.641  46
  -2   0   8 59182.3 2375.03  58
   2   0  -8 57432.2 1913.78  40
   2   0  -8 53423.9 2022.85  66
  -2   0   8 56906.6 2203.94  54
   2   0  -8 55866.1 2165.05  60
   2   0  -8 58811.4 2046.20  46
  -2   0   7 48963.8 2084.16  54
   2   0  -7 50589.8 2079.36  60
   2   0  -7 49303.4 2031.03  70
   2   0  -7 49531.1 1822.78  40
   2   0  -7 47755.1 1883.69  46
   2   0  -6 2975.36 713.098   8
   2   0  -6 2935.77 472.298  70
  -2   0   6 3210.15 755.537   6
   2   0  -6 3221.08 489.817  60
   2   0  -6 3236.97 446.617  46
  -2   0   6 3675.96 810.709  25
   2   0  -5 48361.4 2644.20   8
  -2   0   5 50966.7 2725.49   6
  -2   0   5 44935.5 2682.97  25
   2   0  -4 56767.0 2508.51   8
  -2   0   4 58706.2 2625.93   6
  -2   0   4 52878.1 2605.56  25
  -2   0   3-46.6519 175.914  20
   2   0  -3 94.7336 153.123  22
   2   0  -3 89.5162 191.585   8
  -2   0   3 202.028 196.575   6
  -2   0   3-24.7105 241.587  25
   2   0  -2 155973. 3766.37   8
  -2   0   2 152721. 3800.59  20
   2   0  -2 158590. 3954.12  22
  -2   0   2 156826. 3487.21  13
  -2   0   2 157541. 4026.59  31
  -2   0   1 50719.6 1803.50  20
   2   0  -1 52935.4 1939.67  22
  -2   0   1 52184.0 1824.61  31
   2   0  -1 48436.5 1630.37  28
   2   0  -1 49738.5 1790.45  27
  -2   0   1 50760.0 1503.30  16
  -2   0   0 238837. 4642.31  23
  -2   0   0 220204. 4951.77   4
   2   0   0 244472. 5142.39   1
   2   0   0 233936. 5062.84  28
   2   0   0 221685. 5100.97  27
   2   0   0 236140. 5157.40  22
   2   0   1 203324. 4617.86  22
  -2   0  -1 204489. 4613.16   4
   2   0   1 209511. 4801.09   1
  -2   0  -1 200122. 4375.26  23
   2   0   1 203632. 4833.54  28
   2   0   2 200895. 4870.79  24
   2   0   2 197331. 4870.48   1
   2   0   2 194236. 4449.44  22
  -2   0  -2 195657. 4658.64   4
   2   0   2 198425. 4658.97  18
   2   0   2 194090. 5009.77  28
  -2   0  -3 495071. 9811.84   4
   2   0   3 498062. 9936.95  17
   2   0   3 504261. 10065.5  18
   2   0   3 502410. 10329.2  24
   2   0   3 498071. 10108.1   1
  -2   0  -3 463424. 9296.57   2
  -2   0  -4 19404.1 1437.87   4
   2   0   4 19986.3 1685.10  24
   2   0   4 20590.2 1599.67  17
  -2   0  -4 18102.1 1302.57   5
   2   0   5 496.198 455.633  24
  -2   0  -5 96.8889 228.607   4
   2   0   5 46.8869 295.860  25
  -2   0  -6 4844.92 592.060  43
   2   0   6 5136.32 1090.71  24
  -2   0  -6 5545.40 596.328  40
   2   0   6 4621.24 971.080  25
   2   0   7 7290.71 816.789  68
  -2   0  -7 6761.02 645.628  40
  -2   0  -7 6642.39 670.490  43
   2   0   7 5966.24 1134.09  25
  -2   0  -8 439.363 208.705  43
   2   0   8 582.481 262.748  68
  -2   0  -8 975.636 277.791  40
   2   0   9 8256.97 570.646  32
  -2   0  -9 8503.14 540.344  40
  -2   0  -9 8106.85 504.252  46
  -2  -1  10 3595.50 315.303  35
  -2   1  10 3459.27 317.552  35
   2  -1 -10 3569.02 315.077  60
   2   1 -10 3514.71 308.543  60
  -2  -1  10 3204.98 335.523  58
   2  -1  -9-12.0456 142.198  60
  -2   1   9 219.562 200.599  58
   2  -1  -9 439.290 171.376  46
  -2  -1   9-146.811 240.851  58
  -2  -1   9 262.743 189.498  54
   2   1  -9 108.641 127.682  66
   2   1  -9 200.404 198.547  60
   2   1  -8 24050.5 1211.03  46
   2  -1  -8 23292.1 1234.97  66
   2   1  -8 21984.1 1272.18  60
  -2  -1   8 24083.9 1467.02  58
  -2  -1   8 23275.6 1395.05  54
   2  -1  -8 24021.8 1332.26  60
  -2   1   8 23024.3 1292.49  54
   2  -1  -8 23732.3 1244.40  46
   2  -1  -7 20693.1 1236.64  66
   2  -1  -7 20045.5 1128.45  40
   2  -1  -7 20234.3 1259.96  60
   2   1  -7 19445.5 1244.26  60
  -2  -1   7 20502.1 1391.48  58
  -2  -1   7 17634.7 1253.24  54
  -2   1   7 19465.6 1220.36  54
  -2   1   7 20750.9 2058.74  25
   2   1  -7 19179.3 1112.74  46
   2  -1  -7 20608.5 1189.28  46
   2   1  -7 18522.7 1202.85  70
   2   1  -6 9235.60 1248.77   8
   2  -1  -6 8986.02 1248.04   8
   2  -1  -6 8777.30 786.366  60
   2   1  -6 10434.5 872.108  70
   2  -1  -6 7437.10 654.182  40
  -2  -1   6 9918.96 884.596  54
  -2  -1   6 9510.32 1272.80   6
  -2   1   6 8153.34 1193.72   6
   2   1  -6 9716.22 739.265  46
   2  -1  -6 8801.53 729.240  46
  -2   1   6 7636.17 1170.59  25
  -2   1   5 1755.91 492.612   6
   2   1  -5 3280.55 676.685   8
   2  -1  -5 1680.49 496.001   8
  -2   1   5 3033.37 678.899  15
  -2  -1   5 3934.65 752.793   6
  -2   1   5 2575.07 638.392  25
  -2   1   4 78500.9 3149.13  25
  -2   1   4 82539.3 3187.49  15
  -2  -1   4 80087.2 2787.91  20
   2  -1  -4 80847.3 3125.17   8
  -2  -1   4 84973.4 3250.37   6
  -2   1   4 79879.5 3182.34   6
   2   1  -4 87707.8 3165.52   8
   2   1  -3 75539.9 2585.76  22
   2  -1  -3 83054.8 2664.55  22
   2   1  -3 79603.1 2661.60   8
  -2  -1   3 76141.8 2461.64  20
  -2   1   3 78711.8 2758.88  20
  -2  -1   3 79031.5 2823.53   6
  -2   1   3 78330.4 2827.72   6
  -2   1   3 78574.5 2769.12  25
   2  -1  -3 79292.4 2784.39   8
   2  -1  -2 61640.6 1915.86   1
   2  -1  -2 63817.9 2266.26  22
  -2  -1   2 60693.7 1580.27  13
   2  -1  -2 59099.1 2140.00   8
  -2  -1   2 64225.7 2019.70  20
  -2   1   2 60452.0 2200.02  20
  -2  -1   2 64803.1 2404.64  31
   2   1  -2 61503.4 2236.70  22
   2   1  -2 63807.5 2003.59   8
   2   1  -2 59564.1 2008.78  27
  -2   1   2 62638.7 2072.18  13
   2   1  -2 58130.0 1656.28  12
  -2  -1   1 306469. 5944.93  20
   2  -1  -1 303305. 6033.62   1
  -2  -1   1 309536. 6380.40  31
  -2  -1   1 293258. 5076.26  16
  -2   1   1 300227. 5928.75  16
  -2   1   1 306349. 6209.97  20
  -2   1   1 288910. 5738.82  31
  -2   1   1 302080. 5943.97  13
   2   1  -1 299109. 6107.42  27
   2   1  -1 293051. 5767.12  12
   2  -1  -1 295814. 6310.75  22
   2   1  -1 297871. 5532.42   8
   2  -1   0 158987. 3412.30  24
   2  -1   0 159156. 3920.15   1
  -2  -1   0 170847. 3343.70  10
   2  -1   0 156536. 4037.91  22
  -2  -1   0 179529. 4134.64   4
  -2   1   0 155834. 3769.68  23
   2  -1   0 161552. 3129.35  18
  -2   1   0 155156. 3936.41  20
   2   1   0 182453. 4154.82  27
   2   1   0 176642. 3960.31  12
   2  -1   1 12746.7 855.589  24
   2  -1   1 12384.7 922.397   1
  -2   1  -1 11846.2 806.537   4
   2   1   1 11605.1 841.056  22
   2   1   1 11689.5 898.459   1
  -2   1  -1 12231.6 709.464  29
   2  -1   1 12572.1 733.092  18
   2  -1   1 12665.2 908.294  22
   2  -1   1 12653.7 687.153  17
   2   1   1 11374.8 917.830  28
   2   1   1 11101.5 879.442  27
  -2   1  -1 11552.2 829.520  23
   2   1   1 11056.7 884.496  12
  -2  -1  -1 11270.7 882.944   4
   2  -1   2 250250. 5772.69  24
   2   1   2 239221. 5256.26  22
  -2  -1  -2 241116. 5604.37   4
   2   1   2 249019. 5650.49   1
   2  -1   2 241101. 5394.95  18
  -2   1  -2 242023. 5482.02   2
   2  -1   2 242514. 5279.26  17
   2  -1   2 245490. 5375.79  22
   2   1   2 238228. 5781.26  28
   2   1   2 241286. 5595.85  27
  -2   1  -2 246920. 5282.86   4
   2  -1   2 240833. 5775.18   1
  -2  -1  -3 248128. 5891.39   5
   2   1   3 257441. 6326.60  24
   2   1   3 263981. 6213.63  17
   2  -1   3 233573. 5874.70  17
  -2   1  -3 237843. 5611.91   4
  -2  -1  -3 242690. 5334.02   8
   2  -1   3 239094. 6211.49   1
   2   1   3 272383. 6299.82  18
  -2  -1  -3 256348. 6079.42   4
   2   1   3 244585. 6226.88  28
  -2   1  -3 248406. 5791.11   2
   2   1   3 261284. 6071.17   1
   2  -1   3 239662. 6344.53  24
  -2   1  -4 31770.6 1655.54   5
  -2   1  -4 33783.1 1843.00   4
   2   1   4 32675.8 2071.32  18
   2   1   4 30726.3 1892.57   1
   2   1   4 33712.1 2098.49  17
  -2   1  -4 31085.5 1759.04   2
   2   1   4 32300.4 2145.87  24
  -2  -1  -4 33986.8 1853.91   5
  -2  -1  -4 34478.8 2008.90   4
   2  -1   4 33588.2 2262.30  24
  -2  -1  -5 57841.0 2997.08   4
   2  -1   5 56886.4 2967.78  25
  -2   1  -5 62696.8 2993.59   8
   2   1   5 61244.3 3241.16  17
   2  -1   5 62318.2 3510.96  24
   2   1   5 60347.2 3314.23  24
  -2  -1  -6 5599.23 622.739  43
  -2   1  -6 6138.18 628.239  43
   2  -1   6 6361.81 1235.13  24
   2   1   6 6914.14 1237.07  24
  -2  -1  -6 5958.18 602.301  40
  -2  -1  -6 6007.96 619.668  63
  -2   1  -6 5703.88 651.152  64
   2  -1   6 5728.65 1051.14  25
   2   1   6 5783.27 1079.29  25
   2  -1   6 6284.56 712.894  74
  -2  -1  -7 41594.7 1751.50  43
  -2   1  -7 41509.1 1711.96  43
  -2  -1  -7 40756.8 1652.21  40
  -2   1  -7 40359.0 1678.71  40
   2  -1   7 40979.6 2012.52  68
   2   1   7 41546.3 1939.83  68
  -2   1  -8 29429.9 1295.83  43
   2  -1   8 30290.7 1529.18  68
   2  -1   8 30321.2 1459.98  32
  -2   1  -8 30160.1 1319.64  40
  -2  -1  -8 29561.1 1278.26  40
  -2  -1  -8 28933.5 1342.43  43
  -2   1  -9 2763.17 313.632  40
   2  -1   9 2856.81 388.465  73
  -2  -1  -9 2599.20 290.926  40
   2   1   9 2548.89 369.996  73
   2  -1   9 2923.50 382.499  32
   2   1   9 2258.84 289.833  32
  -2  -1  -9 2264.68 283.388  46
   2   2  -9 349.758 163.528  60
  -2  -2   9 484.587 192.312  54
   2  -2  -9 148.684 137.602  60
  -2  -2   9 269.959 200.671  58
  -2   2   9 303.929 189.653  58
   2  -2  -9 234.613 134.842  57
   2   2  -9 268.900 144.368  66
   2  -2  -9 219.663 183.971  46
   2  -2  -8 8371.30 776.088  60
   2   2  -8 7754.97 734.193  70
   2   2  -8 8011.91 750.869  60
  -2  -2   8 8041.74 861.556  58
  -2  -2   8 8453.93 836.659  54
   2   2  -8 7787.93 644.017  46
   2  -2  -8 8224.44 707.942  46
   2   2  -7 2248.04 447.467  70
   2  -2  -7 1798.35 365.077  66
  -2   2   7 2003.79 608.599  20
   2  -2  -7 2478.20 482.826  60
  -2  -2   7 3457.00 597.260  58
  -2  -2   7 2203.69 471.375  54
  -2  -2   7 2391.13 826.246  31
   2   2  -7 2161.29 374.856  46
   2  -2  -7 2773.15 461.760  46
  -2   2   7 1723.47 629.454  25
   2  -2  -6 1927.80 358.637  40
   2  -2  -6 1456.96 317.234  60
   2  -2  -6 1535.33 366.743  66
  -2  -2   6 2068.03 485.712  58
   2   2  -6 1623.05 339.512  56
  -2  -2   6 1135.45 587.789  31
  -2  -2   6 1312.52 371.617  54
  -2   2   6 2115.25 616.101  15
   2   2  -6 1528.04 367.849  70
   2   2  -6 1449.03 303.459  46
   2  -2  -6 1836.26 361.814  46
  -2   2   6 1391.02 572.811  25
   2  -2  -5 12273.7 1319.81   8
   2   2  -5 12316.6 1281.75   8
  -2   2   5 10478.0 1220.01  15
  -2  -2   5 11433.3 1277.23   6
  -2   2   5 11224.6 1266.72   6
  -2   2   5 9323.68 1142.12  25
   2   2  -4 82532.7 3096.10   8
   2  -2  -4 85409.8 3284.01   8
   2  -2  -4 84407.8 2937.07   7
  -2  -2   4 81625.6 3618.66  31
  -2   2   4 81469.5 3288.71  15
  -2  -2   4 82883.0 3226.81   6
  -2   2   4 78436.7 3170.53   6
  -2   2   4 75904.2 3070.28  25
  -2   2   3 94002.1 3276.34  15
  -2   2   3 99877.1 3314.87  20
   2   2  -3 96785.0 2995.27   8
   2  -2  -3 98102.8 3279.45   8
  -2  -2   3 95436.0 3540.71  31
  -2  -2   3 95293.3 3183.55   6
  -2   2   3 97462.5 3237.71   6
  -2   2   3 95058.0 3037.13  25
   2  -2  -2 101986. 3202.09  22
   2   2  -2 102984. 2702.19   8
   2   2  -2 107651. 3309.14  30
  -2  -2   2 99460.7 2591.22  20
   2   2  -2 100477. 3154.82  19
  -2  -2   2 106233. 3436.53  31
   2  -2  -2 105107. 2551.21   1
  -2   2   2 102135. 3204.43  20
  -2   2   2 104728. 3125.04  13
   2  -2  -2 105376. 2997.92  26
   2   2  -1 173921. 4351.37  30
   2  -2  -1 171716. 4442.55  22
   2   2  -1 172646. 3368.94   8
  -2   2   1 170063. 4329.46  20
  -2  -2   1 184868. 4567.24  31
  -2   2   1 170336. 4170.68  16
  -2   2   1 169805. 4205.13  13
   2   2  -1 180649. 4430.62  19
   2  -2  -1 170592. 4349.07  26
   2  -2  -1 167307. 3906.74   1
  -2   2   0 72752.3 2450.70  23
  -2  -2   0 84820.6 2640.78   4
   2   2   0 89384.3 2736.32  19
  -2   2   0 71215.8 2438.37  16
   2  -2   0 73611.8 2606.11  22
   2   2   0 88910.9 2601.88  30
  -2   2   0 69551.7 2463.35  20
   2  -2   0 72474.7 2416.99   1
   2   2   0 88341.3 2750.48  27
   2  -2   0 74860.3 2690.74  26
   2   2   0 88132.8 2613.25  12
   2  -2   0 69082.6 1966.67  24
  -2  -2  -1 5523.12 533.816  10
  -2   2  -1 5103.76 607.780  23
   2  -2   1 4878.91 623.238  22
  -2  -2  -1 6048.55 666.554   4
  -2   2  -1 3962.33 439.927   4
   2   2   1 5375.24 605.177  19
   2  -2   1 4201.58 591.525   1
   2   2   1 4452.80 495.339  30
  -2   2  -1 4725.34 532.121  29
   2   2   1 5500.93 680.200  27
   2  -2   1 5644.01 751.669  26
   2   2   1 5044.31 628.189  12
   2  -2   1 4968.74 588.523  24
  -2  -2  -2 75461.9 2626.91   5
  -2   2  -2 79148.3 2733.96   2
  -2  -2  -2 70869.2 2667.80   4
   2  -2   2 77937.6 2913.86   1
  -2   2  -2 72499.1 2213.71   4
  -2   2  -2 75835.7 2481.02  29
   2   2   2 73873.2 2605.94   1
   2   2   2 76835.4 2712.26  27
  -2   2  -2 75516.6 2724.87  23
   2  -2   2 75365.5 2924.66  26
   2   2   2 74698.0 2764.85  12
   2  -2   2 76158.9 2816.42  24
  -2  -2  -3 195075. 5240.36   4
   2   2   3 183392. 4955.32  27
  -2   2  -3 193908. 5128.10   2
   2   2   3 196429. 5390.02  28
   2  -2   3 186704. 5310.93  26
  -2  -2  -3 189168. 5046.24   5
   2  -2   3 193632. 5599.89  24
   2   2   3 196814. 5005.37   1
  -2  -2  -4 440.002 246.774   5
   2  -2   4 462.557 411.844  24
   2   2   4 630.665 323.722  17
   2  -2   4 240.032 266.097   3
  -2   2  -4 234.670 229.268   2
   2   2   4 223.345 277.922  24
  -2  -2  -4 100.241 156.301   4
   2   2   4 106.534 214.029  18
   2   2   4 230.885 224.132  28
   2  -2   4 240.457 231.544  26
   2   2   5 11022.0 1378.65  24
  -2  -2  -5 11405.8 1325.35   4
   2   2   5 10729.8 1362.13  17
   2   2   5 10882.4 1384.96  18
  -2   2  -5 11406.1 1225.42   2
   2  -2   5 10933.3 1479.85  24
  -2  -2  -6 7747.82 736.134  43
  -2   2  -6 6851.03 653.507  43
   2   2   6 6698.94 1182.94  24
   2  -2   6 8812.34 932.680  68
  -2  -2  -6 7671.13 716.771  67
  -2   2  -6 7811.76 752.987  64
  -2  -2  -6 8070.77 730.154  63
  -2  -2  -6 7570.37 664.221  40
   2  -2   6 8348.35 852.959  74
   2   2   6 7683.70 1239.50  25
  -2  -2  -7 36344.6 1643.51  43
  -2   2  -7 37517.1 1578.13  43
  -2  -2  -7 37824.0 1577.52  63
  -2  -2  -7 37286.1 1538.06  40
  -2   2  -7 38169.0 1613.50  40
   2  -2   7 38821.6 1973.22  68
   2  -2   7 37477.9 1772.69  74
  -2  -2  -8 1541.95 326.673  43
  -2   2  -8 2115.27 325.718  43
   2  -2   8 1826.46 404.613  68
  -2  -2  -8 1642.84 292.738  40
  -2   2  -8 2154.14 356.210  40
   2  -2   8 2011.54 383.766  32
   2  -2   8 2044.80 432.274  73
  -2  -2  -9 2310.88 253.464  40
   2  -2   9 2303.19 340.655  73
   2   2   9 2538.23 358.682  73
   2  -2   9 2113.33 308.276  68
  -2   2  -9 2285.64 284.594  40
   2  -2   9 2351.20 315.259  32
  -2  -2  -9 2375.95 297.713  46
   2   3  -9 2288.33 317.699  66
  -2  -3   9 2332.48 323.905  35
   2  -3  -9 2191.69 332.585  60
   2   3  -9 2397.64 336.498  60
  -2  -3   9 1920.54 365.012  58
  -2   3   9 1563.69 274.110  58
  -2  -3   9 2289.68 383.638  54
   2  -3  -9 2060.86 284.899  57
   2  -3  -9 2691.43 336.975  46
  -2  -3   8 5799.69 623.659  73
   2  -3  -8 5591.37 635.424  60
   2   3  -8 6785.73 659.939  70
  -2  -3   8 7096.10 774.351  58
  -2  -3   8 6848.93 748.849  54
   2   3  -8 7685.73 722.558  60
   2  -3  -8 6879.86 644.533  46
   2  -3  -7 12210.1 975.408  60
   2  -3  -7 11654.8 894.482  66
  -2  -3   7 13102.0 1095.19  58
  -2  -3   7 12378.9 1691.57  31
  -2  -3   7 13166.5 1093.57  54
  -2  -3   7 10914.6 922.698  73
   2   3  -7 12218.9 976.760  70
   2  -3  -7 12417.6 904.365  46
   2  -3  -6 6666.76 717.410  60
  -2  -3   6 7552.27 761.225  73
   2   3  -6 5996.39 688.546  70
   2  -3  -6 6050.56 669.277  66
  -2  -3   6 6103.33 1195.18  31
  -2  -3   6 6057.67 748.860  58
   2   3  -6 5010.20 583.916  56
  -2  -3   6 7233.81 801.201  54
  -2   3   6 6270.06 1090.02  15
   2  -3  -6 5519.42 601.718  46
  -2  -3   5 416.261 390.201  31
   2  -3  -5 216.423 322.251   8
   2   3  -5 15.5325 203.507   8
  -2   3   5 632.610 383.313  15
  -2  -3   5 222.483 242.500   6
  -2   3   5 436.118 247.735   6
  -2   3   5-56.6681 304.368  25
   2  -3  -4 56550.3 2687.88   8
   2  -3  -4 50677.5 2365.97   7
  -2  -3   4 48739.7 2825.85  31
   2   3  -4 47229.7 2287.22   8
  -2   3   4 48898.5 2551.80  15
  -2  -3   4 45942.3 2362.75   6
  -2   3   4 48359.9 2447.31   6
   2   3  -3 81382.7 3038.17  19
   2   3  -3 84340.1 2781.16   8
  -2   3   3 88864.2 3272.19  20
  -2  -3   3 80602.4 3408.23  31
  -2   3   3 89740.7 3240.28  15
   2   3  -3 80222.3 3170.93  30
   2  -3  -3 93007.0 3241.01   7
  -2   3   2 322419. 7180.85  20
   2   3  -2 315461. 7219.40  19
  -2  -3   2 314953. 7423.79  31
   2   3  -2 318083. 7311.17  30
   2  -3  -2 331269. 7326.54   7
  -2   3   2 343526. 7295.04  13
   2   3  -2 303759. 6156.73   8
  -2   3   1 262488. 6139.29  16
  -2  -3   1 268759. 6058.71   4
  -2   3   1 280747. 6234.68  20
  -2  -3   1 274646. 6464.57  31
   2   3  -1 280276. 6388.50  19
   2   3  -1 265727. 6252.67  30
  -2   3   1 275242. 6226.69  13
   2  -3  -1 261701. 6243.56  26
  -2  -3   1 269832. 5461.03   5
  -2  -3   0 85740.7 2822.24   4
   2   3   0 81848.3 2786.77  30
  -2   3   0 83879.0 2789.73  20
   2   3   0 88456.6 2983.21  19
  -2   3   0 79528.4 2809.58  23
  -2  -3   0 85308.1 2677.03  10
  -2   3   0 82035.3 2836.20  16
   2  -3   0 82068.2 3043.93  26
  -2  -3   0 83101.3 2540.90   5
  -2  -3  -1 29407.8 1478.05  10
   2   3   1 31608.3 1634.58  19
   2   3   1 30288.4 1482.64  30
  -2  -3  -1 32596.7 1689.28   4
  -2   3  -1 28956.8 1525.97  29
   2  -3   1 29358.6 1789.27  26
   2   3   1 32923.0 1738.88  12
  -2  -3  -1 31301.8 1556.69   5
  -2   3  -1 27971.0 1599.21  23
   2   3   2 173496. 4466.59   1
  -2   3  -2 148621. 3885.42  14
   2   3   2 162066. 4310.18  19
  -2   3  -2 154763. 4532.54  23
   2  -3   2 161902. 4222.02   7
  -2   3  -2 157538. 4417.30  29
   2   3   2 167421. 4635.63  27
   2  -3   2 159580. 4895.93  26
   2   3   2 166916. 4753.17  12
  -2  -3  -2 175770. 4588.00   5
  -2   3  -2 175929. 4735.68   2
  -2  -3  -2 176839. 4727.51   4
  -2  -3  -3 2029.68 494.175   5
   2  -3   3 1086.03 419.948  26
  -2   3  -3 1689.08 446.271   2
  -2  -3  -3 2205.25 540.906   4
   2   3   3 1867.66 501.766  28
   2   3   3 2305.41 463.241   1
   2   3   3 2312.37 495.520  27
   2   3   3 1926.76 494.671  12
   2   3   4 50793.1 2759.63  24
  -2  -3  -4 52078.0 2736.68   4
  -2   3  -4 51557.1 2662.86   2
   2   3   4 47935.6 2690.45  18
   2   3   4 54565.4 2830.48  17
   2   3   4 51309.9 2667.26  28
   2  -3   4 45996.4 2673.67   3
  -2  -3  -5 9427.04 748.842  43
   2   3   5 9983.67 1335.27  24
   2  -3   5 5556.49 985.764   3
  -2   3  -5 6912.28 1017.37   2
   2  -3   5 7792.26 809.722  74
   2  -3   5 7963.44 843.086  68
  -2  -3  -5 7972.61 726.159  67
  -2   3  -5 7698.50 718.941  64
  -2  -3  -5 7995.09 718.179  63
  -2   3  -5 7567.32 664.679  41
   2   3   5 7831.80 1192.11  18
  -2  -3  -5 9285.40 1239.73   4
   2   3   5 8800.72 1247.87  17
  -2   3  -6 4113.51 497.181  43
  -2  -3  -6 2962.13 444.467  43
   2   3   6 1997.28 754.236  24
  -2   3  -6 3533.62 522.380  64
  -2  -3  -6 2381.85 428.835  67
  -2  -3  -6 3061.40 472.931  63
   2  -3   6 2697.24 494.459  74
  -2   3  -6 3116.59 455.177  71
   2  -3   6 3314.82 603.719  68
  -2   3  -7 3566.98 444.304  43
  -2  -3  -7 4299.72 530.331  63
  -2   3  -7 3831.08 498.322  40
   2  -3   7 4509.25 643.362  73
  -2   3  -7 3510.16 480.885  71
   2  -3   7 3187.70 585.594  68
   2  -3   7 3771.70 563.714  32
  -2  -3  -7 3772.48 451.102  40
   2  -3   7 3328.04 507.296  74
  -2  -3  -7 3965.07 522.230  43
  -2  -3  -8 16956.0 848.725  40
  -2   3  -8 20123.7 1011.42  40
   2  -3   8 19027.2 1209.47  68
  -2  -3  -8 17632.3 890.902  63
   2  -3   8 19227.6 1148.48  73
   2  -3   8 18937.3 1103.38  32
  -2   3  -9 12947.7 630.617  40
   2  -3   9 13918.5 757.642  73
   2  -3   9 12437.1 686.181  32
   2  -3   9 12187.8 702.274  68
   2  -3   9 12369.9 654.069  54
  -2  -3  -9 13595.9 654.081  46
  -2  -4   9 2375.30 359.309  54
   2  -4  -9 2175.44 237.755  37
   2   4  -9 2287.09 304.047  60
   2  -4  -9 1891.36 243.822  57
  -2  -4   8 5900.38 688.370  54
  -2  -4   8 5277.64 588.315  73
   2   4  -8 5564.18 585.720  70
  -2  -4   8 4723.51 629.961  58
  -2  -4   8 5466.07 531.879  35
   2  -4  -8 5821.36 582.685  57
   2  -4  -8 6128.53 580.090  46
   2  -4  -8 5960.31 624.676  60
  -2  -4   7 21362.7 1394.43  58
  -2  -4   7 20723.4 1310.97  73
   2  -4  -7 21311.5 1290.04  60
  -2  -4   7 21864.8 1396.88  54
   2   4  -7 20470.8 1260.74  70
   2  -4  -7 20997.3 1181.66  46
  -2  -4   6 20329.1 1353.88  54
  -2  -4   6 20385.3 1306.34  73
   2   4  -6 20839.6 1203.64  71
  -2   4   6 22392.6 2065.96  20
   2   4  -6 18666.0 1210.94  70
   2  -4  -6 20409.8 1219.39  66
   2  -4  -6 18723.9 1214.50  60
   2   4  -6 19030.6 1185.83  56
  -2  -4   6 20319.5 2128.01  31
  -2  -4   6 19833.2 1208.03  72
  -2  -4   6 20983.4 1386.04  58
   2  -4  -6 19014.8 1118.95  46
   2   4  -5 4954.74 572.316  56
   2   4  -5 5504.38 636.997  70
  -2   4   5 3707.00 788.562  20
   2  -4  -5 4556.53 559.633  60
  -2  -4   5 4960.27 646.488  58
  -2  -4   5 6157.39 1139.33  31
  -2  -4   5 5631.58 679.426  54
  -2   4   5 3932.23 813.821  15
  -2   4   4 57594.9 2945.74  20
   2   4  -4 61551.0 3001.10  30
   2  -4  -4 57270.1 2752.17   7
  -2  -4   4 61630.4 3295.00  31
  -2   4   4 57020.6 2913.09  15
  -2   4   3 25848.5 1771.67  20
  -2   4   3 25146.5 1698.59  15
   2   4  -3 22552.3 1616.10  19
  -2  -4   3 21239.7 1741.77  31
   2   4  -3 23020.0 1698.60  30
  -2   4   3 25604.1 1768.23  13
   2  -4  -3 23263.9 1667.60   7
  -2   4   2 109509. 3797.59  20
  -2  -4   2 114571. 4071.19  31
   2   4  -2 119314. 3973.92  19
  -2  -4   2 115384. 3562.66   4
   2  -4  -2 113405. 3904.86   7
   2   4  -2 109437. 3906.55  30
  -2   4   2 121726. 3926.87  13
  -2   4   1 113991. 3691.52  20
  -2  -4   1 114935. 3571.23   4
   2   4  -1 114633. 3882.16  19
   2   4  -1 117507. 3698.53  21
  -2   4   1 127402. 3916.27  23
   2  -4  -1 112941. 3845.05   7
  -2   4   1 127212. 3948.94  16
   2   4  -1 112127. 3794.29  30
  -2  -4   1 115697. 3643.98  10
  -2   4   1 127740. 3940.93  13
  -2  -4   1 114152. 3035.54   5
  -2  -4   0 31947.6 1712.23  10
   2   4   0 29369.5 1558.75  21
  -2   4   0 31523.6 1788.45  16
  -2   4   0 32134.8 1730.91  20
   2   4   0 29312.2 1798.35  19
  -2  -4   0 32237.6 1705.74   4
   2  -4   0 32320.9 1848.81   7
   2   4   0 28566.2 1680.91  30
  -2   4   0 34196.3 1871.39  23
  -2  -4   0 30284.4 1496.62   5
  -2  -4  -1 269278. 6219.00  10
  -2   4  -1 246183. 6212.20   2
   2   4   1 260616. 6342.86  19
  -2  -4  -1 260670. 6209.87   4
   2   4   1 254808. 6000.22  30
  -2   4  -1 239903. 6130.20  29
  -2   4  -1 256629. 6355.70  23
   2  -4   1 245710. 6160.50   7
  -2  -4  -1 259640. 6020.29   5
  -2  -4  -2 17033.7 1350.51   4
   2   4   2 16347.5 1266.77  19
  -2   4  -2 15782.7 1344.78  23
   2  -4   2 15262.7 1168.47   7
   2   4   2 16822.1 1248.28   1
  -2   4  -2 17425.1 1366.89  29
  -2   4  -2 15293.0 1129.83  14
  -2   4  -2 18208.4 1438.26   2
   2   4   2 18226.6 1475.25  12
  -2  -4  -2 16584.0 1294.38   5
   2  -4   2 18455.6 1524.95   3
  -2  -4  -3 26476.9 1843.67   4
  -2   4  -3 26893.7 1827.23  29
  -2   4  -3 28372.1 1942.92   2
   2   4   3 24436.4 1704.11  27
   2   4   3 26035.4 1869.24  12
   2  -4   3 26683.3 1985.05   3
  -2  -4  -4 108838. 4298.34   4
  -2   4  -4 105203. 4236.44   2
   2   4   4 104052. 4267.81  18
   2   4   4 104398. 4122.93  28
   2  -4   4 96650.0 4236.75   3
  -2  -4  -5 3338.12 470.644  43
   2  -4   5 4021.28 577.163  32
  -2   4  -5 3492.82 484.331  71
   2  -4   5 3108.48 524.453  74
  -2   4  -5 2906.59 438.540  62
   2  -4   5 3021.60 556.699  73
  -2  -4  -5 3579.32 497.436  63
  -2  -4  -5 3890.07 505.813  48
   2  -4   5 4363.47 638.613  68
  -2  -4  -5 3075.88 484.325  67
  -2   4  -5 2886.02 428.880  41
   2   4   5 3798.73 864.280  18
   2   4   5 2848.08 751.622  24
   2   4   5 3102.47 781.958  17
  -2   4  -5 3049.30 468.471  64
   2  -4   6 10445.2 967.642  73
  -2   4  -6 9963.86 826.745  71
   2  -4   6 9358.55 996.041  68
  -2  -4  -6 8841.31 801.741  67
  -2  -4  -6 8913.79 796.216  63
  -2   4  -6 8074.39 708.920  62
   2  -4   6 9887.52 905.984  32
  -2   4  -6 8975.78 824.507  64
   2  -4   6 10321.5 974.238  74
   2   4   6 8600.42 1318.67  24
  -2  -4  -6 9450.01 796.560  43
   2  -4   7 9009.09 857.055  73
  -2   4  -7 9652.64 771.621  40
  -2   4  -7 8614.64 730.334  71
   2  -4   7 9978.99 962.957  68
  -2  -4  -7 9419.72 754.904  63
   2  -4   7 9292.25 860.417  74
   2  -4   7 9267.06 835.022  32
  -2  -4  -7 8837.60 742.635  43
  -2   4  -8 7702.17 582.939  40
   2  -4   8 8444.98 708.250  73
  -2   4  -8 7791.65 576.517  71
  -2  -4  -8 7976.22 572.664  63
   2  -4   8 8877.05 716.860  32
   2  -4   8 7177.51 712.648  68
   2  -4   9 15473.9 720.986  73
  -2   4  -9 15906.3 641.751  40
  -2  -4  -9 16714.1 663.098  46
  -2  -5   9 6073.06 488.077  54
   2   5  -9 5182.64 394.171  60
  -2  -5   8 241.954 168.214  73
   2   5  -8 413.159 213.478  70
   2  -5  -8 114.346 131.668  57
  -2  -5   8 618.218 291.955  54
   2  -5  -8 403.965 174.384  46
  -2  -5   7 3548.98 567.530  58
  -2  -5   7 3996.20 520.719  72
  -2  -5   7 4306.02 598.502  73
   2  -5  -7 4417.51 560.917  57
   2   5  -7 4131.27 525.889  56
  -2  -5   7 4591.13 628.637  54
   2  -5  -7 3894.80 490.131  46
   2   5  -7 4378.79 570.758  70
  -2  -5   6 14600.6 1144.73  54
  -2  -5   6 15214.5 1143.99  73
  -2  -5   6 14483.6 1060.84  72
   2   5  -6 16320.7 1050.38  71
   2  -5  -6 17059.1 1036.62  63
  -2   5   6 14662.9 1697.57  20
   2  -5  -6 13754.2 1047.44  60
  -2  -5   6 15824.8 1180.00  58
   2   5  -6 14507.3 1025.02  56
   2  -5  -6 14812.9 1074.91  57
  -2  -5   6 15900.6 1882.85  31
   2   5  -6 18003.4 1185.43  70
   2  -5  -6 14647.5 942.029  46
   2   5  -5 9188.39 803.163  56
  -2  -5   5 8752.74 868.822  73
  -2  -5   5 9152.16 840.962  72
   2   5  -5 9201.76 831.016  70
   2  -5  -5 8817.14 762.796  63
  -2   5   5 8632.55 1259.96  20
   2   5  -5 8936.53 750.310  62
   2  -5  -5 9701.82 862.220  60
  -2  -5   5 9076.87 864.587  58
   2  -5  -5 9164.83 840.617  57
  -2  -5   5 8496.05 1342.96  31
  -2  -5   5 9483.30 912.408  54
  -2   5   5 7728.93 1192.70  15
   2  -5  -5 9790.77 812.876  42
   2   5  -4 13962.3 1458.63  30
  -2  -5   4 15368.5 1701.02  31
  -2   5   4 12836.8 1422.60  20
   2  -5  -4 12011.9 1331.57   7
  -2   5   4 12418.6 1373.10  15
  -2   5   4 13615.8 1482.25  13
   2   5  -3 10112.3 1176.63  19
  -2   5   3 10038.7 1174.37  20
  -2  -5   3 8288.74 1161.64  31
   2  -5  -3 10563.0 1217.48   7
   2   5  -3 7774.88 1061.39  30
  -2   5   3 10077.9 1198.57  13
   2   5  -2 95888.7 3758.73  19
  -2  -5   2 87013.9 3550.34  10
   2  -5  -2 91153.4 3698.14   7
  -2   5   2 93838.9 3674.85  16
   2   5  -2 93453.0 3746.41  30
  -2   5   2 89798.9 3484.01  20
  -2   5   2 91233.2 3624.25  13
  -2  -5   1 5723.03 817.066  10
  -2   5   1 6495.76 903.197  23
  -2   5   1 5136.71 673.797   2
   2   5  -1 6079.90 861.121  21
  -2   5   1 5887.73 796.069  20
  -2  -5   1 6671.07 769.544   4
   2   5  -1 7235.76 985.330  19
  -2   5   1 6837.16 904.730  16
   2   5  -1 6955.28 941.351  30
   2  -5  -1 6854.29 934.056   7
   2  -5  -1 5900.76 741.045   3
  -2   5   0 8321.82 929.633   2
  -2  -5   0 7651.69 847.317   4
   2   5   0 6309.47 790.598  21
   2   5   0 6651.70 933.318  19
  -2  -5   0 7227.10 902.249  10
   2   5   0 8633.70 1006.28  30
   2  -5   0 8030.99 983.182   7
  -2   5   0 8366.38 1000.59  23
  -2   5   0 8311.92 915.718  20
   2  -5   0 8996.66 986.381   3
  -2  -5  -1 7966.38 946.989  10
  -2   5  -1 8971.07 1048.82  23
   2   5   1 8648.91 1029.95  19
   2  -5   1 8947.61 1003.89   7
   2   5   1 8687.14 955.909  30
  -2   5  -1 10485.5 1124.93  29
  -2   5  -1 10065.1 1027.95  14
  -2  -5  -1 9085.18 966.039   4
  -2   5  -1 9948.33 1054.25   2
   2  -5   1 9667.83 1121.53   3
  -2  -5  -2 34764.0 2066.61   4
  -2   5  -2 35328.0 2164.46  23
  -2   5  -2 35431.7 2136.74  29
   2   5   2 32161.9 1977.38  19
  -2   5  -2 35892.2 2180.98   2
  -2   5  -2 31974.4 1884.85  14
   2  -5   2 32836.1 2218.11   3
   2   5   2 34668.8 2212.68  12
  -2  -5  -3 9074.32 1121.32   4
  -2   5  -3 6665.75 1006.04   2
  -2   5  -3 7915.65 1087.74  29
   2   5   3 9309.21 1107.38  27
   2  -5   3 6691.70 1065.06   3
   2   5   3 9468.16 1182.71  12
  -2  -5  -4 15001.3 1581.88   4
   2  -5   4 17537.5 1237.46  74
  -2  -5  -4 15479.1 1019.98  63
  -2  -5  -4 14468.8 1510.66   9
   2  -5   4 17688.9 1237.29  68
  -2  -5  -4 15893.3 1058.19  67
  -2   5  -4 17225.6 1066.06  64
  -2   5  -4 17874.7 1004.45  41
   2  -5   4 18468.5 1127.07  32
  -2   5  -4 19085.3 1811.84   2
   2   5   4 15765.7 1632.22  18
  -2  -5  -4 16051.9 1062.70  53
   2   5   4 13725.8 1477.66  28
   2  -5   4 16657.7 1756.83   3
  -2  -5  -4 14592.9 972.421  48
   2   5   4 15263.2 1577.33  12
   2  -5   4 16763.9 1185.76  45
   2   5   5 79215.5 3967.73  24
  -2   5  -5 78350.4 2429.25  41
   2  -5   5 76924.2 2694.43  73
  -2   5  -5 73772.7 2515.24  71
  -2  -5  -5 78588.2 2646.53  67
  -2   5  -5 73959.2 2430.71  62
  -2   5  -5 75273.5 2557.62  64
  -2  -5  -5 78276.9 2587.64  63
   2  -5   5 74580.0 2864.24  68
   2  -5   5 75365.5 2631.99  32
   2  -5   5 75512.7 2840.61  74
  -2  -5  -5 75692.5 2524.72  48
   2  -5   5 78835.7 2766.03  45
  -2  -5  -5 73367.9 2376.83  43
   2  -5   6 1248.07 396.758  68
   2  -5   6 2267.72 454.185  32
   2  -5   6 1127.47 372.799  74
   2  -5   6 1603.03 418.195  73
  -2  -5  -6 2214.56 411.130  67
  -2   5  -6 2135.29 384.962  62
  -2   5  -6 1671.41 369.290  71
  -2  -5  -6 2007.62 392.453  63
  -2   5  -6 1448.76 358.672  64
   2  -5   7 2686.93 460.375  74
  -2   5  -7 3157.61 442.183  71
   2  -5   7 3165.18 485.454  73
  -2   5  -7 3429.95 442.433  40
  -2  -5  -7 2739.79 410.555  63
   2  -5   7 3327.36 571.355  68
   2  -5   7 2524.06 447.203  32
   2  -5   8 10666.6 731.944  73
  -2   5  -8 10174.6 621.987  40
  -2   5  -8 10301.4 627.122  71
   2  -5   8 10496.5 797.307  68
   2  -5   8 10008.6 665.770  74
  -2  -5  -8 10009.1 617.150  63
  -2  -5  -8 9769.69 608.296  46
  -2  -6   8 504.617 193.496  73
  -2  -6   8 783.417 264.341  54
   2  -6  -8 681.356 149.823  37
   2   6  -8 697.714 204.905  60
   2   6  -8 411.633 180.794  70
   2  -6  -8 760.309 186.563  57
  -2  -6   7 7824.42 699.310  72
   2  -6  -7 6653.62 594.893  37
   2   6  -7 8255.16 698.792  56
   2  -6  -7 8916.00 737.778  57
  -2  -6   7 8097.08 789.555  54
   2   6  -7 7612.62 727.233  70
  -2  -6   7 8604.30 789.858  73
   2   6  -6 17864.1 1146.78  56
  -2  -6   6 17165.4 1223.51  73
  -2  -6   6 14889.7 1075.44  72
   2   6  -6 16062.4 992.076  71
   2   6  -6 15729.1 1112.14  70
   2  -6  -6 18393.3 1122.92  63
   2  -6  -6 17905.1 1162.26  57
  -2  -6   6 16786.6 1214.44  54
  -2  -6   5 635.325 317.710  73
   2  -6  -5 1245.89 429.177  63
  -2   6   5 71.3041 313.283  20
   2   6  -5 310.260 204.945  62
   2  -6  -5 805.482 274.673  42
  -2  -6   5 862.097 284.741  75
   2  -6  -5 229.939 204.622  57
   2   6  -5 191.238 186.836  56
  -2  -6   5 338.974 225.465  72
  -2  -6   5 695.580 368.675  31
  -2  -6   5 712.971 319.297  54
   2   6  -5 461.782 243.089  70
   2  -6  -4 6142.63 683.230  42
  -2  -6   4 7762.95 806.895  73
  -2  -6   4 7525.50 783.922  54
  -2  -6   4 6183.07 703.140  72
   2  -6  -4 5873.05 574.029  37
   2  -6  -4 7566.90 732.627  63
  -2   6   4 7220.58 1120.72  20
   2  -6  -4 6929.83 722.362  57
  -2  -6   4 6540.03 1150.38  31
   2   6  -4 7495.84 1126.94  30
  -2  -6   4 7094.01 735.243  75
  -2   6   4 7844.62 1187.81  13
  -2  -6   3 74020.5 3669.88  10
  -2   6   3 76558.9 3547.38  20
   2   6  -3 76904.5 3592.85  19
   2  -6  -3 71239.5 3564.46   7
  -2   6   3 73703.5 3651.55  16
   2   6  -3 84090.5 3823.85  30
  -2   6   3 77661.9 3679.31  13
  -2   6   2 59285.4 3081.52  23
   2   6  -2 53473.3 2917.68  21
  -2   6   2 59491.4 2907.49  20
   2   6  -2 57460.5 3069.46  30
  -2   6   2 65253.1 3207.44  16
   2   6  -2 58516.5 3096.30  19
  -2  -6   2 56390.7 3018.92  10
   2  -6  -2 60300.7 3180.49   7
  -2   6   2 63471.7 3146.02  13
  -2  -6   1 30556.1 2123.44  10
   2   6  -1 29615.4 2002.38  21
  -2   6   1 29001.3 1893.79  20
   2   6  -1 35704.7 2337.03  19
   2  -6  -1 28624.7 2115.63   7
  -2   6   1 32080.2 2174.96  23
  -2   6   1 29730.1 2085.81  16
   2   6  -1 31260.7 2172.29  30
  -2   6   0 12279.1 1317.54  23
   2   6   0 13150.3 1241.38  21
   2   6   0 12035.2 1350.38  19
   2  -6   0 12476.0 1348.56   7
   2   6   0 12972.2 1344.41  30
  -2  -6   0 12063.9 1079.33   9
  -2   6   0 12927.6 1357.40  29
   2  -6   0 12962.2 1305.68   3
  -2  -6   0 12006.4 1286.36  10
  -2   6   0 12060.6 1157.59   2
  -2  -6  -1 31745.7 2118.65  10
   2   6   1 30897.3 2013.54  30
  -2  -6  -1 28965.9 1838.95   9
   2   6   1 31113.2 2156.37  19
  -2   6  -1 31199.8 2107.70  23
   2  -6   1 28331.4 2000.68   7
  -2   6  -1 34086.1 2208.48  29
  -2   6  -1 31570.0 2030.22   2
  -2   6  -1 32779.9 2093.02  14
  -2  -6  -1 31662.5 1920.95   4
   2  -6   1 28463.8 2092.29   3
   2  -6   2 5787.84 989.238   3
  -2  -6  -2 4976.40 808.601   4
  -2   6  -2 5199.67 864.385  23
  -2   6  -2 4763.69 844.671   2
  -2  -6  -2 5303.76 851.116   9
  -2   6  -2 5255.71 932.195  29
  -2   6  -2 4639.68 784.332  14
   2   6   2 3996.05 771.443  19
   2   6   2 4093.36 801.331  12
   2  -6   3 13458.3 1075.76  74
  -2  -6  -3 14295.6 1483.75   4
  -2  -6  -3 14099.4 1478.86   9
  -2  -6  -3 12775.6 949.623  67
  -2   6  -3 14107.7 931.686  64
  -2  -6  -3 13784.9 939.803  63
  -2   6  -3 13398.1 1506.35   2
  -2   6  -3 12963.5 1457.59  29
  -2  -6  -3 13892.3 982.510  53
   2  -6   3 12375.6 1538.88   3
   2   6   3 13267.0 1406.91  27
  -2  -6  -3 13452.1 924.475  48
   2   6   3 14056.9 1536.89  12
   2  -6   3 14426.9 1133.34  45
  -2  -6  -3 13784.8 927.642  39
  -2  -6  -4 51615.5 1911.54  39
   2  -6   4 47826.5 2171.57  68
  -2  -6  -4 54073.3 2119.69  67
  -2   6  -4 51454.5 1971.99  64
   2   6   4 56311.7 3238.13  18
  -2  -6  -4 49511.3 1992.76  63
   2  -6   4 47046.8 1940.82  32
  -2  -6  -4 52559.4 2084.17  53
   2   6   4 45519.3 2844.40  28
   2  -6   4 48617.1 2226.88  74
  -2  -6  -4 54645.4 2033.45  48
   2  -6   4 51575.3 2271.10  45
  -2   6  -4 49178.8 1839.03  41
   2  -6   5 1074.38 396.627  74
  -2  -6  -5 1345.36 313.070  48
  -2   6  -5 1216.78 364.603  71
   2  -6   5 1289.04 364.763  68
  -2  -6  -5 1023.71 294.697  67
  -2   6  -5 893.273 282.921  64
  -2   6  -5 621.744 273.217  62
  -2   6  -5 704.921 246.293  41
  -2  -6  -5 1364.81 336.951  63
   2  -6   5 761.105 296.731  32
   2  -6   5 739.279 292.336  45
  -2   6  -6 19127.4 1161.53  71
   2  -6   6 19522.8 1214.78  73
   2  -6   6 18887.7 1352.98  68
  -2  -6  -6 20231.4 1217.66  67
  -2   6  -6 20618.0 1167.24  64
  -2   6  -6 20235.5 1146.11  62
   2  -6   6 19715.8 1340.77  74
   2  -6   6 19928.1 1238.41  32
  -2  -6  -6 21417.7 1218.56  63
   2  -6   7 1045.07 298.638  73
  -2   6  -7 964.963 249.521  71
   2  -6   7 1079.85 330.509  68
  -2  -6  -7 919.863 241.522  63
   2  -6   7 1392.41 316.797  74
  -2   6  -7 1268.83 257.059  40
  -2   6  -8 947.570 182.224  71
   2  -6   8 1255.51 220.267  73
  -2  -6  -8 1615.23 229.756  63
   2  -6   8 1081.60 206.297  74
  -2   6  -8 1179.84 193.382  40
  -2  -6  -8 1229.89 186.276  46
   2   7  -8 1216.67 227.935  70
   2  -7  -8 1130.95 183.405  37
   2   7  -8 1098.61 182.673  60
   2  -7  -8 1130.44 177.019  57
  -2  -7   8 687.931 178.746  54
  -2  -7   7 4670.06 535.463  54
  -2  -7   7 5646.94 605.251  73
  -2  -7   7 5125.07 544.750  72
   2   7  -7 4599.61 420.497  38
   2  -7  -7 4942.22 470.093  37
   2  -7  -7 5372.43 527.824  57
   2   7  -7 4993.16 542.097  70
   2   7  -7 5442.78 540.306  56
   2   7  -6 23391.5 1272.00  56
  -2  -7   6 22207.2 1297.19  72
   2   7  -6 23997.3 1325.64  70
   2  -7  -6 22753.2 1148.21  37
   2  -7  -6 22449.1 1272.05  57
  -2  -7   6 22288.7 1318.92  54
   2  -7  -6 23323.9 1226.81  42
  -2  -7   6 23120.3 1389.72  73
   2  -7  -5 9500.58 861.563  42
  -2  -7   5 9934.77 951.794  73
  -2  -7   5 8721.17 835.801  72
   2  -7  -5 9514.07 755.401  37
   2   7  -5 10558.6 905.958  70
   2  -7  -5 12956.5 982.986  63
   2  -7  -5 11423.3 937.566  57
  -2  -7   5 12095.9 941.217  75
  -2  -7   5 10067.1 932.536  54
   2   7  -5 10068.4 864.021  56
   2  -7  -4 6515.51 729.947  42
  -2  -7   4 5185.57 671.579  75
  -2  -7   4 5560.38 704.579  73
   2  -7  -4 6928.77 740.989  57
  -2  -7   4 4364.55 607.131  72
  -2   7   4 6203.71 1068.12  20
   2  -7  -4 5760.30 595.787  37
  -2  -7   4 5698.00 683.776  54
   2  -7  -4 6663.34 737.198  63
   2   7  -4 4735.29 920.776  30
  -2  -7   3 6549.72 722.111  75
   2  -7  -3 7330.56 777.633  42
  -2   7   3 9135.68 1294.52  23
  -2  -7   3 6562.07 730.106  72
   2  -7  -3 8590.74 713.362  37
  -2   7   3 8514.78 1165.08  20
   2   7  -3 6483.72 1078.35  19
   2  -7  -3 9700.18 841.815  63
   2  -7  -3 8000.79 768.846  57
  -2  -7   3 6436.49 752.769  54
   2   7  -3 7259.21 1185.88  30
  -2   7   3 6599.13 1091.07  16
   2  -7  -2 156990. 4206.79  42
  -2  -7   2 159733. 5842.77  10
  -2   7   2 170444. 5829.55  23
  -2  -7   2 153292. 4070.46  72
   2   7  -2 163553. 5719.84  21
  -2  -7   2 157815. 4125.90  54
   2   7  -2 172115. 5962.86  19
   2  -7  -2 161492. 5934.40   7
   2  -7  -2 159246. 4001.97  57
   2  -7  -2 161788. 4399.60  55
  -2   7   2 167077. 5835.59  16
   2   7  -2 173589. 5994.22  30
   2  -7  -2 162817. 3836.77  37
  -2  -7   2 162783. 4160.13  75
  -2  -7   1 30847.6 2313.65  10
  -2   7   1 31219.2 2262.29  23
   2   7  -1 29634.3 2163.00  21
   2   7  -1 31332.9 2393.20  19
   2  -7  -1 26420.9 2195.82   7
  -2   7   1 30862.1 2283.30  16
   2   7  -1 30884.0 2300.19  30
  -2  -7   0 553.124 366.578  10
  -2   7   0 285.749 411.974  23
   2   7   0-94.1467 175.762  21
   2   7   0 451.865 274.381  19
   2   7   0 177.928 282.747  30
  -2   7   0 233.706 329.509  29
  -2   7   0 363.608 323.803  14
   2  -7   0 390.568 381.494   7
  -2   7  -1 4066.63 756.784   2
   2  -7   1 6136.09 1020.80   3
  -2  -7  -1 6043.14 1001.55  10
  -2   7  -1 5615.56 937.335  23
  -2  -7  -1 5378.63 593.423  39
   2   7   1 4880.50 921.336  19
   2   7   1 5025.12 890.886  30
   2  -7   1 5756.38 954.446   7
  -2  -7  -1 5340.66 597.795  53
  -2   7  -1 5610.34 978.661  29
  -2   7  -1 5088.03 903.001  14
  -2  -7  -1 5911.34 866.874   9
   2  -7   1 6059.81 725.367  45
  -2   7  -2 42187.7 2682.73  23
   2  -7   2 42099.2 1945.43  74
  -2  -7  -2 45554.8 1840.22  39
  -2  -7  -2 44125.3 1817.28  67
  -2   7  -2 44751.0 2706.50  21
   2   7   2 39270.5 2571.46  19
   2  -7   2 40794.0 1958.96  55
  -2  -7  -2 45324.8 1863.17  53
  -2   7  -2 47390.7 2889.29  29
  -2   7  -2 42534.7 2618.16  14
   2   7   2 45575.8 2889.55  12
   2  -7   2 44953.9 2121.60  45
   2  -7   3 1980.20 445.630  74
  -2  -7  -3 2056.23 402.825  39
  -2  -7  -3 2083.65 412.158  67
  -2   7  -3 1977.44 357.048  64
   2  -7   3 1578.62 372.938  75
  -2  -7  -3 1927.16 350.610  63
  -2  -7  -3 2058.57 407.733  53
  -2  -7  -3 1713.24 327.567  48
   2  -7   3 2030.88 472.705  45
   2  -7   4 6814.98 826.766  74
   2  -7   4 6602.86 765.505  68
  -2  -7  -4 8632.29 823.951  67
  -2   7  -4 7459.30 705.647  64
  -2   7  -4 7323.01 663.007  41
  -2  -7  -4 8522.56 775.949  63
  -2  -7  -4 8789.08 763.052  39
  -2  -7  -4 9252.82 841.972  53
  -2  -7  -4 8566.01 780.630  48
   2  -7   4 6581.56 813.074  45
  -2   7  -5 27357.3 1297.75  41
  -2   7  -5 29639.1 1464.62  71
   2  -7   5 26145.0 1574.17  68
   2  -7   5 28647.6 1661.54  74
  -2  -7  -5 29040.2 1509.36  67
  -2   7  -5 28926.6 1397.69  64
  -2  -7  -5 27634.0 1419.85  63
  -2   7  -5 26790.1 1395.69  62
  -2  -7  -5 30378.5 1459.45  48
   2  -7   5 28636.8 1589.67  45
  -2  -7  -6 899.112 319.114  67
  -2   7  -6 369.145 248.232  71
   2  -7   6 178.462 225.015  74
   2  -7   6 410.087 249.981  68
  -2   7  -6 375.408 168.916  64
  -2  -7  -6 223.758 170.128  63
  -2   7  -6 334.542 223.529  62
  -2   7  -7 2604.15 312.141  40
  -2   7  -7 2235.24 322.906  71
  -2  -7  -7 2832.95 352.863  63
   2   8  -7 7443.98 462.344  38
   2  -8  -7 7942.23 530.443  37
  -2  -8   7 8673.09 607.710  72
   2  -8  -7 7812.71 552.944  57
   2   8  -7 8637.76 588.766  56
  -2  -8   7 7637.65 561.561  54
   2   8  -7 8744.63 622.001  70
   2  -8  -6 4236.81 458.799  37
   2   8  -6 4228.78 513.751  70
  -2  -8   6 4433.39 533.969  72
   2   8  -6 4823.11 539.411  56
   2  -8  -6 4308.40 512.042  57
  -2  -8   6 4738.05 528.297  54
   2  -8  -5 4574.71 585.882  42
  -2  -8   5 4114.72 571.146  72
   2  -8  -5 4219.24 499.343  37
  -2  -8   5 3937.56 543.725  75
   2  -8  -5 4352.89 554.315  57
   2   8  -5 4479.59 574.416  56
  -2  -8   5 3903.61 544.588  54
   2   8  -5 5079.31 616.130  70
  -2  -8   4 5719.49 671.853  75
   2  -8  -4 4822.65 650.497  42
  -2  -8   4 4740.45 652.226  72
   2   8  -4 5395.20 636.611  70
   2  -8  -4 4187.45 518.028  37
   2  -8  -4 4304.39 594.176  57
  -2  -8   4 5040.20 630.639  54
   2  -8  -3 27111.7 1552.89  42
  -2   8   3 29088.8 2369.36  23
  -2  -8   3 26881.3 1490.97  72
   2  -8  -3 26295.7 1314.86  37
   2   8  -3 27624.1 2309.34  19
  -2  -8   3 29495.9 1557.58  75
   2  -8  -3 26325.0 1441.30  57
   2   8  -3 26221.6 2283.72  30
  -2  -8   2 39266.2 1829.26  75
   2  -8  -2 44703.8 1999.67  42
  -2   8   2 42434.4 2832.80  23
  -2  -8   2 38946.5 1786.00  72
   2  -8  -2 40437.6 1669.26  37
   2  -8  -2 40052.9 1767.43  57
   2   8  -2 39232.5 2811.20  30
   2   8  -2 41350.3 2880.07  19
   2  -8  -1 8976.45 845.291  42
  -2   8   1 9443.50 1302.04  23
   2   8  -1 7474.36 1163.12  21
   2   8  -1 9177.21 1371.69  19
  -2  -8   1 8409.41 799.053  75
   2  -8  -1 8254.72 750.361  57
   2   8  -1 7095.55 1178.07  30
   2  -8  -1 9612.25 969.246  55
  -2   8   1 8181.82 1239.26  29
  -2   8   1 9580.10 1372.49  14
  -2  -8   0 8683.61 776.282  75
   2  -8   0 8725.36 797.507  42
   2   8   0 8108.65 1154.11  21
  -2  -8   0 8551.00 774.464  39
   2   8   0 8548.86 1294.60  19
   2  -8   0 9680.49 784.838  57
   2  -8   0 8898.56 930.716  55
   2   8   0 8226.39 1200.19  30
  -2   8   0 8725.15 1284.89  29
  -2   8   0 8584.88 1219.85  23
  -2   8   0 11757.4 1478.88  14
   2  -8   0 10181.4 953.986  45
  -2   8  -1 14683.8 1643.82  23
  -2  -8  -1 16333.3 1099.35  39
   2   8   1 14849.7 1680.90  19
   2  -8   1 16292.4 1290.47  55
   2   8   1 13976.1 1530.44  30
  -2  -8  -1 16987.4 1121.01  53
  -2   8  -1 18038.5 1857.30  29
  -2   8  -1 14115.9 1598.76  14
   2  -8   1 17007.5 1276.56  45
  -2  -8  -2 6661.48 718.878  39
  -2  -8  -2 5423.20 647.156  67
  -2   8  -2 5924.92 1024.45  21
  -2   8  -2 7316.02 680.430  64
   2  -8   2 6711.88 772.515  74
   2   8   2 5012.82 963.326  19
   2  -8   2 6020.00 705.392  75
  -2   8  -2 8211.19 1270.40  29
  -2  -8  -2 6100.67 682.168  53
   2  -8   2 7661.23 900.532  45
  -2   8  -3 1461.04 338.865  41
  -2  -8  -3 1583.81 409.923  39
  -2  -8  -3 1389.37 335.029  67
  -2   8  -3 1444.49 320.740  64
   2  -8   3 1161.03 342.273  75
  -2  -8  -3 611.065 217.868  63
   2  -8   3 698.994 279.482  74
  -2  -8  -3 1207.53 319.260  53
  -2  -8  -3 1256.21 309.150  48
   2  -8   3 1301.95 376.901  45
  -2   8  -4 4514.01 507.235  41
   2  -8   4 4654.23 672.745  74
  -2  -8  -4 5442.55 591.663  63
  -2   8  -4 4536.00 534.065  64
  -2  -8  -4 4661.03 578.680  67
  -2  -8  -4 5608.63 630.419  39
  -2  -8  -4 4863.73 623.398  53
  -2  -8  -4 5629.66 616.799  48
   2  -8   4 3861.81 628.498  45
  -2   8  -5 2033.73 340.346  64
  -2   8  -5 2272.31 351.271  41
   2  -8   5 2840.87 525.826  74
  -2   8  -5 2283.00 409.880  62
  -2  -8  -5 2122.62 396.129  67
  -2  -8  -5 2004.91 360.448  63
  -2  -8  -5 1833.45 356.217  48
   2  -8   5 1623.28 386.468  45
  -2   8  -5 2419.93 417.265  71
  -2   8  -6 958.981 241.330  71
  -2  -8  -6 1731.17 306.663  63
  -2   8  -6 1573.06 289.887  62
  -2   8  -7 1499.14 192.943  40
   2  -8   7 1258.61 235.321  74
  -2  -8  -7 1694.75 226.126  63
  -2   8  -7 1465.31 215.843  71
   2   9  -7 121.000 101.747  70
   2  -9  -7 661.481 162.357  37
  -2  -9   6 129.821 151.851  72
   2  -9  -6 53.8641 90.9365  39
   2  -9  -6 317.064 182.707  37
   2  -9  -6 135.860 130.683  57
   2   9  -6 116.843 139.381  56
   2   9  -6 304.287 184.897  70
  -2  -9   5 1310.78 326.694  72
   2   9  -5 1569.92 329.479  70
   2  -9  -5 1292.17 321.994  37
  -2  -9   5 1248.41 302.634  75
   2  -9  -5 1192.51 285.719  57
   2   9  -5 1161.78 289.329  56
  -2  -9   4 4030.49 581.572  72
   2  -9  -4 5076.16 554.949  37
   2   9  -4 4893.64 557.722  70
   2  -9  -4 5115.40 624.386  42
   2  -9  -4 4985.24 585.489  57
  -2  -9   4 4876.53 599.961  75
   2  -9  -3 24542.3 1453.86  42
  -2  -9   3 23609.7 1367.26  75
  -2  -9   3 21423.8 1290.55  72
   2  -9  -3 24127.4 1343.44  57
   2  -9  -3 24014.1 1240.43  37
  -2  -9   2 591.618 296.976  75
  -2  -9   2 638.033 224.304  72
   2  -9  -2 1188.22 340.300  57
   2  -9  -2 1100.56 313.420  42
   2  -9  -2 1050.53 313.481  75
   2  -9  -1 6927.73 749.173  42
  -2  -9   1 7727.32 777.066  75
   2  -9  -1 7432.01 827.338  75
   2  -9  -1 8227.98 763.384  57
   2   9  -1 6186.26 1115.28  30
  -2   9   1 6644.02 1140.39  29
   2  -9   0 27481.6 1439.83  42
  -2  -9   0 29251.7 1485.95  75
   2  -9   0 24393.2 1488.42  75
   2   9   0 26389.5 2254.12  30
  -2  -9   0 26596.7 1431.62  53
  -2   9   0 28308.4 2343.95  29
   2  -9   0 25446.0 1535.01  45
   2  -9   1 2616.61 508.730  75
  -2  -9  -1 2557.15 468.801  39
  -2  -9  -1 1682.26 372.104  53
  -2   9  -1 2173.92 657.453  29
   2  -9   1 2567.38 555.840  45
   2  -9   2 3247.36 531.939  74
   2  -9   2 3413.52 522.419  75
  -2  -9  -2 3766.51 536.375  53
  -2  -9  -2 4020.14 591.149  39
   2  -9   2 3329.40 605.075  45
   2  -9   3 8694.12 797.464  75
  -2  -9  -3 9970.66 833.642  39
  -2  -9  -3 8989.71 764.131  67
  -2  -9  -3 8960.81 791.045  53
  -2  -9  -3 9135.41 778.030  48
   2  -9   3 10403.4 995.013  45
  -2   9  -3 9995.84 729.445  41
  -2   9  -4 29474.8 1235.32  41
  -2  -9  -4 32367.6 1431.89  67
  -2  -9  -4 31483.0 1332.51  63
   2  -9   4 25911.0 1255.52  75
  -2  -9  -4 29283.4 1351.54  48
   2  -9   4 30127.6 1611.24  45
   2  -9   5 6379.15 670.561  74
  -2  -9  -5 6702.20 588.075  67
  -2   9  -5 5323.03 530.971  71
  -2  -9  -5 6470.44 557.226  63
  -2   9  -5 5993.18 548.775  62
  -2  -9  -5 5849.22 539.981  48
   2  -9   6 2182.35 330.430  74
  -2   9  -6 1755.12 254.500  62
  -2   9  -6 2293.39 291.083  71
  -2  -9  -6 1581.49 236.362  63
  -2   9  -6 1786.56 209.750  40
   2 -10  -6 2888.37 278.707  57
   2  10  -6 3079.79 291.071  56
  -2 -10   6 2409.68 270.567  72
  -2 -10   5 1149.48 234.092  72
   2 -10  -5 1442.18 252.046  39
   2 -10  -5 1527.23 280.196  57
   2  10  -5 1468.01 264.327  56
   2  10  -5 1481.70 246.142  70
  -2 -10   5 2017.81 297.620  75
  -2 -10   4 7482.79 652.637  75
  -2 -10   4 6895.30 629.924  72
   2  10  -4 7585.71 598.149  70
   2 -10  -4 7542.55 653.619  57
   2  10  -4 8293.26 679.683  56
  -2 -10   3 15173.0 1025.55  75
   2 -10  -3 16760.9 1110.50  42
   2 -10  -3 16316.8 1029.24  57
  -2 -10   3 14467.5 935.244  72
  -2 -10   2 1450.97 355.031  75
   2 -10  -2 2118.57 393.438  75
  -2 -10   2 1461.68 297.221  72
   2 -10  -2 2154.95 400.944  57
  -2 -10   2 1383.24 301.543  53
   2 -10  -2 2297.78 412.782  42
  -2 -10   1 5406.07 624.184  75
   2 -10  -1 5387.25 639.066  42
   2 -10  -1 5210.48 649.784  75
  -2 -10   1 4370.45 520.044  53
  -2 -10   0 2663.00 432.223  75
   2 -10   0 3776.30 555.015  75
  -2 -10   0 3139.92 462.321  53
   2 -10   1 7452.60 771.231  75
  -2 -10  -1 7852.99 711.702  53
   2 -10   2 5916.61 641.738  74
  -2  10  -2 6221.95 532.635  41
   2 -10   2 6537.54 689.436  75
  -2 -10  -2 6163.48 617.654  53
  -2 -10  -2 5195.44 558.866  48
   2 -10   3 10300.5 787.950  75
   2 -10   3 11193.2 884.472  74
  -2  10  -3 11682.8 694.550  41
  -2 -10  -3 12465.8 828.047  53
  -2 -10  -3 10685.3 765.352  48
   2 -10   4 10051.5 656.514  75
  -2  10  -4 11402.5 616.923  41
   2 -10   4 12370.2 873.417  74
  -2 -10  -4 12458.8 712.130  67
  -2  10  -4 12760.4 784.499  71
  -2  10  -4 12989.4 793.401  62
  -2 -10  -4 12784.1 761.647  48
   2 -10   5 5486.72 506.725  74
  -2 -10  -5 5848.34 398.713  63
  -2  10  -5 5298.01 423.001  62
  -2  10  -5 5081.25 427.297  71
   2  11  -4 2337.16 283.467  56
  -2 -11   4 2752.12 332.686  75
  -2 -11   4 2182.11 270.486  72
   2 -11  -4 2528.20 317.832  39
  -2 -11   3 3625.34 365.669  72
  -2 -11   3 4574.53 483.331  75
   2  11  -3 4227.22 416.167  56
   2 -11  -3 4143.01 433.164  39
  -2 -11   2 5436.23 562.067  75
   2 -11  -2 5148.39 490.159  75
   2 -11  -2 5093.78 503.720  39
  -2 -11   1 7526.02 645.471  75
   2 -11  -1 6640.72 628.895  75
   2 -11  -1 6576.49 559.359  39
   2 -11   0 2242.40 404.126  75
  -2 -11   0 2402.76 362.147  75
   2 -11   1 621.661 237.592  75
  -2 -11  -1 588.153 185.210  53
  -2 -11  -1 454.242 161.435  48
   2 -11   2 2833.08 403.219  75
  -2 -11  -2 2345.19 322.833  48
   2 -11   3 11283.3 703.813  75
  -2  11  -3 11965.5 673.955  71
  -2  11  -3 12799.6 721.448  62
  -2 -11  -3 11174.3 661.826  48
  -2  11  -4 14207.9 668.405  62
  -2  11  -4 13442.8 626.071  71
  -2 -11  -4 13000.1 625.084  48
   2 -12  -2 5015.54 377.009  39
  -2 -12   2 5521.99 423.119  75
   2 -12  -1 7447.99 510.725  75
  -2 -12   1 8916.95 538.271  75
  -2 -12   0 588.158 154.609  48
   2 -12   0 1252.19 241.190  75
   2 -12   1 1998.43 294.435  75
  -2 -12  -1 1475.38 220.257  48
   2 -12   2 1250.94 214.274  75
  -2  12  -2 1124.44 185.254  62
  -2 -12  -2 933.591 161.891  48
   3   0  -9 18.6880 106.819  66
  -3   0   9-204.148 190.896  58
  -3   0   9 375.534 200.793  35
   3   0  -9 294.205 138.495  60
  -3   0   9 225.484 189.014  52
   3   0  -8 9646.97 798.500  66
   3   0  -8 9812.94 786.493  60
  -3   0   8 8976.25 808.244  58
   3   0  -7-80.0545 206.699  66
   3   0  -7 21.7791 184.405  60
  -3   0   7 150.209 262.970  58
   3   0  -6 65240.1 2328.53  60
  -3   0   6 66578.7 2471.22  58
  -3   0   6 67253.6 3777.11  31
   3   0  -6 68477.8 2307.80  46
   3   0  -5 90000.1 3864.37   8
  -3   0   5 86000.6 4042.31  31
  -3   0   4 190868. 5448.20  20
  -3   0   4 182907. 5772.06  31
   3   0  -4 180799. 5391.95   8
   3   0  -3 55746.8 2581.75  22
   3   0  -3 55892.6 2409.01   8
  -3   0   3 56747.3 2515.68  20
  -3   0   3 55206.8 2651.19  31
   3   0  -2 71972.1 2919.52  22
  -3   0   2 72171.1 2767.55  20
  -3   0   2 72530.4 2825.65  31
   3   0  -1 641.542 302.025  22
  -3   0   1 774.034 361.874  20
   3   0  -1 756.810 271.293   1
   3   0  -1 960.432 333.464  28
  -3   0   0 6748.49 641.987  23
   3   0   0 7938.21 901.692  22
  -3   0   0 7127.28 820.866   4
   3   0   0 7389.12 851.166  28
   3   0   0 8412.49 906.635   1
   3   0   1 4497.33 604.276  24
   3   0   1 4429.50 703.532   1
  -3   0  -1 4860.42 680.772   4
   3   0   1 4594.82 754.742  28
   3   0   1 4226.32 671.863  22
   3   0   2 13392.5 1216.41  24
  -3   0  -2 14614.1 1217.48   4
   3   0   2 15583.8 1170.81  18
   3   0   2 14346.2 1084.47  17
   3   0   2 13636.8 1345.35  28
   3   0   2 13978.4 1170.42  22
   3   0   2 15231.1 1347.76   1
   3   0   3 17122.1 1533.67  24
  -3   0  -3 15967.0 1346.75   4
   3   0   3 17013.9 1424.64  18
   3   0   3 15857.2 1325.58  17
   3   0   3 15077.3 1442.10   1
  -3   0  -4 207.112 218.106   5
   3   0   4 854.197 491.941  24
   3   0   4 749.951 377.625  17
  -3   0  -4 557.104 275.761   4
  -3   0  -5 4688.00 559.685  43
   3   0   5 3998.72 995.279  24
  -3   0  -5 4383.83 522.843  64
  -3   0  -5 4386.00 524.848  33
   3   0   5 3907.47 809.854  25
  -3   0  -6 3836.17 513.319  43
  -3   0  -6 3817.10 481.283  40
   3   0   6 4011.24 619.750  74
  -3   0  -7-51.9970 162.873  43
   3   0   7-78.9880 185.161  74
   3   0   7-221.193 223.332  68
  -3   0  -7-161.428 146.411  40
  -3   0  -8 7139.95 567.931  43
  -3   0  -8 7022.92 506.214  40
   3   0   8 7390.02 639.794  68
   3   0   8 8287.48 661.534  32
   3   1  -9 1611.76 267.006  66
   3  -1  -9 1281.07 233.316  66
  -3  -1   9 1642.50 298.155  35
  -3   1   9 1876.73 298.505  35
   3   1  -9 1285.52 247.941  60
  -3  -1   9 1706.24 301.980  58
  -3   1   9 1347.49 246.419  58
   3  -1  -9 1703.79 281.391  60
  -3  -1   9 1429.55 257.382  54
  -3  -1   9 1824.46 301.144  52
  -3   1   9 2193.78 353.638  52
   3   1  -8 11473.3 879.030  66
   3  -1  -8 9296.08 779.812  66
   3  -1  -8 8988.48 760.099  60
   3   1  -8 9977.97 785.474  60
  -3  -1   8 8616.43 798.553  58
  -3   1   8 9040.48 781.039  58
  -3  -1   8 9453.43 778.176  54
  -3  -1   8 11210.5 894.426  52
   3   1  -7 2136.96 426.920  70
   3  -1  -7 2281.23 447.606  66
   3  -1  -7 1351.28 340.273  60
   3   1  -7 1786.41 390.964  60
  -3  -1   7 1929.56 460.617  58
  -3   1   7 2068.22 432.804  58
  -3  -1   7 2156.78 421.584  54
   3  -1  -7 1726.80 361.967  46
   3   1  -6 6082.82 609.692  38
   3  -1  -6 7021.82 764.042  66
   3   1  -6 7700.77 824.782  70
  -3   1   6 6334.10 1018.09  20
   3  -1  -6 6330.95 677.587  60
   3   1  -6 5647.90 634.159  60
  -3  -1   6 6686.24 762.359  58
  -3   1   6 6723.74 708.801  58
  -3  -1   6 6835.62 1210.36  31
  -3   1   6 6275.51 1100.11  31
  -3  -1   6 6724.89 727.952  54
   3  -1  -6 7337.71 708.111  46
   3   1  -5 115945. 4429.46   8
   3  -1  -5 124896. 4710.51   8
  -3   1   5 116376. 4476.37  20
  -3  -1   5 119479. 5001.29  31
  -3   1   5 116897. 4655.25  31
   3  -1  -4 8636.72 1049.49   8
   3   1  -4 9885.48 1068.47   8
  -3   1   4 9067.56 1100.84  20
  -3  -1   4 9352.49 1218.68  31
  -3   1   4 10292.0 1165.37  31
   3  -1  -3 3862.41 666.854  22
   3   1  -3 2728.52 564.705  22
   3   1  -3 3203.07 529.267   8
  -3  -1   3 2390.94 492.291  20
  -3   1   3 5080.31 769.100  20
  -3  -1   3 3579.59 695.449  31
  -3   1   3 4319.94 672.570  31
  -3   1   3 3825.02 574.360  13
  -3   1   2 3460.14 516.594  16
   3  -1  -2 3725.59 667.156  22
   3   1  -2 3102.04 614.800  22
  -3  -1   2 3402.10 541.017  20
  -3   1   2 4007.85 643.778  20
  -3  -1   2 3474.77 636.592  31
  -3   1   2 3592.59 560.283  31
   3   1  -2 3922.19 619.985  27
   3  -1  -2 4284.39 596.193   1
   3  -1  -1 38264.4 2086.46  22
   3   1  -1 39890.9 2085.65  22
  -3   1   1 35808.3 1929.82  20
  -3  -1   1 40286.9 2071.03   4
  -3   1   1 37329.2 1761.87  23
   3  -1  -1 42788.1 2001.80   1
  -3   1   1 37110.5 1665.36  16
   3   1  -1 40876.3 1919.82  28
   3   1  -1 40383.6 2015.42  27
   3  -1   0 28783.7 1774.52  22
   3   1   0 30557.8 1785.71  22
  -3   1   0 30999.7 1579.09  23
  -3  -1   0 30885.4 1828.24   4
  -3   1   0 28107.8 1610.55   4
   3  -1   0 32482.9 1825.35   1
   3   1   0 36873.8 1958.20   1
   3   1   0 29637.1 1752.90  28
   3   1   0 29853.1 1774.93  27
   3  -1   1 5557.74 682.621  24
   3  -1   1 6076.60 808.030   1
  -3   1  -1 6405.18 719.573  23
  -3   1  -1 5530.82 714.655   4
   3  -1   1 6168.30 816.186  22
  -3  -1  -1 5713.51 773.131   4
   3   1   1 5650.05 775.350   1
   3   1   1 4512.07 746.147  28
   3   1   1 5676.84 802.862  27
   3   1   1 5051.72 704.352  22
   3   1   2 210678. 5691.42  24
   3  -1   2 208742. 5570.60  22
   3   1   2 198582. 5362.34  22
  -3   1  -2 206833. 5312.20   4
   3  -1   2 199103. 5117.38  18
  -3  -1  -2 213822. 5701.16   4
   3   1   2 208959. 5800.76   1
   3  -1   2 208133. 5903.93   1
   3   1   2 197709. 5883.96  28
   3  -1   2 211696. 5650.01  24
   3   1   3 9757.31 1168.11  24
  -3  -1  -3 8311.32 982.773   5
  -3   1  -3 10278.1 1028.56   4
  -3  -1  -3 10352.0 1124.99   4
   3   1   3 9903.26 1105.72  18
   3  -1   3 10876.8 1252.47   1
   3   1   3 10661.2 1105.97  17
   3   1   3 9743.65 1248.85  28
   3   1   3 9992.00 1141.80   1
  -3   1  -3 9406.98 1010.75   2
   3  -1   3 13754.4 1407.48  24
   3   1   4 17073.9 1728.48  24
  -3  -1  -4 17155.4 1567.30   4
   3   1   4 17045.8 1645.46  18
   3   1   4 15567.7 1558.33   1
   3   1   4 18473.7 1675.01  17
   3  -1   4 17764.9 1657.76  26
  -3  -1  -4 19264.3 1590.81   5
   3  -1   4 18323.1 1842.09  24
  -3  -1  -5 6602.42 673.839  43
  -3   1  -5 7956.96 740.110  43
   3  -1   5 6418.82 1231.51  24
   3   1   5 6428.11 1204.97  24
  -3   1  -5 7769.60 682.511  33
  -3  -1  -5 5945.87 619.883  33
  -3   1  -5 7109.70 705.238  64
  -3  -1  -6 797.480 250.952  43
  -3   1  -6 703.024 277.440  43
   3  -1   6 1268.47 390.863  74
  -3   1  -6 945.565 274.517  40
  -3   1  -6 1203.53 317.736  64
   3   1   6 584.185 346.749  25
  -3  -1  -7 3868.09 498.570  43
  -3   1  -7 4316.57 512.920  43
   3  -1   7 2943.97 468.899  74
  -3  -1  -7 3232.79 391.180  40
  -3   1  -7 3474.48 440.440  40
   3  -1   7 4153.14 607.029  68
  -3  -1  -7 3857.61 452.657  63
  -3  -1  -8 2548.54 354.929  43
  -3   1  -8 2414.67 325.293  43
   3  -1   8 3074.39 461.080  73
  -3   1  -8 2245.54 289.197  40
   3  -1   8 3101.29 451.750  68
   3   1   8 1992.41 337.313  68
   3  -1   8 2533.17 395.006  32
   3   2  -9 1571.63 268.089  66
  -3  -2   9 1759.70 283.568  35
  -3   2   9 1271.43 240.120  35
   3  -2  -9 1947.87 296.881  60
   3   2  -9 1473.42 260.585  60
   3  -2  -9 1504.55 245.319  57
  -3  -2   9 1554.83 267.935  54
  -3  -2   9 943.990 181.372  52
  -3   2   9 2387.11 352.812  52
   3  -2  -8 2808.39 421.968  66
  -3  -2   8 2622.39 430.902  35
   3  -2  -8 2668.70 442.167  60
   3   2  -8 2946.81 408.789  60
  -3  -2   8 2644.02 467.402  58
  -3  -2   8 2937.03 431.968  54
  -3  -2   8 3660.19 487.470  52
   3  -2  -7 381.750 248.879  66
   3   2  -7 383.869 252.870  70
   3  -2  -7 635.630 254.617  60
   3   2  -7 31.9656 177.561  60
  -3  -2   7 177.724 212.391  58
  -3  -2   7 60.8581 191.770  54
  -3  -2   7 274.763 272.127  52
   3  -2  -7 62.1028 157.320  46
   3   2  -6 28747.5 1366.48  38
   3  -2  -6 29658.2 1577.71  66
  -3   2   6 32263.9 2400.12  20
   3   2  -6 29537.6 1603.06  70
   3  -2  -6 28611.0 1489.71  60
   3   2  -6 27495.3 1423.92  60
  -3  -2   6 29788.1 1660.01  58
  -3  -2   6 30034.3 2599.12  31
  -3  -2   6 29843.0 1606.18  54
   3  -2  -6 30670.9 1467.19  46
   3   2  -5 40440.2 1635.41  38
   3  -2  -5 37921.0 1756.42  66
  -3   2   5 40562.9 2592.73  20
   3  -2  -5 37245.2 1635.01  60
  -3  -2   5 41579.9 1881.71  58
  -3  -2   5 44820.2 3017.42  31
  -3  -2   5 39725.1 1802.67  54
   3   2  -5 39028.4 1754.98  70
   3   2  -5 40781.6 1651.91  49
   3  -2  -5 39783.8 1629.47  46
  -3   2   4 6879.61 899.561  13
   3   2  -4 5410.91 803.796  22
  -3   2   4 6647.12 957.397  20
  -3  -2   4 4834.33 926.785  31
   3  -2  -4 5864.31 854.585   7
   3  -2  -3 68755.4 3036.66  22
   3   2  -3 66234.1 2970.11  22
  -3   2   3 67083.2 3027.39  20
  -3   2   3 66537.2 2797.41  13
  -3  -2   3 63530.0 3113.38  31
   3  -2  -2 36307.7 2141.61  22
  -3   2   2 37007.5 1896.38  16
   3   2  -2 35066.3 2045.67  22
  -3   2   2 36816.5 2087.00  20
  -3  -2   2 37832.4 2196.51  31
   3   2  -2 35131.0 1943.25  27
   3  -2  -2 35013.6 1955.99  26
   3  -2  -1 35382.3 2103.70  22
   3   2  -1 37164.9 2077.93  22
  -3   2   1 34770.7 2012.61  20
  -3  -2   1 39329.1 2081.23   4
  -3   2   1 36675.0 1846.71  16
  -3   2   1 37706.5 1917.80  23
   3   2  -1 35945.7 1962.62  27
   3   2  -1 38017.3 1830.61  12
   3  -2  -1 36115.5 2097.15  26
   3  -2  -1 37313.4 1883.45   1
  -3   2   0 59938.6 2498.61  23
   3  -2   0 59417.8 2826.00  22
   3   2   0 70836.3 2884.22  22
  -3  -2   0 75201.1 2932.18   4
  -3   2   0 55687.4 2326.82   4
   3   2   0 70291.0 2869.59  27
   3   2   0 70508.4 2689.84  12
   3  -2   0 60874.0 2646.25   1
  -3   2  -1 1588.37 440.828  23
   3  -2   1 1369.17 449.326  22
   3   2   1 1355.18 413.080   1
   3  -2   1 1152.01 412.237   1
   3   2   1 1526.74 396.390  22
  -3  -2  -1 1312.69 397.846   4
  -3   2  -1 1611.73 368.745   4
   3   2   1 1449.15 436.195  28
   3   2   1 1579.36 509.725  27
   3   2   1 2027.78 489.136  12
  -3   2  -2 19857.2 1502.45   2
   3   2   2 18214.1 1370.64  22
  -3  -2  -2 18278.7 1485.84   4
   3   2   2 19398.7 1533.88   1
   3  -2   2 18472.5 1589.01   1
   3   2   2 16641.4 1509.65  28
   3   2   2 16403.8 1459.83  27
   3  -2   2 21162.7 1774.13  26
   3  -2   2 18554.9 1467.86  24
   3   2   3 25595.7 1962.19  24
  -3  -2  -3 25702.7 1865.05   4
   3   2   3 27110.0 1918.88  18
   3   2   3 25124.6 1981.66  28
   3  -2   3 24357.7 1975.36  26
  -3   2  -3 22310.1 1684.54   2
   3   2   3 28250.8 1939.68   1
   3  -2   3 24270.0 1951.98  24
  -3  -2  -3 26196.9 1826.76   5
   3   2   4 69034.9 3582.77  24
  -3  -2  -4 59143.4 3130.85   4
   3   2   4 63137.3 3301.39  18
   3   2   4 66196.2 3345.36  17
  -3   2  -4 61261.3 2996.13   2
   3   2   4 61266.5 3348.29  28
   3  -2   4 63864.9 3335.55  26
  -3  -2  -4 64507.1 3150.99   5
   3  -2   4 67226.6 3636.94  24
  -3  -2  -5 10709.0 835.722  43
  -3   2  -5 11577.8 888.062  43
   3  -2   5 10163.0 1504.31  24
   3  -2   5 10727.4 1021.62  74
   3   2   5 9437.50 1379.46  18
  -3   2  -5 11009.9 809.925  33
  -3  -2  -5 9326.79 788.357  33
   3   2   5 9624.88 1354.66  17
  -3   2  -5 10313.3 855.497  64
   3   2   5 12646.6 1662.81  24
  -3  -2  -6 2196.00 386.890  43
  -3   2  -6 2991.78 440.298  43
   3  -2   6 3107.31 554.035  74
  -3   2  -6 2509.74 466.148  64
  -3  -2  -6 2701.32 451.439  63
   3   2   6 2255.32 769.013  25
  -3  -2  -7 175.178 205.501  43
  -3   2  -7 203.588 166.398  43
   3  -2   7 91.3950 194.365  74
  -3  -2  -7-34.7360 114.993  63
   3  -2   7-170.554 239.533  68
  -3   2  -7-2.53729 127.579  40
  -3  -2  -8 1952.18 302.081  43
  -3   2  -8 1735.69 262.607  43
   3  -2   8 2010.52 373.163  73
  -3   2  -8 1590.66 256.841  40
   3  -2   8 1841.89 349.328  68
   3  -2   8 1725.79 331.440  32
   3   3  -9 1437.22 229.021  66
  -3  -3   9 1348.87 225.440  35
  -3   3   9 1353.44 217.446  35
   3   3  -9 1373.56 216.209  60
   3  -3  -9 1634.18 240.962  57
  -3  -3   9 1634.64 281.104  54
  -3   3   9 1794.33 300.949  52
   3  -3  -8 9544.51 721.446  66
  -3  -3   8 8517.46 690.751  35
   3  -3  -8 9721.50 771.310  60
   3   3  -8 8907.85 668.384  60
  -3  -3   8 9223.10 796.805  54
  -3  -3   8 8082.36 779.802  58
   3   3  -7 526.710 238.248  70
   3   3  -7 278.001 144.185  38
  -3  -3   7 164.027 208.622  35
   3  -3  -7 409.665 233.607  60
   3   3  -7 172.518 160.905  60
  -3  -3   7 542.025 245.288  58
  -3  -3   7 406.609 244.709  54
  -3  -3   7 431.559 241.227  52
   3  -3  -7 650.704 287.182  66
   3  -3  -7 53.8469 180.233  46
   3   3  -6 6343.75 641.276  38
   3   3  -6 5578.82 674.661  70
   3  -3  -6 5444.89 674.305  66
  -3  -3   6 5457.02 652.914  35
  -3   3   6 5652.69 1031.42  20
   3  -3  -6 5084.54 649.470  60
  -3  -3   6 5863.99 746.786  58
  -3  -3   6 6559.70 1207.70  31
  -3  -3   6 5525.14 703.450  54
  -3  -3   6 5834.83 672.259  52
   3  -3  -6 5367.87 594.927  46
  -3  -3   5 76952.7 2541.41  72
   3   3  -5 80185.1 2512.67  38
   3  -3  -5 79726.7 2718.28  66
   3   3  -5 82014.6 2674.24  70
   3   3  -5 80970.7 2590.32  56
  -3   3   5 79784.0 3878.71  20
  -3  -3   5 75664.0 2545.35  35
   3  -3  -5 76818.4 2546.65  60
  -3  -3   5 80490.9 2830.22  58
  -3  -3   5 76656.4 4138.82  31
  -3  -3   5 79177.2 2770.79  54
  -3  -3   5 77459.1 2594.99  52
   3  -3  -5 79730.7 2582.68  50
   3   3  -5 78048.3 2433.61  49
  -3   3   5 81397.0 3719.34  13
   3  -3  -5 76085.0 2411.19  46
   3   3  -4 12426.1 1279.23  22
  -3   3   4 15284.1 1544.96  20
  -3  -3   4 11215.3 1441.47  31
   3  -3  -4 12279.0 1331.56   7
  -3   3   4 14680.1 1427.06  13
  -3   3   3 19865.8 1657.85  20
  -3  -3   3 18574.5 1718.66  31
   3  -3  -3 18550.9 1612.63   7
   3   3  -3 18817.0 1588.12  22
  -3   3   3 20018.0 1580.04  13
  -3   3   2 39780.6 2188.42  23
  -3   3   2 37928.9 2092.98  16
  -3   3   2 34375.7 2136.99  20
  -3  -3   2 34782.7 2079.48   4
  -3  -3   2 34436.9 2227.17  31
   3   3  -2 35329.8 2045.32  27
   3  -3  -2 34502.0 2053.92  26
  -3  -3   1 55931.0 2260.76  10
  -3  -3   1 57168.7 2660.27   4
  -3   3   1 55750.3 2608.17  23
  -3   3   1 50954.3 2610.91  20
   3  -3  -1 56289.5 2410.02   1
  -3   3   1 57180.7 2560.10  16
   3   3  -1 55548.6 2664.32  27
   3  -3  -1 50603.2 2656.28  26
   3   3  -1 60124.0 2515.84  12
  -3   3   0 18524.6 1471.41  23
  -3  -3   0 23965.2 1714.88   4
   3  -3   0 19148.4 1476.54   1
   3   3   0 22685.6 1678.59  27
   3  -3   0 20248.8 1695.66  26
   3   3   0 22876.3 1574.39  12
  -3  -3  -1 61555.5 2668.19   5
  -3  -3  -1 63672.4 2884.61   4
   3  -3   1 58315.0 2854.75   1
  -3   3  -1 57761.8 2702.83  23
  -3   3  -1 53919.1 2370.91  29
   3   3   1 60839.1 2850.58  27
   3  -3   1 57426.4 3048.17  26
   3   3   1 63837.7 2903.02  12
   3   3   1 63717.4 2995.41   1
  -3   3  -2 8932.90 1070.83   2
  -3   3  -2 8099.84 1013.46  23
  -3  -3  -2 11478.4 1234.53   4
   3   3   2 10585.0 1082.96  22
  -3   3  -2 8578.62 914.949  29
   3   3   2 10436.4 1139.29   1
   3   3   2 9215.69 1188.36  28
   3   3   2 10459.4 1176.95  27
   3  -3   2 8832.05 1201.98  26
   3   3   2 11611.7 1269.91  12
  -3  -3  -2 11822.1 1192.99   5
   3   3   3 73321.5 3250.01   1
   3   3   3 70149.5 3478.77  28
   3   3   3 66205.8 3190.94  27
  -3   3  -3 68550.9 3242.15   2
   3  -3   3 70369.0 3575.65  26
  -3  -3  -3 70379.1 3226.99   5
  -3  -3  -3 68933.1 3296.92   4
  -3  -3  -4 73125.8 2306.39  43
   3   3   4 85688.6 4063.32  24
  -3   3  -4 76967.2 2315.05  41
  -3  -3  -4 74537.8 3647.18   4
  -3  -3  -4 71228.6 2394.01  67
  -3   3  -4 81819.2 2529.93  64
   3  -3   4 79030.0 2793.87  65
  -3   3  -4 78043.4 2370.14  34
   3  -3   4 80613.9 2872.83  74
  -3  -3  -4 76628.3 2374.20  33
   3   3   4 76300.8 3758.27  18
   3   3   4 72378.1 3645.17  17
  -3   3  -4 74647.9 3528.51   2
  -3  -3  -4 71667.4 2368.11  53
   3   3   4 74824.0 3793.44  28
   3  -3   4 76357.7 2606.54  47
  -3  -3  -4 76563.7 3565.15   5
   3  -3   4 72215.4 3747.09   3
   3   3   5 15461.0 1815.58  24
  -3  -3  -5 16112.9 1024.71  43
  -3   3  -5 16926.8 1059.09  43
  -3   3  -5 16280.3 1007.94  41
  -3  -3  -5 14831.2 1022.11  67
  -3   3  -5 16918.3 1102.10  64
  -3  -3  -5 15435.2 1065.59  63
   3  -3   5 17446.7 1303.74  74
  -3  -3  -6 6578.63 661.113  43
  -3   3  -6 7384.99 676.423  43
   3  -3   6 7547.67 873.118  68
  -3  -3  -6 6468.62 652.378  67
  -3   3  -6 6552.64 701.159  64
  -3  -3  -6 8222.22 757.351  63
   3  -3   6 6907.24 795.279  74
  -3  -3  -7 2939.52 407.253  43
  -3   3  -7 2067.64 340.440  43
   3  -3   7 2213.97 462.855  74
   3  -3   7 2607.19 452.366  73
   3  -3   7 2402.12 466.622  68
  -3  -3  -7 2523.95 385.097  63
   3  -3   7 2520.54 446.530  32
  -3   3  -7 1777.93 321.032  40
  -3   3  -8 2155.48 263.319  43
   3  -3   8 2061.01 295.562  74
  -3   3  -8 2612.24 307.776  40
   3  -3   8 2078.53 320.174  73
  -3  -3  -8 2301.48 273.542  63
   3  -3   8 2074.64 346.527  68
   3  -3   8 2654.26 369.373  32
   3   4  -9 1392.66 215.119  66
   3  -4  -9 1389.89 201.777  57
  -3  -4   9 1235.45 225.247  54
  -3   4   9 1031.31 216.872  52
   3   4  -8 608.738 221.133  70
  -3  -4   8 387.950 169.448  35
   3   4  -8 425.365 161.742  60
   3  -4  -8 568.370 213.750  57
  -3  -4   8 321.114 190.493  54
   3  -4  -7 917.215 276.086  66
   3   4  -7 603.192 307.267  70
  -3  -4   7 787.600 229.580  35
   3   4  -7 1200.29 302.537  60
  -3  -4   7 977.078 310.149  54
   3   4  -7 767.222 217.549  38
  -3  -4   6 29638.8 1506.67  73
  -3  -4   6 26307.6 1406.07  72
   3   4  -6 28501.4 1389.66  38
   3   4  -6 30024.6 1555.27  70
   3  -4  -6 30016.6 1550.41  60
   3  -4  -6 28630.6 1543.28  66
  -3  -4   6 28193.9 1641.14  58
   3   4  -6 31478.4 1538.54  56
  -3  -4   6 28224.0 2562.54  31
  -3  -4   6 29889.7 1656.32  54
  -3  -4   6 27254.1 1416.64  35
  -3  -4   5 452.892 265.352  73
  -3  -4   5 525.064 287.338  72
   3   4  -5 770.813 312.878  70
   3  -4  -5 171.400 157.892  37
   3  -4  -5 1035.44 335.984  66
  -3  -4   5 662.866 270.111  75
  -3   4   5 1367.02 550.726  20
  -3  -4   5 609.808 259.867  35
   3  -4  -5 771.668 322.832  60
  -3  -4   5 670.358 259.224  58
   3   4  -5 448.392 219.320  56
  -3  -4   5 1169.31 572.469  31
  -3  -4   5 955.640 358.221  54
   3  -4  -5 593.223 241.862  50
   3   4  -5 712.911 267.038  49
  -3  -4   4 26472.5 1409.33  72
   3   4  -4 25784.2 1973.92  22
   3  -4  -4 30034.9 1512.37  66
  -3   4   4 31356.7 2327.15  20
   3   4  -4 24334.1 1287.70  56
   3  -4  -4 29220.5 2182.45   7
  -3  -4   4 28748.5 2400.29  31
  -3  -4   4 27611.6 1507.81  54
   3  -4  -4 30923.3 1526.11  50
  -3   4   4 30021.5 2200.20  13
  -3   4   3 3539.19 764.801  20
  -3  -4   3 2861.63 675.195   4
  -3  -4   3 3275.49 790.108  31
  -3   4   3 3274.34 705.527  16
   3  -4  -3 3895.94 785.029   7
   3   4  -3 2887.39 609.148  27
  -3   4   3 3308.47 701.200  13
  -3  -4   2 50582.5 2486.42  10
  -3   4   2 58779.5 2927.25  23
  -3   4   2 55260.0 2884.12  20
  -3  -4   2 50441.2 2633.70   4
  -3   4   2 62024.5 2951.36  16
   3  -4  -2 57078.3 3010.92   7
   3   4  -2 53695.1 2751.67  27
  -3   4   1 62865.9 2957.51  23
  -3  -4   1 54086.0 2475.34  10
  -3   4   1 55280.0 2797.57  20
  -3  -4   1 59794.0 2835.27   4
   3   4  -1 58925.9 2984.79  19
  -3   4   1 57255.5 2805.08  16
   3   4  -1 54471.8 2781.49  30
   3  -4  -1 57692.3 2995.94   7
   3   4  -1 56210.8 2843.70  27
   3  -4  -1 54401.2 2902.06  26
   3   4  -1 54242.3 2613.62  12
  -3  -4   0 24131.2 1570.41  10
  -3   4   0 24553.3 1812.36  23
  -3  -4   0 25212.9 1795.29   4
   3   4   0 25250.5 1865.86  19
   3   4   0 25398.9 1800.30  30
   3  -4   0 23529.4 1845.31   7
   3   4   0 25174.2 1863.49  27
   3  -4   0 23776.8 1952.06  26
   3   4   0 24004.2 1742.81  12
  -3  -4   0 25355.5 1620.22   5
  -3   4  -1 11000.4 1192.82   2
  -3   4  -1 9976.07 1167.98  23
   3  -4   1 10454.5 1197.07   7
  -3   4  -1 9883.06 1078.85  29
  -3  -4  -1 11125.8 1229.12   4
   3   4   1 11858.0 1288.27  27
   3  -4   1 10814.0 1335.50  26
   3   4   1 12978.4 1339.17  12
  -3  -4  -1 11653.8 1160.42   5
  -3   4  -2 44587.5 2593.75  23
  -3  -4  -2 44338.1 2569.05   4
   3   4   2 45834.8 2559.55   1
  -3   4  -2 43309.9 2330.03  29
   3   4   2 42166.1 2534.36  27
   3  -4   2 42141.5 2796.44  26
   3   4   2 44940.2 2659.65  12
  -3   4  -2 42925.4 2538.55   2
  -3  -4  -2 44355.7 2477.04   5
  -3  -4  -3 59292.4 3150.80   4
  -3   4  -3 55379.7 3022.97   2
   3   4   3 53137.4 3118.64  28
   3   4   3 53692.8 2938.62  27
  -3  -4  -3 56023.2 2974.33   5
   3  -4   3 50043.8 3084.51   3
   3   4   4 140496. 5497.78  24
   3  -4   4 134470. 4050.65  74
  -3  -4  -4 132628. 3652.92  67
  -3   4  -4 134482. 3638.13  64
  -3  -4  -4 140148. 3706.02  63
  -3   4  -4 140054. 3471.06  34
  -3  -4  -4 138844. 3494.14  33
   3   4   4 142639. 5437.89  18
   3   4   4 148087. 5496.79  17
  -3  -4  -4 132292. 3603.34  53
   3   4   4 136659. 5391.48  28
  -3  -4  -4 134161. 3492.87  48
  -3   4  -4 137264. 3485.82  41
  -3  -4  -5 20792.3 1158.03  43
   3   4   5 20355.2 2056.99  24
  -3   4  -5 22876.0 1216.49  43
  -3   4  -5 20283.6 1142.14  41
   3  -4   5 20566.8 1430.61  74
  -3   4  -5 19875.0 1144.95  71
   3  -4   5 22233.2 1503.96  68
  -3  -4  -5 19506.6 1218.50  67
  -3   4  -5 21769.5 1274.76  64
  -3  -4  -5 21648.2 1282.34  63
   3  -4   5 20327.1 1337.06  45
  -3  -4  -6 1470.83 314.865  43
  -3   4  -6 2083.00 375.855  43
   3  -4   6 1645.21 385.624  73
   3  -4   6 1414.47 454.434  68
  -3  -4  -6 1557.38 326.471  67
  -3   4  -6 1515.99 342.598  64
  -3  -4  -6 1512.05 351.875  63
   3  -4   6 1351.28 356.629  32
   3  -4   6 1429.72 411.091  74
  -3   4  -7 7980.97 577.011  43
   3  -4   7 6875.60 632.970  73
  -3   4  -7 7779.79 618.078  40
   3  -4   7 7543.15 759.676  68
   3  -4   7 6960.94 696.491  74
  -3  -4  -7 7797.52 640.660  63
   3  -4   7 7721.82 697.242  32
   3  -4   8 13329.6 709.022  74
   3  -4   8 13329.7 692.578  73
  -3   4  -8 15564.1 710.003  40
   3  -4   8 14276.3 849.245  68
  -3  -4  -8 14320.2 658.257  63
   3  -4   8 13756.8 746.212  32
   3   5  -8 2145.05 325.007  70
   3  -5  -8 2281.07 325.387  57
  -3  -5   8 1852.34 341.003  54
  -3  -5   7 39.4217 126.978  72
   3   5  -7 343.991 156.823  38
   3  -5  -7 295.679 137.697  37
  -3  -5   7 414.692 203.757  35
   3  -5  -7 329.966 224.768  57
  -3  -5   7 381.738 266.340  54
   3   5  -7 482.657 257.638  70
  -3  -5   6 21856.2 1309.20  73
   3   5  -6 23925.2 1256.02  38
   3   5  -6 23936.0 1365.77  70
   3  -5  -6 22212.7 1111.41  37
   3   5  -6 23476.6 1307.22  56
  -3  -5   6 23595.2 1235.19  35
  -3  -5   6 21616.1 1264.02  72
   3  -5  -6 24109.8 1375.22  57
  -3  -5   6 25479.0 1509.46  54
   3   5  -6 23768.8 1185.14  49
  -3  -5   5 7719.43 755.414  75
   3  -5  -5 6099.42 679.556  42
  -3  -5   5 6766.58 743.441  73
  -3  -5   5 5617.90 672.395  72
   3   5  -5 6029.10 678.708  70
   3  -5  -5 5549.61 543.662  37
  -3  -5   5 5004.97 577.632  35
  -3   5   5 7350.06 1214.60  20
   3  -5  -5 7168.58 760.232  57
   3   5  -5 6010.08 667.849  56
  -3  -5   5 6687.27 1227.28  31
  -3  -5   5 7137.16 813.044  54
   3  -5  -5 6034.92 676.311  50
  -3  -5   4 14287.5 1058.12  75
  -3  -5   4 12978.5 1006.28  72
   3   5  -4 11919.2 924.619  70
   3  -5  -4 12914.0 826.583  37
  -3   5   4 14763.4 1662.52  20
  -3  -5   4 12848.0 910.457  35
   3  -5  -4 13151.6 996.217  57
   3   5  -4 13524.6 958.191  56
  -3  -5   4 13703.8 1721.22  31
  -3  -5   4 11606.3 1010.36  54
  -3   5   4 15038.4 1651.84  16
   3  -5  -4 14098.2 1041.38  50
  -3  -5   3 42819.5 2626.80  10
  -3   5   3 47901.2 2895.98  23
  -3  -5   3 45834.9 1892.32  72
  -3   5   3 38973.6 2618.93  20
   3  -5  -3 43579.5 2844.11   7
  -3  -5   3 46978.3 1984.91  54
  -3   5   3 48328.3 2880.64  16
  -3   5   3 46086.7 2820.46  13
   3   5  -3 46283.0 2631.61  27
  -3  -5   3 51941.6 1996.05  75
  -3  -5   2 81679.5 3571.28  10
  -3   5   2 94962.1 4087.03  23
  -3   5   2 89625.8 3911.16  20
   3   5  -2 90489.8 4009.60  19
   3  -5  -2 88856.5 4097.62   7
  -3   5   2 98653.4 4097.92  16
   3   5  -2 84242.9 3898.33  30
   3   5  -2 82751.0 3739.51  27
  -3  -5   1 44939.1 2470.05  10
  -3   5   1 47336.1 2712.26  20
  -3  -5   1 45795.8 2546.46   4
   3   5  -1 48286.1 2828.60  19
  -3   5   1 52978.7 2917.54  23
  -3   5   1 49162.9 2814.49  16
   3  -5  -1 45625.7 2831.65   7
   3   5  -1 46525.4 2711.00  30
   3   5  -1 45122.1 2570.86  12
  -3  -5   0 5739.27 840.933  10
  -3   5   0 5684.07 879.019   2
  -3   5   0 5117.10 955.453  23
   3   5   0 5791.87 951.568  19
   3   5   0 6078.79 923.046  30
   3  -5   0 6067.34 989.003   7
  -3   5   0 4825.72 841.497  29
  -3  -5   0 6091.10 925.424   4
   3   5   0 6227.85 985.565  27
   3   5   0 6297.15 963.690  12
  -3  -5  -1 35074.6 2259.58   4
   3   5   1 33619.8 2273.50  19
  -3   5  -1 33547.7 2282.36  23
   3  -5   1 31769.3 2238.71   7
   3   5   1 32165.7 2056.14  30
  -3   5  -1 32287.1 2146.66  29
   3   5   1 32579.6 2294.70  27
   3   5   1 35889.5 2384.44  12
  -3   5  -1 28076.3 2064.26   2
  -3   5  -2 25358.1 2019.18  23
  -3  -5  -2 23018.5 1902.08   4
  -3   5  -2 24161.5 1856.11  29
   3   5   2 21890.7 1897.83  27
  -3   5  -2 22306.7 1905.87   2
   3   5   2 20806.0 1885.29  12
   3  -5   2 23346.0 2082.99   3
   3  -5   3 3993.17 602.805  74
  -3  -5  -3 4308.41 575.540  67
  -3   5  -3 4365.67 556.382  64
  -3  -5  -3 4045.14 541.738  63
  -3   5  -3 4012.47 467.411  34
  -3  -5  -3 4208.14 534.686  53
   3   5   3 4003.60 870.095  28
   3   5   3 4711.31 875.675  27
  -3  -5  -3 3971.37 498.679  48
   3   5   3 3421.89 804.807  12
  -3   5  -3 4300.93 511.524  44
   3   5   4 43492.3 2975.36  24
   3  -5   4 44402.9 2097.89  68
  -3  -5  -4 42471.2 1897.67  67
  -3   5  -4 46905.0 1923.84  64
  -3  -5  -4 44249.8 1889.63  63
  -3   5  -4 47400.8 1720.04  34
  -3  -5  -4 46233.3 1925.91  53
   3   5   4 42550.2 2896.57  28
  -3   5  -4 45267.9 1780.41  41
  -3  -5  -4 45249.0 1809.27  48
   3  -5   4 45502.7 2163.41  74
   3  -5   4 47200.4 2202.30  45
  -3   5  -5 46299.3 1725.89  43
   3  -5   5 46851.0 2167.70  74
  -3   5  -5 45803.5 1778.64  41
  -3   5  -5 42580.7 1761.91  71
   3  -5   5 42253.7 2078.61  68
  -3  -5  -5 43889.3 1885.68  67
  -3   5  -5 44919.4 1878.72  64
  -3  -5  -5 42845.6 1845.25  63
   3  -5   5 41662.6 1825.52  32
   3  -5   5 43036.9 2005.28  45
  -3   5  -6 3126.29 424.014  71
   3  -5   6 3105.97 528.083  68
  -3  -5  -6 4092.63 514.349  67
  -3   5  -6 3212.88 466.561  64
  -3  -5  -6 3278.77 476.932  63
   3  -5   6 2739.34 438.368  32
   3  -5   6 3831.68 603.570  74
   3  -5   7 3697.65 486.059  74
  -3   5  -7 3358.76 388.967  40
   3  -5   7 3966.24 532.419  68
  -3  -5  -7 3048.57 381.371  63
   3  -5   7 3148.27 404.407  32
  -3   5  -8 5974.50 383.542  40
   3  -5   8 5836.77 477.810  68
   3  -6  -8 207.280 116.928  57
  -3  -6   8 541.904 184.350  54
   3   6  -7 964.149 280.304  70
   3   6  -7 722.622 192.269  38
   3  -6  -7 747.609 192.849  37
  -3  -6   7 795.375 217.746  72
   3  -6  -7 674.847 209.727  57
  -3  -6   7 767.294 299.517  54
   3  -6  -6 10904.1 834.798  42
  -3  -6   6 9360.36 803.885  72
   3   6  -6 11235.9 825.388  38
   3  -6  -6 8710.23 668.510  37
   3  -6  -6 8158.55 763.861  57
   3   6  -6 9126.99 778.891  56
  -3  -6   6 11097.5 955.290  54
   3   6  -6 10239.1 842.689  70
   3   6  -6 9526.37 721.108  49
   3  -6  -5 2279.86 430.220  42
  -3  -6   5 1747.46 392.456  72
   3   6  -5 2093.19 406.634  70
   3  -6  -5 2975.62 421.027  37
  -3  -6   5 2631.15 469.879  75
   3  -6  -5 2070.97 449.063  57
   3   6  -5 3071.90 487.364  56
  -3  -6   5 2707.84 503.482  54
  -3  -6   4 23585.1 1358.29  75
   3  -6  -4 19989.7 1303.73  42
  -3   6   4 18035.8 1885.22  20
  -3   6   4 22032.2 2079.76  23
  -3  -6   4 19624.6 1277.04  72
   3   6  -4 21158.2 1237.17  70
   3  -6  -4 19884.7 1086.93  37
   3  -6  -4 20762.1 1269.61  57
   3   6  -4 20806.2 1247.13  56
  -3  -6   4 20926.6 1360.46  54
   3  -6  -4 21813.4 1332.63  50
  -3   6   3 39646.0 2763.12  23
  -3  -6   3 36423.5 1736.68  72
  -3  -6   3 39442.2 1790.14  75
   3  -6  -3 38641.7 1535.31  37
  -3   6   3 34245.4 2519.25  20
   3  -6  -3 36557.2 1678.48  57
   3   6  -3 36956.7 1615.49  56
   3  -6  -3 37759.7 1840.84  55
  -3   6   3 38378.2 2706.03  16
  -3  -6   3 38694.2 1846.84  54
   3   6  -3 35913.8 2627.66  30
   3  -6  -3 38186.0 1812.45  50
   3   6  -3 34829.6 2404.64  27
  -3  -6   2 41785.1 1808.77  72
   3  -6  -2 45414.2 1663.92  37
  -3  -6   2 36435.4 2501.47  10
  -3   6   2 41722.9 2719.63  20
  -3  -6   2 50205.8 1971.63  75
   3   6  -2 42779.0 2845.23  19
   3  -6  -2 39728.7 1660.53  57
   3  -6  -2 44389.8 2062.42  55
  -3   6   2 49093.6 2995.36  16
  -3  -6   2 43141.7 1922.21  54
   3   6  -2 42317.1 2813.63  30
   3  -6  -2 42592.6 1907.23  50
  -3   6   2 47945.6 2982.04  23
  -3  -6   1 3379.87 484.173  75
  -3  -6   1 2341.35 617.515  10
  -3   6   1 3887.41 858.853  23
  -3   6   1 3189.72 738.726  20
  -3   6   1 3553.34 735.683   2
   3   6  -1 3610.83 819.838  19
   3  -6  -1 4271.37 625.275  55
   3   6  -1 3337.38 756.921  30
   3  -6  -1 4863.96 965.646   7
   3  -6  -1 4071.79 561.494  50
   3   6  -1 3031.46 705.065  12
  -3  -6   0 9377.02 1177.50  10
  -3   6   0 8714.34 1224.80  23
   3   6   0 7955.09 1179.10  19
   3  -6   0 8712.55 1282.16   7
   3  -6   0 8848.81 901.789  55
   3   6   0 10428.7 1286.95  30
  -3   6   0 9640.64 1260.81  29
   3   6   0 7695.65 1180.92  27
   3  -6   0 7077.55 1102.07   3
   3   6   0 8385.07 1176.13  12
  -3   6   0 8325.97 1119.50   2
   3   6   1 8248.66 1198.45  19
  -3  -6  -1 6954.52 1028.63   4
   3  -6   1 8302.49 1192.66   7
   3  -6   1 8154.12 865.122  55
  -3  -6  -1 8029.39 763.340  53
  -3   6  -1 8032.10 1170.11  29
   3   6   1 7272.10 1144.57  27
  -3   6  -1 9085.14 1217.46   2
   3  -6   1 9587.65 1341.95   3
   3   6   1 10135.4 1325.96  12
   3  -6   1 9052.78 923.171  45
  -3   6  -1 8843.06 1240.94  23
   3  -6   2 49.1826 172.893  74
  -3   6  -2-45.7298 403.267  23
  -3  -6  -2-5.13724 139.059  67
  -3  -6  -2-245.717 212.761  35
   3  -6   2 34.0279 207.357  55
  -3  -6  -2-2.72560 170.565  53
  -3   6  -2 212.809 316.355  29
   3   6   2-228.311 328.340  27
  -3  -6  -2-64.8341 145.890  48
   3  -6   2 366.183 253.889  45
  -3   6  -2 35.8601 151.189  44
   3  -6   3 5602.08 730.069  74
  -3  -6  -3 4055.65 581.104  67
  -3   6  -3 4719.60 603.106  64
  -3  -6  -3 4532.47 586.243  63
  -3  -6  -3 5219.66 625.308  53
   3   6   3 4792.91 1002.98  28
   3   6   3 4391.17 885.053  27
  -3  -6  -3 4813.22 559.069  48
   3  -6   3 5116.74 737.563  45
  -3   6  -3 5183.31 561.101  44
  -3   6  -4 50338.6 1912.15  41
   3  -6   4 46646.6 2118.81  68
  -3  -6  -4 51159.6 2093.64  67
  -3   6  -4 47114.3 1944.11  64
  -3  -6  -4 50011.2 1995.57  63
   3  -6   4 53082.0 2331.23  74
  -3  -6  -4 49082.4 2018.39  53
   3   6   4 46060.6 3012.38  28
  -3  -6  -4 50079.8 1959.04  48
   3  -6   4 50379.5 2303.02  45
  -3   6  -5 5723.26 588.601  41
   3  -6   5 5629.52 755.725  74
  -3   6  -5 5957.35 627.668  71
   3  -6   5 5706.75 729.017  68
  -3   6  -5 6012.26 653.932  64
  -3  -6  -5 7284.11 701.430  63
  -3  -6  -5 6948.63 702.661  67
   3  -6   5 6593.97 732.559  45
  -3   6  -6 4422.76 482.627  71
   3  -6   6 3411.22 536.977  68
  -3  -6  -6 4107.57 499.781  67
   3  -6   6 4341.02 593.730  74
  -3   6  -6 4417.11 503.776  64
   3  -6   6 4219.18 488.455  32
  -3  -6  -6 4185.43 492.629  63
   3  -6   7 3646.09 443.265  74
  -3   6  -7 3413.53 351.044  40
  -3   6  -7 2999.00 307.934  71
   3  -6   7 3178.94 420.693  68
  -3  -6  -7 3165.24 342.781  63
  -3  -7   7-56.5894 103.088  72
   3   7  -7-17.1229 137.224  70
   3   7  -7 222.979 130.676  38
   3  -7  -7 459.458 164.128  37
   3  -7  -7 86.0861 107.059  57
  -3  -7   7 361.875 185.988  54
   3  -7  -6 5458.87 562.451  42
   3   7  -6 4690.76 535.398  70
   3  -7  -6 5382.50 505.624  37
   3   7  -6 4457.47 503.547  38
  -3  -7   6 4537.46 541.154  72
   3  -7  -6 4933.43 556.563  57
   3   7  -6 5524.27 578.602  56
  -3  -7   6 4539.56 570.080  54
   3   7  -6 5279.67 487.906  49
  -3  -7   5 818.421 290.894  75
   3  -7  -5 441.163 265.406  42
  -3  -7   5 515.208 217.236  72
   3   7  -5 793.944 254.460  70
   3  -7  -5 674.227 228.015  37
   3  -7  -5 588.095 247.206  57
   3   7  -5 549.498 280.483  56
  -3  -7   5 421.680 262.193  54
   3  -7  -4 4589.99 630.562  42
  -3  -7   4 5322.52 663.714  72
   3  -7  -4 5755.62 592.919  37
  -3  -7   4 5465.20 661.130  75
   3   7  -4 5553.34 617.709  70
   3  -7  -4 5389.84 657.407  57
   3   7  -4 5642.26 644.311  56
  -3  -7   4 5835.98 728.845  54
  -3  -7   3 58082.4 2253.44  75
   3  -7  -3 58799.3 2385.05  42
  -3   7   3 57821.2 3472.13  23
  -3  -7   3 54716.8 2221.29  72
   3  -7  -3 58628.3 2015.78  37
  -3   7   3 50362.7 3137.72  20
   3  -7  -3 59742.8 2193.77  57
   3   7  -3 54844.4 2055.11  56
   3  -7  -3 55671.6 2324.84  55
  -3  -7   3 54772.2 2275.20  54
   3   7  -3 52534.0 3293.14  30
  -3  -7   2 37336.7 1751.49  75
  -3  -7   2 35667.4 1691.41  72
   3  -7  -2 38805.9 1598.99  37
  -3   7   2 35786.3 2524.38  20
   3   7  -2 36385.8 2707.47  19
   3  -7  -2 38034.5 1860.08  42
  -3   7   2 42727.0 2927.56  23
   3  -7  -2 38019.4 1644.55  57
   3  -7  -2 38211.6 1967.00  55
   3   7  -2 32233.8 2545.24  30
  -3  -7   1 54026.3 2096.19  75
   3  -7  -1 49855.4 2116.81  42
  -3   7   1 53334.4 3250.32  23
  -3  -7   1 47406.7 1917.11  72
   3   7  -1 45464.9 3075.56  19
   3  -7  -1 53639.3 2390.24  55
   3   7  -1 50634.1 3141.70  30
  -3   7   1 54250.1 3255.17  29
  -3  -7   0 8032.82 761.775  75
   3  -7   0 8002.14 775.135  42
  -3   7   0 8365.21 1242.88  23
   3   7   0 9238.13 1349.51  19
   3  -7   0 8736.45 934.849  55
   3   7   0 7016.42 1112.64  30
  -3   7   0 8017.41 1214.23  29
  -3   7   0 9721.09 1273.51  14
   3   7   0 7294.02 1204.32  27
   3  -7   0 8276.73 872.300  45
   3   7   1 28953.7 2342.81  19
   3  -7   1 27044.5 1667.61  55
  -3  -7  -1 27608.9 1486.69  53
  -3   7  -1 29164.7 2313.95  29
   3   7   1 27676.9 2313.47  27
   3  -7   1 27722.4 1688.53  45
  -3   7  -1 29252.9 2339.58  23
  -3   7  -2 16413.8 1755.80  23
  -3  -7  -2 16550.8 1141.33  67
   3  -7   2 17955.1 1294.50  55
  -3   7  -2 17374.2 1777.94  29
  -3  -7  -2 18167.7 1184.82  53
   3  -7   2 16334.4 1201.90  74
   3   7   2 15079.9 1677.29  27
  -3  -7  -2 17188.1 1061.95  48
   3  -7   2 19111.1 1425.94  45
   3  -7   3 5966.53 666.932  75
   3  -7   3 6713.78 804.498  74
  -3   7  -3 6171.78 632.900  41
  -3  -7  -3 6404.50 712.710  67
  -3   7  -3 6499.04 677.401  64
  -3  -7  -3 5848.01 624.856  63
  -3  -7  -3 6604.73 721.277  53
   3   7   3 5211.23 1032.71  28
  -3  -7  -3 5657.73 613.288  48
   3  -7   3 6208.25 808.532  45
   3  -7   4 4237.93 655.017  74
  -3   7  -4 3519.98 475.556  41
  -3  -7  -4 3503.47 542.794  67
  -3   7  -4 3675.37 518.645  64
  -3  -7  -4 3439.39 488.421  63
  -3  -7  -4 3520.55 522.980  53
  -3  -7  -4 3724.15 496.809  48
   3  -7   4 4168.57 643.153  45
  -3   7  -5 36699.9 1505.88  41
   3  -7   5 37960.0 1832.19  74
  -3   7  -5 42679.8 1668.16  71
   3  -7   5 37791.9 1736.52  68
  -3  -7  -5 40886.1 1715.03  67
  -3   7  -5 40278.9 1611.14  64
  -3  -7  -5 40808.5 1620.93  63
  -3   7  -5 40555.0 1515.84  62
   3  -7   5 39005.1 1776.47  45
   3  -7   6 1791.86 360.253  74
  -3   7  -6 1278.98 255.802  71
   3  -7   6 1519.43 329.662  68
  -3  -7  -6 1298.95 284.889  67
  -3   7  -6 1626.96 284.483  64
  -3  -7  -6 1221.63 256.114  63
  -3   7  -7 1102.66 171.958  40
  -3  -7  -7 956.402 173.677  63
  -3  -8   7 4463.61 360.222  72
   3   8  -7 4742.57 379.542  70
   3  -8  -6 5954.14 527.886  42
  -3  -8   6 5696.84 537.151  72
   3   8  -6 6095.41 530.306  70
   3  -8  -6 6517.92 501.163  37
   3  -8  -6 4713.36 486.614  57
   3   8  -6 6339.08 546.399  56
  -3  -8   6 5600.03 545.742  54
   3   8  -6 7335.56 553.328  38
   3   8  -6 6082.77 462.948  49
   3  -8  -5 4229.09 537.440  42
  -3  -8   5 4342.30 545.558  72
   3   8  -5 3920.68 464.543  70
   3  -8  -5 5199.52 515.294  37
  -3  -8   5 5173.96 578.315  75
   3  -8  -5 4927.23 547.315  57
   3   8  -5 4929.95 540.385  56
  -3  -8   5 4396.07 555.945  54
  -3  -8   4 817.162 292.842  75
   3  -8  -4 477.746 246.825  42
  -3  -8   4 34.0780 188.814  72
   3  -8  -4 641.638 256.764  57
   3   8  -4 959.396 297.638  56
  -3  -8   4 489.105 258.287  54
   3   8  -4 736.206 265.850  70
  -3  -8   3 22782.9 1343.24  75
   3  -8  -3 20885.0 1354.29  42
  -3  -8   3 19594.2 1243.43  72
   3  -8  -3 23839.3 1219.84  37
   3  -8  -3 19855.4 1215.45  57
   3   8  -3 21770.3 1202.06  56
  -3  -8   2 31490.8 1618.72  75
   3  -8  -2 31499.4 1691.33  42
  -3  -8   2 30738.6 1537.99  72
   3  -8  -2 35390.2 1573.35  57
   3  -8  -2 33304.8 1837.71  55
   3   8  -2 29156.3 2428.24  30
  -3   8   2 40372.3 2844.38  29
   3   8  -2 26016.2 2267.75  27
  -3  -8   1 1378.60 352.673  75
   3  -8  -1 1421.48 380.622  42
  -3  -8   1 1695.23 351.136  72
   3  -8  -1 2099.35 396.487  57
   3  -8  -1 1494.78 416.199  55
   3   8  -1 1561.95 618.939  30
  -3   8   1 2006.93 624.442  29
  -3  -8   0 33520.8 1562.60  75
   3  -8   0 31208.3 1559.70  42
  -3  -8   0 30754.5 1490.96  67
   3  -8   0 32438.9 1874.07  55
   3   8   0 30324.3 2395.58  30
  -3  -8   0 31669.1 1609.05  53
  -3   8   0 32645.7 2519.09  29
   3   8   0 29858.8 2491.47  27
   3  -8   0 31928.3 1739.77  45
  -3  -8  -1 19674.6 1218.27  67
   3  -8   1 21860.8 1488.81  55
  -3  -8  -1 20265.3 1262.47  53
  -3   8  -1 23122.5 2095.62  29
   3   8   1 17779.5 1885.06  27
   3  -8   1 23429.8 1531.19  45
   3  -8   2 5163.80 654.653  75
  -3  -8  -2 5294.74 624.490  67
  -3   8  -2 5373.81 611.535  64
   3  -8   2 5653.80 734.784  55
  -3  -8  -2 6088.27 683.650  53
  -3  -8  -2 5698.77 592.628  48
   3  -8   2 6177.22 797.679  45
   3  -8   3 7520.48 722.252  75
   3  -8   3 6990.71 762.357  74
  -3   8  -3 7765.11 680.168  41
  -3  -8  -3 8758.68 794.305  67
  -3   8  -3 7689.91 711.366  64
  -3  -8  -3 8232.89 779.806  53
  -3  -8  -3 7727.09 679.574  48
   3  -8   3 8162.08 897.909  45
  -3   8  -4 16353.2 932.735  41
   3  -8   4 17263.0 1187.91  74
  -3  -8  -4 17198.7 1062.12  67
  -3  -8  -4 15672.3 933.899  63
  -3   8  -4 15775.0 955.809  64
  -3   8  -4 18161.1 1007.10  62
  -3  -8  -4 17592.7 1084.77  53
  -3  -8  -4 15317.2 937.320  48
   3  -8   4 15763.1 1157.28  45
  -3   8  -5 8631.67 606.878  41
   3  -8   5 8662.19 767.733  74
  -3   8  -5 8889.42 667.129  71
  -3  -8  -5 9971.77 727.363  67
  -3   8  -5 8126.87 609.025  64
  -3  -8  -5 8378.58 626.055  63
  -3   8  -5 8877.00 614.481  62
   3  -8   5 8357.92 719.513  45
  -3   8  -6 2578.89 299.618  71
  -3  -8  -6 2771.16 297.439  63
   3  -9  -6 1716.40 223.286  39
   3   9  -6 1479.37 211.627  70
   3  -9  -6 2159.37 277.860  57
   3   9  -6 2336.62 267.429  38
  -3  -9   6 1734.76 257.828  72
   3  -9  -5 8733.08 681.320  42
  -3  -9   5 8286.67 654.251  72
   3   9  -5 8932.07 592.019  70
   3   9  -5 9564.69 652.970  38
  -3  -9   5 9964.32 693.570  75
   3  -9  -5 9273.59 664.093  57
   3   9  -5 9711.84 659.239  56
   3   9  -5 9818.68 644.394  49
  -3  -9   4 10180.2 800.030  75
   3  -9  -4 10046.4 833.387  42
  -3  -9   4 8704.23 737.474  72
   3  -9  -4 9981.07 754.205  57
   3   9  -4 9475.71 698.916  56
  -3  -9   3 17448.0 1118.10  75
   3  -9  -3 15515.6 1112.92  42
   3  -9  -3 15053.3 989.900  75
  -3  -9   3 13982.7 961.705  72
   3  -9  -3 16641.4 1013.25  57
   3   9  -3 16470.7 952.371  56
  -3  -9   2 6654.46 698.874  75
   3  -9  -2 6670.77 726.437  42
  -3  -9   2 5939.86 614.682  72
   3  -9  -2 7513.07 679.842  57
  -3  -9   1 18409.9 1149.04  75
   3  -9  -1 19290.8 1232.13  42
   3  -9  -1 19850.2 1098.22  57
  -3  -9   1 15507.2 1094.01  53
  -3  -9   0 27319.8 1354.90  75
  -3  -9   0 27784.7 1441.41  53
   3  -9   0 27863.1 1559.85  45
   3  -9   1 2089.98 423.281  75
  -3  -9  -1 2452.26 450.389  53
  -3  -9  -1 1931.29 351.293  48
   3  -9   1 2769.60 531.600  45
  -3  -9  -1 2757.56 431.285  67
  -3  -9  -2 1227.82 293.455  67
  -3   9  -2 1662.46 311.128  64
  -3  -9  -2 1737.03 387.021  53
   3  -9   2 1740.61 339.013  75
  -3  -9  -2 1160.66 277.088  48
   3  -9   2 1687.71 429.219  45
   3  -9   3 5526.59 587.502  75
  -3   9  -3 6068.15 542.288  41
  -3  -9  -3 7313.91 652.032  67
  -3   9  -3 6281.44 567.101  64
  -3  -9  -3 7207.87 676.342  53
  -3  -9  -3 5848.96 544.582  48
   3  -9   3 6625.23 754.429  45
  -3   9  -4 2563.31 326.823  41
  -3  -9  -4 2580.15 354.259  67
  -3   9  -4 2812.55 406.511  71
  -3   9  -4 2483.00 318.623  64
  -3  -9  -4 2476.49 308.537  63
  -3   9  -4 2649.61 366.911  62
  -3  -9  -4 2383.13 331.294  48
   3  -9   4 2301.32 426.932  45
   3  -9   5 1579.05 294.594  74
  -3   9  -5 1789.85 263.524  71
  -3  -9  -5 1847.68 269.288  67
  -3   9  -5 1292.14 201.147  64
  -3  -9  -5 1431.61 205.317  63
  -3   9  -5 1157.24 203.463  62
   3 -10  -5 5014.45 394.430  39
   3  10  -5 5315.89 388.970  38
  -3 -10   5 5307.01 410.394  72
   3 -10  -5 5806.01 421.790  57
   3  10  -5 5157.30 378.784  56
  -3 -10   4 13146.9 750.418  72
  -3 -10   4 15243.1 833.348  75
   3 -10  -4 16283.3 826.696  57
   3  10  -4 13472.0 711.212  56
  -3 -10   3 12328.2 825.319  75
   3 -10  -3 10674.4 803.724  42
  -3 -10   3 10346.9 696.961  72
   3 -10  -3 10421.3 708.334  57
   3  10  -3 10754.8 655.938  56
  -3 -10   3 10280.7 716.253  53
  -3 -10   2 10383.2 777.000  75
   3 -10  -2 12251.4 874.464  42
   3 -10  -2 9739.44 782.397  75
  -3 -10   2 9979.39 747.579  53
   3 -10  -1 3216.64 455.081  42
  -3 -10   1 2646.35 396.473  75
   3 -10  -1 3191.87 493.154  75
  -3 -10   1 2992.05 430.829  53
  -3 -10   0 9033.60 678.488  75
  -3 -10   0 7671.42 684.817  53
   3 -10   1 2032.28 407.439  75
  -3 -10  -1 2389.75 390.689  53
  -3 -10  -1 2194.17 327.809  48
   3 -10   1 2441.76 456.968  45
   3 -10   2 3966.76 493.026  75
  -3  10  -2 3981.48 405.622  41
  -3 -10  -2 4125.01 467.799  53
  -3 -10  -2 3645.75 402.003  48
   3 -10   2 4752.32 594.284  45
   3 -10   3 6095.73 507.179  75
  -3  10  -3 5961.02 454.557  41
  -3 -10  -3 5412.93 447.870  67
  -3 -10  -3 5478.17 456.852  48
   3 -10   4 7907.20 541.084  74
  -3  10  -4 8665.48 512.967  62
  -3  10  -4 8401.50 539.138  71
  -3 -10  -4 8453.70 498.438  67
  -3 -11   3 9727.98 580.823  75
   3 -11  -3 8808.93 543.478  39
   3 -11  -2 660.168 186.954  75
   3 -11  -2 786.968 177.758  39
   3  11  -2 836.687 167.779  38
  -3 -11   2 703.040 189.050  75
  -3 -11   2 634.526 155.409  53
  -3 -11   1 19245.2 873.524  75
   3 -11  -1 19892.3 991.795  75
  -3 -11   1 17400.6 830.466  53
  -3 -11   1 16661.8 754.204  48
   3 -11   0 7207.70 601.194  75
  -3 -11   0 6198.92 489.435  53
  -3 -11   0 5598.87 430.449  48
   3 -11   1 38.3617 128.917  75
  -3  11  -1 321.874 131.014  41
  -3 -11  -1 459.913 150.124  53
  -3 -11  -1 162.684 89.4993  48
   3 -11   2 4575.37 417.962  75
  -3  11  -2 3908.88 304.522  41
  -3 -11  -2 3683.86 317.515  48
  -3  11  -3 1017.09 173.248  71
   4   0  -9 2117.16 245.544  66
  -4   0   9 1746.70 233.355  35
  -4   0   9 2111.55 266.090  52
   4   0  -8 7726.95 649.150  66
  -4   0   8 7084.11 590.773  35
   4   0  -8 7783.88 571.696  60
  -4   0   8 7338.16 656.811  52
   4   0  -7 496.434 290.052  66
  -4   0   7 360.432 237.599  35
   4   0  -7 464.771 214.681  60
  -4   0   7 189.810 185.200  52
   4   0  -6 230.039 224.766  66
  -4   0   6 257.694 216.158  35
  -4   0   6 487.828 293.451  52
   4   0  -5 225197. 5219.49  38
   4   0  -5 227327. 5413.03  66
  -4   0   5 227240. 5243.26  35
  -4   0   5 232885. 5501.36  52
   4   0  -4 2569.98 655.562  22
   4   0  -4 3684.42 500.029  38
   4   0  -4 3254.18 473.942  66
  -4   0   4 3759.49 502.500  35
  -4   0   4 3319.89 534.829  52
   4   0  -3 11795.3 1368.77  22
  -4   0   3 9718.48 1166.88  20
   4   0  -2 73974.2 3540.47  22
  -4   0   2 69773.5 3370.91   4
   4   0  -2 73566.4 3249.96   1
   4   0  -1 298.250 270.803  22
  -4   0   1-129.795 269.361   4
   4   0  -1-0.75084 275.432   1
   4   0   0 842.610 397.692  22
   4   0   0 660.042 375.462   1
  -4   0   0 691.288 302.816   4
  -4   0  -1 107111. 4176.30   4
   4   0   1 113300. 4357.55  22
   4   0   2-186.661 244.820  22
   4   0   2-460.083 445.010   1
   4   0   2 193.250 265.933  24
  -4   0  -2 211.460 186.995   4
  -4   0  -3 67584.8 3324.61   4
   4   0   3 72344.8 2573.12  69
  -4   0  -3 71030.6 2274.89  35
  -4   0  -3 74619.1 2320.58  34
  -4   0  -3 73776.2 2338.20  33
   4   0   3 78028.8 2605.24  47
   4   0   3 76648.8 3736.95  24
  -4   0  -4 26397.8 1367.25  43
   4   0   4 28770.9 1655.23  65
  -4   0  -4 27797.4 1367.86  34
  -4   0  -4 26847.2 1345.46  33
   4   0   4 26989.5 1458.75  47
   4   0   4 29821.4 2414.32  26
   4   0   4 27064.0 2353.32  24
  -4   0  -5 3216.73 491.823  43
   4   0   5 3069.44 564.905  65
  -4   0  -5 3496.06 478.611  33
  -4   0  -6 804.121 261.878  43
   4   0   6 926.329 345.917  74
  -4   0  -7-17.4835 143.955  43
   4   0   7-135.939 162.621  74
   4   0   7 87.8281 164.797  68
  -4   0  -7 155.421 105.165  63
   4   0   8 1818.44 245.376  32
  -4   0  -8 1997.13 231.659  43
   4   1  -9 4104.04 339.408  66
  -4  -1   9 4230.48 344.849  35
   4  -1  -9 3682.48 325.843  57
  -4   1   9 4610.34 386.952  52
   4  -1  -8 7497.02 629.235  66
   4   1  -8 7522.39 635.746  66
  -4  -1   8 7416.76 610.410  35
  -4   1   8 6094.54 542.419  35
   4  -1  -8 6947.85 558.811  60
   4   1  -8 6938.42 516.975  60
  -4  -1   8 7575.89 641.587  52
  -4   1   8 7455.68 646.390  52
   4  -1  -7-41.9331 189.192  66
   4   1  -7 62.3209 218.021  66
  -4  -1   7 275.075 192.812  35
  -4   1   7 420.150 209.303  35
   4  -1  -7 122.728 159.556  60
  -4  -1   7 279.983 262.680  52
  -4   1   7 386.237 253.935  52
   4   1  -6 1516.88 342.873  38
   4  -1  -6 1950.69 443.025  66
   4   1  -6 1085.59 375.173  66
  -4  -1   6 1861.19 416.745  35
  -4   1   6 2828.83 451.558  35
   4  -1  -6 1590.27 334.689  60
  -4  -1   6 1134.11 424.347  52
  -4   1   6 2516.16 517.205  52
   4  -1  -6 2082.85 411.467  50
   4   1  -5 38438.1 1695.26  38
   4  -1  -5 33102.8 1689.37  66
  -4   1   5 30490.2 2319.92  20
  -4  -1   5 37599.0 1714.12  35
  -4   1   5 34239.9 1585.58  35
  -4  -1   5 35766.1 2672.61  31
  -4  -1   5 39117.1 1847.51  52
  -4   1   5 33505.7 1691.18  52
   4   1  -5 38896.4 1703.66  49
  -4  -1   4 84328.3 2613.25  72
   4   1  -4 90130.0 3963.97  22
   4   1  -4 86741.1 2660.62  38
   4  -1  -4 87599.4 2773.27  66
  -4   1   4 89726.3 3983.02  20
  -4  -1   4 85507.9 2701.41  35
  -4   1   4 84586.2 2606.00  35
  -4  -1   4 85808.4 4058.74  31
  -4  -1   4 89090.4 2867.23  52
  -4   1   4 87264.0 2787.47  52
   4   1  -4 84584.0 2662.67  49
   4  -1  -3 9902.50 1300.74  22
   4   1  -3 10932.1 1321.10  22
  -4   1   3 11975.1 1364.78  20
  -4  -1   3 9470.24 1218.31  31
   4   1  -3 9647.06 1168.98   1
   4   1  -2 9990.19 1247.73  22
   4  -1  -2 6400.43 1014.03  22
  -4   1   2 7177.33 1021.50  20
   4   1  -2 8903.79 1120.53   1
  -4  -1   2 7127.60 1053.32   4
   4  -1  -1 865.591 433.962  22
   4   1  -1 555.895 360.507  22
  -4  -1   1 213.108 200.776   4
  -4   1   1 183.212 246.573   4
   4   1  -1 1010.39 408.335  28
   4   1  -1 653.750 329.151   1
   4  -1  -1 323.007 247.582   1
   4  -1   0 31741.6 2234.51  22
   4  -1   0 30240.1 2112.59   1
  -4  -1   0 30803.4 2151.95   4
  -4   1   0 30115.4 2030.93   4
   4   1   0 32662.4 2196.50  22
   4   1   0 35353.4 2338.87   1
   4   1   0 29420.3 2046.82  28
   4   1   1 5976.37 925.978  22
  -4   1  -1 6655.84 923.008   4
   4   1   1 8099.85 1145.52   1
   4  -1   1 8293.76 1135.09  22
   4   1   1 7417.67 1097.62  28
  -4  -1  -1 8622.96 1126.01   4
   4  -1   1 8015.16 1129.36   1
   4   1   2 6392.84 954.591  24
   4  -1   2 5587.27 1019.87   1
   4   1   2 6009.94 922.281  22
  -4  -1  -2 6680.04 1006.05   4
  -4   1  -2 4043.15 762.475   2
   4   1   2 6409.63 1063.05   1
   4  -1   2 4178.10 817.833  22
   4   1   2 6536.43 1091.16  28
   4   1   3 16616.6 1731.90  24
  -4  -1  -3 16276.7 1609.36   4
   4  -1   3 15978.3 1146.27  69
   4   1   3 15210.6 1085.27  69
  -4  -1  -3 15913.3 1009.27  35
   4  -1   3 18746.0 1317.36  65
  -4  -1  -3 16747.5 983.324  34
  -4   1  -3 16986.0 1019.95  34
  -4  -1  -3 17171.1 1041.22  33
  -4   1  -3 16757.5 998.188  33
   4  -1   3 18124.5 1900.41  26
   4  -1   3 16439.9 1140.68  47
   4  -1   3 18660.3 1798.11  24
   4  -1   4 2094.60 707.728  24
   4   1   4 4540.70 985.630  24
   4  -1   4 2433.08 530.435  65
  -4   1  -4 2973.91 456.850  34
  -4  -1  -4 3434.95 481.449  43
  -4  -1  -4 3887.42 515.000  33
  -4   1  -4 3228.35 475.278  33
   4  -1   4 1861.73 580.373  26
   4  -1   4 2697.18 484.718  47
   4   1   4 3518.87 526.615  47
  -4  -1  -5 6052.56 638.861  43
  -4   1  -5 7420.74 710.477  43
   4  -1   5 8156.42 907.749  74
   4  -1   5 6531.92 789.227  65
   4   1   5 6194.87 745.552  65
  -4   1  -5 6516.32 632.008  64
  -4  -1  -5 5874.20 642.495  33
  -4   1  -5 7636.18 683.260  33
  -4  -1  -6 777.965 244.131  43
  -4   1  -6 1911.50 371.141  43
   4  -1   6 1160.52 367.746  74
   4   1   6 886.364 321.907  74
  -4  -1  -6 1369.53 325.517  63
  -4  -1  -7 416.482 173.989  43
  -4   1  -7 104.673 133.590  43
   4   1   7 225.076 160.001  74
   4  -1   7 289.319 203.326  68
   4   1   7-179.501 178.221  68
  -4  -1  -7 248.620 115.216  63
   4  -1   7 106.494 169.932  74
   4  -1   8 1732.33 253.749  68
   4  -1   8 2375.96 273.150  32
   4   1   8 2131.21 260.158  32
  -4  -1  -8 1957.43 222.365  43
  -4   1  -8 1837.02 215.025  43
   4  -2  -8 1969.99 329.276  66
   4   2  -8 1728.22 322.280  66
  -4  -2   8 1625.88 299.001  35
  -4   2   8 1629.85 263.600  35
  -4  -2   8 1499.54 266.750  54
  -4  -2   8 1595.06 288.167  52
  -4   2   8 1561.03 342.158  52
   4   2  -7 1649.09 394.816  66
   4  -2  -7 1110.28 331.785  66
  -4  -2   7 1175.12 310.032  35
  -4   2   7 1185.22 284.840  35
   4  -2  -7 1353.46 303.035  60
  -4  -2   7 1118.61 301.768  54
  -4  -2   7 1188.95 316.275  52
  -4   2   7 1505.22 404.465  52
   4   2  -6 7242.57 697.509  38
   4  -2  -6 7589.23 799.608  66
  -4  -2   6 7282.39 738.644  35
  -4   2   6 5862.43 613.571  35
   4  -2  -6 7178.71 691.921  60
  -4  -2   6 6086.82 694.985  54
  -4  -2   6 6865.19 747.924  52
  -4   2   6 7587.30 784.290  52
   4  -2  -6 7950.30 752.159  50
   4   2  -5 57462.0 2143.83  38
   4   2  -5 57889.0 2267.88  70
   4  -2  -5 58193.5 2327.88  66
  -4   2   5 56784.9 3285.85  20
  -4  -2   5 56830.2 2204.23  35
  -4   2   5 55713.3 2050.30  35
   4  -2  -5 56948.6 2073.42  60
  -4  -2   5 56946.3 3525.02  31
  -4  -2   5 56908.9 2255.39  54
  -4  -2   5 57155.0 2301.61  52
  -4   2   5 59184.2 2264.78  52
   4  -2  -5 60721.2 2302.49  50
   4   2  -5 55891.1 2105.97  49
   4   2  -4 1910.83 399.087  70
   4   2  -4 1634.44 358.796  38
   4   2  -4 1449.24 545.056  22
   4  -2  -4 2410.26 451.041  66
  -4   2   4 1217.28 556.926  20
  -4  -2   4 1543.32 386.772  35
  -4   2   4 1958.36 360.069  35
  -4  -2   4 2031.97 383.622  72
  -4  -2   4 1230.91 516.577  31
  -4  -2   4 1338.78 376.411  54
  -4  -2   4 1708.40 397.721  52
  -4   2   4 2381.26 444.053  52
   4   2  -4 1716.57 357.183  49
   4  -2  -3 10268.9 1356.50  22
   4   2  -3 9046.22 1248.87  22
  -4   2   3 10235.6 1324.30  20
  -4  -2   3 12604.2 1485.66   4
  -4   2   2 23647.1 1718.96  23
   4  -2  -2 25557.3 2122.65  22
   4   2  -2 27958.4 2134.72  22
  -4   2   2 26659.2 2052.72  20
  -4  -2   2 25800.7 2037.59   4
   4  -2  -2 25000.6 1967.94  26
  -4   2   1 4303.43 708.676  23
   4  -2  -1 4254.53 865.574  22
   4   2  -1 4376.34 831.298  22
   4  -2  -1 4223.74 786.215   1
  -4  -2   1 5565.49 922.629   4
  -4   2   1 3760.13 708.438   4
   4   2  -1 4902.28 852.982   1
   4   2  -1 4356.94 786.616  28
   4  -2  -1 4684.67 876.019  26
  -4   2   0 12554.3 1215.75  23
   4  -2   0 13102.7 1478.19  22
   4   2   0 18209.2 1704.24   1
   4   2   0 14573.3 1486.22  22
  -4  -2   0 15506.8 1555.06   4
  -4   2   0 10642.5 1170.28   4
   4   2   0 15117.6 1482.43  28
   4  -2   0 12735.1 1377.18   1
   4  -2   0 13973.3 1581.22  26
  -4   2  -1 13102.8 1286.45  23
   4  -2   1 15801.3 1613.30  22
   4   2   1 18268.9 1639.84  22
  -4  -2  -1 19289.8 1749.62   4
   4   2   1 18368.2 1764.82   1
   4  -2   1 18319.8 1754.53   1
   4   2   1 18528.0 1764.96  28
   4  -2   1 15569.2 1717.27  26
  -4  -2  -2 27843.4 2048.36   5
   4   2   2 28660.0 2099.50  24
  -4   2  -2 23446.4 1915.75   2
   4   2   2 27576.3 2016.73  22
   4   2   2 27820.7 2232.05   1
  -4  -2  -2 28270.9 2178.24   4
   4  -2   2 24034.4 2145.18   1
   4   2   2 27652.8 1998.17  18
   4   2   2 25558.5 2159.21  28
   4  -2   2 25449.2 2275.42  26
   4   2   3 14500.4 1632.44  24
  -4  -2  -3 12665.5 856.651  43
  -4  -2  -3 11621.0 876.707  67
   4  -2   3 13628.9 1166.84  65
  -4  -2  -3 14145.1 958.285  35
  -4   2  -3 12261.5 881.426  64
  -4  -2  -3 14103.9 877.228  34
  -4   2  -3 12899.6 912.042  34
   4   2   3 13789.5 1494.48  18
  -4  -2  -3 14701.7 961.297  33
  -4   2  -3 14280.4 898.734  33
   4   2   3 10946.1 1508.17  28
   4  -2   3 14663.3 1744.88  26
   4  -2   3 13511.2 1061.10  47
  -4   2  -3 14358.9 982.003  44
   4   2   4 13928.8 1718.05  24
  -4  -2  -4 13203.3 905.324  43
   4  -2   4 12856.5 1139.33  65
  -4   2  -4 12503.7 927.895  64
  -4   2  -4 14258.1 985.047  34
   4  -2   4 13338.3 1151.74  74
  -4  -2  -4 13155.6 932.052  33
  -4   2  -4 11991.4 845.523  33
   4  -2   4 13843.9 1675.58  26
   4  -2   4 13218.1 1054.41  47
  -4  -2  -5 3723.10 493.398  43
  -4   2  -5 4465.30 555.502  43
   4  -2   5 4620.54 695.667  74
   4  -2   5 3972.37 600.377  65
   4   2   5 4841.98 680.918  65
  -4   2  -5 4835.11 566.104  64
  -4   2  -5 4531.47 517.753  33
  -4  -2  -5 4608.42 559.027  33
   4  -2   5 4605.12 591.748  47
  -4  -2  -6 1558.45 289.421  43
  -4   2  -6 1726.64 351.558  43
  -4   2  -6 1796.59 306.906  40
   4  -2   6 1623.15 400.121  74
   4  -2   6 1668.49 407.928  68
  -4   2  -6 1315.83 302.121  64
  -4  -2  -6 2123.06 374.806  63
  -4   2  -7 6771.92 537.633  43
   4  -2   7 7320.84 633.960  74
  -4   2  -7 6099.92 446.573  40
   4  -2   7 7567.56 698.279  68
   4   2   7 6331.70 598.746  68
  -4  -2  -7 7453.59 543.494  63
   4  -2   7 7840.24 634.932  32
  -4  -2  -7 6775.33 528.144  43
   4   3  -8 8203.22 611.574  66
  -4  -3   8 7518.44 559.439  35
   4  -3  -8 8109.72 597.728  57
  -4  -3   8 7204.48 576.400  54
  -4   3   8 7456.39 589.910  52
   4   3  -7 6842.35 584.538  38
   4  -3  -7 6724.55 698.400  66
  -4  -3   7 7265.42 662.873  35
  -4  -3   7 7412.59 699.466  54
  -4  -3   7 6197.67 612.728  52
  -4   3   7 6762.84 670.639  52
   4   3  -6 2323.53 462.064  70
   4   3  -6 2514.04 417.832  38
   4  -3  -6 2040.58 446.514  66
  -4  -3   6 2298.87 445.865  35
  -4  -3   6 2224.95 418.313  54
  -4  -3   6 2660.45 477.266  52
  -4   3   6 2466.15 465.704  52
   4  -3  -6 2133.30 397.069  50
   4   3  -6 1881.97 385.393  49
  -4  -3   5 14725.1 1028.39  72
   4   3  -5 14628.0 1021.93  38
   4   3  -5 14256.1 1046.52  70
   4  -3  -5 15458.2 1143.42  66
  -4   3   5 17058.4 1815.60  20
  -4  -3   5 14995.4 1070.86  35
  -4  -3   5 16195.0 1900.82  31
  -4  -3   5 14333.2 1112.00  54
  -4  -3   5 13928.8 1081.59  52
  -4   3   5 16498.7 1109.84  52
   4  -3  -5 16583.9 1167.60  50
   4   3  -5 14890.7 1032.05  49
  -4   3   4 37866.7 2502.74  23
  -4  -3   4 38033.1 1727.60  72
   4   3  -4 35917.1 2489.10  22
   4   3  -4 37480.6 1653.05  38
   4   3  -4 35875.9 1637.01  70
   4  -3  -4 34665.9 1712.16  66
  -4   3   4 36292.8 2633.21  20
  -4  -3   4 35348.2 1656.19  35
  -4  -3   4 35816.4 2769.28  31
  -4  -3   4 37752.1 1806.42  54
  -4  -3   4 38291.0 1792.48  52
  -4   3   4 32646.7 1568.16  52
   4  -3  -4 37073.2 1785.62  50
   4   3  -4 39261.0 1728.18  49
  -4   3   3 12207.8 1365.12  23
  -4  -3   3 11697.7 906.368  72
   4   3  -3 10361.1 1348.78  22
   4  -3  -3 12414.6 948.182  66
  -4   3   3 11967.0 1466.65  20
   4   3  -3 11899.1 869.639  38
  -4  -3   3 11260.8 891.490  35
  -4  -3   3 12239.5 978.347  54
   4  -3  -3 11722.1 1505.60   7
  -4  -3   3 11234.2 917.801  52
   4  -3  -3 13429.7 1020.11  50
   4   3  -3 11670.3 879.447  49
  -4   3   2 696.774 416.585  23
   4   3  -2 0.94631 364.321  22
  -4   3   2 242.535 355.808  20
  -4  -3   2 366.719 263.269   4
   4   3  -2 1097.41 465.892  27
   4  -3  -2 28.5529 252.014  26
  -4   3   1 5074.13 860.065  23
   4   3  -1 4162.38 839.796  22
  -4  -3   1 3024.38 694.411   4
   4   3  -1 2960.04 646.536  28
   4   3  -1 3422.34 753.714  27
   4  -3  -1 3553.37 863.159  26
  -4  -3   0 41363.7 2353.93   5
  -4   3   0 38652.5 2354.85  23
   4   3   0 36444.0 2482.20  22
   4   3   0 41791.6 2727.24   1
  -4  -3   0 44333.3 2729.85   4
   4  -3   0 34388.0 2362.47   1
   4   3   0 39343.3 2520.87  28
   4   3   0 40647.7 2638.20  27
   4  -3   0 40349.9 2794.92  26
  -4   3  -1 127135. 4774.88  23
   4   3   1 147421. 5306.08  22
  -4  -3  -1 149323. 5394.58   4
   4  -3   1 127173. 5170.80   1
   4   3   1 153519. 5504.42  28
   4   3   1 145629. 5400.25  27
   4  -3   1 137883. 5652.37  26
   4   3   1 153511. 5578.15   1
  -4  -3  -1 149369. 5056.70   5
  -4   3  -2 93870.8 4163.45   2
   4  -3   2 99747.6 3216.35  74
   4   3   2 110497. 4312.05  22
   4  -3   2 100324. 3366.64  65
   4   3   2 109673. 4652.82   1
  -4  -3  -2 108956. 3013.38  35
  -4   3  -2 100286. 2871.91  34
   4  -3   2 98254.5 3212.94  55
  -4   3  -2 97294.0 2824.46  51
   4   3   2 112917. 4813.00  28
   4  -3   2 95876.1 4719.11  26
   4  -3   2 100582. 3222.64  47
  -4   3  -2 103651. 2929.46  44
   4   3   3 78715.4 3955.88  24
  -4   3  -3 72046.1 2226.19  41
   4  -3   3 79277.1 2890.10  74
  -4  -3  -3 67614.0 2407.62  67
   4  -3   3 75642.2 2908.51  65
  -4  -3  -3 75123.8 2479.81  35
  -4   3  -3 73494.1 2446.46  64
  -4   3  -3 76502.7 2428.19  34
   4   3   3 74850.4 3746.96  18
  -4  -3  -3 73807.8 2382.21  33
   4   3   3 85415.1 3930.96  17
   4   3   3 80528.0 4147.98  28
   4  -3   3 79534.1 4261.71  26
   4  -3   3 77378.6 2775.41  47
  -4   3  -3 74563.3 2513.07  44
  -4  -3  -4 819.243 291.301  67
   4   3   4 1300.65 633.926  24
   4  -3   4 2259.72 562.012  74
   4  -3   4 930.518 358.972  65
  -4   3  -4 1277.73 311.634  64
  -4   3  -4 1367.55 325.356  34
  -4  -3  -4 1170.50 327.406  33
   4  -3   4 1571.54 431.113  47
  -4   3  -4 1401.63 300.302  41
  -4  -3  -5 8484.14 694.592  43
  -4   3  -5 11385.8 884.645  43
   4  -3   5 10486.7 1010.00  74
  -4  -3  -5 9525.74 759.858  67
  -4   3  -5 9640.56 807.146  64
  -4  -3  -5 10782.3 859.048  63
  -4  -3  -6 3709.52 431.223  43
  -4   3  -6 4185.39 479.037  43
   4  -3   6 3479.67 531.739  74
  -4   3  -6 3649.14 416.016  40
   4  -3   6 3824.53 598.303  68
  -4   3  -6 3242.19 435.547  64
  -4  -3  -6 3504.59 464.719  63
   4  -3   6 4135.84 521.592  32
  -4   3  -7 8119.84 545.658  43
  -4   3  -7 8015.70 508.455  40
   4  -3   7 8450.08 704.990  68
  -4  -3  -7 7804.12 546.348  63
   4  -3   7 7807.24 638.329  74
   4  -3   7 8175.63 598.885  32
  -4  -3  -7 7086.61 498.840  43
   4   4  -8 53.5804 114.805  66
  -4  -4   8 271.619 123.984  35
   4  -4  -8 269.892 129.181  57
  -4  -4   8 280.704 151.801  54
  -4   4   8 392.391 154.168  52
   4   4  -7 3471.86 405.383  38
  -4  -4   7 3397.03 427.065  35
   4  -4  -7 3390.61 459.997  57
  -4  -4   7 3032.32 461.368  54
  -4   4   7 3802.28 467.909  52
  -4  -4   6 6327.19 622.098  72
   4   4  -6 7540.15 678.179  38
   4   4  -6 6861.44 693.815  70
  -4  -4   6 6866.87 674.366  35
   4  -4  -6 5915.42 645.129  57
  -4  -4   6 7292.06 771.683  54
  -4  -4   6 6190.63 646.785  52
  -4   4   6 7084.33 689.589  52
   4  -4  -6 5763.47 625.386  50
   4   4  -6 5887.57 599.841  49
  -4  -4   5 10005.9 856.760  72
   4   4  -5 10155.5 864.442  38
   4   4  -5 11046.8 901.121  70
   4  -4  -5 10458.5 961.574  66
  -4  -4   5 10238.0 857.431  35
  -4  -4   5 10922.4 978.801  54
  -4  -4   5 10016.3 881.888  52
  -4   4   5 12651.9 928.486  52
   4  -4  -5 11290.8 946.052  50
   4   4  -5 10878.9 859.227  49
  -4   4   4 25965.6 2160.88  23
  -4  -4   4 27873.4 1490.67  72
   4   4  -4 25421.6 2121.76  22
   4   4  -4 25983.1 1356.38  70
   4   4  -4 25761.1 1386.28  38
   4  -4  -4 23260.3 1403.28  66
  -4   4   4 24235.9 2205.13  20
  -4  -4   4 26043.6 1412.24  35
  -4  -4   4 28611.9 1605.70  54
   4  -4  -4 25572.7 1478.54  50
   4   4  -4 27271.5 1420.87  49
  -4   4   3 15235.1 1625.17  23
  -4  -4   3 15539.2 1083.84  72
   4   4  -3 16207.6 1724.43  22
   4   4  -3 16017.1 1039.35  38
  -4   4   3 13903.4 1623.51  20
  -4  -4   3 16089.0 1073.22  35
   4  -4  -3 13240.0 1100.12  55
  -4   4   3 15019.8 1574.57  16
  -4  -4   3 16218.1 1173.17  54
   4  -4  -3 16905.0 1182.53  50
   4   4  -3 15387.7 1065.60  49
  -4   4   2 11350.7 1366.56  23
  -4  -4   2 11810.9 913.256  72
   4   4  -2 11976.9 1499.91  22
   4   4  -2 10896.0 808.809  38
  -4   4   2 9998.38 776.204  36
  -4   4   2 9818.68 1379.97  20
  -4  -4   2 10517.7 849.675  35
  -4  -4   2 14908.4 1030.55  75
   4  -4  -2 10058.7 985.330  55
  -4  -4   2 11178.1 954.184  54
   4  -4  -2 10462.1 913.273  50
   4   4  -2 10043.1 1336.83  27
  -4   4   1 13192.8 1465.93  23
  -4  -4   1 14668.8 1001.23  72
   4   4  -1 15439.6 1696.70  22
  -4  -4   1 14822.2 1589.41   4
  -4  -4   1 14848.9 990.832  35
   4  -4  -1 13586.0 1140.48  55
   4  -4  -1 11989.5 1547.50   7
   4   4  -1 15039.5 1552.05  28
   4  -4  -1 12681.7 955.468  50
   4   4  -1 15537.6 1650.69  27
   4  -4  -1 13307.7 1607.83  26
  -4   4   0 10957.0 1350.35  23
  -4  -4   0 12057.0 885.050  72
   4   4   0 10815.6 1395.85  22
  -4  -4   0 12613.9 1462.89   4
  -4  -4   0 12515.9 894.410  35
   4  -4   0 9666.50 962.488  55
   4  -4   0 9316.25 1347.23   7
   4   4   0 11989.8 1500.28   1
   4   4   0 11190.5 1383.41  28
   4   4   0 11975.9 1485.68  27
   4  -4   0 11374.5 1535.51  26
   4   4   0 11901.6 1364.77  12
   4  -4   0 9994.07 900.252  47
  -4  -4   0 10802.2 1228.84   5
  -4   4  -1 117143. 4639.75  23
  -4  -4  -1 125723. 3223.82  72
   4   4   1 111506. 4592.48  22
   4  -4   1 103514. 3467.69  65
  -4  -4  -1 117001. 3217.40  35
  -4   4  -1 104070. 3010.09  34
   4  -4   1 105955. 3506.59  55
   4  -4   1 96224.7 4482.20   7
  -4  -4  -1 114571. 3152.47  53
   4   4   1 123105. 5000.52  28
   4   4   1 114051. 4784.13  27
   4  -4   1 112251. 5171.96  26
   4  -4   1 104808. 3371.66  47
  -4  -4  -1 110755. 4376.03   5
   4  -4   2 41826.2 1999.07  74
   4  -4   2 45266.5 2212.04  65
  -4  -4  -2 46664.7 1864.64  35
  -4   4  -2 45344.7 1780.93  34
  -4  -4  -2 48099.6 1772.12  33
   4  -4   2 45972.2 2102.98  55
  -4  -4  -2 47277.4 1859.28  53
   4   4   2 52537.1 3250.55  28
   4   4   2 49290.5 3087.87  27
   4  -4   2 42876.0 3158.10  26
   4  -4   2 46751.0 2120.99  47
  -4   4  -2 45036.7 1839.56  44
   4   4   3 29891.6 2444.22  24
  -4   4  -3 29463.9 1343.77  41
   4  -4   3 29163.0 1680.96  74
  -4  -4  -3 27130.9 1455.91  67
  -4  -4  -3 28670.7 1437.92  35
  -4   4  -3 30873.6 1520.26  64
  -4   4  -3 30949.8 1434.15  34
  -4  -4  -3 27194.7 1333.84  33
  -4  -4  -3 27669.1 1394.90  53
   4   4   3 28223.7 2447.17  28
   4  -4   3 29032.2 1645.74  47
  -4   4  -3 29036.0 1449.91  44
  -4   4  -4 32173.3 1423.75  41
   4  -4   4 31859.4 1780.08  74
   4  -4   4 31721.5 1742.86  68
  -4  -4  -4 31624.7 1559.29  67
  -4   4  -4 30522.8 1529.76  64
  -4  -4  -4 31861.4 1550.03  63
  -4   4  -4 32930.9 1466.18  34
  -4  -4  -4 31491.1 1456.23  33
   4   4   4 30629.4 2540.37  28
   4  -4   5 2194.24 475.356  74
   4  -4   5 3216.39 555.518  68
  -4  -4  -5 2322.37 379.773  67
  -4   4  -5 3040.32 456.411  43
  -4   4  -5 2956.52 474.890  64
  -4  -4  -5 3219.28 479.587  63
   4  -4   5 2951.41 442.581  32
   4  -4   5 2675.48 500.229  45
  -4  -4  -6 349.327 156.177  43
  -4   4  -6 360.989 174.937  43
   4  -4   6 524.035 225.830  74
   4  -4   6 82.6275 207.926  68
  -4  -4  -6 183.386 124.415  67
  -4   4  -6 363.346 198.201  64
  -4  -4  -6 613.003 214.895  63
   4  -4   6 143.534 202.421  32
  -4   4  -7 11531.1 580.970  43
   4  -4   7 11636.9 738.558  74
  -4   4  -7 12224.6 603.324  40
   4  -4   7 13393.8 816.308  68
  -4  -4  -7 11743.5 636.545  63
   4  -4   7 11668.3 637.809  32
   4   5  -8 1308.93 205.795  66
   4  -5  -8 1102.76 186.240  57
  -4  -5   8 1017.47 203.163  54
   4   5  -7 7363.90 539.391  38
  -4  -5   7 5966.30 500.455  35
   4  -5  -7 6171.62 558.730  57
  -4  -5   7 7156.42 639.123  54
   4  -5  -6 1787.07 352.772  42
  -4  -5   6 1828.26 335.972  72
   4   5  -6 1605.44 328.382  70
   4   5  -6 1908.76 354.164  38
  -4  -5   6 1992.13 359.743  35
   4  -5  -6 1615.45 328.972  57
  -4  -5   6 1601.69 363.008  54
   4  -5  -6 1427.20 280.863  50
   4   5  -6 1969.88 337.842  49
  -4  -5   5 2280.29 403.598  72
   4   5  -5 1864.23 371.701  70
   4   5  -5 2401.10 403.513  38
  -4  -5   5 2226.57 415.268  35
   4  -5  -5 2368.94 427.445  57
  -4  -5   5 2710.69 521.082  54
   4  -5  -5 2141.49 414.897  50
   4   5  -5 2770.52 468.424  49
  -4  -5   4 10274.4 903.488  72
   4   5  -4 11090.1 884.582  38
  -4  -5   4 11513.5 907.382  35
   4  -5  -4 10567.9 847.584  57
   4   5  -4 9966.79 811.041  56
  -4  -5   4 11445.2 1011.00  54
   4  -5  -4 10527.4 946.800  50
   4   5  -4 11544.8 913.108  49
  -4  -5   3 6776.79 733.723  75
  -4   5   3 6217.10 1094.77  23
  -4  -5   3 5862.30 686.461  72
   4   5  -3 7071.65 702.950  38
   4   5  -3 7215.64 1177.37  22
  -4  -5   3 6237.97 679.002  35
  -4   5   3 5055.64 1023.87  20
   4  -5  -3 5943.96 620.611  57
   4  -5  -3 7224.05 816.410  55
  -4  -5   3 6545.23 775.988  54
   4  -5  -3 7324.73 788.304  50
  -4  -5   2 17687.5 1172.11  75
  -4   5   2 19110.2 1888.97  23
  -4  -5   2 18198.3 1161.02  72
   4   5  -2 17161.4 1845.01  22
   4   5  -2 16776.1 1028.42  38
  -4   5   2 15338.9 1729.58  20
  -4  -5   2 16284.1 1065.94  35
   4  -5  -2 15896.2 1261.99  55
   4  -5  -2 15435.8 1133.05  50
   4   5  -2 18586.1 1827.32  27
  -4  -5   1 1727.16 380.261  75
  -4   5   1 301.715 352.146  23
   4   5  -1 1366.81 516.142  22
  -4  -5   1 952.288 308.678  35
   4  -5  -1 1433.05 463.363  55
  -4  -5   1 1159.47 297.363  72
  -4   5   1 1447.68 537.665  29
  -4   5   1 1830.96 378.313  51
   4  -5  -1 1502.75 370.996  50
   4   5  -1 964.704 482.132  27
  -4   5   0 3328.78 802.321  23
  -4  -5   0 5001.40 578.698  72
   4   5   0 4733.46 965.525  22
  -4  -5   0 4552.49 549.655  35
   4  -5   0 3111.86 598.389  55
   4  -5   0 3837.53 534.291  50
   4   5   0 5072.68 1008.05  27
   4  -5   0 3789.83 578.193  47
  -4   5  -1 163812. 5895.67  23
   4   5   1 146708. 5618.93  22
  -4  -5  -1 168793. 4043.82  35
  -4   5  -1 149393. 3824.02  34
   4  -5   1 156643. 4529.04  55
  -4  -5  -1 154466. 4042.56  53
   4   5   1 170772. 6220.78  28
   4   5   1 160601. 5971.79  27
   4  -5   1 153691. 4370.32  47
  -4   5  -1 158662. 3974.71  44
   4  -5   2 3320.20 552.152  74
  -4  -5  -2 3677.50 517.494  35
  -4  -5  -2 3651.64 517.798  63
  -4   5  -2 2878.60 429.232  34
   4  -5   2 3480.68 585.100  55
  -4  -5  -2 4116.02 534.120  53
   4   5   2 3941.95 907.280  28
   4   5   2 4496.67 975.936  27
   4  -5   2 3537.83 602.849  47
  -4   5  -2 3494.75 495.993  44
  -4   5  -3 11992.0 862.943  41
   4  -5   3 11134.6 1007.71  74
  -4  -5  -3 10528.1 908.899  67
  -4   5  -3 11490.2 954.184  64
  -4  -5  -3 10380.9 848.804  63
  -4   5  -3 12433.9 867.714  34
  -4  -5  -3 10587.2 784.193  33
  -4  -5  -3 11862.6 916.421  53
   4   5   3 11506.6 1530.88  28
  -4   5  -3 12397.6 929.734  44
   4  -5   4 2816.15 527.484  74
   4  -5   4 2939.15 517.797  68
  -4   5  -4 2782.89 430.480  41
  -4  -5  -4 2180.66 428.284  67
  -4   5  -4 2859.84 459.899  64
  -4  -5  -4 2055.97 384.993  63
  -4   5  -4 2731.69 412.659  34
  -4  -5  -4 2080.53 392.827  53
   4  -5   4 2465.91 532.586  45
  -4   5  -5 221.375 172.765  41
   4  -5   5-24.2460 217.068  74
   4  -5   5 174.404 210.180  68
  -4  -5  -5-22.7006 142.186  67
  -4   5  -5 137.573 182.013  64
  -4  -5  -5 63.4083 127.770  63
   4  -5   5 166.980 174.344  45
  -4   5  -5 191.842 153.498  43
  -4   5  -6 3778.01 373.193  43
   4  -5   6 2807.09 440.959  74
   4  -5   6 3243.80 452.255  68
  -4  -5  -6 3550.91 391.164  67
  -4   5  -6 3752.62 426.036  64
  -4  -5  -6 3699.87 414.020  63
   4  -5   7 4044.19 388.195  74
  -4   5  -7 3877.81 303.245  40
   4  -5   7 4064.06 391.961  68
  -4  -5  -7 3715.49 316.123  63
  -4  -6   7 2537.46 289.781  72
   4   6  -7 2972.80 314.838  38
   4  -6  -7 2897.10 339.257  57
  -4  -6   7 2410.03 347.515  54
   4  -6  -6 265.367 162.810  42
  -4  -6   6 374.594 171.302  72
   4   6  -6 338.741 168.829  70
   4   6  -6 633.014 212.296  38
   4  -6  -6 391.985 202.895  57
  -4  -6   6 713.933 238.812  54
   4   6  -6 607.820 215.240  49
   4  -6  -5 4423.25 602.162  42
  -4  -6   5 3927.34 512.368  72
   4   6  -5 4519.01 517.639  70
   4   6  -5 4871.27 547.923  38
  -4  -6   5 5323.85 549.459  35
   4  -6  -5 5010.37 568.880  57
  -4  -6   5 5018.81 649.210  54
   4   6  -5 4565.28 548.413  49
   4  -6  -4 1661.53 406.236  42
  -4  -6   4 1620.13 387.966  72
   4   6  -4 1646.16 347.469  38
  -4  -6   4 1801.33 334.331  35
   4  -6  -4 2099.43 377.161  57
   4   6  -4 1366.59 309.225  56
  -4  -6   4 1459.66 398.672  54
   4  -6  -4 1793.58 448.155  50
   4   6  -4 1974.33 400.354  49
  -4  -6   3 16055.0 1125.70  75
  -4  -6   3 13457.0 1031.27  72
   4   6  -3 14194.5 975.403  38
  -4  -6   3 13813.9 961.121  35
   4  -6  -3 13274.1 917.441  57
   4  -6  -3 14295.8 1131.15  55
   4  -6  -3 15222.1 1139.78  50
  -4  -6   2 21093.7 1274.74  75
  -4   6   2 16554.1 1817.16  23
   4   6  -2 18720.0 1951.50  22
   4   6  -2 17013.1 1054.27  38
  -4   6   2 14376.7 1704.56  20
  -4  -6   2 18240.8 1097.98  35
  -4  -6   2 18797.3 1191.57  72
   4  -6  -2 17451.5 1326.69  55
   4  -6  -2 17557.3 1234.69  50
   4   6  -2 16635.6 1764.59  27
  -4  -6   1 8523.04 796.271  75
  -4   6   1 7680.61 1218.87  23
  -4  -6   1 7854.14 743.061  72
   4   6  -1 5383.46 1074.81  22
  -4  -6   1 7817.05 718.358  35
   4  -6  -1 7029.73 878.886  55
  -4   6   1 6412.46 1057.16  29
   4  -6  -1 6508.77 746.436  50
   4   6  -1 8126.24 1252.77  27
  -4  -6   0 27405.2 1398.68  75
  -4  -6   0 24997.1 1298.72  72
   4   6   0 26453.5 2315.74  22
  -4   6   0 26697.0 2273.32  23
  -4  -6   0 24953.2 1314.24  35
  -4   6   0 27876.2 1342.94  34
   4  -6   0 29022.4 1747.32  55
  -4   6   0 29950.6 2259.70  29
   4   6   0 24779.7 2249.91  27
   4  -6   0 27143.8 1633.01  45
  -4   6  -1 5756.68 1091.15  23
   4   6   1 7463.04 1200.74  22
  -4  -6  -1 6653.67 663.355  35
  -4   6  -1 5581.56 591.912  34
   4  -6   1 6355.30 814.678  55
  -4  -6  -1 6443.25 714.534  53
   4   6   1 6826.10 1192.46  28
   4   6   1 5363.67 1046.34  27
   4  -6   1 7030.62 838.836  45
  -4   6  -1 6052.50 647.065  44
  -4  -6  -2 15435.1 1099.42  67
  -4  -6  -2 14144.0 969.383  35
  -4   6  -2 14903.3 932.135  34
   4  -6   2 14842.2 1185.72  55
  -4  -6  -2 15237.5 1063.31  53
   4   6   2 15282.0 1775.45  28
   4   6   2 14492.1 1684.07  27
   4  -6   2 16632.7 1335.60  45
  -4   6  -2 14769.8 997.748  44
  -4   6  -3 4401.27 537.211  41
   4  -6   3 5050.15 677.352  74
  -4  -6  -3 4396.12 580.430  67
  -4   6  -3 4094.93 543.122  64
  -4  -6  -3 5030.09 562.104  63
  -4   6  -3 4313.68 488.541  34
  -4  -6  -3 4614.15 563.875  53
   4  -6   3 5098.48 734.461  45
  -4   6  -3 4296.84 524.202  44
   4  -6   4 1536.00 405.448  74
  -4  -6  -4 1997.31 392.124  67
  -4   6  -4 1846.16 360.448  41
  -4   6  -4 2231.46 411.513  64
  -4  -6  -4 2232.03 371.488  63
   4  -6   4 2542.05 502.451  45
  -4   6  -5 10201.6 650.584  43
   4  -6   5 9892.89 845.030  74
   4  -6   5 8914.18 734.522  68
  -4  -6  -5 8853.45 699.048  67
  -4   6  -5 9633.50 729.543  64
  -4  -6  -5 8163.65 651.741  63
   4  -6   5 9522.11 793.923  45
   4  -6   6 10538.0 737.857  74
   4  -6   6 10044.4 669.299  68
  -4  -6  -6 11743.7 657.596  67
  -4   6  -6 10330.2 644.069  64
  -4  -6  -6 11614.3 650.157  63
   4  -7  -7 2790.76 274.806  57
   4  -7  -6 4552.68 450.584  42
  -4  -7   6 4516.34 444.697  72
   4   7  -6 5352.04 465.850  38
   4   7  -6 4134.60 398.028  70
   4  -7  -6 4985.73 457.619  57
   4   7  -6 4552.03 407.893  49
   4  -7  -5 7260.42 675.827  42
  -4  -7   5 6460.74 615.428  72
   4   7  -5 7538.89 633.154  38
   4  -7  -5 5689.36 559.876  57
   4   7  -5 7063.65 604.422  49
   4  -7  -4 4535.18 602.354  42
  -4  -7   4 4453.67 566.117  72
   4   7  -4 4103.08 511.014  38
   4  -7  -4 3344.68 447.378  57
   4   7  -4 3805.80 457.907  56
   4   7  -4 4469.64 543.722  49
   4  -7  -3 2438.12 491.852  42
  -4  -7   3 2479.15 434.994  72
   4   7  -3 2784.40 436.119  38
  -4  -7   3 3320.70 526.660  75
   4  -7  -3 2749.54 400.112  57
   4  -7  -3 2723.23 493.054  55
  -4  -7   2 227.248 213.047  75
   4  -7  -2 198.459 202.345  42
  -4  -7   2 142.085 161.958  72
   4   7  -2 393.382 200.085  38
   4  -7  -2 290.960 265.311  55
  -4  -7   1 10618.8 873.685  75
   4  -7  -1 7911.94 815.880  42
  -4  -7   1 8148.45 739.136  72
   4  -7  -1 8591.55 977.994  55
  -4  -7   0 28210.9 1369.63  75
   4  -7   0 23988.1 1362.54  42
  -4   7   0 24748.0 1228.38  34
   4  -7   0 27068.9 1687.59  55
  -4  -7   0 26456.7 1469.50  53
   4  -7   0 26063.3 1575.80  45
  -4  -7  -1 31636.1 1573.31  67
  -4  -7  -1 29156.4 1368.42  35
   4  -7   1 33955.1 1859.76  55
  -4  -7  -1 33367.9 1596.29  53
   4  -7   1 33147.6 1843.91  45
  -4   7  -1 32065.9 1463.22  44
  -4  -7  -2 18715.4 1179.15  67
  -4   7  -2 18659.8 1171.98  64
   4  -7   2 20926.0 1360.04  55
  -4  -7  -2 18723.0 1156.37  53
   4  -7   2 19921.6 1418.97  45
  -4   7  -2 19060.2 1081.85  44
  -4   7  -3 478.208 212.083  41
   4  -7   3 343.747 161.374  74
  -4  -7  -3 676.353 266.000  67
  -4   7  -3 505.487 267.829  64
  -4  -7  -3 659.279 187.576  63
  -4  -7  -3 511.240 227.223  53
   4  -7   3 450.028 302.597  45
  -4   7  -4 21990.2 1056.18  41
   4  -7   4 19048.5 1171.58  74
  -4  -7  -4 18584.4 1077.82  67
  -4   7  -4 19613.3 1074.51  64
  -4  -7  -4 19382.2 984.903  63
   4  -7   4 21065.7 1291.55  45
   4  -7   5 9631.89 739.007  74
  -4   7  -5 10233.9 615.581  71
  -4  -7  -5 9930.52 675.648  67
  -4   7  -5 11298.7 703.411  64
  -4  -7  -5 10029.6 626.624  63
   4  -7   5 10320.3 747.245  45
   4  -7   6 151.410 123.588  74
  -4   7  -6 1.01811 77.7525  40
  -4  -7  -6 141.734 88.2634  63
   4  -8  -6 24219.4 909.377  42
   4   8  -6 27062.4 929.228  38
   4  -8  -6 23919.2 895.452  57
  -4  -8   6 24499.7 920.899  72
   4  -8  -5 4988.20 505.132  42
  -4  -8   5 4175.68 442.606  72
   4   8  -5 5136.09 467.233  38
   4  -8  -5 3921.18 405.881  57
   4   8  -5 4510.19 442.846  49
   4  -8  -4 6190.21 647.118  42
  -4  -8   4 4897.04 531.098  72
   4   8  -4 4606.45 488.004  38
   4  -8  -4 5541.11 504.564  57
   4   8  -4 4182.61 426.747  56
   4   8  -4 6331.02 595.421  49
  -4  -8   3 6764.32 680.376  75
   4  -8  -3 6236.72 683.876  42
  -4  -8   3 5344.14 579.022  72
   4   8  -3 5232.88 539.702  38
   4  -8  -3 5435.91 519.647  57
   4  -8  -3 5308.62 628.505  55
  -4  -8   2 826.705 287.071  75
   4  -8  -2 252.413 197.967  42
  -4  -8   2 517.063 213.641  72
   4   8  -2 1164.81 282.844  38
   4  -8  -2 481.587 294.878  55
  -4  -8   1 3781.46 509.852  75
   4  -8  -1 2480.26 463.083  42
  -4  -8   1 3027.46 421.914  72
   4  -8  -1 2918.03 559.166  55
  -4  -8   0 3938.07 521.067  67
   4  -8   0 4005.23 626.663  55
  -4  -8   0 3611.03 527.178  53
   4  -8   0 4270.81 620.349  45
  -4   8   0 4460.15 508.737  44
  -4  -8  -1 2673.86 420.463  67
   4  -8   1 3145.89 584.680  55
  -4  -8  -1 2364.00 417.418  53
   4  -8   1 2941.04 533.944  45
  -4   8  -1 3184.19 417.402  44
   4  -8   2 1149.40 301.443  75
  -4  -8  -2 1735.58 344.237  67
  -4   8  -2 1216.16 312.562  64
   4  -8   2 1238.15 327.257  55
  -4  -8  -2 1453.71 335.468  53
   4  -8   2 1271.44 386.118  45
  -4   8  -2 892.594 221.123  44
   4  -8   3 5464.57 566.876  74
  -4   8  -3 6257.82 550.605  41
  -4  -8  -3 6572.31 612.216  67
  -4   8  -3 5841.41 565.193  64
  -4  -8  -3 6049.50 588.591  53
   4  -8   3 4930.22 641.535  45
  -4   8  -4 749.753 202.595  41
   4  -8   4 577.144 202.026  74
  -4   8  -4 901.762 223.420  71
  -4  -8  -4 595.266 196.407  67
  -4   8  -4 505.191 175.373  64
   4  -8   4 464.987 203.299  45
  -4  -8  -5 14917.0 703.379  67
  -4   8  -5 14735.4 679.222  64
   4  -8   5 13619.4 721.168  45
   4  -9  -5 4900.98 410.185  42
  -4  -9   5 4337.22 364.047  72
   4   9  -5 3999.41 338.346  38
   4  -9  -5 4865.54 355.160  57
   4   9  -5 4501.09 349.764  49
   4  -9  -4 6881.48 580.432  42
  -4  -9   4 6244.58 516.325  72
   4   9  -4 6424.68 485.543  38
   4  -9  -4 6229.04 462.432  57
   4   9  -4 7077.79 536.485  49
   4  -9  -3 3566.75 464.964  42
   4  -9  -3 3030.69 403.381  75
  -4  -9   3 3157.19 383.585  72
   4   9  -3 2836.99 341.693  38
   4  -9  -3 3616.80 363.346  57
   4  -9  -2 1778.70 346.128  42
  -4  -9   2 1439.01 270.186  72
   4   9  -2 1464.10 253.368  38
  -4  -9   2 2187.14 391.803  53
   4  -9  -1 1135.72 269.899  42
  -4  -9   1 588.453 237.185  53
  -4   9   1 826.056 236.312  44
  -4  -9   0 16862.3 928.049  67
  -4  -9   0 14876.0 962.759  53
   4  -9   0 13958.7 955.654  45
  -4   9   0 14498.5 791.913  44
   4  -9   1 5018.95 569.184  75
  -4  -9  -1 5025.83 522.130  67
  -4   9  -1 5289.03 524.331  64
  -4  -9  -1 4294.27 499.934  53
   4  -9   1 5540.54 637.092  45
   4  -9   2 628.722 210.925  75
  -4   9  -2 895.555 233.660  41
  -4  -9  -2 582.604 194.549  67
  -4   9  -2 1077.95 233.465  64
  -4  -9  -2 564.819 179.386  53
   4  -9   2 980.428 301.721  45
  -4   9  -3 2110.87 286.083  41
  -4  -9  -3 1960.58 297.341  67
  -4   9  -3 1863.82 274.436  64
   4  -9   3 2375.61 387.139  45
  -4   9  -4 6118.23 406.816  41
  -4   9  -4 6750.86 435.265  71
  -4   9  -4 6289.67 412.267  64
   4  -9   4 6701.32 532.340  45
   4 -10  -3 2554.17 318.790  42
   4  10  -3 2336.81 233.857  38
  -4 -10   3 2852.76 313.377  53
   4  10  -3 2865.93 305.438  49
   4 -10  -2 11443.3 683.406  42
   4 -10  -2 10505.8 678.067  75
  -4 -10   2 10893.4 670.531  53
   4  10  -2 10534.1 618.021  49
   4 -10  -1 4882.40 498.058  75
  -4 -10   1 4320.87 434.361  53
   4  10  -1 3672.13 358.581  49
   4 -10   0 3865.49 456.040  75
  -4  10   0 4651.22 403.996  64
  -4 -10   0 4269.35 426.870  53
   4 -10   1 2712.55 375.477  75
  -4  10  -1 2881.12 322.275  41
  -4  10  -1 2679.48 292.231  64
  -4 -10  -1 3369.58 368.206  53
   4 -10   2 478.393 179.531  75
  -4  10  -2 379.396 121.034  41
  -4  10  -2 196.165 91.7384  64
  -4 -10  -2 514.332 152.875  53
   5   0  -8 5917.99 436.680  66
  -5   0   8 6056.67 416.798  35
   5   0  -7 2347.72 377.194  66
  -5   0   7 2009.13 314.013  36
  -5   0   7 2143.85 327.346  35
  -5   0   7 2101.16 355.979  52
   5   0  -7 2585.61 332.985  50
  -5   0   6 3958.27 508.068  36
  -5   0   6 3203.73 451.513  35
  -5   0   6 3729.06 541.744  52
  -5   0   6 3643.54 475.490  51
   5   0  -6 3084.28 472.860  66
   5   0  -6 3141.18 466.031  50
  -5   0   5 7283.26 700.473  36
   5   0  -5 7107.19 722.463  66
  -5   0   5 6759.23 677.798  35
  -5   0   5 7338.91 769.875  52
  -5   0   5 7312.43 719.428  51
   5   0  -4 1035.00 302.723  66
  -5   0   4 1044.95 314.168  36
  -5   0   4 1434.73 324.237  35
   5   0  -4 652.686 286.440  59
  -5   0   4 904.494 309.722  52
  -5   0   4 1364.49 344.103  51
  -5   0   3 68181.6 2249.03  72
   5   0  -3 62783.8 3647.91  22
   5   0  -3 61859.3 2311.25  69
  -5   0   3 61393.9 2241.89  36
  -5   0   3 58061.0 2175.87  35
   5   0  -3 59910.2 2320.98  61
   5   0  -3 60089.7 2308.47  59
  -5   0   3 58487.1 2305.60  52
  -5   0   3 59491.7 2246.37  51
  -5   0   2 50431.7 1926.65  72
   5   0  -2 44944.0 3087.00  22
  -5   0   2 46058.7 1884.47  36
  -5   0   2 43964.3 1833.65  35
   5   0  -2 45541.4 2014.92  61
   5   0  -2 46857.2 1992.99  59
  -5   0   2 44226.5 1881.29  51
   5   0  -1 475.988 384.616  22
   5   0  -1 527.215 292.008  69
  -5   0   1 154.258 167.712  36
  -5   0   1 269.762 205.783  35
   5   0  -1 453.627 291.553  61
   5   0  -1 684.954 304.958  59
  -5   0   1 598.952 277.454  51
   5   0   0 17191.6 1232.91  69
  -5   0   0 18245.1 1136.10  36
  -5   0   0 17404.6 1079.99  35
   5   0   0 16707.4 1185.41  61
  -5   0   0 17616.2 1015.89  34
   5   0   0 18573.1 1222.92  59
   5   0   0 17269.3 1844.73  22
  -5   0   0 17666.1 1137.69  51
   5   0   1 125.899 339.655  22
   5   0   1 300.248 330.584  69
  -5   0  -1 248.336 208.201  36
  -5   0  -1-14.3130 172.197  35
   5   0   1 259.972 261.047  61
  -5   0  -1-124.159 142.489  34
   5   0   1-176.977 264.555  59
  -5   0  -1 23.5598 201.763  51
  -5   0  -1 16.1423 148.603  44
   5   0   2 24043.0 1508.85  69
  -5   0  -2 25632.0 1365.39  36
  -5   0  -2 25211.9 1278.81  35
   5   0   2 25975.1 1601.43  65
   5   0   2 21717.5 1321.69  61
  -5   0  -2 25392.7 1272.29  34
   5   0   2 25851.2 1501.94  47
   5   0   3 33956.9 1778.27  69
   5   0   3 39376.7 2006.94  65
  -5   0  -3 39485.4 1611.85  34
  -5   0  -3 37831.4 1637.94  33
   5   0   3 35160.9 2819.37  26
   5   0   3 39527.7 1881.29  47
  -5   0  -4 453.042 194.263  43
   5   0   4 669.965 371.944  65
  -5   0  -4 878.798 227.296  33
   5   0   4 394.621 237.853  47
  -5   0  -5 6153.30 565.460  43
   5   0   5 6320.46 718.922  74
   5   0   5 5567.80 657.016  65
  -5   0  -6 47.0538 106.521  43
   5   0   6-128.091 152.274  74
  -5   0  -6 235.841 132.127  63
  -5   1   8 20868.2 780.137  36
   5   1  -8 20365.9 810.951  66
  -5  -1   8 19325.8 780.739  35
  -5   1   8 19674.8 823.319  52
   5  -1  -7 2051.02 341.968  66
   5   1  -7 2053.07 331.372  66
  -5  -1   7 2429.29 318.366  36
  -5   1   7 2599.68 362.808  36
  -5  -1   7 2095.01 318.358  35
  -5   1   7 2024.50 294.624  35
  -5  -1   7 2210.78 367.387  52
  -5   1   7 2319.20 353.486  52
  -5   1   7 2121.04 307.952  51
   5  -1  -7 2368.37 315.125  50
   5   1  -7 2804.00 343.659  50
  -5  -1   6 17081.1 977.702  36
   5  -1  -6 18768.7 1134.09  66
   5   1  -6 15725.2 1025.91  66
  -5  -1   6 15372.2 980.107  35
  -5   1   6 16188.1 958.854  35
  -5  -1   6 16019.4 1072.82  52
  -5   1   6 15909.8 1041.07  52
   5  -1  -6 18839.7 1103.35  50
  -5  -1   5 8958.81 754.854  36
   5  -1  -5 8915.33 824.400  66
   5   1  -5 7739.25 747.958  66
  -5  -1   5 8172.32 750.344  35
  -5   1   5 8026.38 709.615  35
   5   1  -5 8076.07 746.698  59
  -5  -1   5 6793.41 761.406  52
  -5   1   5 7349.87 763.743  52
  -5  -1   5 7842.30 692.964  51
   5  -1  -5 8401.12 809.787  50
   5  -1  -4 3688.09 551.333  66
   5   1  -4 2688.54 445.586  66
  -5  -1   4 2434.04 456.781  36
  -5   1   4 3075.25 505.657  36
  -5  -1   4 2471.19 425.949  72
  -5  -1   4 2198.88 427.452  35
  -5   1   4 3249.15 470.739  35
  -5  -1   4 1942.41 429.937  52
  -5   1   4 3042.76 508.840  52
  -5  -1   4 2694.15 450.571  51
  -5  -1   3 2167.81 402.416  72
   5  -1  -3 1695.09 640.162  22
   5   1  -3 1398.08 345.453  38
   5   1  -3 799.555 460.334  22
   5  -1  -3 1741.49 358.894  66
  -5  -1   3 1621.45 404.056  36
  -5   1   3 2400.88 427.493  36
  -5   1   3 2040.38 406.764  35
  -5  -1   3 1856.50 376.774  35
   5  -1  -3 1659.04 397.911  61
   5   1  -3 1096.01 340.216  61
   5  -1  -3 1906.40 392.536  59
  -5   1   3 1262.08 337.704  52
  -5  -1   3 1110.95 298.958  51
  -5   1   3 2231.80 452.000  51
   5  -1  -2 21364.3 2134.83  22
  -5  -1   2 25186.1 1344.83  72
   5   1  -2 26325.7 2313.53  22
   5  -1  -2 21309.2 1352.54  69
  -5  -1   2 23166.2 1275.94  36
  -5   1   2 21647.1 1266.44  36
  -5   1   2 20353.8 1174.14  35
  -5  -1   2 21133.4 1245.94  35
   5  -1  -2 19135.7 1295.14  61
   5   1  -2 24260.0 1429.44  61
   5  -1  -2 20525.3 1282.65  59
   5   1  -2 25269.3 1445.52  59
  -5  -1   2 23795.4 1305.17  51
  -5   1   2 22387.5 1305.67  51
   5   1  -2 23684.3 1282.40  49
  -5  -1   1 2939.01 466.799  72
   5  -1  -1 2563.50 740.811  22
   5   1  -1 2240.82 714.956  22
   5  -1  -1 2480.52 489.428  69
  -5  -1   1 2264.25 431.495  36
  -5   1   1 1860.88 384.230  36
  -5  -1   1 2325.39 425.773  35
   5  -1  -1 2380.88 490.246  61
   5   1  -1 2112.30 480.128  61
   5  -1  -1 1996.38 413.880  59
   5   1  -1 2226.74 434.229  59
  -5  -1   1 2496.45 439.306  51
  -5   1   1 1980.16 411.668  51
   5  -1  -1 2782.12 808.449  26
   5  -1  -1 2431.54 454.284  47
   5  -1   0 10080.3 1410.71  22
   5   1   0 5684.23 1034.02  22
   5  -1   0 7729.47 834.944  69
  -5  -1   0 7731.39 753.656  36
  -5   1   0 8643.65 786.483  36
   5  -1   0 9098.75 932.200  65
  -5  -1   0 7596.91 765.292  35
   5  -1   0 7825.07 818.694  61
   5   1   0 8600.22 824.119  61
  -5   1   0 9819.27 774.765  34
   5  -1   0 8495.73 836.226  59
   5   1   0 8625.05 834.834  59
  -5  -1   0 9027.05 808.747  51
  -5   1   0 8051.27 787.895  51
   5  -1   0 8541.14 856.996  47
   5  -1   0 9120.34 1405.40  26
  -5   1   0 7750.91 662.615  44
   5  -1   1 3170.45 865.751  22
   5   1   1 3299.18 793.920  22
   5  -1   1 2835.44 548.365  69
   5   1   1 4135.44 626.356  69
  -5  -1  -1 4799.41 576.027  36
  -5   1  -1 3362.51 496.538  36
   5  -1   1 3049.97 611.549  65
  -5  -1  -1 4193.51 547.978  35
   5  -1   1 2424.83 489.261  61
   5   1   1 4764.57 634.704  61
  -5   1  -1 3901.92 506.679  34
   5  -1   1 3673.24 580.214  59
   5   1   1 3364.19 539.886  59
  -5  -1  -1 4800.11 610.147  51
  -5   1  -1 3648.40 517.038  51
   5  -1   1 3497.85 889.529  26
   5  -1   1 3797.03 604.112  47
  -5   1  -1 3220.13 449.932  44
   5  -1   2 117142. 3719.20  69
   5   1   2 120229. 3686.43  69
  -5   1  -2 120240. 3388.90  36
   5  -1   2 125141. 3874.67  65
  -5  -1  -2 119219. 3329.75  35
   5   1   2 113737. 3395.79  61
  -5  -1  -2 119694. 3130.48  34
  -5   1  -2 123367. 3300.56  34
   5   1   2 119346. 3473.27  59
   5  -1   2 123663. 5548.02  26
   5  -1   2 125051. 3701.88  47
  -5   1  -2 125698. 3342.07  44
  -5  -1  -3 21715.1 1157.08  43
   5   1   3 23437.6 1411.97  69
   5  -1   3 24468.4 1570.04  65
  -5  -1  -3 21587.1 1139.11  34
  -5   1  -3 25618.4 1298.46  34
  -5  -1  -3 23456.1 1261.28  33
  -5   1  -3 24811.6 1282.09  33
   5  -1   3 27124.0 1548.68  47
   5   1   3 21982.1 1373.95  47
  -5  -1  -4 1530.31 307.620  43
  -5   1  -4 1805.14 348.406  43
   5  -1   4 2193.40 475.773  74
   5  -1   4 985.907 359.231  65
   5   1   4 2168.39 495.909  65
  -5   1  -4 1396.60 301.776  34
  -5  -1  -4 1779.92 372.521  33
  -5   1  -4 1419.60 307.167  33
   5  -1   4 958.253 304.274  47
   5   1   4 1854.92 384.559  47
  -5  -1  -5 9166.92 670.058  43
  -5   1  -5 10280.5 737.308  43
   5  -1   5 9302.74 859.953  74
   5  -1   5 8605.35 817.896  65
   5   1   5 10404.0 874.526  65
   5  -1   5 8425.30 701.239  47
  -5  -1  -6 4564.78 405.790  43
  -5   1  -6 5331.15 460.416  43
   5  -1   6 5260.11 548.462  74
   5   1   6 4263.01 489.342  74
   5  -1   6 4974.96 560.960  68
  -5  -1  -6 4697.56 423.293  63
  -5   1  -6 3984.90 381.055  63
  -5   2   8 4036.84 322.913  36
  -5   2   7 6790.99 548.651  36
   5   2  -7 6868.33 565.588  66
  -5   2   7 5243.29 437.606  35
  -5  -2   7 6263.03 531.069  35
   5  -2  -7 5683.60 493.704  57
  -5   2   7 5570.47 512.606  52
  -5   2   7 5833.21 509.832  51
   5  -2  -7 6136.34 484.298  50
   5   2  -7 7443.41 535.791  50
  -5  -2   6 11260.0 742.028  36
   5  -2  -6 11698.5 890.039  66
   5   2  -6 11241.1 823.706  66
  -5  -2   6 11390.9 823.288  35
  -5   2   6 9293.25 676.558  35
  -5  -2   6 11886.0 892.684  52
  -5   2   6 10333.9 800.323  52
   5  -2  -6 12403.5 875.110  50
  -5  -2   5 4234.31 494.972  72
   5   2  -5 4260.60 545.552  38
  -5  -2   5 4171.79 510.415  36
   5   2  -5 5366.63 598.810  66
   5  -2  -5 2908.95 477.656  66
  -5  -2   5 4433.44 574.660  35
  -5   2   5 2612.95 403.714  35
  -5  -2   5 4172.81 603.538  52
  -5   2   5 2178.74 400.626  52
   5  -2  -5 2685.24 472.067  50
   5   2  -4 17679.8 1133.16  38
  -5  -2   4 18120.6 1101.15  36
  -5   2   4 17806.2 1134.82  36
   5  -2  -4 17753.2 1161.20  66
  -5  -2   4 18939.2 1149.59  72
  -5  -2   4 17981.2 1167.97  35
  -5   2   4 17718.5 1152.27  52
   5  -2  -4 18885.1 1270.22  50
   5   2  -4 17948.2 1161.50  49
  -5  -2   3 29779.5 1499.68  72
   5   2  -3 29481.8 2477.96  22
   5   2  -3 28560.2 1437.45  38
  -5  -2   3 29160.2 1436.33  36
  -5   2   3 29888.0 1497.03  36
   5  -2  -3 27985.9 1435.47  66
  -5  -2   3 28944.8 1500.19  35
   5   2  -3 29893.1 1545.17  61
   5  -2  -3 29220.1 1465.52  59
  -5   2   3 27654.9 1438.19  52
  -5  -2   3 29816.8 1431.06  51
  -5   2   3 30158.6 1562.94  51
   5  -2  -3 31729.3 1623.59  50
   5   2  -3 27216.0 1459.30  49
  -5  -2   2 15489.4 1061.33  72
   5   2  -2 15215.3 1759.89  22
   5   2  -2 13362.9 936.913  38
   5  -2  -2 14207.9 1073.97  69
  -5  -2   2 15942.5 1028.33  36
  -5   2   2 13558.6 996.809  36
  -5  -2   2 15218.4 1062.94  35
   5   2  -2 14800.0 1145.17  61
   5  -2  -2 12314.2 991.685  59
  -5  -2   2 16584.0 1051.75  51
  -5   2   2 13275.3 1014.57  51
   5  -2  -2 14268.2 1048.67  50
   5   2  -2 14518.1 1016.47  49
  -5  -2   1 3141.43 491.762  72
   5  -2  -1 2634.29 777.953  22
   5   2  -1 2661.59 751.515  22
   5  -2  -1 2574.47 493.893  69
  -5  -2   1 2893.64 438.292  36
  -5   2   1 3359.13 490.580  36
  -5  -2   1 2707.22 449.393  35
   5   2  -1 3850.28 600.011  61
   5  -2  -1 2384.17 465.834  59
   5   2  -1 2882.24 522.115  59
  -5  -2   1 2982.66 473.671  51
  -5   2   1 2606.18 465.681  51
   5  -2  -1 2971.57 473.690  50
   5   2  -1 2350.64 401.662  49
   5  -2  -1 2314.65 688.974  26
   5  -2  -1 2216.99 429.837  47
  -5  -2   0 51433.7 1971.37  72
   5   2   0 43821.8 2988.55  22
   5  -2   0 39536.6 1974.68  69
  -5  -2   0 51263.4 1932.08  36
  -5   2   0 43253.6 1829.77  36
   5  -2   0 40061.1 1981.31  65
  -5  -2   0 49684.5 1960.86  35
   5   2   0 44628.5 1983.92  61
  -5   2   0 44933.8 1808.90  34
   5  -2   0 39405.2 1898.86  59
   5   2   0 49464.5 2063.45  59
  -5  -2   0 52548.8 1998.04  51
  -5   2   0 42355.5 1864.13  51
   5  -2   0 40978.6 3065.68  26
   5  -2   0 41515.0 1931.65  47
  -5   2   0 40200.0 1689.99  44
   5   2   1 9295.12 1335.18  22
   5  -2   1 10681.5 1013.57  69
  -5  -2  -1 11116.9 897.499  36
  -5   2  -1 10561.6 838.413  36
   5  -2   1 9978.88 993.369  65
  -5  -2  -1 10469.9 877.571  35
   5   2   1 10394.2 928.443  61
  -5   2  -1 9774.90 822.405  34
   5   2   1 11008.7 926.740  59
  -5   2  -1 10908.0 898.903  51
   5  -2   1 9368.46 1466.17  26
   5  -2   1 11285.5 1010.03  47
  -5   2  -1 9354.68 782.052  44
   5   2   2 1062.32 364.326  69
  -5   2  -2 1830.84 384.321  36
   5  -2   2 1686.67 412.459  65
  -5  -2  -2 1003.03 286.446  35
   5   2   2 654.855 283.524  61
  -5   2  -2 2022.38 380.465  34
   5   2   2 1188.75 330.376  59
   5  -2   2 1929.43 782.055  26
   5  -2   2 1631.25 413.886  47
  -5   2  -2 2364.78 410.113  44
   5  -2   3 34445.0 1794.41  74
   5   2   3 33956.0 1679.26  69
   5  -2   3 34717.3 1898.37  65
  -5   2  -3 35670.4 1574.78  34
  -5  -2  -3 31928.1 1491.25  33
  -5   2  -3 35507.7 1507.51  33
   5  -2   3 33731.5 1752.42  47
   5   2   3 37719.9 1765.69  47
  -5  -2  -4 588.418 182.820  43
   5  -2   4 989.009 343.298  74
   5  -2   4 745.300 371.963  65
   5   2   4 848.213 425.336  65
  -5   2  -4 639.063 229.698  34
  -5  -2  -4 738.348 261.308  33
  -5   2  -4 680.287 204.577  33
   5  -2   4 584.478 315.079  47
   5   2   4 418.301 210.084  47
  -5  -2  -5 1556.17 264.073  43
  -5   2  -5 1277.37 281.307  43
   5  -2   5 1765.37 436.220  74
   5   2   5 1563.11 371.049  65
  -5  -2  -5 822.863 237.544  63
  -5  -2  -6 10408.1 568.104  43
  -5   2  -6 13762.7 723.120  43
   5  -2   6 12408.0 817.493  74
   5   2   6 13067.9 798.892  74
   5  -2   6 13291.4 866.346  68
  -5  -2  -6 12071.0 676.334  63
  -5   2  -6 9206.10 539.716  63
   5  -2   6 11948.5 662.214  32
   5   3  -7 783.649 195.784  66
  -5   3   7 711.059 179.754  36
  -5  -3   7 690.343 218.423  35
   5  -3  -7 639.201 173.337  57
  -5   3   7 416.816 127.372  52
   5   3  -7 921.446 185.405  50
   5   3  -6 4272.04 481.677  66
  -5  -3   6 4849.34 534.475  35
   5  -3  -6 3493.90 423.789  57
  -5   3   6 3113.17 407.660  52
   5  -3  -6 3811.56 482.982  50
  -5  -3   5 16512.1 980.559  72
   5   3  -5 14513.1 980.828  38
   5   3  -5 14458.6 938.174  66
  -5  -3   5 14927.4 1014.21  35
   5  -3  -5 12627.5 849.013  57
  -5   3   5 11839.1 866.243  52
   5  -3  -5 14577.3 1041.37  50
   5   3  -5 13716.4 950.767  49
  -5  -3   4 46310.4 1842.09  72
   5   3  -4 41968.0 1774.26  38
  -5   3   4 39262.7 1718.56  36
  -5  -3   4 42342.2 1830.58  35
   5  -3  -4 41017.5 1903.78  50
   5   3  -4 40978.0 1785.48  49
  -5  -3   3 764.043 298.921  72
   5   3  -3 1071.88 335.747  38
  -5  -3   3 206.335 173.847  36
  -5   3   3 949.648 303.730  36
  -5  -3   3 521.138 271.422  35
   5   3  -3 693.996 319.667  61
   5  -3  -3 1184.91 391.439  55
   5  -3  -3 784.144 292.001  50
   5   3  -3 451.977 310.080  49
  -5  -3   2 49415.4 1967.41  72
   5   3  -2 47820.9 3192.59  22
   5   3  -2 42515.8 1723.34  38
  -5  -3   2 41249.3 1696.63  36
  -5   3   2 43195.8 1808.54  36
  -5  -3   2 42054.4 1841.48  35
   5  -3  -2 40269.7 1803.33  59
  -5   3   2 42792.7 1869.04  51
   5  -3  -2 43934.4 1924.99  50
   5   3  -2 40867.7 1757.14  49
  -5  -3   1 10823.1 887.986  72
   5   3  -1 8228.43 1372.00  22
   5  -3  -1 9719.32 931.896  69
  -5  -3   1 8993.64 763.318  36
  -5   3   1 9210.71 793.543  36
  -5  -3   1 9583.14 835.426  35
  -5  -3   1 8679.18 759.188  51
  -5   3   1 8898.46 817.194  51
   5  -3  -1 8378.19 797.781  50
   5   3  -1 9275.99 756.462  49
   5  -3  -1 7821.33 797.046  47
   5  -3  -1 8678.71 1376.23  26
  -5  -3   0 1888.42 358.957  72
   5   3   0 1778.55 670.098  22
   5  -3   0 1038.92 392.500  69
  -5  -3   0 1828.27 355.258  36
  -5   3   0 1180.62 312.883  36
   5  -3   0 636.549 330.812  65
  -5  -3   0 2145.22 426.830  35
  -5   3   0 1518.64 346.391  34
   5   3   0 2022.92 426.495  59
  -5   3   0 1088.95 325.035  51
   5   3   0 2248.91 691.306  28
   5  -3   0 998.312 434.460  26
   5  -3   0 1033.86 328.023  47
  -5   3   0 1355.91 341.476  44
   5   3   1 13033.6 1593.06  22
  -5  -3  -1 16084.3 1034.95  36
  -5   3  -1 13287.8 921.078  36
   5  -3   1 12286.4 1129.44  65
  -5  -3  -1 14851.1 1048.20  35
  -5   3  -1 12882.9 951.445  34
   5   3   1 14692.1 1054.52  59
   5  -3   1 13145.0 1157.89  55
  -5   3  -1 13558.7 999.712  51
   5   3   1 14537.3 1748.48  28
   5  -3   1 15804.0 1938.13  26
   5  -3   1 13070.7 1095.61  47
  -5   3  -1 13420.1 963.039  44
   5  -3   2 25864.3 1499.99  74
   5   3   2 29127.9 1566.19  69
   5  -3   2 25954.3 1644.13  65
  -5  -3  -2 29423.7 1454.91  35
  -5   3  -2 26605.4 1334.26  64
   5   3   2 27141.6 1458.62  61
  -5   3  -2 29354.5 1436.31  34
  -5  -3  -2 28129.5 1360.29  33
   5  -3   2 26846.1 1582.59  55
   5  -3   2 24579.1 2411.35  26
   5  -3   2 27855.1 1624.72  47
  -5   3  -2 27259.7 1411.00  44
   5  -3   3 12658.7 1044.73  74
  -5  -3  -3 12257.6 894.400  67
   5  -3   3 12654.6 1118.06  65
  -5   3  -3 12784.0 885.749  64
  -5   3  -3 13586.3 928.223  34
  -5  -3  -3 12680.5 886.140  33
  -5   3  -3 12070.5 802.272  33
   5  -3   3 12195.1 1038.80  47
   5  -3   4 11281.3 960.000  74
  -5   3  -4 12366.2 823.012  64
  -5   3  -4 12073.1 840.072  34
  -5  -3  -4 12072.9 828.196  33
   5  -3   4 11996.0 953.947  47
   5   3   4 12903.6 891.940  47
  -5   3  -5 2694.38 385.721  43
   5  -3   5 3273.51 485.985  74
   5  -3   5 2937.53 479.559  68
   5   3   5 2928.73 436.244  65
  -5   3  -5 3068.30 374.143  64
  -5  -3  -5 2851.24 387.143  63
   5  -3   5 2981.00 436.900  45
  -5   3  -6 23155.0 913.440  43
   5  -3   6 22388.5 1061.68  74
   5   3   6 22960.0 993.585  74
   5  -3   6 22971.7 1064.28  68
  -5  -3  -6 21453.9 893.307  63
  -5   4   7 3416.27 334.738  36
   5   4  -7 2942.03 306.865  66
  -5  -4   7 2638.34 296.697  35
   5  -4  -7 2805.93 296.718  57
  -5   4   7 3570.00 373.805  51
   5  -4  -6 15362.8 853.138  42
   5   4  -6 15850.6 874.630  38
  -5   4   6 15936.9 876.934  36
   5   4  -6 15272.7 834.306  66
  -5  -4   6 16056.6 911.796  35
  -5  -4   6 16501.0 819.317  72
   5  -4  -6 15171.4 831.119  57
   5  -4  -6 16932.0 941.146  50
  -5  -4   5 14288.9 898.272  72
   5   4  -5 13175.7 897.755  38
  -5   4   5 13531.8 887.355  36
  -5  -4   5 14662.4 965.358  35
   5  -4  -5 11956.2 789.448  57
   5  -4  -5 14201.8 1002.51  50
   5   4  -5 13353.5 901.926  49
  -5  -4   4 30331.4 1459.96  72
   5   4  -4 29903.7 1415.79  38
  -5   4   4 27171.5 1336.83  36
  -5  -4   4 27192.6 1426.83  35
   5  -4  -4 30902.5 1586.68  50
   5   4  -4 27392.6 1416.66  49
  -5  -4   3 39674.3 1754.91  72
   5   4  -3 36903.6 1626.67  38
  -5   4   3 40138.2 1676.88  36
  -5  -4   3 38842.8 1747.03  35
   5  -4  -3 42092.9 2010.04  55
  -5   4   3 39608.0 1780.54  51
   5  -4  -3 43655.4 1936.03  50
   5   4  -3 38460.9 1713.83  49
  -5  -4   2 3227.24 497.079  72
   5   4  -2 3860.78 500.903  38
  -5   4   2 2818.75 429.992  36
  -5  -4   2 3256.04 496.408  35
   5  -4  -2 3090.70 587.319  55
  -5   4   2 3151.73 533.619  51
   5  -4  -2 2166.37 424.476  50
   5   4  -2 3626.31 527.529  49
  -5  -4   1 14345.1 1024.80  72
  -5   4   1 10862.5 841.799  36
  -5  -4   1 13252.1 973.817  35
   5  -4  -1 11153.3 1088.74  55
  -5   4   1 11926.4 931.895  51
   5  -4  -1 11844.5 953.589  50
   5   4  -1 13313.8 925.120  49
   5  -4  -1 11127.8 934.068  47
  -5  -4   0 4279.85 556.147  72
  -5  -4   0 4447.63 520.792  36
  -5   4   0 2988.89 449.511  36
  -5  -4   0 4106.20 545.511  35
  -5   4   0 3087.18 474.492  34
   5   4   0 3481.18 523.821  59
   5  -4   0 3063.24 620.923  55
  -5   4   0 3763.48 525.065  51
   5   4   0 3721.78 903.817  28
   5  -4   0 3700.40 560.411  47
  -5   4   0 3328.44 502.377  44
  -5  -4  -1 49574.1 1945.91  35
  -5   4  -1 47952.6 1895.03  34
   5   4   1 47508.5 1914.03  59
  -5  -4  -1 47722.7 1777.96  33
   5  -4   1 43168.1 2134.05  55
  -5   4  -1 46907.2 1856.36  51
   5   4   1 46348.7 3119.08  28
   5  -4   1 45053.4 2090.92  47
  -5   4  -1 45194.8 1875.44  44
   5  -4   2 11114.5 935.298  74
   5   4   2 12662.3 991.783  69
  -5  -4  -2 14137.9 977.629  35
  -5   4  -2 12515.6 919.208  64
   5   4   2 11984.2 970.153  61
  -5   4  -2 12529.9 903.786  34
  -5  -4  -2 13841.6 890.547  33
   5  -4   2 14505.1 1127.01  55
   5  -4   2 12894.1 1086.49  47
  -5   4  -2 14625.9 1001.53  44
  -5   4  -3 2996.34 397.786  41
   5  -4   3 3243.56 526.599  74
  -5  -4  -3 4147.66 514.798  67
  -5   4  -3 3883.01 501.849  64
  -5   4  -3 3887.23 500.493  34
  -5  -4  -3 3666.39 458.107  33
   5  -4   3 3719.03 580.263  47
   5  -4   4 6379.99 700.469  74
   5  -4   4 7119.62 683.987  68
  -5  -4  -4 7472.66 636.309  67
  -5   4  -4 6963.98 620.818  64
  -5  -4  -4 7804.49 653.200  63
  -5   4  -4 7689.36 638.215  34
   5  -4   4 6628.09 727.643  45
  -5   4  -5 7554.72 565.437  43
   5  -4   5 6157.93 610.217  74
   5  -4   5 6172.35 583.553  68
   5   4   5 6275.35 583.634  65
  -5   4  -5 5608.45 492.154  64
  -5  -4  -5 6213.36 519.821  63
   5  -4   5 6612.47 605.859  45
  -5   4  -6 3190.96 291.765  43
   5  -4   6 3133.92 360.619  74
   5  -4   6 2600.03 302.301  68
  -5  -4  -6 2892.72 284.755  63
  -5   5   7 423.176 153.345  51
   5  -5  -6 2727.34 331.944  42
  -5  -5   6 2499.54 305.421  72
   5   5  -6 2330.27 309.458  38
  -5   5   6 2918.64 324.705  36
  -5  -5   6 2828.46 340.090  35
   5  -5  -6 2362.58 293.832  57
   5  -5  -5 553.583 216.860  42
  -5  -5   5 846.763 245.002  72
   5   5  -5 832.875 227.435  38
  -5   5   5 1036.17 257.307  36
  -5  -5   5 933.615 265.596  35
   5  -5  -5 767.216 198.178  57
   5  -5  -5 508.068 223.080  50
   5   5  -5 1033.06 278.024  49
  -5  -5   4 9764.69 785.677  72
   5   5  -4 9869.14 771.090  38
  -5   5   4 10540.4 756.292  36
  -5  -5   4 9704.79 781.267  35
   5  -5  -4 9532.28 845.718  50
   5   5  -4 10696.5 819.408  49
  -5  -5   3 10208.3 845.912  72
   5   5  -3 8943.19 745.319  38
  -5   5   3 9816.75 755.883  36
  -5  -5   3 8855.04 778.847  35
   5  -5  -3 10552.5 963.260  55
  -5   5   3 11639.1 899.980  51
   5  -5  -3 10284.1 898.936  50
   5   5  -3 9132.86 791.459  49
  -5  -5   2 913.492 310.135  72
   5   5  -2 393.079 174.245  38
  -5  -5   2 467.535 230.340  35
   5  -5  -2 566.925 359.385  55
  -5   5   2 674.902 248.732  51
   5  -5  -2 1016.85 335.705  50
   5   5  -2 398.416 220.622  49
  -5  -5   1 22048.8 1235.28  72
  -5  -5   1 21284.9 1217.70  35
   5  -5  -1 23165.4 1539.95  55
  -5   5   1 20729.3 1199.31  51
   5  -5  -1 19153.9 1221.95  50
   5   5  -1 20693.5 1151.01  49
  -5  -5   0 38335.9 1624.88  72
  -5  -5   0 38744.9 1659.92  35
  -5   5   0 34991.8 1608.01  34
   5   5   0 34768.6 1624.86  59
   5  -5   0 36848.1 1978.31  55
  -5  -5   0 37345.4 1630.64  53
  -5   5   0 38206.5 1677.31  44
  -5  -5  -1 31277.1 1468.59  35
  -5   5  -1 29746.2 1417.12  34
   5  -5   1 29464.0 1700.88  55
  -5  -5  -1 33059.3 1468.41  53
  -5   5  -1 30502.7 1489.22  44
  -5   5  -2 12132.6 793.672  41
   5   5   2 12610.0 955.957  69
  -5  -5  -2 11777.0 910.556  67
  -5  -5  -2 13009.3 907.423  35
  -5   5  -2 13031.2 931.436  64
  -5   5  -2 13613.9 899.601  34
   5  -5   2 12495.8 1018.16  55
  -5   5  -2 13827.3 972.662  44
  -5   5  -3 170.221 141.296  41
   5  -5   3 113.083 228.585  74
  -5  -5  -3 194.375 135.028  67
  -5   5  -3 449.904 226.652  64
  -5  -5  -3-84.2151 132.453  63
  -5   5  -3 292.648 153.699  34
  -5  -5  -3-46.8117 113.235  33
   5  -5   3 412.384 280.852  45
   5  -5   4 16785.2 1027.40  74
  -5  -5  -4 17222.0 945.037  67
  -5   5  -4 16708.8 943.717  64
  -5  -5  -4 17473.9 908.594  63
   5  -5   4 16013.8 1081.45  45
  -5   5  -5 570.812 159.342  43
   5  -5   5 1231.19 262.819  74
  -5  -5  -5 731.258 172.426  67
   5   5   5 573.093 211.178  65
  -5   5  -5 604.880 176.093  64
  -5  -5  -5 704.657 169.957  63
   5  -5   5 1065.86 257.189  45
   5  -6  -6 280.197 116.020  42
  -5  -6   6 38.7397 86.8187  72
   5   6  -6 105.938 114.021  38
   5  -6  -6 135.268 99.9049  57
  -5   6   6 272.019 127.731  51
   5  -6  -5 510.431 198.451  42
  -5  -6   5 676.918 202.862  72
   5   6  -5 571.144 185.266  38
  -5  -6   5 485.634 149.383  35
  -5   6   5 1164.40 284.876  51
   5   6  -5 702.321 205.562  49
   5  -6  -4 2006.27 392.051  42
  -5  -6   4 2198.13 364.542  72
   5   6  -4 2139.22 336.323  38
  -5  -6   4 2150.05 333.142  35
  -5   6   4 2525.26 383.473  51
   5   6  -4 1949.82 339.297  49
  -5  -6   3 8013.85 715.743  72
   5   6  -3 8066.41 654.905  38
  -5  -6   3 7317.38 647.060  35
   5  -6  -3 8720.82 817.511  55
  -5   6   3 8361.45 689.120  51
   5   6  -3 8347.32 710.682  49
  -5  -6   2 4611.96 543.171  72
   5   6  -2 4183.27 463.786  38
  -5  -6   2 3827.87 478.733  35
   5  -6  -2 3759.99 591.583  55
  -5   6   2 3310.60 437.332  51
   5   6  -2 4357.89 529.074  49
  -5  -6   1 1632.16 353.108  72
  -5  -6   1 2002.27 374.731  35
  -5   6   1 2347.73 420.435  34
   5  -6  -1 1744.60 492.904  55
  -5  -6   1 1705.13 364.590  53
   5   6  -1 1807.30 344.147  49
  -5  -6   0 25029.6 1216.93  72
  -5  -6   0 24937.5 1291.94  35
  -5   6   0 28161.3 1309.00  34
   5   6   0 22095.9 1202.32  59
   5  -6   0 27225.0 1621.57  55
  -5  -6   0 26952.0 1331.93  53
   5  -6   0 26259.4 1517.95  45
  -5   6   0 24647.9 1296.50  44
  -5  -6  -1 7840.97 674.411  35
  -5   6  -1 8828.36 711.064  34
   5  -6   1 8010.46 848.910  55
  -5  -6  -1 7950.81 700.629  53
   5  -6   1 7940.15 858.651  45
  -5   6  -1 7694.72 702.611  44
  -5   6  -2 869.516 230.019  41
  -5  -6  -2 375.016 215.968  67
  -5   6  -2 984.603 296.158  64
  -5   6  -2 720.472 224.055  34
   5  -6   2 972.844 307.247  55
  -5  -6  -2 759.303 243.545  53
   5  -6   2 828.553 334.670  45
  -5   6  -2 862.398 240.684  44
  -5   6  -3 4107.48 419.982  41
   5  -6   3 4094.05 479.165  74
  -5  -6  -3 4421.52 496.315  67
  -5   6  -3 5426.18 553.562  64
  -5   6  -3 4899.93 456.627  34
   5  -6   3 4405.97 595.417  45
  -5   6  -4 2451.15 318.211  43
   5  -6   4 1943.25 312.390  74
  -5  -6  -4 2525.58 336.809  67
  -5   6  -4 1790.59 309.914  64
  -5  -6  -4 3146.91 326.703  63
   5  -6   4 2304.49 384.636  45
   5  -6   5 2962.80 322.458  74
  -5  -6  -5 3338.56 295.738  67
  -5   6  -5 3581.91 325.652  64
   5  -7  -5 1249.50 231.954  42
  -5  -7   5 735.959 179.016  72
   5   7  -5 887.323 179.533  38
  -5   7   5 1066.37 183.256  51
   5   7  -5 1367.32 231.081  49
   5  -7  -4 5747.42 577.180  42
  -5  -7   4 6458.57 552.217  72
   5   7  -4 5724.37 477.348  38
  -5   7   4 6028.91 477.125  51
   5   7  -4 6112.79 515.525  49
   5  -7  -3 2632.17 421.180  42
  -5  -7   3 3042.41 412.767  72
   5   7  -3 2893.73 360.776  38
   5  -7  -3 3807.49 511.951  55
   5   7  -3 2690.60 390.638  49
   5  -7  -2 3567.35 493.958  42
  -5  -7   2 3690.68 455.745  72
  -5  -7   2 3306.30 382.996  35
  -5   7   2 3512.11 433.101  34
   5  -7  -2 2732.57 466.242  55
   5   7  -2 3064.50 418.320  49
   5  -7  -1 780.501 278.826  42
  -5  -7   1 996.486 239.153  72
  -5  -7   1 879.346 210.081  35
  -5   7   1 1046.95 261.284  34
   5  -7  -1 1366.52 386.202  55
  -5  -7   1 910.806 253.473  53
   5   7  -1 810.044 217.470  49
  -5   7   1 1136.55 326.094  44
  -5  -7   0 7636.39 606.075  35
  -5   7   0 8035.39 616.932  34
   5  -7   0 8168.76 841.453  55
  -5  -7   0 7462.34 666.630  53
   5  -7   0 6412.66 677.890  45
  -5   7   0 8628.65 688.110  44
  -5  -7  -1 6241.05 598.433  67
  -5   7  -1 5534.73 572.408  64
  -5   7  -1 5232.41 480.668  34
   5  -7   1 5710.36 670.731  55
  -5  -7  -1 5456.11 552.942  53
   5  -7   1 5638.64 668.863  45
  -5   7  -1 5874.99 557.559  44
  -5   7  -2 3917.18 406.098  41
  -5  -7  -2 3680.62 447.595  67
  -5   7  -2 3108.93 423.097  64
  -5   7  -2 3455.26 367.546  34
   5  -7   2 2834.61 427.382  55
  -5  -7  -2 3412.71 394.885  53
   5  -7   2 3283.13 508.440  45
  -5   7  -2 4512.13 453.550  44
  -5   7  -3 1483.77 235.829  41
  -5  -7  -3 1319.73 258.030  67
  -5   7  -3 1213.15 255.595  64
   5  -7   3 1927.23 374.508  45
  -5  -7  -4 7329.61 488.780  67
  -5   7  -4 7598.51 501.858  64
   5  -7   4 6840.16 550.206  45
   5  -8  -4 3669.43 386.134  42
  -5  -8   4 3995.34 355.958  72
   5   8  -4 3573.83 312.912  38
  -5   8   4 3690.10 304.279  34
   5   8  -4 3589.32 340.898  49
   5  -8  -3 247.192 159.536  42
  -5  -8   3 356.235 160.528  72
   5   8  -3 503.618 147.604  38
  -5   8   3 395.094 156.446  34
  -5  -8   3 147.439 124.817  53
   5   8  -3 327.302 164.040  49
   5  -8  -2 3924.42 449.545  42
  -5  -8   2 4125.25 403.678  72
  -5  -8   2 3385.82 379.107  67
  -5   8   2 4316.20 384.311  34
   5  -8  -2 4209.04 508.889  55
  -5  -8   2 3737.36 434.459  53
   5   8  -2 4646.38 435.669  49
  -5   8   2 4708.32 456.333  44
   5  -8  -1 2621.08 350.821  42
  -5  -8   1 1742.11 262.072  72
  -5  -8   1 1758.64 303.962  67
  -5   8   1 2260.67 281.119  34
   5  -8  -1 2268.44 406.340  55
  -5  -8   1 2152.18 337.322  53
   5   8  -1 1447.30 237.861  49
  -5   8   1 2802.61 363.302  44
  -5  -8   0 811.312 218.461  67
   5  -8   0 846.018 281.891  55
  -5  -8   0 766.383 222.890  53
   5  -8   0 987.269 247.648  45
  -5   8   0 1002.57 214.359  44
  -5   8  -1 4690.31 427.824  41
  -5  -8  -1 4430.92 459.236  67
  -5   8  -1 4925.87 475.764  64
   5  -8   1 4913.52 540.421  55
  -5  -8  -1 4923.85 461.635  53
   5  -8   1 4767.41 518.481  45
  -5   8  -1 4507.73 423.150  44
   5  -8   2 2285.71 302.988  75
  -5   8  -2 2667.28 294.450  41
  -5  -8  -2 2718.03 353.666  67
  -5   8  -2 2695.43 340.956  64
   5   8   2 2323.88 288.517  61
  -5  -8  -2 2556.27 303.735  53
   5  -8   2 2495.16 384.929  45
  -5   8  -3 1919.81 228.165  41
  -5  -8  -3 1841.05 246.797  67
  -5   8  -3 1866.61 250.544  64
   5  -8   3 2317.92 329.678  45
   5  -9  -3 964.453 183.418  42
  -5  -9   3 828.303 155.702  53
   5  -9  -2 876.406 181.185  42
   5  -9  -2 1228.81 237.876  75
  -5  -9   2 1224.77 211.950  53
   5   9  -2 1171.47 177.782  49
  -5   9   2 1006.34 174.289  44
   5  -9  -1 9445.18 639.500  75
  -5  -9   1 9578.64 581.755  53
  -5   9   1 9670.75 524.065  44
   5  -9   0 3939.55 399.899  75
  -5   9   0 4287.82 350.154  41
  -5  -9   0 3719.50 328.332  67
  -5   9   0 4398.66 381.897  64
  -5  -9   0 4437.90 389.426  53
  -5   9   0 3649.31 304.649  44
   5  -9   1 3426.67 338.403  75
  -5   9  -1 3584.37 306.609  41
  -5  -9  -1 3931.46 326.059  67
  -5   9  -1 3240.00 315.073  64
  -5  -9  -1 3713.11 331.838  53
  -6   0   6 2612.31 311.341  36
  -6   0   6 2178.87 268.508  35
   6   0  -6 2515.83 321.642  50
  -6   0   5 2156.46 324.790  35
  -6   0   5 1930.29 303.869  51
   6   0  -5 2104.00 371.919  50
  -6   0   4 6310.34 605.456  36
  -6   0   4 6035.07 572.046  35
   6   0  -4 6091.48 582.742  59
  -6   0   4 6534.69 599.275  51
   6   0  -4 6581.24 684.913  50
   6   0  -3 629.229 263.935  69
  -6   0   3 347.154 185.025  36
  -6   0   3 458.834 215.571  35
   6   0  -3 166.446 193.847  59
  -6   0   3 4.82374 157.134  51
   6   0  -3 169.509 180.220  50
   6   0  -2 4155.37 598.812  69
  -6   0   2 3768.88 505.515  36
  -6   0   2 3360.85 465.445  35
   6   0  -2 3583.70 517.910  61
   6   0  -2 3270.68 520.650  59
  -6   0   2 3606.76 510.555  51
   6   0  -2 4048.30 544.765  50
   6   0  -1 15652.5 1152.93  69
  -6   0   1 15348.1 1020.07  36
  -6   0   1 15319.3 965.125  35
   6   0  -1 14060.5 1083.28  61
  -6   0   1 14785.8 874.722  34
   6   0  -1 14449.8 1087.15  59
  -6   0   1 15528.0 1052.32  51
   6   0  -1 15255.5 1065.23  47
   6   0   0 7103.57 807.349  69
  -6   0   0 5773.29 627.352  36
   6   0   0 6434.19 729.304  65
  -6   0   0 5889.11 582.574  35
   6   0   0 6951.71 752.617  61
  -6   0   0 6258.55 572.092  34
   6   0   0 7162.60 741.417  59
  -6   0   0 6153.49 662.485  51
   6   0   0 5732.20 683.699  47
   6   0   1 2714.22 499.468  69
  -6   0  -1 3157.39 461.145  36
   6   0   1 2381.46 478.381  65
  -6   0  -1 2170.36 372.564  35
  -6   0  -1 2796.18 384.244  34
   6   0   1 2540.82 517.273  47
  -6   0  -2 25804.1 1120.52  43
   6   0   2 24355.8 1413.99  69
   6   0   2 26487.1 1499.49  65
  -6   0  -2 26487.9 1163.22  34
  -6   0  -2 26099.3 1260.01  33
   6   0   2 25637.2 1405.69  47
  -6   0  -3 5203.59 458.635  43
   6   0   3 6108.80 701.435  65
  -6   0  -3 6357.06 562.190  33
   6   0   3 5165.74 597.288  47
  -6   0  -4 9183.80 555.366  43
   6   0   4 9925.27 763.033  74
   6   0   4 9737.31 769.871  65
  -6   0  -4 10101.4 633.622  33
   6   0   4 8911.56 653.521  47
   6   0   5 1848.90 279.039  74
  -6   0  -5 1354.88 202.600  63
  -6  -1   6 257.758 102.877  36
  -6   1   6 298.096 123.413  36
  -6  -1   6 167.802 122.589  35
  -6   1   6 355.123 115.707  51
   6  -1  -6 271.558 145.662  50
   6   1  -6 318.065 150.341  50
  -6   1   5 3186.68 405.419  36
  -6  -1   5 1550.49 286.578  36
  -6   1   5 2687.04 328.313  35
  -6  -1   5 1920.02 317.337  35
  -6   1   5 3209.42 399.122  51
   6  -1  -5 2894.34 420.386  50
   6   1  -5 2076.93 358.728  50
  -6  -1   4 4200.69 476.585  36
  -6   1   4 3491.97 465.138  36
  -6   1   4 3470.82 412.501  35
  -6  -1   4 3561.98 451.585  35
   6   1  -4 4218.28 511.418  59
  -6   1   4 4084.96 501.899  51
  -6  -1   4 2983.41 400.719  51
   6  -1  -4 3309.39 481.344  50
   6   1  -3 8302.40 773.596  69
  -6  -1   3 7941.23 700.690  36
  -6   1   3 9153.44 764.260  36
  -6   1   3 8084.96 646.253  35
  -6  -1   3 8797.20 733.025  35
   6   1  -3 7355.78 737.013  61
  -6   1   3 8903.06 665.748  34
   6  -1  -3 8353.45 730.420  59
   6   1  -3 8961.41 796.691  59
  -6  -1   3 9065.73 733.993  51
  -6   1   3 9560.58 790.918  51
   6  -1  -3 7542.67 738.944  50
   6  -1  -2 22410.6 1348.04  69
   6   1  -2 23694.6 1409.78  69
  -6  -1   2 25905.8 1314.01  36
  -6   1   2 23300.3 1261.94  36
  -6  -1   2 22544.4 1217.20  35
   6   1  -2 23848.1 1392.60  61
  -6   1   2 22659.3 1133.81  34
   6  -1  -2 23913.1 1341.48  59
   6   1  -2 24658.3 1386.42  59
  -6  -1   2 25527.7 1308.79  51
  -6   1   2 23335.4 1304.16  51
   6  -1  -2 23607.2 1287.18  50
   6   1  -2 26054.4 1322.19  47
   6  -1  -1 9623.11 894.379  69
   6   1  -1 10070.2 929.086  69
  -6  -1   1 10048.3 806.414  36
  -6   1   1 8949.47 777.129  36
  -6  -1   1 8987.78 760.728  35
   6   1  -1 9039.09 869.833  61
  -6   1   1 10094.3 742.920  34
   6  -1  -1 9370.59 855.487  59
   6   1  -1 9898.00 887.800  59
  -6  -1   1 10100.3 834.554  51
  -6   1   1 9607.65 836.447  51
   6  -1  -1 9293.75 826.495  47
   6   1  -1 10562.4 890.316  47
   6  -1   0 803.060 328.723  69
   6   1   0 1016.13 380.890  69
  -6  -1   0 917.015 273.139  36
  -6   1   0 1029.07 261.348  36
   6  -1   0 451.033 241.533  65
   6   1   0 1383.50 402.541  65
  -6  -1   0 1963.89 367.825  35
   6   1   0 1201.21 351.414  61
  -6   1   0 1432.27 328.429  34
   6   1   0 1255.61 333.990  59
  -6   1   0 1034.13 306.178  51
   6  -1   0 1100.70 352.571  47
   6   1   0 1092.97 323.426  47
   6  -1   1 5120.64 653.898  69
   6   1   1 4912.65 657.028  69
  -6   1  -1 5315.61 581.117  36
  -6  -1  -1 5649.96 591.961  35
   6  -1   1 4288.99 624.282  65
   6   1   1 4671.57 650.617  65
   6   1   1 4679.25 593.565  61
  -6   1  -1 6050.28 570.915  34
   6   1   1 5227.17 624.567  59
   6  -1   1 5130.71 649.819  47
   6   1   1 5131.34 646.469  47
   6  -1   2 24176.2 1288.03  74
   6   1   2 20648.9 1274.22  69
   6  -1   2 23202.0 1388.94  65
   6   1   2 22092.1 1354.85  65
  -6   1  -2 21713.1 1078.44  34
  -6  -1  -2 22035.2 1133.52  33
  -6   1  -2 21706.1 1121.32  33
   6  -1   2 21050.4 1254.77  55
   6  -1   2 20724.5 1261.92  47
   6   1   2 20628.6 1242.17  47
  -6   1  -3 25746.3 1109.53  43
   6  -1   3 26588.4 1333.87  74
   6  -1   3 27842.2 1456.66  65
   6   1   3 25117.8 1387.31  65
  -6   1  -3 26816.9 1144.64  34
  -6  -1  -3 26035.9 1171.99  33
  -6   1  -3 26290.4 1155.10  33
   6  -1   3 26513.8 1354.24  47
   6   1   3 25891.4 1309.05  47
  -6   1  -4 1567.20 245.588  43
   6  -1   4 1662.01 318.196  74
   6   1   4 2014.63 364.423  74
   6   1   4 1293.17 318.829  65
  -6   1  -4 1707.11 262.737  33
  -6  -1  -4 1776.55 278.471  33
   6  -1   4 1258.65 283.103  47
   6   1   4 1684.98 279.040  47
  -6   1  -5 15947.6 635.332  43
   6  -1   5 17077.1 808.208  74
   6   1   5 17193.9 818.615  74
   6  -1   5 17295.5 803.858  68
  -6   2   6 5054.27 416.289  36
  -6  -2   6 6963.90 484.021  35
  -6   2   6 5925.25 439.565  51
   6  -2  -6 6012.65 465.656  50
   6   2  -6 7397.19 513.895  50
  -6  -2   5 390.373 146.387  36
  -6   2   5 363.435 192.831  36
  -6  -2   5 355.584 182.639  35
   6   2  -5 101.636 112.809  59
  -6   2   5 226.754 150.495  51
   6  -2  -5 139.106 192.545  50
  -6  -2   4 1041.64 258.551  36
  -6   2   4 1146.46 284.123  36
  -6  -2   4 739.972 237.767  35
   6   2  -4 1523.40 336.952  59
  -6   2   4 894.749 241.308  51
   6  -2  -4 1068.38 297.212  50
  -6  -2   3 3399.31 457.501  72
   6   2  -3 2821.82 467.688  69
  -6  -2   3 3154.36 427.473  36
  -6   2   3 2436.95 404.880  36
  -6  -2   3 2202.78 371.555  35
   6   2  -3 3002.41 491.377  61
   6   2  -3 2846.96 485.315  59
   6  -2  -3 3118.62 545.419  55
  -6  -2   3 2634.05 378.485  51
  -6   2   3 2259.41 408.895  51
   6  -2  -3 2880.78 468.061  50
   6  -2  -2 15973.2 1091.12  69
   6   2  -2 18332.8 1222.62  69
  -6  -2   2 17823.8 1044.26  36
  -6   2   2 15848.8 1020.52  36
  -6  -2   2 18227.8 1089.24  35
   6   2  -2 17752.2 1177.28  61
  -6   2   2 18153.4 1022.27  34
   6   2  -2 18970.5 1195.33  59
  -6  -2   2 17799.0 1041.72  51
  -6   2   2 16229.8 1059.72  51
   6  -2  -2 15621.4 1048.95  50
   6  -2  -1 21760.4 1354.88  69
   6   2  -1 22111.6 1396.02  69
  -6  -2   1 22512.4 1186.59  36
  -6   2   1 22869.3 1241.68  36
  -6  -2   1 22879.2 1223.02  35
   6   2  -1 22792.6 1371.41  61
  -6   2   1 22806.0 1166.33  34
   6   2  -1 24973.0 1395.92  59
  -6   2   1 21954.8 1252.69  51
   6  -2  -1 20860.7 1142.81  50
   6  -2  -1 20967.9 1234.00  47
  -6   2   1 21471.3 1089.37  44
   6   2   0 10870.5 976.063  69
  -6  -2   0 10927.3 819.524  36
  -6   2   0 9620.92 788.020  36
   6  -2   0 8178.12 815.114  65
  -6  -2   0 11280.5 835.929  35
   6   2   0 10641.2 923.553  61
  -6   2   0 9319.21 739.529  34
   6   2   0 11159.4 903.462  59
  -6   2   0 9929.76 828.864  51
   6  -2   0 9144.82 849.655  47
  -6   2   0 8924.09 699.532  44
   6   2   1 10059.0 876.259  69
  -6   2  -1 8556.67 713.097  36
   6  -2   1 8094.66 820.494  65
   6   2   1 10229.9 950.656  65
  -6  -2  -1 10849.1 821.983  35
   6   2   1 9777.51 830.407  61
  -6   2  -1 9060.71 712.277  34
   6   2   1 9978.51 821.105  59
   6  -2   1 9102.83 892.849  55
   6  -2   1 9438.21 871.054  47
   6   2   1 10752.8 901.745  47
  -6   2  -1 8735.25 689.007  44
   6  -2   2 1870.60 353.171  74
   6   2   2 1714.13 375.752  69
   6  -2   2 2199.38 465.547  65
   6   2   2 2903.47 535.967  65
   6   2   2 1870.76 360.077  61
  -6   2  -2 2184.17 345.243  34
  -6  -2  -2 2124.82 333.524  33
  -6   2  -2 1645.15 284.980  33
   6  -2   2 2173.49 403.805  55
   6  -2   2 2170.22 440.554  47
   6   2   2 2684.83 460.740  47
  -6   2  -3 2438.60 341.398  43
   6  -2   3 1503.18 319.319  74
   6   2   3 1918.74 419.318  65
  -6   2  -3 2558.01 357.749  34
  -6   2  -3 2702.86 350.347  33
  -6  -2  -3 2153.13 321.784  33
   6  -2   3 2526.73 425.718  47
   6   2   3 2217.47 364.523  47
  -6   2  -4 242.882 145.541  43
   6  -2   4-15.9018 128.200  74
   6  -2   4 33.3016 118.880  68
   6   2   4 5.42265 178.029  65
  -6  -2  -4 67.1477 99.3619  63
   6   2   4-178.276 163.896  47
  -6   2  -5 1232.74 177.427  43
   6  -2   5 1393.38 227.900  74
   6   2   5 1025.83 198.230  74
  -6   3   6 6054.31 419.225  36
  -6  -3   6 6589.22 441.864  35
  -6   3   6 5610.74 411.875  51
   6  -3  -6 5908.36 434.136  50
   6   3  -6 7306.62 473.803  50
  -6   3   5 5099.57 456.020  36
  -6  -3   5 5120.90 477.125  35
   6   3  -5 4999.10 460.779  59
  -6   3   5 5097.47 478.748  51
   6  -3  -5 4865.93 490.274  50
  -6  -3   4 1815.75 296.761  72
   6   3  -4 1652.48 325.305  69
  -6   3   4 1757.88 316.761  36
  -6  -3   4 1685.25 320.986  35
   6   3  -4 1479.32 313.029  59
  -6   3   4 1593.97 317.626  51
   6  -3  -4 1622.02 341.534  50
  -6  -3   3 8150.02 679.249  72
  -6  -3   3 7558.20 595.933  36
  -6   3   3 7806.47 657.989  36
  -6  -3   3 7437.69 660.202  35
   6   3  -3 8775.41 746.543  61
   6   3  -3 7277.69 712.914  59
   6  -3  -3 6645.90 711.017  55
  -6   3   3 7551.09 686.745  51
   6  -3  -3 6456.71 659.757  50
  -6   3   3 7090.94 564.527  44
  -6  -3   2 4856.26 581.468  72
  -6  -3   2 3538.99 439.199  36
  -6   3   2 3139.35 425.202  36
  -6  -3   2 3842.64 496.512  35
   6   3  -2 4784.23 600.829  61
  -6   3   2 3492.63 452.047  34
   6   3  -2 3565.93 547.516  59
   6  -3  -2 3909.91 596.488  55
  -6   3   2 3326.61 465.546  51
   6  -3  -2 2843.07 443.085  50
  -6   3   2 3739.69 440.801  44
  -6  -3   1 44547.1 1652.68  36
  -6   3   1 44687.0 1715.33  36
  -6  -3   1 42943.5 1731.00  35
   6   3  -1 46855.6 1959.09  61
  -6   3   1 45278.1 1701.85  34
   6   3  -1 49275.5 1948.36  59
   6  -3  -1 46021.4 2090.36  55
  -6   3   1 46012.4 1821.83  51
   6  -3  -1 38218.7 1595.16  50
   6  -3  -1 41693.0 1748.66  47
  -6   3   1 44993.1 1651.89  44
   6   3   0 2573.83 469.776  69
  -6   3   0 2690.70 394.917  36
  -6  -3   0 2268.32 409.305  35
   6   3   0 2206.35 436.236  61
  -6   3   0 2833.44 413.742  34
   6   3   0 2014.89 390.747  59
   6  -3   0 2555.73 517.577  55
  -6   3   0 4143.26 542.000  51
   6  -3   0 1686.75 373.254  47
  -6   3   0 2386.17 375.358  44
   6   3   1 4892.78 610.825  69
  -6  -3  -1 4880.82 542.669  35
   6   3   1 5379.13 611.905  61
  -6   3  -1 4019.35 492.347  34
   6   3   1 4384.60 506.220  59
  -6  -3  -1 5588.94 539.406  33
   6  -3   1 4491.33 629.574  55
   6  -3   1 4967.87 633.504  47
  -6   3  -1 4062.87 480.914  44
   6   3   2 5562.26 596.889  69
  -6  -3  -2 5551.07 518.107  67
   6   3   2 5527.91 553.446  61
  -6   3  -2 5176.00 512.781  34
  -6  -3  -2 6303.81 543.227  33
  -6   3  -2 4532.18 454.806  33
   6  -3   2 4464.23 550.121  55
   6   3   2 5483.35 598.903  47
   6  -3   2 4344.01 567.042  47
   6  -3   3 13306.7 825.549  74
   6   3   3 15106.9 1003.37  65
  -6  -3  -3 13024.3 746.179  63
  -6   3  -3 15035.9 818.638  34
  -6  -3  -3 14824.4 777.343  33
   6   3   3 13665.9 852.318  47
  -6   3  -4 4294.54 384.689  43
   6  -3   4 4106.32 421.286  74
   6   3   4 4785.52 480.904  65
  -6  -3  -4 4389.43 375.308  63
   6  -3   4 3886.67 440.145  45
   6  -4  -5 1388.06 245.312  42
  -6   4   5 716.738 172.910  36
  -6  -4   5 1301.21 236.131  35
   6   4  -5 1274.05 222.787  59
  -6   4   5 1116.48 213.291  51
   6  -4  -5 1293.18 257.019  50
  -6  -4   4 3529.28 388.499  72
  -6   4   4 3820.48 395.598  36
  -6  -4   4 4059.28 432.631  35
   6   4  -4 2969.59 411.338  59
  -6   4   4 2886.37 386.139  51
   6  -4  -4 3056.01 433.849  50
  -6  -4   3 2352.15 352.798  72
  -6   4   3 1924.62 326.363  36
  -6  -4   3 2281.75 372.830  35
   6   4  -3 2178.70 373.407  61
   6   4  -3 2057.56 394.445  59
   6  -4  -3 1965.99 376.766  55
  -6   4   3 2234.60 364.815  51
   6  -4  -3 1954.51 363.720  50
  -6   4   3 2225.91 323.658  44
  -6  -4   2 8858.25 705.153  72
  -6   4   2 6663.38 577.667  36
  -6  -4   2 7372.65 644.499  35
   6   4  -2 7424.96 724.168  61
  -6   4   2 8103.40 658.920  34
   6   4  -2 7816.35 732.703  59
   6  -4  -2 7412.77 767.816  55
  -6   4   2 6752.49 619.709  51
   6  -4  -2 6482.07 621.331  50
  -6   4   2 7125.27 600.633  44
  -6   4   1 28384.5 1231.55  36
  -6  -4   1 31969.0 1403.08  35
   6   4  -1 34172.0 1613.14  61
  -6   4   1 30500.7 1348.45  34
   6   4  -1 32260.6 1471.94  59
   6  -4  -1 32881.6 1676.68  55
  -6   4   1 28319.4 1328.48  51
   6  -4  -1 25780.7 1226.56  50
  -6   4   1 29776.0 1304.22  44
   6   4   0 10362.3 876.018  69
  -6   4   0 10172.9 688.297  36
  -6  -4   0 12115.7 828.540  35
   6   4   0 10407.9 847.937  61
  -6   4   0 11844.8 810.745  34
   6   4   0 10113.3 780.768  59
  -6  -4   0 10899.0 695.433  33
   6  -4   0 11263.2 950.815  55
  -6   4   0 11454.4 798.286  51
  -6   4   0 11680.6 800.664  44
   6   4   1 1622.09 358.529  69
  -6   4  -1 1011.70 248.012  64
  -6  -4  -1 1439.60 307.918  35
   6   4   1 1505.23 344.194  61
  -6   4  -1 1242.13 276.287  34
   6   4   1 1622.32 295.395  59
  -6  -4  -1 1558.64 271.372  33
   6  -4   1 1357.69 353.434  55
  -6   4  -1 1135.25 268.420  44
   6   4   2 6072.26 560.800  69
  -6  -4  -2 6366.19 537.216  67
  -6   4  -2 5901.07 486.090  64
   6   4   2 6560.93 566.517  61
  -6   4  -2 6089.90 527.302  34
  -6  -4  -2 6889.41 506.727  33
   6  -4   2 5655.97 587.622  55
   6   4   2 7444.81 655.960  47
  -6  -4  -3 347.361 128.957  67
   6   4   3 631.163 238.463  65
  -6  -4  -3 233.197 116.485  63
  -6   4  -3 277.459 122.540  34
   6   4   3 18.4301 149.145  47
   6  -4   3 383.808 210.480  45
  -6   4  -4 17147.5 729.803  43
   6   4   4 19014.7 863.634  65
   6  -4   4 16405.0 830.692  45
   6  -5  -5 896.611 184.945  42
  -6  -5   5 815.291 147.425  35
   6   5  -5 716.942 163.547  59
  -6   5   5 547.200 141.946  51
   6  -5  -4 1820.46 313.545  42
  -6  -5   4 2436.75 307.306  72
  -6  -5   4 1750.29 265.646  35
   6   5  -4 1969.53 310.465  59
  -6   5   4 1708.55 274.010  51
  -6   5   4 1840.79 257.311  44
  -6  -5   3 177.825 164.989  72
  -6  -5   3 125.513 123.087  35
   6   5  -3 221.021 170.721  61
  -6   5   3 87.5537 131.341  34
   6   5  -3 23.4611 137.633  59
   6  -5  -3 289.966 167.399  55
  -6   5   3-8.41615 169.693  51
  -6   5   3 218.790 146.359  44
  -6  -5   2 142.492 170.474  72
  -6  -5   2 32.0338 129.292  35
   6   5  -2 334.970 215.957  61
  -6   5   2 205.552 177.763  34
   6   5  -2 214.952 194.580  59
   6  -5  -2 87.9506 167.741  55
  -6   5   2 333.525 168.792  51
  -6   5   2 245.148 175.983  44
  -6  -5   1 2467.20 358.481  35
   6   5  -1 3360.63 477.333  61
  -6   5   1 2690.72 407.614  34
   6   5  -1 2431.31 383.337  59
   6  -5  -1 3344.02 510.819  55
  -6   5   1 3186.26 414.956  51
  -6   5   1 2161.76 340.091  44
   6   5   0 25942.1 1303.98  69
  -6  -5   0 27381.9 1184.12  35
  -6   5   0 23125.0 1060.96  64
   6   5   0 25524.2 1254.49  61
  -6   5   0 24574.0 1109.68  34
   6   5   0 23118.3 1081.45  59
   6  -5   0 22242.1 1286.14  55
   6  -5   0 21117.9 1180.61  45
  -6   5   0 23744.7 1116.20  44
   6   5   1 4773.91 510.072  69
  -6  -5  -1 4921.13 493.319  67
  -6  -5  -1 4924.61 479.669  35
  -6   5  -1 3282.54 383.910  64
   6   5   1 4636.30 506.207  61
  -6   5  -1 3837.97 424.174  34
   6  -5   1 4186.07 539.735  55
   6  -5   1 4384.27 545.416  45
  -6   5  -1 3786.06 422.236  44
  -6  -5  -2 2608.08 340.914  67
  -6   5  -2 3054.61 343.341  64
  -6   5  -2 2740.68 332.796  34
   6   5   2 1992.86 300.155  61
   6  -5   2 2384.10 337.676  55
   6   5   2 3248.30 411.241  47
   6  -5   2 2765.98 436.949  45
  -6   5  -3 7956.45 516.340  43
  -6  -5  -3 7291.18 467.277  67
   6   5   3 9208.67 657.940  65
  -6   5  -3 7172.41 448.328  64
   6   5   3 7539.46 490.051  47
   6  -5   3 7962.16 621.424  45
   6  -6  -4 673.057 186.530  42
  -6  -6   4 740.463 153.752  72
  -6   6   4 528.250 148.876  34
   6   6  -4 437.463 131.660  59
  -6   6   4 558.116 148.635  44
   6  -6  -3 52.5051 141.043  42
  -6  -6   3-125.794 108.185  72
  -6  -6   3 26.4869 84.2697  35
   6   6  -3-8.31328 130.795  61
  -6   6   3 176.367 114.775  34
   6   6  -3 60.5424 140.080  59
   6  -6  -3 88.2967 145.142  55
  -6   6   3 8.37524 100.711  51
  -6   6   3-17.9074 103.949  44
   6  -6  -2 5238.32 504.473  42
  -6  -6   2 7812.16 552.307  72
  -6  -6   2 6182.37 482.208  35
   6   6  -2 7357.68 587.847  61
  -6   6   2 6660.07 506.839  34
   6   6  -2 6118.06 524.437  59
   6  -6  -2 6253.68 593.815  55
  -6   6   2 6827.36 524.639  44
   6  -6  -1 4671.74 449.691  42
  -6  -6   1 5871.19 475.756  35
   6   6  -1 6216.35 569.278  61
  -6   6   1 5184.34 466.297  34
   6   6  -1 5015.51 457.546  59
   6  -6  -1 6096.52 628.294  55
  -6   6   1 5870.57 497.471  44
   6   6   0 15811.1 898.270  69
  -6  -6   0 17775.8 912.978  67
  -6  -6   0 18825.9 849.965  35
  -6   6   0 14567.3 775.414  64
   6   6   0 17393.4 931.741  61
  -6   6   0 14257.1 755.813  34
   6  -6   0 13918.4 918.791  55
   6  -6   0 12821.9 801.365  45
  -6   6   0 15377.0 816.131  44
   6   6   1 21123.6 932.121  69
  -6  -6  -1 20420.4 940.486  67
  -6   6  -1 19139.9 871.522  64
   6   6   1 20844.9 947.205  61
  -6   6  -1 20252.3 863.636  34
   6  -6   1 19773.1 1019.99  55
   6  -6   1 18769.3 992.606  45
  -6  -6  -2 1995.70 261.078  67
  -6   6  -2 1830.57 240.489  64
  -6   6  -2 2023.12 249.385  34
   6  -6   2 1899.12 264.175  55
   6   6   2 2997.44 334.246  47
   6  -6   2 2246.51 334.064  45
   6  -6   3 4442.77 391.448  45
   6  -7  -3 2767.77 287.741  42
  -6   7   3 3669.86 304.943  44
   6  -7  -2 278.817 120.004  42
  -6  -7   2 506.181 140.961  67
   6   7  -2 698.399 180.170  61
  -6   7   2 505.649 122.321  34
   6   7  -2 530.766 136.455  59
   6  -7  -2 579.332 175.930  55
  -6   7   2 353.779 139.642  44
   6   7  -1 22316.4 974.770  69
  -6  -7   1 23701.3 934.133  67
  -6   7   1 23191.2 903.195  64
   6   7  -1 23754.8 987.081  61
  -6   7   1 23131.2 839.439  34
   6  -7  -1 22460.7 1052.21  55
  -6   7   1 22815.5 901.346  44
   6   7   0 18818.9 818.130  69
  -6  -7   0 21645.6 867.472  67
  -6   7   0 18570.6 788.155  64
   6   7   0 19706.6 866.956  61
  -6   7   0 17214.1 696.828  34
   6  -7   0 16541.6 883.175  55
  -6   7   0 18476.3 784.006  44
  -6   7  -1 6785.00 437.825  64
   6  -7   1 6785.74 491.862  55
  -7   0   4 81.7334 65.7886  36
   7   0  -4 235.365 102.315  50
  -7   0   3 11212.4 614.382  36
   7   0  -3 10433.3 656.207  55
   7   0  -3 10197.3 588.907  50
  -7   0   2 12206.7 684.756  36
   7   0  -2 12986.0 835.601  55
  -7   0   1 240.256 129.714  36
   7   0  -1 173.605 145.745  47
  -7   0   0 9846.52 609.388  33
   7   0   0 11380.8 785.177  55
   7   0   0 11042.9 713.380  47
  -7   0  -1 51.1771 101.099  33
   7   0   1 216.944 128.384  55
   7   0   1 366.146 157.607  47
  -7   0  -2 189.976 101.930  33
   7   0   2 163.196 133.802  47
  -7   1   4 1841.37 225.974  36
   7  -1  -4 2159.00 261.780  50
  -7  -1   3 10719.7 576.619  36
  -7   1   3 10911.5 602.684  36
  -7  -1   3 9761.12 526.252  35
   7  -1  -3 11338.4 673.615  55
   7   1  -3 11212.3 671.301  55
  -7   1   3 10288.1 596.320  51
   7  -1  -3 10395.4 593.393  50
   7   1  -3 10914.7 601.671  50
   7   1  -2 552.309 211.148  69
  -7  -1   2 317.585 156.481  36
  -7   1   2 428.151 165.555  36
  -7  -1   2 632.737 163.280  35
   7  -1  -2 681.154 237.617  55
   7   1  -1 18168.9 972.562  69
  -7   1   1 15558.8 788.854  36
  -7  -1   1 15622.1 727.133  35
   7  -1  -1 18727.6 1032.40  55
   7  -1  -1 14626.8 768.233  47
   7   1  -1 17670.4 860.548  47
   7   1   0 6118.08 564.263  69
  -7   1   0 5667.11 390.126  34
  -7  -1   0 6441.41 474.360  33
  -7   1   0 6383.27 477.408  33
   7  -1   0 6217.81 581.746  55
   7  -1   0 5976.06 510.976  47
   7   1   0 7190.80 570.926  47
   7   1   1 202.205 127.099  65
  -7   1  -1 647.020 129.734  34
  -7  -1  -1 858.531 179.439  33
  -7   1  -1 894.537 179.535  33
   7  -1   1 860.055 220.203  55
   7   1   1 899.521 207.958  55
   7  -1   1 550.121 206.918  47
   7   1   1 773.169 224.536  47
   7   1   2 1485.31 244.459  65
  -7  -1  -2 1977.14 228.672  33
  -7   1  -2 1942.44 221.843  33
   7  -1   2 1655.40 255.753  47
   7   1   2 1885.08 270.065  47
  -7   2   3 468.910 150.256  36
  -7  -2   3 570.494 141.117  35
   7   2  -3 691.817 185.781  59
   7  -2  -3 288.869 137.306  55
  -7   2   3 282.214 139.944  51
   7  -2  -3 351.412 128.731  50
   7   2  -3 540.653 145.962  50
   7   2  -2 18412.1 913.138  69
  -7   2   2 17778.1 796.174  36
  -7  -2   2 16750.6 756.159  35
  -7   2   2 17249.1 699.803  34
   7   2  -2 18789.3 907.792  59
   7  -2  -2 19724.0 996.082  55
   7   2  -1 20725.7 1018.96  69
  -7   2   1 20306.1 865.147  36
  -7  -2   1 17835.3 798.171  35
  -7   2   1 19345.6 775.259  34
  -7  -2   1 17819.3 780.614  33
   7  -2  -1 21109.9 1074.42  55
   7   2  -1 21120.9 928.232  47
   7   2   0 11391.6 736.784  69
  -7  -2   0 11427.5 604.773  35
  -7   2   0 11199.4 577.724  34
  -7  -2   0 11459.2 608.029  33
  -7   2   0 11588.3 607.380  33
   7  -2   0 12362.4 785.311  55
   7  -2   0 10798.5 660.233  47
   7   2   0 11737.7 709.129  47
   7   2   1 3179.10 348.035  65
  -7   2  -1 3007.28 282.735  34
  -7  -2  -1 3567.82 325.508  33
  -7   2  -1 3292.88 301.227  33
   7  -2   1 3333.32 369.988  55
   7   2   1 3525.29 377.207  47
   7   2   2 4573.54 379.987  47
  -7  -3   3 719.944 145.432  35
   7   3  -3 607.584 170.324  59
  -7   3   3 316.395 124.281  51
   7   3  -2 16224.3 801.075  69
  -7   3   2 13652.9 625.695  36
  -7  -3   2 15793.5 701.421  35
  -7   3   2 13994.3 619.383  34
   7   3  -2 15547.0 763.269  59
   7  -3  -2 15139.4 812.472  55
   7   3  -1 37038.4 1324.91  69
  -7   3   1 33092.6 1064.14  34
   7  -3  -1 35315.1 1349.12  55
   7   3  -1 37077.5 1221.37  47
   7   3   0 12847.6 738.957  69
  -7   3   0 12117.4 586.657  34
  -7  -3   0 11449.6 534.904  33
  -7   3   0 10976.0 523.335  33
   7  -3   0 12049.5 731.588  55
   7   3   0 13459.5 717.376  47
   7  -3   0 10808.2 635.965  45
  -7   3  -1 338.048 110.201  34
   7   3   1 519.658 160.004  47
   7  -3   1 209.017 125.867  45
  -7  -4   2 1875.57 214.756  35
   7   4  -1 15179.4 741.574  69
  -7  -4   1 12646.2 592.590  35
  -7   4   1 14408.9 607.046  34
   7  -4  -1 13750.0 734.454  55
  -7   4   0 8491.91 448.917  34
   7  -4   0 7936.81 533.683  55
   0   0   0    0.00    0.00   0

TITL s18phar11 in P2(1)/m
REM P2(1)/m (#11 in standard setting)
CELL 1.54184   5.979475  10.422622   8.274830  90.0000  95.0800  90.0000
ZERR    2.00   0.000224   0.000459   0.000342   0.0000   0.0038   0.0000
LATT  1
SYMM -x, y+1/2,-z
SFAC C H O
UNIT 20.00 36.00 8.00
TREF
HKLF 4
END
;
_shelx_hkl_checksum   96523
