# Supplementary material for: The 1H NMR Spectroscopic Effect of Steric Compression Is Found in [3.3.1]Oxa- and Azabicycles and Their Analogues
Source: ACS Omega. 2021 May 7;6(19):12769–86. doi: 10.1021/acsomega.1c01093 (PMC8154237; doi:10.1021/acsomega.1c01093)
Supplement: Supplementary file 7 — ao1c01093_si_007.cif [file ao1c01093_si_007.cif]

 
data_s17phar6
 
_audit_creation_method            'SHELXL-2016/6'
_shelx_SHELXL_version_number      '2016/6'
_chemical_name_systematic         ?
_chemical_name_common             ?
_chemical_melting_point           ?
_chemical_formula_moiety          'C21 H29 N5 O6'
_chemical_formula_sum
 'C21 H29 N5 O6' 
_chemical_formula_weight          447.49

loop_
 _atom_type_symbol
 _atom_type_description
 _atom_type_scat_dispersion_real
 _atom_type_scat_dispersion_imag
 _atom_type_scat_source
 'C'  'C'   0.0181   0.0091
 'International Tables Vol C Tables 4.2.6.8 and 6.1.1.4'
 'H'  'H'   0.0000   0.0000
 'International Tables Vol C Tables 4.2.6.8 and 6.1.1.4'
 'N'  'N'   0.0311   0.0180
 'International Tables Vol C Tables 4.2.6.8 and 6.1.1.4'
 'O'  'O'   0.0492   0.0322
 'International Tables Vol C Tables 4.2.6.8 and 6.1.1.4'
 
_space_group_crystal_system       monoclinic
_space_group_IT_number            15
_space_group_name_H-M_alt         'I 2/a'
_space_group_name_Hall            '-I 2ya'
 
_shelx_space_group_comment
;
The symmetry employed for this shelxl refinement is uniquely defined
by the following loop, which should always be used as a source of
symmetry information in preference to the above space-group names.
They are only intended as comments.
;
 
loop_
 _space_group_symop_operation_xyz
 'x, y, z'
 '-x+1/2, y, -z'
 'x+1/2, y+1/2, z+1/2'
 '-x+1, y+1/2, -z+1/2'
 '-x, -y, -z'
 'x-1/2, -y, z'
 '-x+1/2, -y+1/2, -z+1/2'
 'x, -y+1/2, z+1/2'
 
_cell_length_a                    7.74460(10)
_cell_length_b                    15.5385(2)
_cell_length_c                    36.6455(7)
_cell_angle_alpha                 90
_cell_angle_beta                  91.337(2)
_cell_angle_gamma                 90
_cell_volume                      4408.70(12)
_cell_formula_units_Z             8
_cell_measurement_temperature     150(2)
_cell_measurement_reflns_used   13300
_cell_measurement_theta_min     3.0720
_cell_measurement_theta_max     72.8840
 
_exptl_crystal_description        plate
_exptl_crystal_colour             yellow
_exptl_crystal_density_meas       ?
_exptl_crystal_density_method     ?
_exptl_crystal_density_diffrn     1.348          
_exptl_crystal_F_000              1904
_exptl_transmission_factor_min    ?
_exptl_transmission_factor_max    ?
_exptl_crystal_size_max           0.200
_exptl_crystal_size_mid           0.100
_exptl_crystal_size_min           0.040
_exptl_absorpt_coefficient_mu     0.834
_shelx_estimated_absorpt_T_min    0.851
_shelx_estimated_absorpt_T_max    0.967
_exptl_absorpt_correction_T_min                   0.83146
_exptl_absorpt_correction_T_max                   1.00000
_exptl_absorpt_correction_type            multi-scan
_exptl_absorpt_process_details
;
CrysAlisPro 1.171.38.46 (Rigaku Oxford Diffraction, 2015)
Empirical absorption correction using spherical harmonics,
 implemented in SCALE3 ABSPACK scaling algorithm.
;
_oxdiff_exptl_absorpt_empirical_full_min           0.760
_oxdiff_exptl_absorpt_empirical_full_max           1.418
_oxdiff_exptl_absorpt_empirical_details
;
Empirical correction (ABSPACK) includes:
- Absorption correction using spherical harmonics
- Frame scaling
;
_diffrn_ambient_temperature 150.01(10) 
_diffrn_ambient_environment N~2~
_diffrn_source 'micro-focus sealed X-ray tube'
_diffrn_source_type 'SuperNova (Cu) X-ray Source'
_diffrn_radiation_probe x-ray
_diffrn_radiation_type 'Cu K\a'
_diffrn_radiation_wavelength 1.54184
_diffrn_radiation_monochromator mirror
_diffrn_measurement_device 'four-circle diffractometer'
_diffrn_measurement_device_type 'SuperNova, Dual, Cu at zero, EosS2'
_diffrn_measurement_method '\w scans'
_diffrn_detector 'CCD plate'
_diffrn_detector_type EosS2
_diffrn_detector_area_resol_mean 8.1150
_diffrn_reflns_number             25235
_diffrn_reflns_av_unetI/netI      0.0197
_diffrn_reflns_av_R_equivalents   0.0329
_diffrn_reflns_limit_h_min        -9
_diffrn_reflns_limit_h_max        6
_diffrn_reflns_limit_k_min        -19
_diffrn_reflns_limit_k_max        19
_diffrn_reflns_limit_l_min        -43
_diffrn_reflns_limit_l_max        45
_diffrn_reflns_theta_min          3.089
_diffrn_reflns_theta_max          73.175
_diffrn_reflns_theta_full         67.684
_diffrn_measured_fraction_theta_max   0.993
_diffrn_measured_fraction_theta_full  1.000
_diffrn_reflns_Laue_measured_fraction_max    0.993
_diffrn_reflns_Laue_measured_fraction_full   1.000
_diffrn_reflns_point_group_measured_fraction_max   0.993
_diffrn_reflns_point_group_measured_fraction_full  1.000
_reflns_number_total              4398
_reflns_number_gt                 4020
_reflns_threshold_expression      'I > 2\s(I)'
_reflns_Friedel_coverage          0.000
_reflns_Friedel_fraction_max      .
_reflns_Friedel_fraction_full     .
 
_reflns_special_details
;
 Reflections were merged by SHELXL according to the crystal
 class for the calculation of statistics and refinement.
 
 _reflns_Friedel_fraction is defined as the number of unique
 Friedel pairs measured divided by the number that would be
 possible theoretically, ignoring centric projections and
 systematic absences.
;
 
_computing_data_collection     'CrysAlisPro 1.171.38.46 (Rigaku OD, 2015)'
_computing_cell_refinement     'CrysAlisPro 1.171.38.46 (Rigaku OD, 2015)'
_computing_data_reduction      'CrysAlisPro 1.171.38.46 (Rigaku OD, 2015)'
_computing_structure_solution     
; 
 SHELXT
 Sheldrick, G. M. (2008). Acta Cryst. A64, 112-122.
;
_computing_structure_refinement   
;
 SHELXL-2016/6 (Sheldrick, 2016)
 Sheldrick GM (2008) Acta Crystallogr A64:112--122 and 
 C. B. H\"ubschle, G. M. Sheldrick and B. Dittrich
 ShelXle: a Qt graphical user interface for SHELXL
 J. Appl. Cryst., 44, (2011) 1281-1284.
;
_computing_molecular_graphics  

'ORTEP3 for Windows - Farrugia, L. J. J. Appl. Crystallogr. 1997, 30, 565'

_computing_publication_material    
;
 'WinGX publication routines, Farrugia, 
 L. J., J. Appl. Crystallogr., 1999, 32, 837-838
; 
_refine_special_details           
;
 the N-Et group is disordered over two sites in the ratio 70:30
;
_refine_ls_structure_factor_coef  Fsqd
_refine_ls_matrix_type            full
_refine_ls_weighting_scheme       calc
_refine_ls_weighting_details
'w=1/[\s^2^(Fo^2^)+(0.0682P)^2^+4.7455P] where P=(Fo^2^+2Fc^2^)/3'
_atom_sites_solution_primary      ?
_atom_sites_solution_secondary    ?
_atom_sites_solution_hydrogens    mixed
_refine_ls_hydrogen_treatment     mixed
_refine_ls_extinction_method      none
_refine_ls_extinction_coef        .
_refine_ls_number_reflns          4398
_refine_ls_number_parameters      308
_refine_ls_number_restraints      0
_refine_ls_R_factor_all           0.0509
_refine_ls_R_factor_gt            0.0470
_refine_ls_wR_factor_ref          0.1367
_refine_ls_wR_factor_gt           0.1337
_refine_ls_goodness_of_fit_ref    1.076
_refine_ls_restrained_S_all       1.076
_refine_ls_shift/su_max           0.000
_refine_ls_shift/su_mean          0.000
 
loop_
 _atom_site_label
 _atom_site_type_symbol
 _atom_site_fract_x
 _atom_site_fract_y
 _atom_site_fract_z
 _atom_site_U_iso_or_equiv
 _atom_site_adp_type
 _atom_site_occupancy
 _atom_site_site_symmetry_order  
 _atom_site_calc_flag
 _atom_site_refinement_flags_posn
 _atom_site_refinement_flags_adp
 _atom_site_refinement_flags_occupancy
 _atom_site_disorder_assembly
 _atom_site_disorder_group
N1 N 0.8355(2) 0.16483(10) 0.42236(4) 0.0360(4) Uani 1 1 d . . . . .
N2 N 0.70497(16) 0.28787(9) 0.32718(4) 0.0230(3) Uani 1 1 d . . . . .
N3 N 0.60191(18) 0.24396(9) 0.30194(4) 0.0251(3) Uani 1 1 d . . . . .
H3 H 0.563(3) 0.1909(17) 0.3045(7) 0.042(6) Uiso 1 1 d . . . . .
N4 N 0.40580(17) 0.15156(9) 0.24557(4) 0.0249(3) Uani 1 1 d . . . . .
N5 N 0.4068(2) 0.41055(10) 0.17182(4) 0.0334(3) Uani 1 1 d . . . . .
O1 O 1.07460(15) 0.35998(9) 0.36128(4) 0.0343(3) Uani 1 1 d . . . . .
O2 O 0.84132(14) 0.44480(8) 0.36173(3) 0.0262(3) Uani 1 1 d . . . . .
O3 O 0.44338(18) 0.11249(8) 0.27413(4) 0.0377(3) Uani 1 1 d . . . . .
O4 O 0.31695(18) 0.11878(8) 0.22126(3) 0.0355(3) Uani 1 1 d . . . . .
O5 O 0.29956(18) 0.37530(9) 0.15160(4) 0.0393(3) Uani 1 1 d . . . . .
O6 O 0.4661(2) 0.48235(10) 0.16633(4) 0.0532(4) Uani 1 1 d . . . . .
C1 C 1.0464(6) 0.1291(2) 0.47239(11) 0.0612(12) Uani 0.691(6) 1 d . . P A 1
H1A H 1.120900 0.178400 0.467156 0.092 Uiso 0.691(6) 1 calc R U P A 1
H1B H 1.116632 0.082152 0.482652 0.092 Uiso 0.691(6) 1 calc R U P A 1
H1C H 0.959499 0.146265 0.489995 0.092 Uiso 0.691(6) 1 calc R U P A 1
C1A C 0.8868(8) 0.0205(5) 0.45065(19) 0.044(2) Uani 0.309(6) 1 d . . P A 2
H1D H 0.838207 -0.012757 0.430130 0.065 Uiso 0.309(6) 1 calc R U P A 2
H1E H 0.795685 0.033171 0.467962 0.065 Uiso 0.309(6) 1 calc R U P A 2
H1F H 0.978254 -0.013052 0.462939 0.065 Uiso 0.309(6) 1 calc R U P A 2
C2 C 0.9572(3) 0.09916(15) 0.43743(7) 0.0493(5) Uani 1 1 d . . . . .
H2A H 1.045372 0.086208 0.419080 0.059 Uiso 0.691(6) 1 calc R U P A 1
H2B H 0.893035 0.045418 0.442269 0.059 Uiso 0.691(6) 1 calc R U P A 1
H2C H 1.039833 0.084689 0.418150 0.059 Uiso 0.309(6) 1 calc R U P A 2
H2D H 1.024363 0.126132 0.457703 0.059 Uiso 0.309(6) 1 calc R U P A 2
C3 C 0.7147(3) 0.12588(12) 0.39510(5) 0.0353(4) Uani 1 1 d . . . . .
H3A H 0.644768 0.081379 0.407227 0.042 Uiso 1 1 calc R U . . .
H3B H 0.782147 0.097140 0.375986 0.042 Uiso 1 1 calc R U . . .
C4 C 0.5933(2) 0.19211(12) 0.37705(5) 0.0294(4) Uani 1 1 d . . . . .
H4 H 0.523551 0.162926 0.357349 0.035 Uiso 1 1 calc R U . . .
C5 C 0.4693(2) 0.23660(13) 0.40341(5) 0.0322(4) Uani 1 1 d . . . . .
H5A H 0.388838 0.273668 0.389102 0.039 Uiso 1 1 calc R U . . .
H5B H 0.399834 0.192055 0.415616 0.039 Uiso 1 1 calc R U . . .
C6 C 0.5601(2) 0.29087(11) 0.43227(4) 0.0259(3) Uani 1 1 d . . . . .
H6 H 0.623474 0.250439 0.449057 0.031 Uiso 1 1 calc R U . . .
C7 C 0.4308(2) 0.33998(13) 0.45526(5) 0.0350(4) Uani 1 1 d . . . . .
H7 H 0.337259 0.298685 0.461693 0.042 Uiso 1 1 calc R U . . .
C8 C 0.5114(3) 0.37227(16) 0.49069(6) 0.0480(5) Uani 1 1 d . . . . .
H8A H 0.421587 0.397049 0.505884 0.072 Uiso 1 1 calc R U . . .
H8B H 0.597766 0.416411 0.485442 0.072 Uiso 1 1 calc R U . . .
H8C H 0.567196 0.324272 0.503703 0.072 Uiso 1 1 calc R U . . .
C9 C 0.3449(3) 0.41624(18) 0.43593(8) 0.0577(6) Uani 1 1 d . . . . .
H9A H 0.252372 0.438855 0.451013 0.087 Uiso 1 1 calc R U . . .
H9B H 0.296175 0.397470 0.412324 0.087 Uiso 1 1 calc R U . . .
H9C H 0.430821 0.461405 0.432038 0.087 Uiso 1 1 calc R U . . .
C10 C 0.6933(2) 0.35030(11) 0.41620(5) 0.0280(4) Uani 1 1 d . . . . .
H10A H 0.765202 0.374736 0.436351 0.034 Uiso 1 1 calc R U . . .
H10B H 0.632656 0.398655 0.403849 0.034 Uiso 1 1 calc R U . . .
C11 C 0.81340(19) 0.30644(11) 0.38856(4) 0.0233(3) Uani 1 1 d . . . . .
C12 C 0.9269(2) 0.37231(11) 0.36929(4) 0.0237(3) Uani 1 1 d . . . . .
C13 C 0.9284(2) 0.50677(12) 0.33908(5) 0.0301(4) Uani 1 1 d . . . . .
H13A H 0.854083 0.557175 0.335266 0.045 Uiso 1 1 calc R U . . .
H13B H 0.953238 0.480529 0.315456 0.045 Uiso 1 1 calc R U . . .
H13C H 1.036793 0.524545 0.351183 0.045 Uiso 1 1 calc R U . . .
C14 C 0.9320(2) 0.23774(12) 0.40651(5) 0.0317(4) Uani 1 1 d . . . . .
H14A H 1.011239 0.215179 0.387976 0.038 Uiso 1 1 calc R U . . .
H14B H 1.003194 0.265264 0.426025 0.038 Uiso 1 1 calc R U . . .
C15 C 0.70003(19) 0.26155(10) 0.36021(4) 0.0232(3) Uani 1 1 d . . . . .
C16 C 0.56451(19) 0.28094(10) 0.26947(4) 0.0221(3) Uani 1 1 d . . . . .
C17 C 0.46584(19) 0.23884(10) 0.24137(4) 0.0224(3) Uani 1 1 d . . . . .
C18 C 0.4173(2) 0.28052(11) 0.20913(4) 0.0248(3) Uani 1 1 d . . . . .
H18 H 0.350188 0.251618 0.190879 0.030 Uiso 1 1 calc R U . . .
C19 C 0.4681(2) 0.36404(11) 0.20425(4) 0.0262(3) Uani 1 1 d . . . . .
C20 C 0.5729(2) 0.40684(11) 0.23015(5) 0.0277(4) Uani 1 1 d . . . . .
H20 H 0.611827 0.463728 0.225578 0.033 Uiso 1 1 calc R U . . .
C21 C 0.6188(2) 0.36625(11) 0.26200(5) 0.0254(3) Uani 1 1 d . . . . .
H21 H 0.688777 0.395828 0.279556 0.031 Uiso 1 1 calc R U . . .
 
loop_
 _atom_site_aniso_label
 _atom_site_aniso_U_11
 _atom_site_aniso_U_22
 _atom_site_aniso_U_33
 _atom_site_aniso_U_23
 _atom_site_aniso_U_13
 _atom_site_aniso_U_12
N1 0.0403(9) 0.0303(8) 0.0369(8) 0.0041(6) -0.0053(7) 0.0054(7)
N2 0.0200(6) 0.0253(7) 0.0235(7) -0.0043(5) -0.0029(5) 0.0010(5)
N3 0.0276(7) 0.0235(7) 0.0240(7) -0.0020(5) -0.0047(5) -0.0024(5)
N4 0.0252(7) 0.0233(7) 0.0263(7) -0.0054(5) 0.0006(5) -0.0003(5)
N5 0.0409(8) 0.0326(8) 0.0265(7) 0.0008(6) -0.0029(6) 0.0048(7)
O1 0.0196(6) 0.0407(7) 0.0429(7) 0.0016(6) 0.0042(5) 0.0020(5)
O2 0.0187(5) 0.0292(6) 0.0309(6) 0.0014(5) 0.0019(4) -0.0017(4)
O3 0.0510(8) 0.0243(6) 0.0372(7) 0.0039(5) -0.0133(6) -0.0062(6)
O4 0.0437(7) 0.0328(7) 0.0296(6) -0.0084(5) -0.0050(5) -0.0115(6)
O5 0.0428(7) 0.0454(8) 0.0293(7) -0.0010(6) -0.0104(6) 0.0036(6)
O6 0.0824(12) 0.0354(8) 0.0410(8) 0.0118(6) -0.0144(8) -0.0091(8)
C1 0.083(3) 0.0404(18) 0.058(2) 0.0129(15) -0.0426(19) 0.0107(17)
C1A 0.037(3) 0.048(4) 0.047(4) 0.038(3) 0.013(3) 0.013(3)
C2 0.0596(14) 0.0392(11) 0.0484(12) 0.0074(9) -0.0119(10) 0.0130(10)
C3 0.0430(10) 0.0264(9) 0.0363(10) 0.0009(7) -0.0023(8) -0.0010(7)
C4 0.0315(8) 0.0298(9) 0.0269(8) -0.0012(7) -0.0033(7) -0.0074(7)
C5 0.0250(8) 0.0397(10) 0.0319(9) 0.0006(7) 0.0021(7) -0.0067(7)
C6 0.0221(7) 0.0308(8) 0.0250(8) 0.0009(6) 0.0022(6) 0.0006(6)
C7 0.0282(9) 0.0423(10) 0.0348(9) 0.0025(8) 0.0086(7) -0.0003(8)
C8 0.0468(12) 0.0577(14) 0.0400(11) -0.0078(10) 0.0099(9) 0.0023(10)
C9 0.0458(12) 0.0645(16) 0.0632(15) 0.0060(12) 0.0116(11) 0.0108(11)
C10 0.0288(8) 0.0309(8) 0.0245(8) -0.0047(6) 0.0040(6) -0.0029(7)
C11 0.0202(7) 0.0274(8) 0.0220(7) -0.0019(6) -0.0018(6) -0.0004(6)
C12 0.0202(7) 0.0304(8) 0.0203(7) -0.0049(6) -0.0038(6) -0.0005(6)
C13 0.0243(8) 0.0321(9) 0.0339(9) 0.0029(7) 0.0028(7) -0.0053(7)
C14 0.0274(8) 0.0361(9) 0.0314(9) 0.0029(7) -0.0069(7) 0.0027(7)
C15 0.0195(7) 0.0259(8) 0.0242(8) -0.0035(6) -0.0017(6) 0.0020(6)
C16 0.0196(7) 0.0237(8) 0.0230(8) -0.0038(6) 0.0000(6) 0.0025(6)
C17 0.0217(7) 0.0215(7) 0.0241(8) -0.0044(6) 0.0010(6) 0.0005(6)
C18 0.0238(7) 0.0284(8) 0.0221(8) -0.0060(6) -0.0007(6) 0.0019(6)
C19 0.0293(8) 0.0267(8) 0.0225(8) -0.0001(6) -0.0001(6) 0.0040(6)
C20 0.0318(8) 0.0222(8) 0.0293(8) -0.0016(6) 0.0009(7) -0.0006(6)
C21 0.0254(8) 0.0243(8) 0.0264(8) -0.0053(6) -0.0022(6) -0.0013(6)
 
_geom_special_details
;
 All esds (except the esd in the dihedral angle between two l.s. planes)
 are estimated using the full covariance matrix.  The cell esds are taken
 into account individually in the estimation of esds in distances, angles
 and torsion angles; correlations between esds in cell parameters are only
 used when they are defined by crystal symmetry.  An approximate (isotropic)
 treatment of cell esds is used for estimating esds involving l.s. planes.
;
 
loop_
 _geom_bond_atom_site_label_1
 _geom_bond_atom_site_label_2
 _geom_bond_distance
 _geom_bond_site_symmetry_2
 _geom_bond_publ_flag
N1 C3 1.482(2) . ?
N1 C14 1.483(2) . ?
N1 C2 1.487(2) . ?
N2 C15 1.279(2) . ?
N2 N3 1.3869(18) . ?
N3 C16 1.347(2) . ?
N3 H3 0.88(3) . ?
N4 O4 1.2237(18) . ?
N4 O3 1.2388(19) . ?
N4 C17 1.443(2) . ?
N5 O6 1.225(2) . ?
N5 O5 1.229(2) . ?
N5 C19 1.461(2) . ?
O1 C12 1.203(2) . ?
O2 C12 1.333(2) . ?
O2 C13 1.448(2) . ?
C1 C2 1.515(4) . ?
C1 H1A 0.9800 . ?
C1 H1B 0.9800 . ?
C1 H1C 0.9800 . ?
C1A C2 1.428(7) . ?
C1A H1D 0.9800 . ?
C1A H1E 0.9800 . ?
C1A H1F 0.9800 . ?
C2 H2A 0.9900 . ?
C2 H2B 0.9900 . ?
C2 H2C 0.9900 . ?
C2 H2D 0.9900 . ?
C3 C4 1.534(3) . ?
C3 H3A 0.9900 . ?
C3 H3B 0.9900 . ?
C4 C15 1.501(2) . ?
C4 C5 1.541(2) . ?
C4 H4 1.0000 . ?
C5 C6 1.513(2) . ?
C5 H5A 0.9900 . ?
C5 H5B 0.9900 . ?
C6 C10 1.514(2) . ?
C6 C7 1.528(2) . ?
C6 H6 1.0000 . ?
C7 C8 1.513(3) . ?
C7 C9 1.526(3) . ?
C7 H7 1.0000 . ?
C8 H8A 0.9800 . ?
C8 H8B 0.9800 . ?
C8 H8C 0.9800 . ?
C9 H9A 0.9800 . ?
C9 H9B 0.9800 . ?
C9 H9C 0.9800 . ?
C10 C11 1.549(2) . ?
C10 H10A 0.9900 . ?
C10 H10B 0.9900 . ?
C11 C15 1.515(2) . ?
C11 C12 1.532(2) . ?
C11 C14 1.545(2) . ?
C13 H13A 0.9800 . ?
C13 H13B 0.9800 . ?
C13 H13C 0.9800 . ?
C14 H14A 0.9900 . ?
C14 H14B 0.9900 . ?
C16 C21 1.419(2) . ?
C16 C17 1.427(2) . ?
C17 C18 1.391(2) . ?
C18 C19 1.369(2) . ?
C18 H18 0.9500 . ?
C19 C20 1.402(2) . ?
C20 C21 1.366(2) . ?
C20 H20 0.9500 . ?
C21 H21 0.9500 . ?
 
loop_
 _geom_angle_atom_site_label_1
 _geom_angle_atom_site_label_2
 _geom_angle_atom_site_label_3
 _geom_angle
 _geom_angle_site_symmetry_1
 _geom_angle_site_symmetry_3
 _geom_angle_publ_flag
C3 N1 C14 111.35(14) . . ?
C3 N1 C2 110.79(16) . . ?
C14 N1 C2 110.39(16) . . ?
C15 N2 N3 116.39(14) . . ?
C16 N3 N2 119.21(14) . . ?
C16 N3 H3 115.1(16) . . ?
N2 N3 H3 125.6(16) . . ?
O4 N4 O3 121.87(14) . . ?
O4 N4 C17 119.39(14) . . ?
O3 N4 C17 118.73(13) . . ?
O6 N5 O5 123.89(16) . . ?
O6 N5 C19 117.92(15) . . ?
O5 N5 C19 118.19(15) . . ?
C12 O2 C13 116.43(13) . . ?
C2 C1 H1A 109.5 . . ?
C2 C1 H1B 109.5 . . ?
H1A C1 H1B 109.5 . . ?
C2 C1 H1C 109.5 . . ?
H1A C1 H1C 109.5 . . ?
H1B C1 H1C 109.5 . . ?
C2 C1A H1D 109.5 . . ?
C2 C1A H1E 109.5 . . ?
H1D C1A H1E 109.5 . . ?
C2 C1A H1F 109.5 . . ?
H1D C1A H1F 109.5 . . ?
H1E C1A H1F 109.5 . . ?
C1A C2 N1 118.0(3) . . ?
N1 C2 C1 112.1(2) . . ?
N1 C2 H2A 109.2 . . ?
C1 C2 H2A 109.2 . . ?
N1 C2 H2B 109.2 . . ?
C1 C2 H2B 109.2 . . ?
H2A C2 H2B 107.9 . . ?
C1A C2 H2C 107.8 . . ?
N1 C2 H2C 107.8 . . ?
C1A C2 H2D 107.8 . . ?
N1 C2 H2D 107.8 . . ?
H2C C2 H2D 107.1 . . ?
N1 C3 C4 112.82(15) . . ?
N1 C3 H3A 109.0 . . ?
C4 C3 H3A 109.0 . . ?
N1 C3 H3B 109.0 . . ?
C4 C3 H3B 109.0 . . ?
H3A C3 H3B 107.8 . . ?
C15 C4 C3 108.76(14) . . ?
C15 C4 C5 107.00(14) . . ?
C3 C4 C5 114.53(15) . . ?
C15 C4 H4 108.8 . . ?
C3 C4 H4 108.8 . . ?
C5 C4 H4 108.8 . . ?
C6 C5 C4 113.72(14) . . ?
C6 C5 H5A 108.8 . . ?
C4 C5 H5A 108.8 . . ?
C6 C5 H5B 108.8 . . ?
C4 C5 H5B 108.8 . . ?
H5A C5 H5B 107.7 . . ?
C5 C6 C10 112.20(14) . . ?
C5 C6 C7 111.35(14) . . ?
C10 C6 C7 111.78(15) . . ?
C5 C6 H6 107.1 . . ?
C10 C6 H6 107.1 . . ?
C7 C6 H6 107.1 . . ?
C8 C7 C9 107.92(19) . . ?
C8 C7 C6 112.10(16) . . ?
C9 C7 C6 114.61(16) . . ?
C8 C7 H7 107.3 . . ?
C9 C7 H7 107.3 . . ?
C6 C7 H7 107.3 . . ?
C7 C8 H8A 109.5 . . ?
C7 C8 H8B 109.5 . . ?
H8A C8 H8B 109.5 . . ?
C7 C8 H8C 109.5 . . ?
H8A C8 H8C 109.5 . . ?
H8B C8 H8C 109.5 . . ?
C7 C9 H9A 109.5 . . ?
C7 C9 H9B 109.5 . . ?
H9A C9 H9B 109.5 . . ?
C7 C9 H9C 109.5 . . ?
H9A C9 H9C 109.5 . . ?
H9B C9 H9C 109.5 . . ?
C6 C10 C11 114.26(14) . . ?
C6 C10 H10A 108.7 . . ?
C11 C10 H10A 108.7 . . ?
C6 C10 H10B 108.7 . . ?
C11 C10 H10B 108.7 . . ?
H10A C10 H10B 107.6 . . ?
C15 C11 C12 108.72(13) . . ?
C15 C11 C14 107.64(13) . . ?
C12 C11 C14 108.42(13) . . ?
C15 C11 C10 107.69(12) . . ?
C12 C11 C10 111.54(13) . . ?
C14 C11 C10 112.68(14) . . ?
O1 C12 O2 123.71(16) . . ?
O1 C12 C11 124.41(15) . . ?
O2 C12 C11 111.86(13) . . ?
O2 C13 H13A 109.5 . . ?
O2 C13 H13B 109.5 . . ?
H13A C13 H13B 109.5 . . ?
O2 C13 H13C 109.5 . . ?
H13A C13 H13C 109.5 . . ?
H13B C13 H13C 109.5 . . ?
N1 C14 C11 113.22(14) . . ?
N1 C14 H14A 108.9 . . ?
C11 C14 H14A 108.9 . . ?
N1 C14 H14B 108.9 . . ?
C11 C14 H14B 108.9 . . ?
H14A C14 H14B 107.7 . . ?
N2 C15 C4 130.38(15) . . ?
N2 C15 C11 118.19(14) . . ?
C4 C15 C11 111.41(14) . . ?
N3 C16 C21 120.69(14) . . ?
N3 C16 C17 122.86(15) . . ?
C21 C16 C17 116.43(14) . . ?
C18 C17 C16 121.94(15) . . ?
C18 C17 N4 116.52(14) . . ?
C16 C17 N4 121.50(14) . . ?
C19 C18 C17 118.64(15) . . ?
C19 C18 H18 120.7 . . ?
C17 C18 H18 120.7 . . ?
C18 C19 C20 121.65(15) . . ?
C18 C19 N5 119.10(15) . . ?
C20 C19 N5 119.22(15) . . ?
C21 C20 C19 119.62(16) . . ?
C21 C20 H20 120.2 . . ?
C19 C20 H20 120.2 . . ?
C20 C21 C16 121.57(15) . . ?
C20 C21 H21 119.2 . . ?
C16 C21 H21 119.2 . . ?
 
loop_
 _geom_torsion_atom_site_label_1
 _geom_torsion_atom_site_label_2
 _geom_torsion_atom_site_label_3
 _geom_torsion_atom_site_label_4
 _geom_torsion
 _geom_torsion_site_symmetry_1
 _geom_torsion_site_symmetry_2
 _geom_torsion_site_symmetry_3
 _geom_torsion_site_symmetry_4
 _geom_torsion_publ_flag
C15 N2 N3 C16 162.34(14) . . . . ?
C3 N1 C2 C1A -50.3(4) . . . . ?
C14 N1 C2 C1A -174.1(4) . . . . ?
C3 N1 C2 C1 -163.5(3) . . . . ?
C14 N1 C2 C1 72.7(3) . . . . ?
C14 N1 C3 C4 -53.3(2) . . . . ?
C2 N1 C3 C4 -176.58(17) . . . . ?
N1 C3 C4 C15 56.1(2) . . . . ?
N1 C3 C4 C5 -63.5(2) . . . . ?
C15 C4 C5 C6 -56.58(19) . . . . ?
C3 C4 C5 C6 64.0(2) . . . . ?
C4 C5 C6 C10 48.5(2) . . . . ?
C4 C5 C6 C7 174.62(15) . . . . ?
C5 C6 C7 C8 162.58(17) . . . . ?
C10 C6 C7 C8 -71.0(2) . . . . ?
C5 C6 C7 C9 -74.0(2) . . . . ?
C10 C6 C7 C9 52.4(2) . . . . ?
C5 C6 C10 C11 -46.5(2) . . . . ?
C7 C6 C10 C11 -172.39(14) . . . . ?
C6 C10 C11 C15 52.54(18) . . . . ?
C6 C10 C11 C12 171.75(13) . . . . ?
C6 C10 C11 C14 -66.03(18) . . . . ?
C13 O2 C12 O1 7.1(2) . . . . ?
C13 O2 C12 C11 -171.70(13) . . . . ?
C15 C11 C12 O1 -98.61(18) . . . . ?
C14 C11 C12 O1 18.1(2) . . . . ?
C10 C11 C12 O1 142.78(16) . . . . ?
C15 C11 C12 O2 80.15(16) . . . . ?
C14 C11 C12 O2 -163.10(13) . . . . ?
C10 C11 C12 O2 -38.46(17) . . . . ?
C3 N1 C14 C11 53.6(2) . . . . ?
C2 N1 C14 C11 177.10(16) . . . . ?
C15 C11 C14 N1 -55.82(19) . . . . ?
C12 C11 C14 N1 -173.27(14) . . . . ?
C10 C11 C14 N1 62.77(19) . . . . ?
N3 N2 C15 C4 -3.2(2) . . . . ?
N3 N2 C15 C11 178.75(13) . . . . ?
C3 C4 C15 N2 122.05(19) . . . . ?
C5 C4 C15 N2 -113.73(19) . . . . ?
C3 C4 C15 C11 -59.75(18) . . . . ?
C5 C4 C15 C11 64.46(17) . . . . ?
C12 C11 C15 N2 -5.14(19) . . . . ?
C14 C11 C15 N2 -122.39(16) . . . . ?
C10 C11 C15 N2 115.86(16) . . . . ?
C12 C11 C15 C4 176.42(13) . . . . ?
C14 C11 C15 C4 59.17(17) . . . . ?
C10 C11 C15 C4 -62.58(17) . . . . ?
N2 N3 C16 C21 -4.6(2) . . . . ?
N2 N3 C16 C17 177.20(13) . . . . ?
N3 C16 C17 C18 174.93(15) . . . . ?
C21 C16 C17 C18 -3.4(2) . . . . ?
N3 C16 C17 N4 -2.7(2) . . . . ?
C21 C16 C17 N4 178.98(14) . . . . ?
O4 N4 C17 C18 -0.1(2) . . . . ?
O3 N4 C17 C18 -178.73(15) . . . . ?
O4 N4 C17 C16 177.72(14) . . . . ?
O3 N4 C17 C16 -0.9(2) . . . . ?
C16 C17 C18 C19 0.9(2) . . . . ?
N4 C17 C18 C19 178.64(14) . . . . ?
C17 C18 C19 C20 2.6(2) . . . . ?
C17 C18 C19 N5 -175.32(14) . . . . ?
O6 N5 C19 C18 -173.54(17) . . . . ?
O5 N5 C19 C18 6.2(2) . . . . ?
O6 N5 C19 C20 8.5(3) . . . . ?
O5 N5 C19 C20 -171.81(16) . . . . ?
C18 C19 C20 C21 -3.4(3) . . . . ?
N5 C19 C20 C21 174.49(15) . . . . ?
C19 C20 C21 C16 0.7(3) . . . . ?
N3 C16 C21 C20 -175.80(15) . . . . ?
C17 C16 C21 C20 2.5(2) . . . . ?
 
loop_
 _geom_hbond_atom_site_label_D 
 _geom_hbond_atom_site_label_H 
 _geom_hbond_atom_site_label_A 
 _geom_hbond_distance_DH 
 _geom_hbond_distance_HA 
 _geom_hbond_distance_DA 
 _geom_hbond_angle_DHA 
 _geom_hbond_site_symmetry_A 
N3 H3 O3  0.88(3) 1.88(3) 2.5809(19) 135(2) .
 
_refine_diff_density_max    0.371
_refine_diff_density_min   -0.433
_refine_diff_density_rms    0.050

_shelx_res_file
;
TITL shelxt_a.res in I2/a
    s17phar6.res
    created by SHELXL-2016/6 at 09:03:17 on 09-May-2017
CELL  1.54184   7.7446  15.5385  36.6455   90.000   91.337   90.000
ZERR 8   0.0001   0.0002   0.0007    0.000    0.002    0.000
LATT   2
SYMM  1/2 - X,   Y, - Z
SFAC  C    H    N    O
UNIT 168 232 40 48
ACTA
FMAP   2
PLAN   10
BOND   $H
TEMP -123
SIZE 0.2 0.1 0.04
CONF
HTAB N3 O3
LIST   4
L.S.  10
WGHT    0.068200    4.745500
FVAR       2.23036   0.69104
N1    3    0.835456    0.164833    0.422358    11.00000    0.04034    0.03033 =
         0.03693    0.00411   -0.00534    0.00539
N2    3    0.704968    0.287865    0.327179    11.00000    0.02004    0.02533 =
         0.02350   -0.00435   -0.00290    0.00096
N3    3    0.601906    0.243962    0.301938    11.00000    0.02762    0.02353 =
         0.02402   -0.00203   -0.00473   -0.00245
H3    2    0.562770    0.190874    0.304478    11.00000    0.04218
N4    3    0.405795    0.151561    0.245566    11.00000    0.02522    0.02334 =
         0.02626   -0.00544    0.00062   -0.00033
N5    3    0.406809    0.410547    0.171818    11.00000    0.04094    0.03264 =
         0.02650    0.00082   -0.00290    0.00475
O1    4    1.074597    0.359982    0.361276    11.00000    0.01958    0.04068 =
         0.04292    0.00158    0.00425    0.00202
O2    4    0.841324    0.444803    0.361732    11.00000    0.01872    0.02920 =
         0.03085    0.00142    0.00190   -0.00175
O3    4    0.443377    0.112488    0.274128    11.00000    0.05102    0.02434 =
         0.03718    0.00389   -0.01327   -0.00623
O4    4    0.316946    0.118780    0.221264    11.00000    0.04373    0.03279 =
         0.02960   -0.00838   -0.00496   -0.01147
O5    4    0.299556    0.375302    0.151598    11.00000    0.04281    0.04536 =
         0.02935   -0.00099   -0.01040    0.00364
O6    4    0.466069    0.482349    0.166332    11.00000    0.08240    0.03543 =
         0.04105    0.01184   -0.01439   -0.00906
PART 1
C1    1    1.046438    0.129142    0.472394    21.00000    0.08260    0.04043 =
         0.05842    0.01287   -0.04262    0.01074
AFIX 137
H1A   2    1.120900    0.178400    0.467156    21.00000   -1.50000
H1B   2    1.116632    0.082152    0.482652    21.00000   -1.50000
H1C   2    0.959499    0.146265    0.489995    21.00000   -1.50000
AFIX   0
PART 2
C1A   1    0.886815    0.020454    0.450652   -21.00000    0.03671    0.04775 =
         0.04678    0.03832    0.01331    0.01309
AFIX 137
H1D   2    0.838207   -0.012757    0.430130   -21.00000   -1.50000
H1E   2    0.795685    0.033171    0.467962   -21.00000   -1.50000
H1F   2    0.978254   -0.013052    0.462939   -21.00000   -1.50000
AFIX   0
PART 0
C2    1    0.957214    0.099164    0.437427    11.00000    0.05959    0.03920 =
         0.04845    0.00738   -0.01185    0.01304
PART 1
AFIX  23
H2A   2    1.045372    0.086208    0.419080    21.00000   -1.20000
H2B   2    0.893035    0.045418    0.442269    21.00000   -1.20000
AFIX  23
PART 2
H2C   2    1.039833    0.084689    0.418150   -21.00000   -1.20000
H2D   2    1.024363    0.126132    0.457703   -21.00000   -1.20000
AFIX   0
PART 0
C3    1    0.714685    0.125882    0.395100    11.00000    0.04296    0.02641 =
         0.03632    0.00087   -0.00231   -0.00098
AFIX  23
H3A   2    0.644768    0.081379    0.407227    11.00000   -1.20000
H3B   2    0.782147    0.097140    0.375986    11.00000   -1.20000
AFIX   0
C4    1    0.593252    0.192108    0.377049    11.00000    0.03148    0.02978 =
         0.02687   -0.00124   -0.00333   -0.00740
AFIX  13
H4    2    0.523551    0.162926    0.357349    11.00000   -1.20000
AFIX   0
C5    1    0.469334    0.236602    0.403412    11.00000    0.02503    0.03967 =
         0.03192    0.00062    0.00208   -0.00673
AFIX  23
H5A   2    0.388838    0.273668    0.389102    11.00000   -1.20000
H5B   2    0.399834    0.192055    0.415616    11.00000   -1.20000
AFIX   0
C6    1    0.560084    0.290870    0.432271    11.00000    0.02207    0.03076 =
         0.02500    0.00088    0.00224    0.00059
AFIX  13
H6    2    0.623474    0.250439    0.449057    11.00000   -1.20000
AFIX   0
C7    1    0.430800    0.339976    0.455261    11.00000    0.02816    0.04232 =
         0.03485    0.00255    0.00864   -0.00027
AFIX  13
H7    2    0.337259    0.298685    0.461693    11.00000   -1.20000
AFIX   0
C8    1    0.511442    0.372272    0.490694    11.00000    0.04676    0.05766 =
         0.03996   -0.00776    0.00991    0.00230
AFIX 137
H8A   2    0.421587    0.397049    0.505884    11.00000   -1.50000
H8B   2    0.597766    0.416411    0.485442    11.00000   -1.50000
H8C   2    0.567196    0.324272    0.503703    11.00000   -1.50000
AFIX   0
C9    1    0.344859    0.416245    0.435931    11.00000    0.04582    0.06455 =
         0.06323    0.00604    0.01164    0.01084
AFIX 137
H9A   2    0.252372    0.438855    0.451013    11.00000   -1.50000
H9B   2    0.296175    0.397470    0.412324    11.00000   -1.50000
H9C   2    0.430821    0.461405    0.432038    11.00000   -1.50000
AFIX   0
C10   1    0.693297    0.350304    0.416205    11.00000    0.02876    0.03095 =
         0.02455   -0.00467    0.00396   -0.00292
AFIX  23
H10A  2    0.765202    0.374736    0.436351    11.00000   -1.20000
H10B  2    0.632656    0.398655    0.403849    11.00000   -1.20000
AFIX   0
C11   1    0.813399    0.306443    0.388561    11.00000    0.02024    0.02742 =
         0.02202   -0.00186   -0.00179   -0.00039
C12   1    0.926914    0.372312    0.369289    11.00000    0.02017    0.03042 =
         0.02025   -0.00492   -0.00384   -0.00054
C13   1    0.928397    0.506771    0.339079    11.00000    0.02429    0.03210 =
         0.03388    0.00293    0.00279   -0.00531
AFIX 137
H13A  2    0.854083    0.557175    0.335266    11.00000   -1.50000
H13B  2    0.953238    0.480529    0.315456    11.00000   -1.50000
H13C  2    1.036793    0.524545    0.351183    11.00000   -1.50000
AFIX   0
C14   1    0.931999    0.237735    0.406508    11.00000    0.02742    0.03608 =
         0.03136    0.00289   -0.00687    0.00272
AFIX  23
H14A  2    1.011239    0.215179    0.387976    11.00000   -1.20000
H14B  2    1.003194    0.265264    0.426025    11.00000   -1.20000
AFIX   0
C15   1    0.700030    0.261554    0.360205    11.00000    0.01953    0.02591 =
         0.02419   -0.00348   -0.00171    0.00196
C16   1    0.564506    0.280938    0.269471    11.00000    0.01964    0.02371 =
         0.02301   -0.00379   -0.00004    0.00251
C17   1    0.465835    0.238835    0.241368    11.00000    0.02172    0.02147 =
         0.02412   -0.00441    0.00104    0.00046
C18   1    0.417257    0.280518    0.209128    11.00000    0.02380    0.02836 =
         0.02209   -0.00597   -0.00075    0.00189
AFIX  43
H18   2    0.350188    0.251618    0.190879    11.00000   -1.20000
AFIX   0
C19   1    0.468102    0.364044    0.204245    11.00000    0.02930    0.02671 =
         0.02246   -0.00007   -0.00006    0.00402
C20   1    0.572937    0.406839    0.230147    11.00000    0.03177    0.02217 =
         0.02932   -0.00158    0.00090   -0.00057
AFIX  43
H20   2    0.611827    0.463728    0.225578    11.00000   -1.20000
AFIX   0
C21   1    0.618834    0.366246    0.261997    11.00000    0.02544    0.02433 =
         0.02640   -0.00531   -0.00215   -0.00125
AFIX  43
H21   2    0.688777    0.395828    0.279556    11.00000   -1.20000
AFIX   0
HKLF    4


REM  shelxt_a.res in I2/a
REM R1 =  0.0470 for    4020 Fo > 4sig(Fo)  and  0.0509 for all    4398 data
REM    308 parameters refined using      0 restraints

END

WGHT      0.0682      4.7460

REM Highest difference peak  0.371,  deepest hole -0.433,  1-sigma level  0.050
Q1    1   0.9161  0.0585  0.4639  11.00000  0.05    0.37
Q2    1   0.8620  0.0221  0.4430  11.00000  0.05    0.27
Q3    1   0.8798 -0.0021  0.4503  11.00000  0.05    0.26
Q4    1   1.1158  0.1213  0.4660  11.00000  0.05    0.25
Q5    1   0.7677  0.2843  0.3732  11.00000  0.05    0.25
Q6    1   0.7702  0.1831  0.4469  11.00000  0.05    0.25
Q7    1   0.5003  0.2618  0.2568  11.00000  0.05    0.24
Q8    1   0.5227  0.2721  0.4184  11.00000  0.05    0.24
Q9    1   0.5209  0.3093  0.4418  11.00000  0.05    0.23
Q10   1   0.6123  0.3112  0.4265  11.00000  0.05    0.23
;
_shelx_res_checksum   59103

_shelx_hkl_file
;
   0   0  -4 75416.0 621.081   9
   0   0   4 75856.2 430.214   4
   0   0   6 130982. 701.223   4
   0   0   6 132481. 1201.86   2
   0   0   8 32585.4 673.092   2
   0   0   8 32013.5 348.522   4
   0   0  10 111656. 1412.89   2
   0   0  10 108028. 731.024   4
   0   0  12 28624.9 780.547   2
   0   0 -12 27146.7 693.310   3
   0   0  12 27335.5 361.971   4
   0   0  14 75704.2 752.712   8
   0   0  14 77201.7 1409.43   2
   0   0 -14 74574.9 1266.08   3
   0   0  16 10205.6 556.797   2
   0   0 -16 10403.9 513.479   3
   0   0 -18 5245.17 397.894   3
   0   0  18 5179.06 432.650   2
   0   0 -20 5829.34 457.483   3
   0   0  20 4913.94 455.724   2
   0   0  22 10017.3 681.095   2
   0   0 -22 10359.8 631.998   3
   0   0 -24 85.3612 90.8321   3
   0   0  24-122.351 143.356   2
   0   0  26 6762.24 634.036   2
   0   0 -26 6568.34 566.601   1
   0   0 -26 7407.40 605.538   3
   0   0 -28 29.2719 116.142   1
   0   0  28 30.3100 149.071   2
   0   0  28 49.5100 76.8147  27
   0   0 -28 32.4463 102.456   3
   0   0  30 31913.5 885.278  25
   0   0 -30 33074.6 909.649  29
   0   0  30 32548.0 934.674  27
   0   0  32 17379.1 706.072  27
   0   0 -32 17130.1 670.076  29
   0   0  32 17879.1 668.451  25
   0   0  34 131.362 98.9189  25
   0   0 -34 77.5846 84.2433  29
   0   0  34 92.6789 108.589  27
   0   0  36 1530.28 197.729  25
   0   0 -36 1750.37 223.709  29
   0   0  36 1648.88 226.558  27
   0   0  38 5271.76 399.238  27
   0   0  38 5671.01 351.650  25
   0   0 -38 5610.78 360.131  29
   0   0  40 6.31659 69.0148  27
   0   0  40 35.2969 56.9743  25
   0   0  42 292.439 85.2026  27
   0   0  44 1074.04 116.930  21
   0   0  44 1167.06 140.242  27
   0   1   1 1615.78 61.8855   9
   0  -1  -1 1629.78 61.3204   3
   0  -1  -1 1641.04 54.5155   1
   0  -1  -3 3480.53 107.621   1
   0   1   3 3622.66 150.978   2
   0   1  -3 3851.02 123.213   3
   0   1  -5 22891.9 424.212   9
   0   1   5 23507.0 473.786   2
   0   1  -5 22528.6 390.053   3
   0   1   7 64310.1 909.126   2
   0   1  -7 66777.7 838.181   9
   0   1  -7 66367.1 808.763   3
   0  -1   9 12924.0 266.926   4
   0  -1   9 12687.4 460.631   2
   0   1  -9 12586.1 397.822   3
   0   1   9 12164.6 441.228   2
   0   1  -9 12620.7 402.640   9
   0   1  11 38699.7 873.846   2
   0   1 -11 37578.5 770.144   3
   0  -1  11 37705.0 874.212   2
   0  -1  11 37524.7 485.885   4
   0  -1  13 6815.12 407.159   2
   0  -1  13 6544.60 207.433   4
   0  -1  13 7554.61 418.768   6
   0   1 -13 6827.17 362.620   3
   0   1  13 7193.13 417.710   2
   0  -1 -13 6872.70 374.841   3
   0  -1  15 72213.9 1435.19   2
   0   1  15 71666.0 1421.92   2
   0  -1 -15 69612.3 1293.59   3
   0   1 -15 67896.2 1242.06   3
   0   1  17 295.620 132.311   2
   0   1 -17 385.318 142.979   3
   0  -1 -17 364.622 142.094   3
   0  -1  17 227.203 119.323   2
   0  -1  19 17370.3 821.636   2
   0  -1 -19 18904.2 779.902   3
   0   1 -19 17782.0 739.003   3
   0   1  19 18284.6 834.799   2
   0   1  21 28744.2 1118.11   2
   0  -1 -21 29276.8 1027.97   3
   0   1 -21 29668.7 1021.84   3
   0  -1  21 28419.9 1115.86   2
   0  -1  23 3206.30 412.828   2
   0   1  23 3161.61 402.188   2
   0  -1 -23 2998.80 345.678   1
   0   1 -23 3357.48 371.751   3
   0  -1 -23 3429.41 380.744   3
   0  -1 -25 2332.57 321.960   1
   0   1  25 2339.81 364.687   2
   0   1 -25 2616.66 352.241   3
   0  -1 -25 2480.28 346.932   3
   0  -1  25 2480.02 384.280   2
   0  -1 -27 0.42456 116.155   3
   0   1  27 37.5544 83.8876   2
   0   1 -27 49.5285 109.163   3
   0  -1  27 14.6165 108.682   2
   0   1  29 1866.65 233.211  27
   0   1 -29 1664.35 316.142   1
   0   1  29 1990.01 221.536  25
   0   1  29 1669.17 350.786   2
   0   1  29 1808.51 206.928  28
   0  -1  29 1524.20 202.140  27
   0  -1  29 1406.16 318.495   2
   0  -1  29 1513.18 195.443  25
   0   1 -29 1808.58 221.155  29
   0  -1 -29 2048.62 229.879  29
   0   1  31 921.313 165.445  25
   0   1 -31 959.830 175.655  29
   0  -1  31 1049.48 177.250  27
   0  -1 -31 732.810 142.446  29
   0   1  31 872.606 174.222  27
   0  -1  31 779.194 142.086  25
   0  -1  33-73.0100 61.3299  25
   0  -1  33 75.1993 94.7199  27
   0  -1 -33 8.88637 89.2489  29
   0   1 -33 127.007 111.208  29
   0   1  33-13.7248 64.1691  25
   0   1  33 0.89109 75.6723  27
   0  -1 -35 4909.25 358.738  29
   0   1  35 4576.51 341.480  25
   0   1  35 4692.38 381.484  27
   0  -1  35 5658.69 404.888  27
   0   1 -35 5822.90 390.243  29
   0  -1  35 5751.19 377.380  25
   0   1  37 8693.33 447.288  25
   0   1  37 8407.03 489.998  27
   0  -1  37 9153.44 504.603  27
   0  -1  37 8949.60 449.170  25
   0   1 -37 9096.63 472.083  29
   0   1  39 8975.64 428.134  25
   0  -1  39 8406.93 461.052  27
   0  -1  39 8908.68 421.205  25
   0   1  39 8856.10 477.690  27
   0   1 -39 9311.33 445.906  29
   0   1  41 1166.19 161.844  27
   0  -1  41 901.605 149.135  27
   0  -1  43 321.074 84.8979  27
   0   1  43 287.484 73.5187  21
   0   1  43 212.563 73.6452  27
   0  -1  45 2579.81 178.764  27
   0   1  45 2586.20 182.179  27
   0   2   0 432240. 1979.04   9
   0  -2  -2 12548.0 240.297   3
   0  -2  -2 12147.4 211.073   1
   0   2   2 12018.3 241.578   9
   0  -2  -4 32.6512 38.5388   3
   0   2   4 26.3391 45.6625   2
   0  -2  -4 44.1622 26.0284   1
   0  -2   4 70.4601 40.5002   6
   0   2   6 281977. 2037.90   2
   0  -2  -6 282616. 1806.25   3
   0  -2  -6 280749. 1556.16   1
   0  -2   6 276337. 1877.60   6
   0   2  -6 281218. 1680.42   3
   0   2   8 12486.1 442.918   2
   0  -2  -8 12686.1 397.887   3
   0  -2   8 11743.1 406.174   6
   0   2  -8 12367.6 365.810   3
   0   2  -8 12452.5 417.764   9
   0  -2  -8 12402.4 340.551   1
   0  -2 -10 138133. 1518.11   3
   0  -2 -10 138655. 1342.11   1
   0   2 -10 144410. 1591.63   9
   0   2  10 140673. 1674.83   2
   0  -2  10 144663. 1619.42   6
   0   2 -10 146001. 1468.94   3
   0  -2  12 10582.1 509.341   2
   0  -2  12 10507.4 472.829   6
   0   2 -12 10473.2 425.391   3
   0   2 -12 10424.1 453.924   9
   0  -2 -12 11310.1 413.899   1
   0   2  12 11201.8 512.542   2
   0  -2 -12 11436.8 468.351   3
   0  -2 -14 4720.90 294.564   1
   0   2  14 5084.93 372.020   2
   0   2 -14 4407.08 303.641   3
   0  -2  14 4641.57 365.189   2
   0  -2 -14 5093.06 344.166   3
   0  -2  14 4330.67 202.240   4
   0  -2  14 4611.88 347.169   6
   0  -2  16 14985.9 677.894   6
   0  -2 -16 11844.5 515.462   1
   0  -2  16 13688.4 674.745   2
   0   2  16 13185.0 645.734   2
   0  -2 -16 12351.8 576.025   3
   0   2 -16 14520.1 595.647   3
   0  -2  18 49287.0 1356.04   2
   0   2 -18 50486.5 1196.29   3
   0   2  18 49222.5 1333.57   2
   0  -2 -18 45437.3 1088.85   1
   0  -2  18 49386.0 1322.92   6
   0  -2 -18 47902.5 1209.48   3
   0   2  20 13184.3 740.267   2
   0  -2  20 13335.7 756.593   2
   0  -2 -20 12155.2 656.245   3
   0  -2 -20 11874.8 600.179   1
   0   2 -20 13043.6 652.869   3
   0  -2 -22 300.688 137.972   3
   0  -2  22 127.457 97.7709   2
   0  -2 -22 96.7095 73.0213   1
   0   2 -22 147.664 107.256   3
   0   2  22 99.1467 119.486   2
   0  -2  24 680.041 209.932   2
   0  -2 -24 356.461 126.753   1
   0   2 -24 747.857 202.519   3
   0   2  24 377.395 155.072   2
   0  -2 -24 378.577 161.323   3
   0   2  26 48.4559 113.690   2
   0  -2  26-6.15376 110.020   2
   0  -2 -26 136.702 136.661   3
   0   2 -26 119.927 108.873   3
   0   2  28 1239.17 185.819  27
   0   2 -28 1300.79 192.697  29
   0   2  28 1459.48 194.218  25
   0  -2 -28 1199.65 264.082   3
   0  -2  28 1180.84 174.073  25
   0  -2  28 1223.20 176.282  27
   0   2 -28 869.129 230.720   3
   0  -2  28 1251.93 300.881   2
   0  -2 -28 1043.53 166.832  29
   0   2  28 1103.50 277.093   2
   0   2  30 84.8679 73.6782  28
   0   2  30 62.1837 93.0113  27
   0  -2  30 128.417 78.7023  25
   0  -2  30 19.8734 70.9053  27
   0  -2 -30 43.4337 72.7349  29
   0   2  30 64.7399 70.4307  25
   0   2 -30-3.33019 81.3448  29
   0  -2  32 2048.98 234.547  25
   0  -2 -32 1842.31 225.769  29
   0   2  32 1513.10 197.262  28
   0   2 -32 2209.88 255.462  29
   0  -2  32 2025.54 240.452  27
   0   2  32 1849.72 251.684  27
   0   2  32 1807.08 225.629  25
   0   2  34 4546.75 375.427  27
   0  -2  34 4382.31 355.833  27
   0   2 -34 4441.00 348.691  29
   0   2  34 4558.26 348.099  25
   0  -2  34 4198.47 322.101  25
   0   2  34 4545.89 323.398  28
   0   2  36 4327.73 328.448  25
   0  -2  36 4646.96 362.716  27
   0  -2  36 4783.56 336.415  25
   0   2  36 4523.72 368.535  27
   0   2 -36 4704.07 349.400  29
   0   2 -38 1306.08 181.704  29
   0   2  38 1021.35 180.311  27
   0  -2  38 1243.74 190.461  27
   0  -2  38 1242.96 172.545  25
   0   2  38 1190.60 171.764  25
   0   2  40 1076.12 168.528  27
   0  -2  40 708.266 120.534  25
   0  -2  40 718.866 143.583  27
   0   2  40 1115.38 150.719  25
   0   2 -40 743.702 129.795  29
   0   2  42 537.573 99.7779  21
   0   2  42 560.917 109.459  27
   0  -2  42 646.473 123.779  27
   0  -2  44-26.9803 46.3844  27
   0   2  44 17.2642 36.2174  21
   0   2  44 1.03204 47.7865  27
   0   3   1 12024.0 318.647   9
   0   3  -1 11895.1 346.179   9
   0   3  -3 17982.1 459.511   9
   0  -3  -3 18059.5 315.908   1
   0  -3   3 17712.0 420.530   6
   0   3   3 17743.7 362.494   9
   0  -3  -3 17235.2 354.543   3
   0   3   5 3550.82 232.285   2
   0  -3  -5 3845.93 189.961   3
   0  -3  -5 3667.69 150.495   1
   0  -3   5 3883.70 214.802   6
   0   3  -7 296.567 63.0243   3
   0  -3  -7 67.3203 38.2740   1
   0  -3  -7 70.9345 56.5428   3
   0  -3   7 313.440 83.2187   6
   0   3   7 82.8310 66.7515   2
   0  -3   9 1468.28 165.445   6
   0   3  -9 1336.61 135.775   3
   0   3   9 1463.71 179.890   2
   0  -3  -9 1264.23 144.539   3
   0  -3  -9 1265.27 117.629   1
   0  -3 -11 14131.8 506.919   3
   0   3 -11 15060.8 481.818   3
   0  -3 -11 13991.8 423.118   1
   0   3 -11 14590.2 554.456   9
   0   3  11 14539.7 579.170   2
   0  -3  11 14603.0 549.357   6
   0  -3 -13 8377.00 424.683   3
   0  -3 -13 8590.60 368.904   1
   0   3 -13 8177.56 444.671   9
   0  -3  13 8141.50 447.459   6
   0   3  13 8265.53 471.633   2
   0   3 -13 8216.38 394.122   3
   0  -3 -15 15462.4 628.612   3
   0  -3  15 16590.3 740.047   2
   0   3 -15 17172.9 681.911   9
   0   3  15 15322.3 686.834   2
   0   3 -15 16824.4 611.460   3
   0  -3 -15 15710.9 545.841   1
   0  -3  15 17100.9 701.209   6
   0  -3 -17 91483.3 1448.96   1
   0   3  17 95858.6 1845.13   2
   0   3 -17 98727.3 1619.70   3
   0  -3 -17 92882.7 1671.33   3
   0  -3  17 100785. 1860.33   6
   0  -3  17 96206.4 1910.12   2
   0  -3  19 15541.7 778.505   6
   0  -3 -19 13522.1 679.622   3
   0   3 -19 14869.7 669.774   3
   0   3  19 14425.9 759.735   2
   0  -3  19 14375.8 785.921   2
   0  -3 -19 13953.3 605.546   1
   0  -3 -21 8332.27 573.929   3
   0   3 -21 7720.54 518.592   3
   0  -3 -21 7843.12 485.224   1
   0   3  21 7763.15 593.861   2
   0  -3  21 7399.76 599.268   2
   0   3  23 14462.4 862.013   2
   0  -3 -23 14206.5 786.253   3
   0  -3  23 14843.5 901.133   2
   0   3 -23 14672.7 756.281   3
   0  -3 -25-1.06911 86.6495   3
   0   3 -25 107.508 97.1612   3
   0   3  25 90.4725 112.140   2
   0  -3  25 85.8290 146.721   2
   0   3  27 1663.24 337.788   2
   0  -3  27 1865.09 351.636   2
   0  -3 -27 2022.08 344.114   3
   0   3 -27 2071.08 324.116   3
   0  -3 -27 2201.89 392.538   7
   0   3  29 5932.80 376.895  28
   0   3 -29 5730.47 390.058  29
   0   3  29 5791.21 412.267  27
   0  -3 -29 6109.64 389.266  29
   0  -3  29 6164.99 397.161  27
   0  -3  29 6193.14 390.287  25
   0   3  29 6169.22 397.410  25
   0  -3  31 4209.60 338.800  27
   0   3  31 3598.55 299.655  28
   0   3  31 4128.47 331.892  25
   0   3  31 3850.76 345.825  27
   0  -3  31 3523.86 296.337  25
   0   3 -31 4221.64 345.215  29
   0   3 -33 2575.90 278.008  29
   0  -3  33 2311.21 250.180  25
   0   3  33 2270.66 238.882  28
   0   3  33 2436.51 256.385  25
   0   3  33 2317.94 272.221  27
   0  -3  33 2539.41 268.852  27
   0  -3  35-8.50466 93.8783  27
   0   3  35 5.32906 85.9545  27
   0   3 -35 84.4340 98.1870  29
   0   3  35 135.951 83.6599  25
   0  -3  35 19.0601 61.5596  25
   0  -3  37 3210.01 265.419  25
   0   3 -37 3231.51 283.781  29
   0  -3  37 3289.87 297.280  27
   0   3  37 2161.16 226.980  25
   0   3  37 2331.65 262.990  27
   0   3  39 12916.0 569.677  27
   0   3  39 12495.8 501.504  25
   0  -3  39 13126.2 491.507  25
   0  -3  39 12871.9 545.222  27
   0   3 -39 13389.3 524.976  29
   0   3  39 12901.5 519.326  21
   0   3  41 37.9106 76.1034  27
   0   3 -41 89.2458 57.7155  29
   0  -3  41 86.5077 78.9784  27
   0   3  41 166.177 74.9524  21
   0   3  43 83.7702 50.9052  21
   0   3  43 96.6164 66.9781  27
   0  -3  43 91.3480 53.7807  27
   0   4   0 225996. 1776.48   9
   0   4  -2 3552.79 228.791   9
   0   4   2 3742.25 205.419   9
   0  -4   2 3519.09 212.971   6
   0  -4  -4 91949.9 850.599   1
   0  -4  -4 90180.5 955.760   3
   0   4  -4 90060.8 1221.48   9
   0  -4   4 89908.1 1112.74   6
   0   4   4 87714.9 963.169   9
   0  -4   6 47471.8 848.949   6
   0   4   6 45322.5 663.932   9
   0   4  -6 45887.6 652.788   3
   0  -4  -6 45779.1 745.833   3
   0  -4  -6 46162.8 607.454   1
   0  -4  -8 109437. 1286.39   3
   0  -4  -8 107794. 1525.97   7
   0   4  -8 111782. 1518.23   9
   0   4   8 108649. 1556.19   2
   0   4  -8 109675. 1149.43   3
   0  -4   8 107924. 1410.39   6
   0  -4  -8 105467. 1020.46   1
   0  -4 -10 18532.4 567.271   3
   0   4 -10 16892.5 491.446   3
   0  -4  10 16886.6 594.473   6
   0  -4 -10 17864.6 445.453   1
   0   4  10 18790.0 677.383   2
   0  -4 -10 18076.8 663.060   7
   0   4 -10 17519.2 630.070   9
   0   4 -12 11241.7 442.838   3
   0  -4  12 10636.5 512.692   6
   0  -4 -12 10048.8 461.622   3
   0  -4 -12 9359.33 354.087   1
   0   4 -12 11682.6 544.770   9
   0   4  12 10057.6 530.889   2
   0  -4 -12 9856.57 527.749   7
   0  -4  14 76639.9 1478.79   6
   0   4  14 72068.8 1511.99   2
   0  -4 -14 72896.2 1538.74   7
   0  -4 -14 72250.1 1089.19   1
   0   4 -14 73880.0 1246.54   3
   0  -4 -14 73594.6 1346.74   3
   0   4 -14 74984.0 1475.96   9
   0  -4 -16 801.680 130.519   1
   0  -4 -16 683.690 174.482   7
   0  -4  16 446.802 156.712   2
   0   4  16 752.192 174.481   2
   0  -4 -16 522.684 143.466   3
   0  -4  16 525.685 139.116   6
   0   4 -16 589.748 159.314   9
   0   4 -16 594.757 133.043   3
   0  -4  18 100.048 102.622   2
   0  -4 -18 13.7813 87.9410   3
   0  -4  18 116.732 109.338   6
   0   4  18 5.07505 86.6114   2
   0  -4 -18 233.890 129.372   7
   0   4 -18 51.2282 74.2749   3
   0  -4 -20 13584.0 807.059   7
   0   4  20 15174.0 824.389   2
   0  -4  20 13557.5 814.134   2
   0  -4 -20 13512.6 710.516   3
   0   4 -20 13981.6 669.513   3
   0  -4  20 14482.2 799.536   6
   0  -4 -22 8041.34 587.270   3
   0  -4 -22 9115.44 701.044   7
   0   4  22 8777.68 663.657   2
   0  -4  22 9237.80 714.409   2
   0   4 -22 9141.32 580.530   3
   0   4 -24 6490.84 516.488   3
   0   4  24 7150.17 633.207   2
   0  -4  24 7279.86 673.004   2
   0  -4 -24 6840.66 570.020   3
   0  -4 -24 7195.93 660.121   7
   0  -4 -26 4026.67 524.375   7
   0  -4  26 4255.15 535.009   2
   0  -4 -26 3885.38 457.848   3
   0   4  26 4071.83 509.347   2
   0   4  28 4071.67 312.672  28
   0   4  28 4529.55 345.399  25
   0   4  28 4187.33 532.911   2
   0   4 -28 4094.51 326.524  29
   0  -4  28 4580.45 339.325  27
   0   4  28 4130.00 353.139  27
   0  -4  30 8872.28 476.743  27
   0   4  30 8124.38 449.453  28
   0  -4  30 8410.19 462.085  25
   0   4  30 8331.87 505.245  27
   0   4 -30 7537.81 452.886  29
   0   4  30 7887.39 466.106  25
   0  -4  32 207.472 113.593  27
   0   4  32 111.696 83.7129  27
   0  -4  32 52.8065 66.0474  25
   0   4  32 85.4047 87.9822  25
   0   4 -32 96.5349 96.0332  29
   0   4  32 143.499 82.8243  28
   0  -4  34 334.392 116.460  27
   0   4 -34 395.465 137.064  29
   0   4  34 244.568 115.769  27
   0   4  34 320.118 105.332  25
   0  -4  34 341.066 111.680  25
   0  -4  36 102.427 89.7575  25
   0  -4  36 116.103 69.1720  27
   0   4 -36 154.330 100.801  29
   0   4  36 345.200 108.354  25
   0   4  36 191.848 100.806  27
   0   4  38 773.984 143.108  25
   0  -4  38 1053.92 149.754  25
   0  -4  38 900.251 157.706  27
   0   4 -38 999.904 164.808  29
   0   4  38 785.008 158.928  27
   0   4  38 831.476 145.593  21
   0  -4  40 2942.06 247.521  27
   0   4  40 2123.23 197.407  25
   0   4  40 1980.46 192.241  21
   0   4 -40 2528.55 222.114  29
   0  -4  40 2640.74 203.614  25
   0   4  40 1978.17 223.825  27
   0   4  42 14223.3 500.442  27
   0  -4  42 13285.0 462.263  27
   0   4  42 13850.1 432.020  21
   0   4 -42 13711.7 441.026  29
   0  -4  44 509.877 81.8185  27
   0   5   1 8328.54 355.568   9
   0   5  -1 8609.12 381.468   9
   0  -5  -3 22083.0 665.826   7
   0   5  -3 21259.0 624.773   9
   0   5   3 21196.7 541.065   9
   0  -5   3 21104.8 580.958   6
   0  -5   3 21110.2 643.307   7
   0  -5   5 8347.48 419.115   7
   0   5   5 9156.67 340.058   9
   0  -5  -5 9345.49 449.778   7
   0  -5   5 8246.88 379.614   6
   0  -5  -5 8735.95 328.771   3
   0   5  -5 8427.83 416.499   9
   0   5  -7 1674.42 201.111   9
   0  -5   7 1645.10 178.846   6
   0  -5   7 1728.97 206.898   7
   0  -5  -7 1615.90 199.227   7
   0   5  -7 1642.02 135.497   3
   0  -5  -7 1736.34 167.954   3
   0  -5  -7 2074.51 142.597   1
   0   5   7 1747.61 146.967   9
   0  -5   9 28504.4 791.495   6
   0   5  -9 28686.1 846.382   9
   0   5  -9 28353.7 609.585   3
   0  -5  -9 26843.2 529.946   1
   0   5   9 25700.6 553.630   9
   0  -5  -9 27104.3 841.206   7
   0  -5  -9 26397.0 684.639   3
   0  -5 -11 1657.56 231.945   7
   0   5 -11 2628.66 275.341   9
   0   5 -11 2500.71 209.244   3
   0  -5  11 2474.30 259.353   6
   0  -5 -11 1585.94 193.777   3
   0  -5 -11 1644.40 143.542   1
   0   5  11 1696.27 144.007   9
   0  -5 -13 13045.7 662.401   7
   0  -5  13 14261.0 642.140   6
   0   5 -13 13187.9 504.465   3
   0   5  13 12614.5 646.298   2
   0   5 -13 13897.9 652.476   9
   0  -5 -13 13840.9 579.283   3
   0  -5 -13 12972.0 426.899   1
   0  -5 -15 76315.8 1464.92   3
   0   5  15 73809.4 1652.26   2
   0  -5 -15 73078.7 1672.41   7
   0  -5  15 78684.6 1615.53   6
   0   5 -15 79894.9 1663.91   9
   0   5 -15 76556.9 1320.53   3
   0   5 -17 30280.2 890.908   3
   0   5 -17 31597.2 1095.27   9
   0  -5  17 31613.1 1091.72   6
   0  -5  17 29721.9 1157.00   2
   0  -5 -17 32429.8 1169.70   7
   0   5  17 30400.0 1118.48   2
   0  -5 -17 31692.6 1004.20   3
   0   5  19 116.254 107.158   2
   0  -5 -19 248.315 126.181   3
   0  -5  19 202.305 132.927   2
   0   5 -19 169.899 105.049   3
   0  -5  19 205.192 117.453   6
   0  -5 -19 125.825 106.207   7
   0  -5 -21 43.9609 91.5161   3
   0  -5  21 8.16733 115.020   6
   0   5  21 118.419 110.680   2
   0  -5  21-6.50449 115.377   2
   0  -5 -21 171.796 131.945   7
   0  -5  23 25831.2 1203.28   6
   0  -5 -23 24301.9 1207.99   7
   0  -5 -23 24370.0 1078.47   3
   0  -5  23 26033.1 1273.47   2
   0   5  23 26189.7 1204.24   2
   0   5  25 185.834 129.843   2
   0  -5  25 239.950 150.927   2
   0  -5 -25 208.769 115.417   3
   0  -5 -25 48.9639 102.454   7
   0   5  27 8118.42 494.507  27
   0   5  27 8315.97 745.773   2
   0   5 -27 8464.11 472.719  29
   0   5  27 9580.54 506.194  25
   0  -5  27 9295.71 469.059  27
   0  -5  27 8645.76 455.978  23
   0   5  27 8754.63 462.904  28
   0   5  29 1680.76 241.013  27
   0   5  29 1643.53 222.542  25
   0  -5  29 1715.32 215.611  27
   0   5 -29 1574.02 218.539  29
   0  -5  29 1591.58 206.760  23
   0   5  29 1881.25 223.593  28
   0   5  31 75.3805 88.3076  25
   0   5  31 162.015 118.819  27
   0   5 -31 105.208 86.3957  29
   0  -5  31 211.758 91.4507  27
   0  -5  31 251.283 105.250  25
   0   5 -33 2160.28 254.735  29
   0   5  33 2171.17 247.291  25
   0   5  33 1876.39 244.394  27
   0   5  33 1972.87 236.951  21
   0  -5  33 2036.01 227.626  25
   0  -5  33 2318.97 253.294  27
   0  -5  35 8453.35 458.673  27
   0   5 -35 9121.77 477.635  29
   0   5  35 8489.99 460.160  21
   0   5  35 8425.77 466.315  25
   0   5  35 7906.95 483.632  27
   0  -5  35 7845.17 426.245  25
   0  -5  37 3262.11 278.384  27
   0   5  37 3419.42 281.131  21
   0   5  37 3323.79 305.706  27
   0   5  37 3231.31 277.964  25
   0  -5  37 3104.92 253.014  25
   0   5 -37 3434.37 286.204  29
   0  -5  39 1282.77 154.804  25
   0   5  39 693.992 134.895  27
   0   5  39 679.445 119.753  25
   0   5  39 868.580 133.709  21
   0   5 -39 1079.31 152.591  29
   0  -5  39 1208.61 169.815  27
   0  -5  41 1561.48 166.181  27
   0   5  41 1442.21 148.849  21
   0   5 -41 1460.78 155.993  29
   0  -5 -43 65.4516 42.9444  19
   0  -5  43 9.69534 44.2768  27
   0  -6   0 27511.6 806.050   7
   0   6   0 26684.3 726.413   9
   0   6   2 35769.8 803.649   9
   0  -6   2 36771.0 840.562   6
   0  -6  -2 36153.7 936.049   7
   0  -6   2 37544.7 945.706   7
   0   6  -2 37112.3 890.209   9
   0   6  -4 10237.8 488.755   9
   0  -6   4 10677.2 461.867   6
   0  -6   4 10685.7 515.200   7
   0   6   4 10871.5 431.914   9
   0  -6  -4 10759.1 520.488   7
   0  -6   6 14556.1 558.106   6
   0  -6   6 14770.2 625.778   7
   0   6  -6 14314.8 603.688   9
   0   6  -6 13914.4 381.543   3
   0   6   6 13399.2 462.281   9
   0  -6  -6 13292.0 598.689   7
   0  -6  -8 118.426 73.1730   3
   0  -6   8 539.243 134.445   6
   0  -6  -8 92.5033 88.5830   7
   0  -6  -8 178.037 61.7147   1
   0   6   8 245.954 78.4443   9
   0   6  -8 503.109 155.885   9
   0  -6   8 367.491 131.074   7
   0   6  -8 413.612 77.1973   3
   0  -6 -10 16434.7 586.837   3
   0  -6 -10 16214.4 720.571   7
   0  -6  10 16128.0 655.509   6
   0   6 -10 16461.8 713.074   9
   0   6 -10 14935.9 470.479   3
   0  -6 -12 3754.65 370.984   7
   0  -6  12 3634.78 337.061   6
   0   6 -12 4472.51 396.014   9
   0  -6 -12 3880.74 313.060   3
   0  -6  14 7686.07 519.490   6
   0   6 -14 7734.55 538.751   9
   0  -6 -14 7012.34 528.158   7
   0  -6 -14 7490.72 457.248   3
   0  -6  16 1069.69 221.450   6
   0   6 -16 745.668 183.565   9
   0  -6 -16 948.300 191.250   3
   0  -6 -16 900.901 220.241   7
   0   6 -18 1453.55 278.353   9
   0  -6  18 1227.81 246.275   6
   0  -6  18 1178.63 271.993   2
   0  -6 -18 1088.36 240.238   7
   0  -6 -18 1041.00 203.005   3
   0  -6 -20 83.4009 101.150   3
   0  -6 -20 71.7897 119.306   7
   0  -6  20 50.8263 136.586   2
   0  -6  20 77.5332 109.783   6
   0  -6 -22 15521.5 855.026   3
   0  -6 -22 15244.3 963.385   7
   0  -6  22 16299.5 947.598   6
   0  -6  22 18002.7 1077.86   2
   0  -6 -24 42722.3 1683.57   7
   0  -6  24 46948.8 1811.19   2
   0  -6 -24 41482.3 1467.78   3
   0  -6  26 7906.64 436.278  23
   0  -6  26 8627.15 451.635  27
   0   6  26 6844.53 442.001  25
   0   6  26 7500.99 446.386  21
   0   6 -26 7466.75 442.599  29
   0   6  26 6762.56 450.382  27
   0   6 -28 369.776 120.298  29
   0   6  28 516.204 138.348  25
   0   6  28 388.239 130.271  27
   0   6  28 377.190 111.061  21
   0  -6  28 433.116 120.839  23
   0  -6  28 439.022 119.296  27
   0  -6  30 18664.3 686.141  27
   0   6  30 16678.1 700.402  25
   0   6 -30 15860.8 667.676  29
   0   6  30 17200.5 689.100  21
   0   6  30 16521.5 721.687  27
   0  -6  30 15773.4 627.589  23
   0   6  32 536.944 131.870  21
   0   6  32 527.185 150.372  25
   0   6  32 378.504 132.451  27
   0   6 -32 364.364 122.728  29
   0  -6  32 378.670 125.852  25
   0  -6  32 389.063 124.092  27
   0   6  34 2832.49 280.103  25
   0   6  34 2939.20 275.532  21
   0  -6  34 3597.38 292.319  25
   0   6  34 3146.58 314.896  27
   0   6 -34 3691.77 315.706  29
   0  -6  34 3550.55 301.601  27
   0   6  36 395.683 121.275  27
   0  -6  36 352.063 110.014  27
   0   6  36 529.310 122.487  21
   0   6 -36 351.460 143.272  29
   0  -6  36 257.046 94.4572  25
   0   6  36 530.883 135.289  25
   0  -6  38 8521.40 376.741  25
   0  -6  38 8115.13 401.443  27
   0   6 -38 8886.46 420.049  29
   0   6  38 7463.92 374.193  21
   0   6  38 7182.66 376.349  25
   0   6  40 118.200 52.4388  21
   0   6 -40 128.702 66.0006  29
   0  -6  40 242.947 80.9516  27
   0  -6  42 145.599 61.6105  27
   0  -6 -42 129.142 54.4822  19
   0   6 -42 93.2950 54.8685  29
   0  -7   1 941.100 177.315   7
   0   7  -1 1031.86 171.589   9
   0   7   1 1156.18 174.342   9
   0  -7  -1 1176.16 204.142   7
   0  -7   1 978.128 161.721   6
   0  -7  -3 401.723 130.003   7
   0  -7   3 368.609 111.398   6
   0  -7   3 218.859 111.470   7
   0   7  -3 349.890 120.245   9
   0   7   3 316.263 100.981   9
   0  -7   5 38.7330 75.8975   6
   0  -7  -5 154.471 93.9561   7
   0   7   5 137.421 74.5205   9
   0   7  -5 130.317 106.078   9
   0  -7   5 44.7547 94.3165   7
   0  -7  -7 470.612 147.612   7
   0  -7   7 695.363 148.099   6
   0  -7   7 762.650 178.673   7
   0   7   7 398.222 94.2149   9
   0   7  -7 695.760 165.960   9
   0  -7   9 34265.4 1091.45   7
   0  -7   9 35868.1 1017.20   6
   0   7  -9 36778.3 1114.80   9
   0  -7  -9 34014.6 1096.03   7
   0  -7 -11 405.741 153.455   7
   0   7 -11 455.081 156.292   9
   0  -7  11 325.222 118.538   6
   0  -7 -11 370.747 98.3071   3
   0  -7 -13 332.616 109.191   3
   0   7 -13 366.657 153.481   9
   0  -7  13 359.033 137.285   6
   0  -7 -13 175.561 98.5821   7
   0  -7 -15 76.3358 101.033   7
   0   7 -15-36.2885 118.199   9
   0  -7 -15 78.9996 85.5546   3
   0  -7  15 96.4037 73.7872   6
   0  -7  17 1415.32 272.274   6
   0  -7 -17 1450.26 234.904   3
   0   7 -17 1420.80 273.188   9
   0  -7 -17 1538.42 289.061   7
   0  -7  19 2115.07 386.061   2
   0  -7 -19 1831.50 331.138   7
   0  -7 -19 1636.77 267.045   3
   0  -7  19 1942.98 316.157   6
   0  -7  21 7870.41 733.988   2
   0  -7  21 8097.35 676.949   6
   0  -7 -21 7761.56 600.604   3
   0  -7 -21 7302.32 665.195   7
   0  -7  23 17975.7 1048.38   6
   0  -7  23 16019.6 641.828  19
   0  -7 -23 17739.4 947.885   3
   0  -7  23 17240.9 615.737  27
   0   7  23 18271.8 712.050  25
   0   7  23 16239.4 685.124  27
   0  -7 -23 17824.0 1089.02   7
   0  -7  23 17172.5 1115.20   2
   0  -7  25 4830.13 339.969  27
   0   7  25 4484.17 350.830  21
   0   7  25 4877.44 381.203  25
   0  -7  25 4545.65 335.540  23
   0   7  25 4067.95 360.380  27
   0  -7  27 8951.24 476.865  23
   0   7  27 9331.35 505.116  21
   0   7  27 9145.63 542.860  27
   0  -7  27 9345.90 478.980  27
   0   7 -27 7918.08 467.868  29
   0   7  27 8916.57 518.854  25
   0  -7  29 4542.18 341.116  27
   0   7  29 4725.03 364.429  21
   0   7  29 4563.04 374.679  25
   0   7 -29 4166.22 348.585  29
   0   7  29 3818.73 353.024  27
   0  -7  29 4559.98 342.785  23
   0  -7  31 373.420 122.478  27
   0  -7  31 168.048 70.3015  23
   0   7 -31 243.444 95.1898  29
   0   7  31 148.844 90.9437  21
   0   7  31 341.277 121.138  25
   0   7  31 186.736 104.240  27
   0  -7  33 3585.80 296.369  27
   0   7  33 2552.21 277.721  27
   0  -7  33 3232.73 278.147  25
   0   7  33 2559.95 268.624  25
   0   7 -33 2956.90 280.870  29
   0   7  33 2711.79 262.623  21
   0   7 -35 6154.08 383.694  29
   0  -7  35 6028.05 352.108  25
   0   7  35 6364.27 395.509  25
   0   7  35 6763.16 387.960  21
   0  -7  35 5823.06 361.129  27
   0  -7  37 927.058 132.198  25
   0   7  37 1120.40 156.110  21
   0  -7  37 975.918 143.768  27
   0   7 -37 1207.86 167.231  29
   0   7  37 1019.30 150.286  25
   0   7  39 726.804 112.370  25
   0  -7 -39 773.762 114.549  19
   0  -7  39 797.758 123.720  27
   0   7 -39 696.580 118.423  29
   0   7  39 653.173 108.296  21
   0  -7 -41 54.6608 48.5356  19
   0   7  41-3.12832 36.3629  21
   0  -7  41 19.3271 35.6555  27
   0   7 -41 111.478 51.7222  29
   0   8   0 325294. 3123.87   9
   0  -8   0 323011. 3424.33   7
   0  -8   0 329035. 3094.58   6
   0   8  -2 87573.3 1634.49   9
   0  -8   2 84499.1 1719.51   7
   0   8   2 89979.3 1551.58   9
   0  -8   2 88138.3 1560.21   6
   0  -8  -2 92327.9 1788.24   7
   0  -8   4 16378.0 674.686   6
   0   8   4 16185.6 623.413   9
   0  -8   4 15740.7 753.043   7
   0   8  -4 16786.1 733.305   9
   0  -8  -4 16274.2 761.112   7
   0  -8   6 48.3143 90.3827   7
   0   8  -6 52.1221 76.7453   9
   0  -8  -6-12.9629 73.9827   7
   0  -8   6 33.4148 73.9775   6
   0  -8   8 11128.7 593.939   6
   0   8  -8 11357.6 651.590   9
   0  -8  -8 9992.61 628.718   7
   0  -8   8 10962.0 656.880   7
   0  -8  10 56.3312 96.8056   6
   0   8 -10 67.0969 96.7832   9
   0  -8 -10 40.1638 85.7824   7
   0  -8 -12 3336.33 393.835   7
   0   8 -12 3592.78 398.433   9
   0  -8  12 3571.77 378.700   6
   0  -8 -14 4577.72 383.063   3
   0  -8  14 5080.72 469.135   6
   0  -8 -14 5321.83 514.359   7
   0   8 -14 5815.20 521.779   9
   0  -8 -16 34844.7 1116.01   3
   0  -8 -16 35085.4 1363.35   7
   0   8 -16 38199.4 1399.36   9
   0  -8  16 35683.1 1283.39   6
   0   8 -18 881.523 241.087   9
   0  -8 -18 405.247 127.338   3
   0  -8  18 627.622 188.645   6
   0  -8 -18 275.046 154.177   7
   0  -8 -20 16073.6 848.801   3
   0  -8 -20 15272.1 984.676   7
   0  -8  20 15787.6 939.375   6
   0  -8  20 15986.7 1056.97   2
   0  -8  22 1754.14 329.600   6
   0   8  22 1510.80 219.105  27
   0   8  22 1313.39 204.671  25
   0  -8  22 1453.55 190.023  23
   0  -8 -22 1459.29 284.511   3
   0   8  22 1554.36 207.451  21
   0  -8  22 1608.84 197.603  27
   0  -8  22 1619.03 201.139  19
   0  -8  24 1311.15 184.454  27
   0   8  24 1726.29 223.357  21
   0   8  24 1887.54 251.904  25
   0  -8  24 1172.83 182.004  19
   0  -8  24 1054.46 165.310  23
   0   8  24 1728.06 238.845  27
   0  -8  26 1366.47 197.039  23
   0  -8  26 1291.06 184.049  27
   0   8  26 1575.47 238.230  25
   0   8  26 1511.81 215.588  21
   0   8  26 1328.40 218.087  27
   0   8  28 4683.92 357.916  21
   0   8  28 4982.37 397.099  25
   0  -8  28 4814.19 354.036  23
   0  -8  28 5273.59 359.568  27
   0   8 -28 4982.94 376.186  29
   0   8  30 4257.79 362.525  25
   0   8  30 4254.38 334.362  21
   0  -8  30 4164.70 318.677  27
   0   8 -30 3591.86 318.783  29
   0  -8  30 3735.25 308.456  23
   0  -8  32 1154.27 174.450  27
   0   8  32 1007.77 175.462  25
   0   8  32 1188.80 172.066  21
   0  -8  32 958.757 157.201  23
   0  -8  32 1186.11 173.546  25
   0   8 -32 932.371 170.739  29
   0  -8  34 1311.34 170.738  25
   0   8 -34 1308.13 145.930  14
   0   8 -34 1605.06 202.390  29
   0   8  34 1405.21 191.454  25
   0  -8  34 1434.42 182.037  27
   0   8  34 1503.33 186.457  21
   0  -8  36 69.7043 51.2115  25
   0   8 -36 182.946 95.7592  29
   0  -8 -36 113.502 72.0243  19
   0  -8  36 133.543 79.7765  27
   0   8  36 65.8468 54.9709  25
   0   8  36 193.833 81.8929  21
   0   8  38 44.4050 54.2238  21
   0  -8 -38 76.5351 59.4101  19
   0  -8  38 134.808 70.2443  27
   0  -8  38 81.1250 43.5282  25
   0   8 -38 26.2067 56.0746  29
   0   8  38 34.1346 50.5261  25
   0  -8  40 232.421 62.3165  27
   0   8 -40 156.381 61.0081  29
   0   8  40 158.918 57.0847  26
   0  -8 -40 203.482 57.3071  19
   0   9   1 6782.26 459.867   9
   0  -9   1 7587.68 487.005   6
   0  -9  -1 6686.53 520.340   7
   0   9  -1 7726.13 511.980   9
   0  -9   1 8065.37 572.894   7
   0  -9  -1 6932.31 470.126   6
   0   9   3 5577.72 403.059   9
   0   9  -3 4578.52 406.656   9
   0  -9  -3 5605.52 481.484   7
   0  -9   3 4815.92 451.217   7
   0  -9   3 4814.19 392.628   6
   0  -9  -5 268.012 108.772   7
   0  -9   5 316.070 106.763   6
   0   9  -5 377.928 145.864   9
   0  -9   5 124.960 105.382   7
   0  -9   7 278.408 147.609   7
   0  -9  -7 104.683 99.8152   7
   0   9  -7 181.294 124.560   9
   0  -9   7 106.580 102.251   6
   0  -9  -9 384.670 167.875   7
   0   9  -9 467.414 167.166   9
   0  -9   9 297.535 119.594   6
   0  -9   9 305.624 127.604   7
   0  -9 -11 2002.69 318.655   7
   0  -9  11 1800.51 275.528   6
   0   9 -11 1971.80 314.674   9
   0   9 -13 7985.07 639.492   9
   0  -9 -13 7491.16 630.500   7
   0  -9  13 8297.17 605.895   6
   0   9 -15 1349.19 299.833   9
   0  -9  15 1435.14 270.182   6
   0  -9 -15 922.363 248.156   7
   0  -9  17 11335.2 774.761   6
   0   9 -17 10830.7 803.854   9
   0  -9  19 7703.14 663.075   6
   0  -9  19 8160.77 425.078  27
   0  -9 -19 10003.5 812.485   7
   0   9  19 9257.52 489.488  21
   0  -9  19 8391.18 448.400  23
   0   9  19 10164.7 556.119  25
   0  -9  19 8107.05 454.199  19
   0  -9 -19 9399.38 460.961  19
   0   9  21 8665.48 521.825  25
   0   9  21 9120.17 493.986  21
   0  -9  21 10448.6 490.040  27
   0  -9  21 9880.32 493.871  23
   0  -9  21 9864.85 516.848  19
   0  -9  23 14.2551 77.2620  23
   0  -9  23 7.03258 66.1648  27
   0   9  23 186.388 96.2977  21
   0  -9  23-10.5544 99.6067  19
   0   9  23 98.8590 85.1987  25
   0  -9  25 1092.45 186.312  19
   0   9  25 1244.98 208.011  25
   0  -9  25 995.486 173.533  23
   0  -9  25 884.904 152.020  27
   0   9  25 1169.96 183.624  21
   0   9 -27 966.361 164.005  29
   0  -9  27 1466.15 199.429  27
   0  -9  27 1462.73 208.090  23
   0   9  27 1114.22 183.308  21
   0   9  27 973.031 184.886  25
   0  -9 -29 104.287 81.6077  19
   0   9  29 240.841 105.930  25
   0  -9  29 197.573 95.5964  27
   0  -9  29 91.7100 72.4756  23
   0   9 -29 28.4143 84.9278  29
   0   9  29 93.4571 80.2066  21
   0   9  31 148.151 82.5830  25
   0   9  31 239.439 101.027  21
   0  -9  31 294.179 102.521  23
   0  -9 -31 108.711 82.1070  19
   0  -9  31 170.382 90.6834  27
   0   9 -31 174.068 88.5176  29
   0  -9  33 423.681 108.152  25
   0   9  33 313.648 92.0509  21
   0  -9  33 217.376 78.6589  23
   0   9  33 526.139 131.257  25
   0  -9 -33 383.145 103.504  19
   0   9 -33 269.839 113.467  29
   0  -9  33 413.706 104.444  27
   0   9 -33 419.507 101.259  14
   0   9  35 662.107 120.747  21
   0   9 -35 902.364 111.103  14
   0  -9  35 966.834 134.273  25
   0  -9  35 836.114 126.606  27
   0  -9 -35 809.136 132.465  19
   0   9 -35 1129.46 165.324  29
   0   9  35 694.507 132.177  25
   0   9 -37 212.413 73.0445  29
   0   9  37 385.172 84.2722  21
   0  -9  37 221.339 59.2976  25
   0  -9 -37 296.416 76.8409  19
   0   9  37 349.382 81.5054  25
   0  -9  37 285.977 76.8752  27
   0   9 -39 67.4669 46.6629  29
   0  -9 -39 56.7269 45.4085  19
   0   9  39 84.4896 42.0339  26
   0  10   0 1177.26 213.964   9
   0 -10   0 1462.16 239.283   6
   0 -10   0 1550.38 282.523   7
   0 -10   2 931.355 224.062   7
   0 -10  -2 455.850 138.135   6
   0  10  -2 751.451 185.083   9
   0 -10  -2 546.744 182.028   7
   0 -10   2 646.312 170.510   6
   0 -10   4 318.031 147.419   6
   0  10  -4 563.686 172.629   9
   0 -10  -4 680.410 200.816   7
   0 -10  -4 481.942 149.537   6
   0 -10   4 351.335 123.301   7
   0 -10   6 4566.52 426.135   6
   0  10  -6 4424.38 449.489   9
   0 -10   6 4502.37 482.970   7
   0 -10  -6 3640.24 424.955   7
   0 -10   8 15316.2 799.223   6
   0  10  -8 16290.7 884.404   9
   0 -10  -8 15247.9 886.002   7
   0 -10   8 15526.8 900.880   7
   0  10 -10 65.6613 96.5419   9
   0 -10  10 128.340 135.603   6
   0 -10 -10 251.602 137.823   7
   0 -10  12 982.035 223.341   6
   0  10 -12 785.440 235.476   9
   0 -10 -12 1019.69 264.058   7
   0  10 -14 2448.08 399.354   9
   0 -10  14 2397.74 357.888   6
   0 -10 -14 1783.81 337.575   7
   0  10  16 308.277 117.870  21
   0  10 -16 1306.33 307.814   9
   0  10  16 352.659 131.148  25
   0 -10  16 1310.93 193.397  23
   0 -10 -16 322.697 184.491   7
   0 -10  16 1249.89 214.008  20
   0 -10  16 1064.55 173.127  19
   0 -10  18 129151. 1734.12  27
   0  10  18 124204. 1846.61  21
   0 -10  18 130335. 1868.04  19
   0  10 -18 130699. 1855.62  22
   0  10  18 123224. 2023.51  25
   0 -10  18 134465. 1838.57  23
   0 -10 -18 128772. 1743.51  19
   0  10  20 52487.2 1202.38  21
   0 -10  20 42907.2 1088.41  19
   0  10  20 50806.9 1294.83  25
   0 -10  20 46154.3 1088.12  23
   0 -10  20 45212.8 1030.28  27
   0 -10 -20 52063.2 1112.01  19
   0  10 -20 44472.9 1083.23  22
   0  10  22 4766.24 364.951  21
   0  10  22 4308.52 382.587  25
   0 -10  22 4365.44 354.280  19
   0 -10  22 4950.32 361.505  23
   0 -10  22 5186.39 353.323  27
   0 -10 -22 4612.45 340.668  19
   0  10  24 3557.02 317.395  21
   0 -10 -24 3408.32 298.184  19
   0 -10  24 4604.98 348.278  23
   0 -10  24 4236.63 348.101  19
   0 -10  24 4723.39 337.018  27
   0  10  24 3563.67 345.530  25
   0 -10  26 2919.45 266.344  27
   0  10  26 2769.50 304.228  25
   0 -10  26 2701.41 266.675  23
   0 -10 -26 2749.80 264.968  19
   0  10  26 2850.17 284.505  21
   0  10  28 686.752 146.365  25
   0  10  28 633.660 134.855  21
   0 -10  28 771.786 151.995  23
   0  10 -28 655.581 140.425  29
   0 -10 -28 805.634 154.345  19
   0 -10  28 771.113 146.472  27
   0  10  30 723.272 134.300  21
   0 -10  30 659.706 125.534  27
   0 -10  30 732.737 138.751  23
   0 -10 -30 802.501 149.586  19
   0  10 -30 672.317 150.817  29
   0  10  30 771.543 159.871  25
   0  10 -32 2093.84 217.268  29
   0  10  32 2044.43 208.075  21
   0 -10  32 2136.32 203.187  23
   0  10  32 2070.18 231.722  25
   0  10 -32 2028.51 188.891  14
   0 -10  32 2093.69 208.561  25
   0 -10  32 2208.31 208.040  27
   0 -10 -32 1883.18 195.889  19
   0 -10 -34 533.758 101.163  19
   0 -10  34 789.123 117.646  27
   0 -10  34 665.314 108.786  25
   0  10 -34 724.209 106.250  14
   0  10  34 612.676 116.493  25
   0  10  34 479.182 100.042  21
   0  10  36 719.355 109.315  25
   0  10  36 718.211 99.7317  21
   0  10  36 744.942 99.7835  26
   0 -10  36 612.554 94.9289  27
   0 -10 -36 606.095 98.9035  19
   0  10 -36 618.589 106.125  29
   0 -10  36 555.714 86.0201  25
   0  10 -38 1360.17 128.047  29
   0 -10 -38 1200.95 115.954  19
   0 -11  -1 5151.27 461.390   6
   0 -11  -1 5300.98 548.183   7
   0 -11   1 6488.96 598.634   7
   0  11  -3 8547.73 628.325   9
   0 -11  -3 9342.90 623.832   6
   0 -11  -3 10247.7 747.522   7
   0 -11   3 9322.11 725.791   7
   0 -11   5-15.8653 103.418   7
   0 -11  -5 246.562 160.225   7
   0  11  -5 165.103 132.935   9
   0 -11  -5 153.113 107.907   6
   0  11  -7 4647.67 497.242   9
   0 -11   7 4033.90 483.413   7
   0 -11  -7 3974.00 477.519   7
   0  11  -9 113.572 118.381   9
   0 -11  -9 330.656 170.842   7
   0 -11 -11 26297.9 1271.95   7
   0 -11  11 29555.0 837.728  23
   0  11 -11 30672.1 1354.00   9
   0 -11 -11 26595.2 764.108  19
   0 -11  11 28962.5 928.647  20
   0  11  11 25968.6 916.022  25
   0 -11  11 29621.6 841.085  19
   0  11  13 30731.5 905.617  21
   0 -11 -13 31416.5 839.073  19
   0 -11  13 28977.5 843.015  23
   0  11  13 30650.5 1006.85  25
   0 -11  13 28031.6 836.103  19
   0 -11 -15 601.092 122.659  19
   0  11  15 530.521 134.990  21
   0 -11  15 554.366 151.110  23
   0 -11  15 363.924 117.565  19
   0 -11  15 375.557 143.522  20
   0  11  15 629.929 169.150  25
   0 -11  17 35698.5 959.795  23
   0  11  17 28762.7 1000.25  25
   0  11  17 29369.7 904.111  21
   0 -11 -17 30033.5 844.809  19
   0 -11  17 35804.8 978.817  19
   0  11  19 59848.6 1296.38  21
   0 -11  19 55942.5 1255.02  19
   0 -11  19 58903.3 1242.02  23
   0  11 -19 59641.5 1266.45  22
   0 -11  19 59445.5 1181.91  27
   0 -11 -19 59910.8 1205.50  19
   0  11  19 58062.0 1420.60  25
   0  11  21 2961.25 327.243  25
   0 -11  21 1616.31 224.007  19
   0  11 -21 1755.61 225.008  22
   0 -11  21 1672.11 222.507  23
   0 -11  21 1953.37 224.243  27
   0  11  21 2600.64 278.215  21
   0 -11 -21 2933.36 273.126  19
   0 -11  23 9378.80 463.658  27
   0  11  23 8608.88 539.219  25
   0  11  23 8954.07 494.229  21
   0 -11  23 8664.75 474.355  23
   0 -11  23 8868.52 496.908  19
   0 -11 -23 8822.76 463.884  19
   0 -11  25 499.995 115.619  27
   0 -11  25 471.061 136.304  19
   0 -11  25 577.502 138.938  23
   0 -11 -25 590.995 132.854  19
   0  11  25 882.405 187.813  25
   0  11  25 644.849 132.235  21
   0 -11 -27 871.977 151.689  19
   0 -11  27 896.563 157.088  23
   0  11 -27 948.103 167.163  29
   0 -11  27 1129.74 164.648  27
   0  11  27 966.552 185.120  25
   0  11  27 823.010 146.223  21
   0 -11  29 2333.91 225.758  23
   0  11  29 2219.69 249.410  25
   0  11 -29 2540.18 248.509  29
   0  11  29 2566.25 237.181  21
   0 -11  29 2531.36 223.897  27
   0 -11 -29 2145.59 221.192  19
   0  11 -31 465.517 110.734  29
   0 -11  31 390.723 100.615  23
   0 -11  31 491.669 99.0028  27
   0  11 -31 551.183 111.382  14
   0 -11 -31 644.748 122.903  19
   0  11  31 596.054 113.685  21
   0  11  33 2244.42 185.406  21
   0  11 -33 2085.10 171.964  14
   0  11 -33 2499.38 215.000  29
   0 -11 -33 2358.26 197.165  19
   0 -11  33 2297.76 180.328  27
   0 -11  33 2355.66 189.426  25
   0  11  33 2315.73 208.833  25
   0 -11 -35 1824.64 154.262  19
   0  11  35 1730.02 139.388  21
   0 -11  35 1662.28 133.633  25
   0  11 -35 2096.45 174.975  29
   0  11  35 1756.47 157.541  25
   0  11 -35 1546.58 123.211  14
   0 -11 -37 202.669 48.7602  19
   0  11 -37 232.001 57.7500  29
   0  12   0 9017.40 489.569  21
   0 -12   0 9194.76 755.716   7
   0 -12   0 8777.26 444.554  19
   0 -12   2 3687.70 482.117   7
   0  12   2 3779.73 319.490  21
   0 -12   2 3578.30 286.643  19
   0 -12  -2 3968.16 496.833   7
   0  12  -2 3548.61 312.916  21
   0 -12  -2 3644.37 286.453  19
   0  12   4-18.7453 78.3873  21
   0 -12   4-45.3253 72.3208  20
   0 -12  -4 43.3309 107.031   7
   0 -12   4 46.2711 60.9479  19
   0 -12   4 42.0105 76.7128  23
   0  12  -4-5.68363 76.0138  21
   0 -12  -4 63.4211 72.4823  19
   0  12   4-92.7401 112.763  25
   0 -12   4 35.3025 116.980   7
   0 -12   6 1661.12 205.582  19
   0 -12   6 1429.16 213.627  20
   0 -12  -6 2294.86 234.053  19
   0  12   6 2027.96 268.718  25
   0 -12   6 1763.06 213.023  23
   0  12   6 2184.76 251.081  21
   0  12  -6 1636.66 222.477  21
   0  12  -8 17419.4 707.426  21
   0 -12   8 17997.4 737.140  20
   0 -12   8 17221.5 650.970  23
   0 -12   8 18037.3 663.528  19
   0  12   8 17101.8 768.151  25
   0  12   8 16945.9 680.532  21
   0 -12  -8 17137.7 625.172  19
   0 -12  10 403.615 131.472  19
   0  12  10 149.489 106.964  25
   0 -12  10 694.817 168.569  20
   0 -12  10 468.190 133.139  23
   0  12  10 86.1916 70.1198  21
   0 -12 -10 154.485 84.4778  19
   0 -12  12 14721.9 617.035  23
   0  12  12 14357.2 632.507  21
   0 -12  12 14714.2 618.096  19
   0  12  12 14365.7 715.282  25
   0 -12 -12 14541.1 585.231  19
   0 -12  12 13559.0 661.184  20
   0 -12  14 5190.06 374.654  23
   0  12  14 5305.61 434.612  25
   0 -12  14 5382.17 381.082  19
   0 -12  14 5176.12 423.226  20
   0 -12 -14 6162.72 386.316  19
   0  12  14 6227.34 418.399  21
   0 -12  16 1254.06 196.008  23
   0  12  16 1188.04 188.636  21
   0  12  16 1393.78 234.652  25
   0 -12  16 1155.96 197.003  19
   0 -12 -16 1280.64 183.823  19
   0  12 -18 4142.49 342.016  22
   0 -12  18 4093.24 333.269  23
   0  12  18 3725.91 322.660  21
   0 -12  18 4118.76 312.190  27
   0 -12  18 4034.14 339.869  19
   0  12  18 3497.13 364.829  25
   0 -12 -18 3725.01 309.639  19
   0 -12  20 1723.40 227.675  19
   0 -12  20 1757.17 221.168  23
   0  12 -20 1821.36 225.188  22
   0  12  20 2467.77 295.054  25
   0  12  20 2246.84 252.229  21
   0 -12  20 2200.01 224.473  27
   0 -12 -20 2489.88 251.195  19
   0 -12  22 124.208 78.6063  23
   0 -12  22 41.3436 61.2157  27
   0 -12 -22 49.3957 64.5022  19
   0  12  22 149.640 108.727  21
   0 -12  22 3.58384 85.6694  19
   0  12  22 56.8310 80.4245  25
   0 -12  24 3738.24 300.880  23
   0 -12  24 3595.30 272.718  27
   0  12  24 3806.07 303.036  21
   0 -12 -24 3688.38 289.927  19
   0  12  24 3771.17 349.140  25
   0 -12  24 3649.94 310.911  19
   0 -12  26 238.776 93.1639  23
   0 -12  26 174.890 81.5539  27
   0  12  26 105.886 87.6038  21
   0 -12 -26 79.8021 79.6079  19
   0  12 -26 125.280 89.8544  29
   0  12  26 212.918 115.037  25
   0  12 -28 2450.45 237.820  29
   0  12  28 2685.86 269.262  25
   0  12 -28 2429.55 213.712  14
   0  12  28 2449.26 220.302  21
   0 -12 -28 2563.54 229.687  19
   0 -12  28 2468.96 224.603  23
   0 -12  28 2663.95 216.856  27
   0  12 -30 74.5080 68.3431  29
   0  12 -30 58.1902 63.1620  14
   0 -12  30 136.063 55.6757  27
   0 -12  30 50.7582 51.8972  23
   0  12  30 22.0403 58.4329  25
   0  12  30 91.5096 65.6361  21
   0 -12 -30 60.8384 59.9409  19
   0  12  32 5.72479 47.0371  25
   0  12 -32 171.302 74.4812  29
   0  12 -32 129.012 62.0391  14
   0 -12  32 225.279 69.7740  25
   0  12  32 71.8081 46.4149  21
   0 -12 -32 133.813 64.7256  19
   0 -12 -34 66.4603 42.0189  19
   0  12 -34 96.0809 41.4539  14
   0  12 -34 199.914 64.8050  29
   0 -13  -1 552.850 134.201  19
   0 -13   1 660.119 142.424  19
   0  13   1 480.627 134.332  21
   0  13  -1 739.701 161.026  21
   0 -13   1 745.745 154.485  20
   0 -13   1 467.241 112.038  23
   0 -13  -3 23.4187 66.3504  19
   0 -13   3 45.0097 69.2861  19
   0 -13   3 116.656 86.8585  23
   0 -13   3 119.820 85.6244  20
   0  13   3 113.190 67.3989  21
   0  13  -3 155.815 107.203  21
   0 -13  -5-16.0684 65.7579  19
   0 -13   5-4.84132 79.8672  20
   0 -13   5-2.37711 66.3937  23
   0 -13   5 1.91321 72.3327  19
   0  13  -5-7.33214 80.6636  21
   0  13   5 143.600 105.808  21
   0 -13   7 2070.79 239.156  23
   0 -13   7 2117.19 239.567  19
   0 -13  -7 1612.43 207.899  19
   0  13   7 1552.98 244.447  25
   0 -13   7 2135.27 267.160  20
   0  13  -7 2273.99 270.619  21
   0  13   7 1920.61 245.758  21
   0  13   9 2350.99 302.000  25
   0  13   9 2517.89 274.432  21
   0 -13   9 1925.75 232.371  19
   0 -13   9 2029.34 240.182  23
   0 -13   9 1746.26 237.842  20
   0 -13  -9 2675.49 259.089  19
   0 -13  11 15747.1 647.732  23
   0  13  11 14432.3 728.390  25
   0 -13 -11 14131.4 587.711  19
   0 -13  11 15450.3 710.600  20
   0  13  11 14155.8 637.303  21
   0 -13  11 15641.9 643.074  19
   0 -13  13 3576.50 316.436  19
   0 -13  13 3512.54 342.673  20
   0 -13 -13 4065.28 320.097  19
   0 -13  13 3791.92 325.183  23
   0  13  13 4233.50 395.689  25
   0  13  13 4133.70 345.698  21
   0  13  15 1347.91 236.654  25
   0 -13  15 1381.21 210.283  23
   0 -13  15 1456.87 213.347  19
   0  13  15 1331.34 207.396  21
   0 -13 -15 1294.29 189.350  19
   0 -13 -17 1114.16 174.649  19
   0 -13  17 1080.31 161.944  27
   0  13  17 1105.87 224.904  25
   0  13 -17 1095.02 179.456  22
   0 -13  17 883.752 168.920  23
   0 -13  17 1043.61 179.924  19
   0  13  17 1036.28 178.740  21
   0 -13  19 2134.91 215.869  27
   0 -13  19 2018.95 231.514  23
   0 -13 -19 1741.76 209.499  19
   0  13  19 1822.03 265.805  25
   0 -13  19 2237.89 252.792  19
   0  13 -19 1913.02 228.773  22
   0  13  19 1839.37 226.680  21
   0  13  21 2500.13 292.273  25
   0 -13  21 2612.07 262.071  19
   0  13  21 2530.83 254.301  21
   0 -13  21 2711.22 233.555  27
   0 -13 -21 2700.15 251.530  19
   0  13 -21 2580.84 254.307  22
   0 -13  21 2624.27 256.596  23
   0 -13  23 2494.98 222.463  27
   0 -13  23 2272.38 230.151  23
   0  13  23 2001.44 218.222  21
   0 -13 -23 2009.88 210.243  19
   0 -13  23 2137.81 225.955  19
   0  13  23 2019.55 251.707  25
   0  13 -25 2832.58 255.256  29
   0  13  25 3650.12 270.347  21
   0 -13  25 3193.22 232.338  27
   0  13  25 3531.92 308.482  25
   0 -13  25 2878.26 250.027  23
   0 -13 -25 3208.47 255.047  19
   0  13 -25 3179.06 250.767  14
   0 -13  27 21.5935 57.7687  23
   0  13 -27-14.0955 56.1061  14
   0  13  27-33.2095 61.0196  25
   0 -13 -27 8.55484 55.6516  19
   0  13 -27-22.4713 73.9433  29
   0  13  27 22.3898 50.0872  21
   0 -13 -29 391.262 92.8800  19
   0 -13  29 336.495 79.7338  23
   0  13  29 421.754 86.1889  21
   0  13  29 255.871 86.1610  25
   0  13 -29 242.785 81.8240  29
   0  13 -29 323.153 85.3912  14
   0  13  31 190.257 62.9077  25
   0  13 -31 151.575 65.5153  29
   0  13 -31 48.4019 54.5019  14
   0 -13 -31 145.227 59.0098  19
   0 -13  31 179.478 57.1687  25
   0 -13 -33 458.070 68.4103  19
   0  13 -33 446.775 75.6805  29
   0  13 -33 366.379 59.1833  14
   0  14   0 3223.90 316.351  21
   0 -14   0 2872.70 279.672  23
   0 -14   0 2902.44 272.647  19
   0 -14   2 119.086 71.1532  23
   0 -14   2 172.701 85.9125  19
   0 -14   2 122.245 82.2702  20
   0  14  -2 259.485 128.359  21
   0 -14  -2 230.183 95.1639  23
   0 -14  -2 348.760 107.976  19
   0  14   2 168.551 92.5650  21
   0  14   4 150.533 102.557  21
   0 -14   4 159.650 81.8318  23
   0 -14   4 313.249 114.092  20
   0  14  -4 390.933 136.795  21
   0 -14   4 357.037 113.324  19
   0 -14  -4 184.526 88.7553  19
   0 -14   6 1521.46 229.398  20
   0  14   6 1776.64 235.170  21
   0  14  -6 1637.55 235.482  21
   0 -14   6 1500.73 205.339  23
   0 -14  -6 1793.15 226.152  19
   0 -14   6 1615.78 219.124  19
   0 -14   8 55.9673 92.4291  20
   0 -14   8 171.274 101.210  19
   0 -14   8 168.235 106.599  23
   0  14   8 234.660 127.891  21
   0 -14  -8 185.153 92.7249  19
   0  14  10 1475.89 242.888  25
   0 -14 -10 1869.41 218.120  19
   0 -14  10 1790.17 227.857  19
   0  14  10 1872.94 234.510  21
   0 -14  10 2132.63 269.196  20
   0 -14  10 1930.78 229.454  23
   0  14  12 2770.01 323.888  25
   0 -14  12 2862.67 275.838  23
   0  14  12 3124.09 298.849  21
   0 -14 -12 3181.55 278.492  19
   0 -14  12 2862.13 311.156  20
   0 -14  12 2728.73 268.913  19
   0 -14  14 33.2057 77.1913  19
   0 -14  14 9.46171 74.7490  23
   0 -14 -14 5.48152 72.3275  19
   0  14  14 31.5081 107.090  25
   0  14  14-4.24388 70.3193  21
   0  14 -16 621.300 143.403  22
   0 -14  16 441.606 128.974  19
   0 -14  16 414.823 131.275  23
   0  14  16 232.826 116.218  25
   0  14  16 255.133 107.684  21
   0 -14 -16 305.893 99.6751  19
   0  14  18 662.024 139.240  21
   0  14 -18 439.544 118.024  22
   0 -14  18 427.757 119.707  19
   0  14  18 573.230 164.261  25
   0 -14  18 635.698 147.202  23
   0 -14 -18 583.729 130.630  19
   0 -14 -20 13.5086 57.1981  19
   0  14  20 28.8565 62.4051  21
   0 -14  20 187.347 92.1779  23
   0  14 -20-36.3827 59.9042  22
   0  14  20 27.7630 89.1599  25
   0 -14  20 166.398 95.0613  19
   0  14  22 1544.33 181.086  21
   0 -14  22 1826.29 199.517  23
   0  14 -22 1654.16 188.831  14
   0  14  22 1775.33 230.059  25
   0 -14 -22 1673.01 188.675  19
   0 -14  22 1738.81 198.802  19
   0  14  24 3338.47 247.352  21
   0  14  24 3311.40 286.037  25
   0  14 -24 3525.21 246.063  14
   0 -14  24 3355.92 249.928  23
   0  14 -24 3264.82 253.319  29
   0 -14 -24 3117.04 237.859  19
   0  14 -26 3056.44 232.045  29
   0 -14 -26 3144.59 222.598  19
   0 -14  26 3278.18 228.613  23
   0  14  26 3136.91 256.104  25
   0  14  26 3153.45 215.562  21
   0  14 -26 3287.62 224.911  14
   0  14  28 1221.82 146.703  25
   0  14 -28 947.420 121.108  29
   0 -14  28 883.717 109.862  23
   0 -14 -28 1137.43 126.120  19
   0  14 -28 896.125 111.424  14
   0  14 -30 439.389 73.2477  14
   0 -14 -30 308.399 65.5152  19
   0  14 -30 460.610 82.5832  29
   0  15  -1 6721.08 443.149  21
   0 -15  -1 5235.92 368.565  23
   0 -15   1 7059.03 419.015  19
   0  15   1 5489.00 395.762  21
   0 -15  -1 5408.18 359.584  19
   0 -15   1 6763.89 420.609  23
   0 -15   3 2058.21 236.423  23
   0  15  -3 2299.97 260.501  21
   0 -15   3 2141.96 238.888  19
   0 -15  -3 2832.20 272.776  19
   0  15   3 3110.14 299.698  21
   0 -15   3 2222.80 256.736  20
   0 -15  -3 2961.57 278.852  23
   0 -15   5 457.475 140.387  23
   0  15   5 422.176 120.750  21
   0 -15   5 542.762 140.996  19
   0 -15  -5 466.948 117.938  19
   0 -15  -5 249.685 87.1631  23
   0  15  -5 377.064 130.110  21
   0 -15   5 522.595 137.982  20
   0 -15   7 1800.89 234.622  20
   0  15   7 1580.55 213.258  21
   0 -15  -7 1650.74 208.025  19
   0 -15   7 2012.39 240.927  23
   0 -15   7 1829.75 217.744  19
   0 -15   9 37.0262 74.1775  20
   0 -15   9 63.7266 70.5891  19
   0 -15  -9 58.4660 74.6306  19
   0  15   9 72.6261 74.8648  21
   0 -15   9-16.0000 70.7867  23
   0 -15  11 407.329 118.030  19
   0  15  11 396.058 108.538  21
   0 -15 -11 549.187 141.489  19
   0 -15  11 390.974 120.602  23
   0  15 -11 337.561 90.4409  14
   0 -15  13 5454.10 366.956  19
   0 -15  13 5623.72 368.534  23
   0 -15 -13 5520.20 348.209  19
   0  15  13 5540.61 361.713  21
   0  15 -13 5353.87 309.952  14
   0  15 -15 142.233 86.9653  14
   0 -15  15 107.596 94.7846  19
   0 -15  15 13.8256 74.1217  23
   0  15  15 81.3209 78.6842  21
   0 -15 -15 61.7412 59.8311  19
   0  15 -15-32.7370 70.6390  22
   0  15 -17 2165.88 220.109  22
   0 -15  17 1763.06 198.527  23
   0 -15  17 1825.67 207.932  19
   0  15 -17 1773.15 187.763  14
   0  15  17 1718.71 194.639  21
   0 -15 -17 1662.46 187.572  19
   0  15 -19 464.613 102.081  14
   0  15  19 622.029 115.685  21
   0 -15 -19 692.059 122.929  19
   0 -15  19 517.415 116.772  23
   0  15 -19 560.901 118.581  22
   0 -15  19 576.982 120.117  19
   0  15 -21 202.212 81.7444  14
   0 -15  21 122.118 64.8996  19
   0 -15 -21 29.7533 55.9784  19
   0 -15  21 112.065 63.8644  23
   0  15  21 110.777 64.7368  21
   0  15 -23 561.835 101.347  14
   0 -15  23 458.498 90.3905  23
   0 -15 -23 569.821 98.7758  19
   0  15 -23 616.753 111.837  29
   0  15  23 576.209 101.275  21
   0  15  25 428.647 75.3601  21
   0  15 -25 552.656 92.2642  14
   0 -15 -25 615.629 96.7287  19
   0  15 -25 613.543 101.354  29
   0 -15  25 477.565 84.8953  23
   0  15 -27 137.614 50.4637  14
   0  15 -27-10.3473 43.8017  29
   0 -15 -27 94.4037 44.3813  19
   0 -16   0 1346.66 180.118  19
   0  16   0 1372.56 200.085  21
   0 -16   0 1535.88 199.832  23
   0 -16   2-107.808 80.4586  19
   0 -16  -2 124.659 85.5522  23
   0  16   2 150.525 92.1924  21
   0 -16   2 24.6100 74.5067  23
   0  16  -2 8.09364 72.1940  21
   0 -16  -2 73.9078 75.5158  19
   0  16   4 5498.72 372.305  21
   0 -16   4 5875.21 380.314  20
   0 -16  -4 6073.73 373.735  23
   0 -16  -4 6371.61 380.092  19
   0 -16   4 7195.91 410.429  23
   0 -16   4 6884.92 393.389  19
   0 -16  -6 3754.82 291.651  23
   0 -16   6 3069.42 270.388  23
   0 -16   6 3087.98 272.295  19
   0 -16  -6 4011.36 295.064  19
   0  16   6 4407.72 326.217  21
   0 -16   6 2683.95 264.251  20
   0 -16   8 11964.7 527.292  23
   0 -16  -8 11816.4 494.129  19
   0 -16   8 12069.3 515.653  19
   0 -16  -8 11772.3 507.737  23
   0  16   8 11508.1 517.194  21
   0 -16 -10 1501.86 184.184  23
   0 -16  10 2732.51 248.132  19
   0  16  10 1781.81 206.517  21
   0 -16 -10 1622.85 189.358  19
   0 -16  10 2480.00 240.777  23
   0 -16  12 7995.52 411.728  23
   0 -16 -12 7964.51 394.923  23
   0 -16 -12 8071.31 397.344  19
   0  16  12 7648.68 405.696  21
   0 -16  12 7630.07 406.186  19
   0  16 -14 237.645 94.0255  22
   0 -16  14 132.963 77.7173  23
   0 -16  14 89.3179 74.1074  19
   0  16  14 163.337 81.0699  21
   0 -16 -14 131.350 69.7111  23
   0  16 -14 36.8199 47.1983  14
   0 -16 -14 53.4028 58.6329  19
   0  16 -16 18.4941 58.6471  22
   0 -16  16-12.5114 59.8128  23
   0 -16 -16 92.2849 63.8840  23
   0  16 -16-36.5511 52.3180  14
   0 -16 -16 30.0143 58.7575  19
   0  16  16 90.1027 53.7442  21
   0 -16  16 20.0644 55.7531  19
   0 -16  18 1036.86 141.034  23
   0 -16  18 768.218 122.214  19
   0 -16 -18 571.736 101.234  23
   0 -16 -18 755.375 115.600  19
   0  16 -18 1014.91 120.761  14
   0  16  18 707.001 113.541  21
   0 -16 -20 3003.79 204.133  19
   0 -16 -20 3025.14 193.664  23
   0 -16  20 3239.28 226.733  19
   0 -16  20 3024.87 215.673  23
   0  16 -20 3018.46 193.175  14
   0  16  20 3168.70 204.861  21
   0  16 -22 72.9251 51.2389  29
   0 -16  22 143.155 57.4702  23
   0  16 -22 35.3549 38.8025  14
   0 -16 -22 157.488 59.4474  19
   0 -16 -24 1169.40 106.754  19
   0  16 -24 939.215 94.8110  14
   0 -16  24 976.155 101.538  23
   0  16 -24 956.120 102.252  29
   0 -17  -1 1085.55 147.430  19
   0 -17   1 1553.97 185.537  23
   0 -17   1 1451.01 170.388  19
   0 -17  -1 1280.01 163.385  23
   0  17   3 504.746 114.174  21
   0 -17  -3 684.457 133.381  23
   0 -17  -3 555.987 113.816  19
   0 -17   5 3139.45 248.547  19
   0 -17  -5 3750.66 270.753  23
   0 -17   5 3362.13 264.203  23
   0  17   5 3567.20 272.849  21
   0 -17  -5 3894.52 266.263  19
   0 -17  -7 4208.70 272.198  19
   0 -17   7 4801.44 301.230  19
   0  17   7 3946.97 282.570  21
   0 -17   7 4739.41 305.257  23
   0 -17  -7 4343.34 284.119  23
   0 -17   9 38.8684 63.5751  23
   0  17   9 151.378 66.9248  21
   0 -17  -9 48.7873 59.8534  19
   0 -17  -9 18.9555 62.2730  23
   0 -17   9 95.7355 74.3740  19
   0 -17 -11 5260.04 291.518  19
   0 -17  11 4976.73 299.949  23
   0  17 -11 5269.92 309.503  22
   0 -17  11 5167.09 301.595  19
   0  17  11 4912.44 289.180  21
   0 -17 -11 5278.13 294.004  23
   0  17  13 295.402 80.6028  21
   0 -17 -13 367.704 86.3038  19
   0 -17 -13 383.566 84.3744  23
   0 -17  13 217.163 81.9814  23
   0  17 -13 274.756 84.4046  22
   0 -17  13 238.644 84.1005  19
   0 -17 -15 380.283 82.8932  19
   0  17 -15 255.496 67.5359  22
   0  17  15 273.514 66.4195  21
   0 -17  15 182.781 61.6591  19
   0 -17  15 250.933 74.5153  23
   0 -17 -15 271.591 70.9465  23
   0 -17  17 298.379 69.9388  19
   0  17 -17 287.941 57.3039  14
   0 -17  17 371.666 78.7487  23
   0 -17 -17 320.223 75.3675  19
   0 -17 -17 239.481 62.0072  23
   0  17  17 233.567 60.7731  21
   0 -17 -19 95.2259 43.0689  19
   0 -17  19 71.3870 47.2179  23
   0  17 -19 53.7252 42.2199  29
   0  18   0 446.170 89.2008  15
   0 -18   0 309.925 81.9836  19
   0 -18   0 579.137 108.270  23
   0 -18   2 29.0351 60.1490  23
   0 -18   2 25.3719 45.7064  19
   0 -18  -2 46.4219 54.4181  23
   0 -18  -2 4.36794 49.6091  19
   0 -18  -4 1238.78 139.740  19
   0 -18   4 1283.31 148.457  23
   0 -18  -4 1174.70 137.411  23
   0 -18   4 1105.51 133.259  19
   0 -18   6 75.3743 57.3399  23
   0 -18  -6 202.106 71.9812  23
   0 -18   6 44.1112 45.2472  19
   0 -18  -6 195.431 64.4056  19
   0 -18  -8 683.926 105.897  23
   0 -18  -8 720.853 104.475  19
   0 -18   8 584.423 95.5541  19
   0  18  -8 686.745 110.522  22
   0 -18   8 496.747 94.9285  23
   0 -18 -10 471.472 87.0358  19
   0 -18 -10 460.879 85.1801  23
   0 -18  10 602.995 100.532  19
   0 -18  10 582.536 98.2316  23
   0  18 -10 660.409 101.433  22
   0 -18  12 65.0294 49.3181  23
   0 -18 -12 142.139 58.4716  19
   0 -18  12-7.97555 36.8697  19
   0  18 -12 21.5544 45.3797  22
   0 -18 -12 30.1305 37.3008  23
   0 -18  14 2341.03 160.256  19
   0 -18 -14 2429.18 154.523  19
   0 -18  14 2475.02 167.142  23
   0 -19  -1 1627.84 133.636  23
   0 -19   1 1802.24 134.515  19
   0 -19  -1 1394.27 119.115  19
   0 -19   1 1912.81 145.422  23
   0 -19  -3 1411.20 116.493  19
   0 -19   3 1222.22 116.644  23
   0 -19  -3 1559.59 127.483  23
   0 -19   3 1187.36 108.215  19
   0  19  -3 1130.16 116.918  22
   0 -19  -5 25.5295 39.1953  23
   0 -19   5-4.90222 35.2736  23
   0 -19   7 47.3245 40.9044  23
  -1   0  45 50.9210 39.1702  27
  -1   0  45 12.9472 39.2920  21
  -1   0  43-103.317 59.4489  27
  -1   0  41 25.2092 65.2641  27
  -1   0  39 63.0592 78.3006  27
   1   0 -37-8.87646 78.0085  29
  -1   0  37 127.191 106.953  27
  -1   0  37-75.8326 64.9147  28
   1   0 -35 32.3411 62.9220  29
  -1   0  35 58.4413 77.8544  28
  -1   0  35-3.10782 83.4709  27
  -1   0  33 73.1466 108.663  27
  -1   0  33 31.2759 77.6781  28
   1   0 -33 43.0987 85.5857  29
  -1   0  31 98.7889 77.0078  28
  -1   0  31-54.8842 83.5146  27
   1   0 -31 15.4986 63.6559  29
  -1   0  29 95.5989 74.8967  27
   1   0 -29 50.4636 74.4599  29
  -1   0  29 8.55436 62.7964  28
   1   0 -27 119.360 131.835   3
  -1   0  27-32.0783 125.893   2
  -1   0  25 208.442 175.152   2
   1   0 -25 171.657 137.364   3
   1   0 -23 95.2476 123.286   3
  -1   0  23 34.1599 118.285   2
   1   0 -21 49.0168 88.5116   3
  -1   0  21-2.23676 93.1836   2
   1   0 -19-43.0755 99.4755   3
  -1   0  19-125.204 137.051   2
   1   0 -17-9.75340 76.0727   3
  -1   0  17 76.2955 45.0078   4
  -1   0  17 34.6067 115.722   2
  -1   0  15-24.8703 43.1051   4
  -1   0  15 31.1846 87.2869   2
   1   0 -15 1.34057 93.7056   3
  -1   0  15 95.8909 50.1952   8
   1   0 -13 276.682 91.2719   3
  -1   0  13 269.460 104.059   2
  -1   0  13 389.603 72.7486   8
  -1   0  13 278.234 70.5819   4
   1   0 -13 304.269 73.2580   9
   1   0 -11 85.1706 47.0868   9
  -1   0  11 34.0635 45.0741   4
  -1   0  11 63.0839 38.8274   8
   1   0  -9 227.162 59.0510   9
  -1   0   9 337.844 66.1453   8
  -1   0   9 283.799 65.1699   4
   1   0  -7 480.230 67.5016   9
  -1   0   7 395.881 72.5677   4
  -1   0   7 424.288 66.6244   8
  -1   0   7 378.676 91.7086   2
  -1   0   5 108.472 47.0303   4
  -1   0   5 129.374 45.3821   8
  -1   0   5 152.516 45.4885   5
  -1   0   5 115.418 51.9184   2
   1   0  -5 157.128 49.1155   9
  -1   0   3 42.6724 31.9693   8
  -1   0   3 31.0166 32.5580   5
  -1   0   3 130.306 47.0830   2
  -1   0   1 62.5769 28.6466   2
  -1   0   1 54.6576 24.9883   1
   1   0   1 44.0165 17.7917   6
  -1   0  -1 89.0404 33.4610   4
  -1   0  -1 64.8557 28.6148   1
   1   0   3 8.34899 26.3784   6
  -1   0  -3 14.9207 25.9935   4
  -1   0  -3 11.4896 30.5319   5
  -1   0  -5 178.224 46.1891   5
   1   0   5 78.7509 39.2071   2
  -1   0  -5 56.7977 22.3192   4
  -1   0  -5 100.962 50.6280   3
   1   0   5 82.7746 49.9835   6
  -1   0  -7 80.2853 46.7872   3
   1   0   7 101.677 61.2825   6
  -1   0  -7 75.8096 44.7839   5
   1   0   7 27.2649 51.0117   2
   1   0   9 94.4998 52.9528   2
  -1   0  -9 95.4169 43.7280   5
  -1   0  -9 100.477 60.8941   3
   1   0   9 59.0341 55.9483   6
  -1   0 -11 40.9827 64.6218   3
  -1   0 -11-0.49858 29.5563   5
   1   0  11-2.61720 57.0000   2
   1   0  11-25.1061 64.7244   6
   1   0  13-17.3422 70.1287   6
   1   0  13 86.1221 66.9018   2
  -1   0 -13 90.5842 100.365   3
  -1   0 -13 1.37748 33.8736   5
  -1   0 -15 7.98569 79.9094   3
   1   0  15-8.63868 70.3587   2
   1   0  15-10.9822 85.8216   6
   1   0  17 122.239 106.379   2
  -1   0 -17 108.983 98.1240   3
   1   0  19 24.3361 89.7657   2
  -1   0 -19-55.1684 89.0487   3
  -1   0 -19 23.9815 89.6586   1
  -1   0 -21 24.4412 93.2077   3
  -1   0 -21 0.65368 84.9387   1
   1   0  21 35.8410 99.4188   2
  -1   0 -23 67.7326 112.160   3
  -1   0 -23-29.5331 85.4138   1
   1   0  23 7.21129 79.5650   2
  -1   0 -25-75.9964 114.356   3
  -1   0 -25 50.3556 100.066   1
   1   0  25-49.0181 97.1127   2
  -1   0 -27 52.5314 100.129   3
  -1   0 -27-14.2734 98.5437   1
  -1   0 -29-10.7085 74.5627  29
  -1   0 -29 126.135 99.2804  22
   1   0  29 17.8808 74.5911  25
   1   0  29 34.7647 76.6290  27
  -1   0 -31 80.3504 98.7276  29
  -1   0 -31 7.98667 76.9702  22
   1   0  31 32.7794 86.9974  27
   1   0  31 48.9308 89.7838  25
   1   0  33-4.79205 73.8448  27
  -1   0 -33-25.9753 79.9219  29
   1   0  33 77.5159 106.243  25
  -1   0 -33-26.7509 101.114  22
  -1   0 -35 50.5718 89.6113  29
  -1   0 -35 9.97864 70.5628  22
   1   0  35-14.6428 79.1544  25
   1   0  35-87.3939 91.3438  27
   1   0  37 88.0332 74.0890  27
   1   0  37 2.61502 66.3757  25
  -1   0 -37 45.2918 84.8541  29
   1   0  39-57.0532 67.5366  25
   1   0  39 46.2149 66.7635  27
   1   0  41-24.5781 63.9222  27
   1   0  41 57.0297 56.9463  25
   1   0  43 33.3668 45.7743  25
   1   0  43-62.5607 57.3930  27
  -1  -1  44 75.6864 48.6461  27
  -1   1  44 82.7841 55.1193  27
  -1   1  44 95.6794 51.5115  21
  -1  -1  42 22.6325 63.5465  27
  -1   1  42 76.9973 58.3729  27
  -1  -1  40 2069.84 222.118  27
  -1   1  40 1952.85 220.405  27
   1   1 -38 3202.44 261.200  29
  -1  -1  38 3024.38 287.234  27
  -1   1  38 2819.10 280.820  27
  -1   1  38 3144.40 250.026  28
  -1  -1  36 12532.1 587.427  27
  -1  -1  36 12304.0 509.512  28
  -1   1  36 11901.9 515.418  28
  -1   1  36 11328.9 566.193  27
   1   1 -36 12685.9 535.807  29
   1  -1 -34 62.2682 66.2147  29
  -1   1  34 151.023 95.8127  27
   1   1 -34 477.214 126.986  29
  -1  -1  34 309.679 98.7208  28
  -1  -1  34 310.845 103.670  27
  -1   1  34 137.597 84.4071  28
  -1  -1  32 49.5732 75.9449  27
  -1   1  32 60.4777 94.6620  27
  -1   1  32 68.1445 63.8658  28
   1  -1 -32 61.4891 72.3037  29
   1   1 -32 45.8228 64.3935  29
  -1  -1  32 137.160 86.0812  28
  -1  -1  30 104.880 72.8138  27
  -1  -1  30 141.923 88.9047  28
   1  -1 -30 215.824 102.745  29
   1   1 -30 147.706 90.0725  29
  -1   1  30 72.0452 69.3631  27
  -1   1  30 122.890 70.1898  28
  -1  -1  28 9463.17 474.466  27
  -1   1  28 9591.66 459.502  28
   1   1 -28 9198.74 711.273   3
   1  -1 -28 10641.6 773.389   3
  -1   1  28 9258.36 804.778   2
  -1   1  28 9419.71 483.530  27
  -1  -1  28 9606.50 831.160   2
   1  -1 -26 735.781 217.421   3
  -1  -1  26 488.435 213.322   2
   1   1 -26 483.114 184.252   3
  -1   1  26 393.415 190.085   2
   1  -1 -24 83.2629 130.363   3
  -1   1  24-45.4009 99.7034   2
   1   1 -24 63.6590 129.444   3
  -1  -1  24-103.575 117.098   2
   1  -1 -22 10420.6 652.054   3
  -1  -1  22 10543.9 737.792   2
   1   1 -22 10182.6 636.098   3
  -1   1  22 10198.7 724.890   2
   1   1 -20 8352.80 543.758   3
   1  -1 -20 8100.19 545.614   3
  -1   1  20 8404.66 621.215   2
  -1  -1  20 7970.23 605.194   2
   1   1 -18 174.353 86.6073   3
   1  -1 -18 22.8858 83.8313   3
  -1  -1  18 205.995 130.211   2
  -1   1  18 62.7362 95.6225   2
   1  -1 -16 762.368 158.375   3
  -1  -1  16 1001.13 212.922   2
   1   1 -16 731.694 154.375   3
  -1  -1  16 823.127 118.378   4
  -1   1  16 688.267 183.617   2
  -1   1  16 923.764 123.830   4
   1   1 -16 850.943 148.357   9
  -1   1  16 806.741 115.094   8
  -1  -1  14 3935.26 235.670   4
  -1  -1  14 3786.77 178.015   8
   1   1 -14 3976.07 275.840   9
  -1  -1  14 3843.90 337.878   2
  -1   1  14 4730.30 380.334   2
  -1   1  14 4396.56 249.138   8
  -1   1  14 4646.36 248.601   4
   1   1 -14 3917.95 310.820   3
   1  -1 -14 4664.93 330.709   3
  -1   1  12 18377.7 685.368   2
  -1  -1  12 19432.4 498.698   4
  -1  -1  12 18966.3 394.354   8
   1  -1 -12 18013.0 593.608   3
  -1   1  12 18183.6 486.161   8
  -1  -1  12 19949.9 704.080   2
  -1   1  12 18229.1 474.273   4
   1   1 -12 19886.7 620.493   3
   1   1 -12 19172.4 541.955   9
   1  -1 -10 17230.9 533.779   3
  -1  -1  10 16276.0 355.919   8
  -1   1  10 17115.0 440.560   4
  -1  -1  10 15886.6 434.129   4
  -1   1  10 17499.7 454.202   8
   1   1 -10 15484.5 454.664   9
  -1  -1   8 1903.49 149.444   4
  -1   1   8 2234.65 159.145   8
  -1  -1   8 2023.62 191.466   2
   1  -1  -8 2113.06 173.610   3
  -1   1   8 2105.34 151.419   4
   1   1  -8 2049.70 155.600   9
   1  -1  -8 2132.56 104.928   9
  -1  -1   8 2008.39 122.875   8
  -1   1   8 2175.03 112.385   5
   1  -1  -6 4954.91 230.493   3
  -1   1   6 5075.82 272.384   2
   1  -1  -6 5027.77 131.466   9
  -1   1   6 5157.96 223.459   4
  -1   1   6 5175.36 226.996   8
  -1  -1   6 4270.45 173.722   8
  -1   1   6 4973.19 169.610   5
  -1  -1   6 4268.61 238.994   2
  -1  -1   6 4444.74 207.274   4
   1   1  -6 4520.85 210.442   9
  -1  -1   4 53033.1 607.032   8
   1   1  -4 51878.5 669.290   9
   1  -1  -4 53023.2 657.627   3
  -1   1   4 55601.3 703.900   4
  -1   1   4 55293.1 796.657   2
  -1  -1   4 54648.2 695.919   4
   1  -1  -4 52382.2 411.718   9
  -1   1   4 53397.4 692.338   8
  -1   1   4 53093.1 579.602   5
  -1  -1   4 52869.2 733.392   2
  -1   1   2 3245.28 146.188   5
  -1  -1   2 3294.85 149.326   8
  -1   1   2 3337.73 170.980   2
  -1  -1   2 3372.13 123.346   7
  -1  -1   2 3333.59 148.683   2
   1  -1  -2 3188.36 119.619   7
  -1   1   2 3342.37 102.735   1
  -1   1   0 134369. 1031.86   8
  -1   1   0 136063. 859.919   1
  -1   1   0 134037. 1024.11   4
   1  -1   0 134767. 755.667   7
  -1  -1   0 135503. 800.143   7
  -1   1  -2 40241.2 531.409   1
   1   1   2 39340.7 397.386   6
  -1  -1  -2 39914.1 514.867   5
  -1   1  -2 41443.9 517.439   8
  -1  -1  -2 37900.7 463.809   7
  -1   1  -2 41485.2 515.432   4
   1  -1   2 41394.0 552.479   6
   1   1   4 294968. 1649.44   6
  -1   1  -4 296427. 1513.96   3
  -1   1  -4 297855. 1761.84   5
   1   1   4 298683. 1350.04   2
   1  -1   4 293466. 1806.99   6
  -1  -1  -4 294678. 1577.99   5
  -1   1  -4 294898. 1521.52   8
   1  -1   6 65249.7 894.304   6
  -1  -1  -6 63539.0 519.924   4
  -1   1  -6 66707.6 795.125   5
   1   1   6 61817.4 702.194   2
  -1  -1  -6 63012.4 858.620   1
  -1   1  -6 66834.6 737.787   3
   1   1   6 62255.4 822.326   6
  -1  -1  -6 63445.2 651.642   5
   1   1   8 10121.1 336.547   2
  -1   1  -8 8728.80 297.451   5
  -1   1  -8 8330.62 296.901   3
  -1  -1  -8 10078.8 252.144   5
  -1  -1  -8 9753.31 372.484   1
   1  -1   8 8221.79 353.020   6
   1   1   8 9876.34 375.713   6
   1  -1  10 57635.7 987.712   2
  -1  -1 -10 60925.5 1024.56   1
  -1  -1 -10 61000.4 631.209   5
   1   1  10 62841.7 966.297   2
   1  -1  10 56914.7 1026.95   6
  -1   1 -10 59219.3 813.530   5
  -1   1 -10 59070.6 897.381   3
  -1  -1 -10 62443.5 989.085   3
   1  -1  12 588.533 129.944   6
  -1  -1 -12 761.734 70.1350   5
   1  -1  12 421.883 108.523   2
  -1   1 -12 689.851 123.867   3
  -1   1 -12 660.999 95.7902   5
  -1  -1 -12 694.542 129.744   1
   1   1  12 755.626 123.703   2
  -1  -1 -12 807.786 133.465   3
  -1  -1 -14 1215.87 178.303   1
  -1  -1 -14 1392.19 180.873   3
  -1   1 -14 1444.83 135.733   5
   1   1  14 1198.77 170.708   2
  -1   1 -14 1404.79 180.018   3
   1  -1  14 1426.30 203.301   6
   1  -1  14 1505.46 203.869   2
  -1  -1 -16 88022.0 1522.63   3
  -1  -1 -16 82680.3 1523.20   1
   1   1  16 84802.4 1522.13   2
   1  -1  16 85975.2 1644.64   6
   1  -1  16 82835.3 1545.86   2
  -1   1 -16 85270.4 1438.14   3
   1   1  18 11287.3 598.509   2
  -1  -1 -18 10590.1 581.933   1
   1  -1  18 10780.6 599.511   2
   1  -1  18 10827.7 625.208   6
  -1   1 -18 11341.8 568.136   3
  -1  -1 -18 11273.6 581.967   3
   1   1  20 11780.7 661.563   2
  -1  -1 -20 11435.5 647.265   1
  -1  -1 -20 11800.0 636.184   3
   1  -1  20 12289.6 687.404   2
  -1   1 -20 12647.7 639.528   3
   1   1  22 552.580 165.881   2
  -1  -1 -22 607.935 160.477   3
  -1   1 -22 353.319 125.292   3
   1  -1  22 587.212 168.774   2
  -1  -1 -22 546.832 169.063   1
  -1  -1 -24 74.4812 97.3898   3
  -1   1 -24 63.9214 89.8386   1
   1  -1  24-57.1644 82.8627   2
  -1   1 -24-46.2101 102.140   3
  -1  -1 -24-47.8788 72.9524   1
   1   1  24 17.8714 87.2640   2
   1  -1  26 455.139 166.782   2
  -1  -1 -26 481.010 171.752   3
  -1  -1 -26 451.292 164.252   1
  -1   1 -26 509.920 184.261   1
  -1   1 -26 572.061 190.277   3
  -1  -1 -28 20480.4 1064.14   1
   1   1  28 21335.7 729.959  25
  -1  -1 -28 20567.8 713.964  29
   1   1  28 20190.6 729.099  27
  -1  -1 -28 20941.3 1068.92   3
  -1   1 -28 20768.7 1033.94   3
   1  -1  28 19609.5 697.452  25
  -1   1 -28 19892.4 1095.06   1
   1  -1  28 20044.5 703.221  27
  -1   1 -28 21527.3 734.043  29
  -1   1 -28 19087.6 723.162  22
  -1  -1 -28 19185.9 732.126  22
  -1  -1 -30 26237.0 838.124  29
  -1  -1 -30 24281.7 844.994  22
  -1   1 -30 27254.4 849.979  29
   1   1  30 25187.9 848.184  27
  -1  -1 -30 24901.2 807.850  15
   1   1  30 27147.6 846.306  25
  -1   1 -30 25267.4 850.750  22
   1  -1  30 26035.3 832.819  27
   1  -1  30 24587.6 803.985  25
  -1   1 -32 54608.7 1226.37  29
  -1  -1 -32 50821.3 1233.58  22
  -1  -1 -32 52248.9 1196.84  29
   1   1  32 49693.7 1221.76  27
   1  -1  32 50618.2 1171.29  25
   1  -1  32 52571.5 1214.06  27
  -1   1 -32 51840.3 1230.17  22
  -1   1 -34 1532.14 219.106  22
  -1  -1 -34 1779.88 234.840  22
   1   1  34 1761.80 229.763  25
   1   1  34 1724.36 241.069  27
   1  -1  34 1706.47 235.159  27
  -1  -1 -34 1883.44 238.870  29
   1  -1  34 1874.22 228.350  25
  -1   1 -34 1711.20 229.309  29
   1  -1  36 502.206 132.722  27
  -1   1 -36 464.231 127.838  29
   1   1  36 458.691 118.966  25
  -1  -1 -36 570.813 128.307  22
   1  -1  36 661.585 150.278  25
   1   1  36 474.389 133.299  27
  -1   1 -38 4849.13 341.965  29
   1   1  38 5045.26 366.123  27
   1  -1  38 4748.19 337.141  25
   1  -1  38 4626.54 346.931  27
   1   1  38 5200.77 353.347  25
   1   1  40-90.4132 82.4393  27
   1  -1  40 5.88515 77.8577  25
   1  -1  40-36.0966 67.8168  27
   1   1  40 103.219 75.0165  25
   1   1  42 74.8122 68.2665  27
   1  -1  42 44.0781 47.9555  25
   1   1  42 30.0561 46.9439  25
   1   1  42 49.5159 45.7372  21
   1  -1  42 84.8064 65.6150  27
   1   1  44 814.644 109.390  27
   1  -1  44 812.424 107.624  27
  -1  -2  45-14.6157 36.3199  27
  -1   2  43 196.097 58.9933  26
  -1  -2  43 185.873 76.3130  27
  -1   2  43 215.876 72.1412  21
  -1   2  43 77.7295 56.3009  27
  -1   2  41 2386.23 228.612  27
  -1  -2  41 2724.64 241.931  27
  -1   2  41 2735.75 231.757  21
  -1   2  39 306.712 100.698  27
   1   2 -39 443.627 103.398  29
  -1  -2  39 569.879 134.211  27
   1   2 -37 3094.22 267.790  29
  -1  -2  37 3254.83 305.131  27
  -1   2  37 2760.33 282.369  27
  -1   2  37 2742.69 248.422  28
   1   2 -35 33679.0 893.364  29
  -1   2  35 31254.7 947.817  27
  -1   2  35 32162.2 868.572  28
  -1  -2  35 31368.0 921.424  27
  -1   2  33 2417.41 250.565  28
  -1  -2  33 2474.06 239.356  28
  -1  -2  33 2494.37 269.877  27
   1   2 -33 2553.53 262.606  29
  -1   2  33 2447.77 276.780  27
   1   2 -31 533.793 141.212  29
  -1  -2  31 476.192 129.869  27
  -1   2  31 577.784 147.860  27
  -1  -2  31 587.620 125.462  28
  -1   2  31 618.159 132.004  28
   1  -2 -31 384.747 108.323  29
  -1   2  29 195.429 99.6833  27
  -1  -2  29 95.0242 97.1698  27
   1   2 -29 140.597 106.242  29
  -1  -2  29-41.1184 93.1387  23
  -1  -2  29 58.4600 64.7340  28
  -1   2  29 68.4335 71.4862  28
   1  -2 -29-5.38445 62.2695  29
  -1  -2  27 1089.86 286.364   2
   1   2 -27 1352.30 270.485   3
  -1   2  27 1278.35 305.032   2
   1  -2 -27 1031.38 269.752   3
  -1   2  25 802.328 230.850   2
   1  -2 -25 998.844 243.300   3
  -1  -2  25 761.924 223.887   2
   1   2 -25 721.228 202.640   3
   1  -2 -23 9319.49 636.687   3
  -1  -2  23 9244.48 717.160   2
  -1   2  23 9718.89 731.173   2
   1   2 -23 8907.29 613.724   3
  -1  -2  21 22916.3 1063.57   2
  -1   2  21 21226.7 1019.63   2
   1   2 -21 23202.7 927.684   3
   1  -2 -21 21767.1 918.536   3
  -1   2  19 4625.21 452.392   2
   1   2 -19 4487.58 390.484   3
   1  -2 -19 4178.21 389.867   3
  -1  -2  19 4054.55 428.871   2
   1  -2 -17 23203.3 847.184   3
  -1  -2  17 24226.4 638.644   4
  -1  -2  17 25713.4 980.432   2
   1   2 -17 25884.3 863.184   3
  -1   2  17 24244.9 682.289   8
   1   2 -17 23905.6 790.626   9
  -1   2  17 24046.7 959.887   2
   1  -2 -15 503.574 137.864   3
   1   2 -15 821.317 163.021   3
  -1  -2  15 691.643 114.440   4
  -1  -2  15 834.958 187.478   2
  -1   2  15 739.018 129.992   8
   1   2 -15 717.676 142.319   9
  -1   2  15 668.025 170.009   2
   1   2 -13 63729.6 1135.32   9
  -1  -2  13 63482.0 1345.29   2
   1   2 -13 63868.3 1173.90   3
  -1  -2  13 64186.5 990.208   4
  -1   2  13 65542.2 1384.82   2
  -1   2  13 66046.5 1058.69   8
   1  -2 -13 65653.6 1205.96   3
   1   2 -11 5041.35 301.111   9
  -1  -2  11 4996.75 310.233   6
  -1   2  11 4459.73 264.827   8
   1   2 -11 5245.16 312.668   3
   1  -2 -11 4194.87 281.516   3
  -1  -2  11 5186.03 354.814   2
  -1  -2  11 5165.69 270.001   4
  -1   2  11 4397.06 333.911   2
   1   2  -9 148560. 1560.01   9
   1   2  -9 143772. 1540.81   3
  -1  -2   9 149308. 1538.36   6
  -1   2   9 148583. 975.650   5
  -1  -2   9 150969. 1439.45   4
  -1  -2   9 146406. 1749.70   2
  -1   2   9 150256. 1482.01   8
   1  -2  -9 147254. 1535.43   3
  -1   2   7 571750. 3009.43   4
  -1   2   7 578391. 2462.52   5
   1  -2  -7 574695. 3049.00   3
  -1  -2   7 583811. 3462.58   2
   1   2  -7 584237. 3210.13   9
  -1  -2   7 571682. 3021.96   6
  -1   2   7 586517. 3138.20   8
  -1   2   5 269576. 1556.36   5
   1  -2  -5 265082. 1709.04   3
  -1  -2   5 272284. 1619.41   6
  -1   2   5 267175. 1881.31   8
   1  -2  -5 268532. 1842.46   7
   1   2  -5 266557. 1933.04   9
  -1   2   3 4571.89 190.534   5
   1  -2  -3 4226.13 190.765   7
  -1  -2   3 4748.41 199.918   7
   1  -2  -3 4352.43 165.022   3
  -1  -2   3 4506.28 144.325   6
  -1   2   3 4609.95 244.096   2
  -1   2   1 9255.28 282.282   5
  -1   2   1 9425.42 170.069   1
  -1  -2   1 8562.73 134.102   6
   1  -2  -1 9297.50 259.194   7
   1  -2  -1 9105.57 186.338   3
  -1  -2   1 8954.84 257.133   7
  -1   2   1 9247.53 293.376   8
   1  -2   1 2395.23 132.678   7
  -1  -2  -1 2739.15 151.014   7
  -1  -2  -3 160844. 1305.05   1
   1  -2   3 156063. 1234.87   7
  -1  -2  -3 158386. 1291.21   7
  -1   2  -3 162662. 1153.26   8
  -1   2  -5 96303.1 809.573   8
  -1   2  -5 94373.8 745.017   3
  -1  -2  -5 97058.4 1054.60   1
   1   2   5 97769.3 893.778   2
  -1  -2  -5 96506.7 1090.79   7
  -1   2  -7 47040.5 502.441   8
   1   2   7 47699.2 720.230   2
  -1  -2  -7 48078.7 788.278   1
  -1   2  -7 48523.9 630.256   3
  -1  -2  -9 19697.6 548.600   1
   1   2   9 19173.6 510.868   2
  -1   2  -9 19295.1 461.761   3
  -1   2 -11 36690.5 724.604   5
   1   2  11 36749.8 799.976   2
  -1  -2 -11 37417.9 824.814   1
  -1  -2 -11 36804.7 822.876   3
  -1   2 -11 38071.2 739.435   3
   1  -2  11 37926.7 902.374   6
   1   2  13 7732.72 407.207   2
  -1  -2 -13 7655.23 407.587   3
  -1   2 -13 7582.89 369.765   3
  -1  -2 -13 7913.32 415.163   1
   1  -2  13 7364.99 422.720   2
  -1   2 -13 7258.00 333.457   5
   1  -2  13 7179.21 429.030   6
   1  -2  15 11330.8 567.807   2
  -1   2 -15 10814.7 483.211   3
   1  -2  15 11422.0 585.890   6
  -1   2 -15 12076.1 440.923   5
   1   2  15 11817.7 545.093   2
  -1  -2 -15 11255.5 529.183   1
  -1  -2 -15 11684.3 546.487   3
  -1  -2 -17-55.7292 92.9475   1
  -1   2 -17 21.9986 48.4872   5
   1  -2  17 14.7412 86.6118   6
   1  -2  17 117.491 97.7352   2
  -1  -2 -17-33.9570 93.1530   3
   1   2  17-108.057 88.5190   2
  -1   2 -17 196.503 112.327   3
  -1  -2 -19 18204.5 773.110   1
  -1  -2 -19 18615.0 788.864   3
   1  -2  19 18371.6 859.792   6
  -1   2 -19 19528.3 756.978   3
   1   2  19 18955.8 810.096   2
   1  -2  19 19333.0 853.757   2
  -1  -2 -21 12132.9 672.454   1
   1  -2  21 12843.8 743.518   2
  -1   2 -21 13172.4 665.578   3
   1  -2  21 12283.0 753.281   6
  -1  -2 -21 12367.4 689.124   3
   1   2  21 11928.7 686.932   2
   1  -2  23 5955.23 545.678   2
  -1  -2 -23 6126.01 509.012   1
   1   2  23 6713.19 548.448   2
  -1   2 -23 6449.36 500.560   3
  -1  -2 -23 6723.42 536.255   3
  -1  -2 -25 2639.35 359.577   3
  -1  -2 -25 2302.53 332.043   1
  -1   2 -25 2306.73 320.062   3
   1  -2  25 2402.70 378.091   2
  -1   2 -27 10618.7 713.927   3
   1  -2  27 10618.1 808.846   2
  -1   2 -27 11277.4 819.490   1
  -1  -2 -27 10676.9 738.966   1
  -1   2 -27 11054.1 520.758  29
  -1  -2 -27 11600.4 793.738   3
   1   2  29 1872.14 245.091  27
   1  -2  29 1930.15 225.248  25
   1  -2  29 1930.06 224.991  27
  -1  -2 -29 2133.05 247.689  29
  -1  -2 -29 2025.34 248.971  22
  -1  -2 -29 2099.45 243.732  15
  -1   2 -29 2176.94 245.763  29
   1   2  29 2699.76 277.645  25
  -1   2 -29 1953.44 242.216  22
   1  -2  31 16522.1 666.306  25
  -1   2 -31 15942.3 677.216  22
   1  -2  31 17950.3 693.424  27
   1   2  31 17619.5 699.848  25
  -1  -2 -31 16647.2 675.880  29
   1   2  31 16016.3 695.401  27
  -1   2 -31 18154.4 700.564  29
  -1  -2 -31 16138.8 700.743  22
  -1   2 -33 13823.5 625.355  22
  -1   2 -33 15020.6 644.442  29
   1   2  33 12623.0 619.970  27
   1  -2  33 14049.3 629.340  27
   1  -2  33 13895.0 613.797  25
  -1  -2 -33 13153.8 627.596  22
   1   2  33 13219.5 607.169  25
  -1   2 -35 4616.44 358.276  29
   1   2  35 4551.56 353.443  25
   1  -2  35 4596.60 358.265  27
   1  -2  35 4642.57 348.497  25
   1   2  35 4094.66 354.595  27
  -1  -2 -35 4207.39 344.260  22
  -1   2 -37 148.903 80.7627  29
  -1  -2 -37 117.511 100.838  22
   1  -2  37 208.488 101.615  25
   1  -2  37 50.7950 70.7264  27
   1   2  37 70.2167 84.4333  27
   1   2  37 77.4238 75.3089  25
   1   2  39-22.3796 80.2356  27
   1   2  39 55.8348 61.2929  25
  -1   2 -39-102.177 86.8168  29
   1  -2  39 111.138 78.7737  27
   1  -2  39 40.3851 56.5423  25
   1   2  41 590.057 101.557  21
   1  -2  41 666.006 121.741  25
   1   2  41 557.653 112.379  25
   1   2  41 521.846 114.070  27
   1  -2  41 704.907 126.362  27
   1  -2  43 130.272 57.8172  27
   1   2  43 93.1932 59.0680  27
   1   2  43 110.668 57.5582  25
   1  -2  43 186.804 62.1736  25
  -1   3  44 12.6898 34.1294  26
  -1  -3  44 72.1551 48.3946  27
  -1   3  44-3.21263 41.2795  21
  -1   3  42 42.5413 66.7763  27
  -1   3  42-18.3845 58.4063  21
  -1  -3  42 27.2257 56.0264  27
  -1   3  40 1888.09 213.284  27
  -1  -3  40 1988.36 210.802  27
  -1   3  40 2116.67 213.379  21
   1   3 -40 1920.88 185.006  29
  -1   3  38 21405.3 739.152  27
  -1  -3  38 21879.3 733.820  27
   1   3 -38 21051.8 654.135  29
   1   3 -36 10312.2 488.102  29
  -1  -3  36 10648.9 524.878  27
  -1   3  36 9636.02 471.005  28
  -1   3  36 9352.12 515.269  27
   1   3 -34 5130.67 364.243  29
  -1  -3  34 5366.33 382.262  27
  -1   3  34 5676.73 374.414  28
  -1   3  34 5616.49 410.863  27
   1   3 -32 10616.2 521.015  29
  -1  -3  32 10986.6 541.209  27
  -1   3  32 10485.3 517.841  28
  -1   3  32 10113.1 548.339  27
  -1   3  30 1720.04 231.592  27
  -1  -3  30 1559.38 213.089  23
  -1   3  30 1793.71 221.738  28
  -1  -3  30 1778.95 228.471  27
  -1  -3  30 1730.87 199.581  28
   1   3 -30 1722.42 220.610  29
  -1   3  28 5176.82 375.390  27
  -1  -3  28 6116.62 383.020  27
   1   3 -28 5181.13 355.527  29
  -1   3  28 5367.11 360.139  28
  -1  -3  28 4935.84 355.858  23
  -1  -3  28 5843.42 350.532  28
  -1  -3  26 1002.76 278.021   2
   1  -3 -26 1048.63 253.805   3
   1  -3 -26 1060.31 281.769   7
   1   3 -26 1217.04 262.292   3
  -1   3  26 921.595 256.051   2
  -1  -3  24 25.5667 103.789   2
  -1   3  24 197.917 154.389   2
   1   3 -24 158.171 126.934   3
   1  -3 -24 160.687 122.888   3
  -1   3  22 4551.51 502.379   2
   1  -3 -22 4626.17 448.213   3
  -1  -3  22 4631.80 507.240   2
   1   3 -22 4590.90 428.411   3
   1  -3 -20 9971.07 612.371   3
   1   3 -20 9802.50 581.465   9
  -1   3  20 10183.4 704.019   2
  -1  -3  20 9943.76 697.097   2
   1   3 -20 9591.24 580.172   3
   1   3 -18 26880.1 912.943   9
  -1   3  18 26528.0 1061.39   2
  -1  -3  18 27988.6 1098.22   2
   1   3 -18 28578.8 940.305   3
   1  -3 -18 27213.2 940.439   3
  -1   3  18 27324.4 810.177   8
   1  -3 -16 267.307 137.951   3
  -1  -3  16 80.7534 104.491   2
   1   3 -16 170.597 98.7328   3
  -1   3  16 180.337 129.983   2
   1   3 -16 86.8444 82.0255   9
  -1  -3  16 25.9760 48.3069   4
  -1   3  16 325.291 104.370   8
  -1  -3  14 7288.53 490.979   2
  -1  -3  14 6795.06 426.776   6
   1   3 -14 7338.89 424.208   9
   1  -3 -14 6354.69 400.999   3
   1  -3 -14 6393.66 288.597   1
  -1  -3  14 7424.10 365.833   4
  -1   3  14 6539.47 470.233   2
  -1   3  14 6904.54 383.657   8
   1   3 -14 7743.48 429.589   3
   1   3 -12 2368.39 233.436   9
  -1  -3  12 2121.28 221.176   6
  -1  -3  12 2241.61 266.246   2
   1  -3 -12 2198.83 223.977   3
  -1   3  12 2225.13 260.403   2
   1  -3 -12 2126.37 145.215   1
   1   3 -12 2181.31 215.588   3
  -1   3  10 14306.1 602.491   2
   1  -3 -10 13860.8 302.169   1
   1   3 -10 14058.7 499.779   3
  -1   3  10 13830.0 291.883   5
   1  -3 -10 14020.4 544.316   7
   1   3 -10 13960.8 525.748   9
   1  -3 -10 13254.6 475.495   3
  -1  -3  10 14404.3 498.732   6
   1  -3  -8 974.445 121.440   3
   1   3  -8 1578.25 178.095   9
  -1  -3   8 1642.88 156.899   6
  -1   3   8 1011.82 92.9413   5
   1  -3  -8 846.784 130.751   7
  -1   3   6 38600.5 593.044   5
   1  -3  -6 37521.6 754.990   7
   1  -3  -6 37758.3 638.408   3
  -1  -3   4 38774.6 704.163   7
  -1   3   4 44270.8 658.098   5
   1  -3  -4 44549.6 760.283   7
   1  -3  -4 44720.6 585.789   3
  -1  -3   2 76013.6 948.333   7
  -1  -3   2 74667.7 654.424   6
   1  -3  -2 69457.3 908.421   7
  -1  -3   0 106669. 1101.62   1
  -1  -3   0 106946. 1130.07   7
   1   3   0 106407. 1206.25   9
  -1   3   0 104269. 977.339   9
   1  -3   0 107162. 1105.36   7
  -1   3  -2 345428. 2062.17   8
  -1  -3  -2 334916. 2209.68   7
  -1  -3  -2 337033. 2106.64   1
  -1   3  -2 338045. 2122.47   9
   1  -3   2 345819. 2169.40   7
  -1  -3  -4 13861.2 398.930   1
  -1   3  -4 12837.8 417.946   9
  -1  -3  -4 13985.9 438.048   7
   1  -3   4 12882.7 406.828   7
  -1   3  -4 13250.0 342.175   8
  -1   3  -6 42037.0 479.088   3
  -1  -3  -6 39654.5 801.622   7
  -1  -3  -6 40206.7 750.219   3
  -1   3  -6 42378.3 567.547   8
  -1  -3  -6 40449.9 721.894   1
  -1   3  -8 126281. 1088.74   3
   1   3   8 129892. 1393.50   2
  -1  -3  -8 128431. 1399.78   1
  -1  -3  -8 128378. 1462.95   3
  -1  -3  -8 127923. 1577.63   7
  -1   3  -8 128011. 920.074   8
  -1  -3 -10 4605.79 294.465   3
  -1  -3 -10 4795.81 285.455   1
  -1  -3 -10 4627.28 322.363   7
  -1   3 -10 5427.98 252.917   3
   1  -3  10 5256.85 338.164   6
   1   3  10 4381.35 278.333   2
  -1   3 -12 24523.3 612.419   3
  -1  -3 -12 25494.9 703.235   1
   1  -3  12 24762.7 794.473   6
   1   3  12 24659.9 714.670   2
  -1  -3 -12 25293.6 740.236   3
   1   3  14 36116.5 942.268   2
   1  -3  14 38355.5 1062.56   6
  -1   3 -14 36248.0 821.580   3
  -1  -3 -14 36288.8 905.330   1
  -1  -3 -14 36705.9 957.819   3
   1  -3  16 14242.5 691.443   6
  -1  -3 -16 13809.5 599.108   1
   1  -3  16 14339.2 694.779   2
   1   3  16 12845.6 608.166   2
  -1  -3 -16 13428.6 621.415   3
  -1   3 -16 13220.3 523.203   5
  -1   3 -16 12832.0 539.158   3
  -1  -3 -18 1992.50 248.018   1
   1  -3  18 1773.16 270.203   2
   1  -3  18 2170.81 297.386   6
  -1   3 -18 2197.73 252.501   3
  -1  -3 -18 2191.25 274.968   3
   1   3  18 1852.26 250.253   2
   1   3  20 468.333 146.405   2
  -1  -3 -20 223.510 106.583   1
  -1  -3 -20 314.294 119.440   3
  -1   3 -20 450.742 129.655   3
   1  -3  20 529.219 186.332   2
   1  -3  20 569.533 178.906   6
   1   3  22 790.209 197.706   2
  -1  -3 -22 502.994 159.426   3
   1  -3  22 725.157 207.584   2
   1  -3  22 690.525 196.810   6
  -1  -3 -22 539.957 155.582   1
  -1   3 -22 590.942 157.515   3
  -1  -3 -24 2202.58 330.224   3
   1  -3  24 2198.24 360.107   2
  -1  -3 -24 1764.77 284.471   1
  -1   3 -24 2146.37 300.952   3
   1  -3  26 3711.62 484.499   2
  -1  -3 -26 4029.17 468.419   3
  -1  -3 -26 3771.88 513.899   7
   1   3  28 9660.91 526.889  27
  -1  -3 -28 10086.1 504.436  29
   1  -3  28 10759.4 511.085  27
  -1   3 -28 9860.73 523.698  22
  -1  -3 -28 9049.84 518.695  22
   1  -3  28 10238.4 511.034  25
  -1   3 -28 11051.2 538.530  29
   1   3  28 9536.73 503.015  25
   1  -3  28 10022.2 821.013   2
   1   3  30 582.686 143.811  27
   1   3  30 600.110 142.533  25
   1  -3  30 660.128 143.088  27
  -1  -3 -30 500.487 130.236  22
  -1   3 -30 639.063 144.381  29
  -1   3 -30 546.216 136.104  22
   1  -3  30 858.433 163.153  25
   1   3  32 5982.58 433.065  27
  -1  -3 -32 5806.08 424.549  22
   1  -3  32 6160.89 407.221  27
   1   3  32 6249.53 423.640  25
  -1   3 -32 6730.75 433.633  29
   1  -3  32 6157.78 412.873  25
  -1   3 -32 6119.97 418.301  22
   1  -3  34 11210.3 552.702  27
  -1   3 -34 11614.2 560.194  29
   1  -3  34 11103.3 542.119  25
   1   3  34 10346.8 564.310  27
  -1   3 -34 11076.1 544.613  22
  -1  -3 -34 10326.0 552.312  22
   1   3  34 11298.5 563.810  25
   1  -3  36 692.772 148.074  25
  -1   3 -36 777.449 152.835  29
   1   3  36 816.918 172.381  27
   1  -3  36 726.808 148.647  27
  -1  -3 -36 879.763 173.108  22
   1   3  36 932.541 166.616  25
   1   3  38 2878.09 240.762  21
   1   3  38 2916.90 286.184  27
  -1   3 -38 3411.75 283.709  29
   1   3  38 2992.49 268.038  25
   1  -3  38 3572.44 282.173  25
   1  -3  38 3271.60 283.214  27
   1  -3  40 3435.31 252.703  25
   1   3  40 3426.74 284.866  27
   1   3  40 3187.91 225.356  21
   1  -3  40 3130.55 255.753  27
  -1   3 -40 3436.36 261.823  29
   1   3  40 3371.72 262.513  25
   1  -3  42 34.6847 42.9277  25
   1   3  42 86.4841 59.2395  27
   1  -3  42 56.3745 66.4240  27
   1   3  42 67.3529 59.2014  25
  -1   4  43 266.137 73.1606  21
  -1  -4  43 301.762 79.9919  27
  -1   4  43 184.963 62.4220  10
  -1   4  43 212.343 63.5159  26
   1   4 -41 3463.88 227.166  29
  -1  -4  41 3230.56 248.611  27
  -1   4  41 3411.92 244.594  21
  -1   4  41 2957.72 239.881  27
  -1   4  39 353.504 114.872  27
  -1  -4  39 413.220 114.261  27
   1   4 -39 419.033 110.117  29
  -1   4  39 315.369 115.951  21
  -1   4  37 3881.66 323.060  27
  -1   4  37 4464.60 336.791  21
  -1  -4  37 4056.90 314.388  27
   1   4 -37 4734.24 322.340  29
   1   4 -35 2651.00 256.624  29
  -1   4  35 2416.17 261.627  27
  -1   4  35 2556.42 249.238  28
  -1  -4  35 2321.39 251.489  27
  -1   4  33 67.5788 66.8289  28
  -1   4  33 129.018 105.814  27
   1   4 -33 132.715 100.350  29
  -1  -4  33-33.0042 73.9783  27
  -1  -4  33-18.8376 84.5788  23
   1   4 -31 2255.14 249.336  29
  -1   4  31 2277.54 264.006  27
  -1  -4  31 2686.71 270.454  27
  -1   4  31 2251.87 246.552  28
  -1  -4  31 2321.95 259.630  23
  -1  -4  29 1453.98 197.665  27
  -1   4  29 1285.36 194.479  28
   1   4 -29 1010.34 173.129  29
  -1   4  29 996.376 182.278  27
  -1  -4  29 1150.34 177.114  23
   1  -4 -27 361.188 172.824   7
  -1  -4  27 735.038 144.122  27
   1   4 -27 531.184 128.087  29
  -1   4  27 474.324 182.832   2
   1   4 -27 565.626 212.253   3
  -1  -4  27 641.010 145.668  23
  -1   4  27 407.879 115.519  27
  -1   4  27 454.541 114.016  28
   1  -4 -25 2145.86 341.686   3
  -1   4  25 1826.27 358.008   2
   1   4 -25 2046.82 321.404   3
  -1  -4  25 2226.45 399.827   2
   1  -4 -25 1889.49 352.335   7
  -1   4  23-57.9016 115.971   2
   1   4 -23 18.5235 83.2135   3
  -1  -4  23 86.9245 114.028   2
   1  -4 -23-42.0807 90.9954   7
   1  -4 -23 129.342 132.085   3
   1  -4 -21 16738.4 915.191   7
  -1   4  21 17256.2 961.333   2
   1  -4 -21 16021.8 807.791   3
   1   4 -21 18181.9 832.388   3
  -1  -4  21 17416.2 974.307   2
   1   4 -21 17297.3 842.575   9
  -1   4  19 378.137 161.057   2
   1   4 -19 777.909 174.246   3
   1  -4 -19 325.472 133.318   3
  -1   4  19 511.596 140.860   8
  -1  -4  19 614.469 189.014   2
   1   4 -19 585.450 164.791   9
   1  -4 -19 347.254 152.628   7
   1  -4 -17 7791.85 551.278   7
   1  -4 -17 8308.74 515.970   3
  -1  -4  17 7680.98 415.201   4
   1   4 -17 8262.95 524.803   9
  -1   4  17 8216.66 598.304   2
  -1   4  17 8435.46 482.878   8
  -1  -4  17 8073.57 524.785   6
   1   4 -17 8228.97 497.526   3
  -1  -4  17 8373.94 602.025   2
  -1  -4  15 1981.39 250.468   6
   1   4 -15 2266.33 249.936   3
  -1   4  15 1786.75 273.216   2
   1   4 -15 1933.19 252.896   9
   1  -4 -15 1673.69 252.075   7
  -1  -4  15 2059.92 217.625   4
   1  -4 -15 1930.84 245.062   3
  -1  -4  15 2115.21 295.996   2
   1  -4 -13 13986.3 645.319   7
  -1  -4  13 12677.3 557.197   6
   1  -4 -13 14581.5 582.171   3
  -1   4  13 14585.0 713.280   2
  -1  -4  13 13282.5 671.873   2
   1   4 -13 12869.2 544.441   3
   1   4 -13 12711.5 586.883   9
  -1  -4  11 21710.9 665.581   6
   1  -4 -11 20522.7 728.049   7
  -1   4  11 19955.9 390.403   5
   1  -4 -11 20693.0 631.402   3
   1   4 -11 21649.1 655.736   3
   1   4 -11 22238.3 740.468   9
  -1   4  11 20644.9 795.498   2
   1  -4  -9 6192.18 313.945   3
  -1   4   9 6370.80 247.950   5
   1  -4  -9 6380.23 377.980   7
  -1  -4   9 6278.44 326.784   6
   1   4  -9 6802.25 393.162   9
  -1   4   9 6627.72 430.719   2
  -1   4   7 18204.7 446.876   5
   1   4  -7 18901.6 623.439   9
  -1  -4   7 18497.7 504.366   6
   1  -4  -7 17832.2 588.956   7
   1  -4  -7 17971.3 474.196   3
  -1  -4   7 18970.0 596.609   7
  -1  -4   5 34992.3 773.297   7
   1  -4  -5 37015.7 802.261   7
   1  -4  -5 36680.2 585.968   3
  -1   4   5 36550.7 660.445   5
   1  -4  -3 224.668 73.6946   7
  -1  -4   3 273.891 54.4714   6
  -1   4   3 250.148 50.2176   9
   1  -4  -3 259.102 45.5601   3
  -1  -4   3 243.321 72.3517   7
  -1  -4   1 2162.51 131.507   6
   1  -4  -1 1707.03 167.242   7
  -1  -4   1 2167.34 183.581   7
   1   4  -1 2166.07 196.321   9
  -1   4   1 1536.71 126.679   9
  -1  -4  -1 18443.5 487.095   1
   1  -4   1 18999.4 531.884   7
  -1   4  -1 18743.9 477.724   9
  -1  -4  -1 18108.2 529.503   7
   1   4   1 17763.4 534.116   9
  -1  -4  -3 1057.46 140.341   7
  -1  -4  -3 1016.20 121.794   1
   1  -4   3 1369.15 156.282   7
  -1   4  -3 1567.61 157.317   9
   1  -4   5 13916.9 490.563   7
   1  -4   5 13810.8 495.441   6
  -1  -4  -5 13905.1 499.818   7
  -1   4  -5 13664.9 484.835   9
  -1  -4  -5 14403.7 437.951   1
  -1   4  -5 14085.9 390.422   8
  -1  -4  -7 42982.4 937.105   7
  -1   4  -7 46273.9 653.718   8
  -1  -4  -7 44063.7 859.781   3
  -1  -4  -7 43782.1 803.124   1
   1  -4   7 46295.6 959.792   6
  -1   4  -7 45135.5 959.620   9
  -1   4  -7 43944.2 500.413   3
  -1   4  -9 12117.2 531.324   9
  -1  -4  -9 12244.0 482.568   3
  -1  -4  -9 12264.8 447.584   1
   1  -4   9 11597.5 513.995   6
  -1  -4  -9 12691.5 547.156   7
  -1   4  -9 11722.7 322.325   3
  -1   4  -9 11363.5 279.262   8
   1   4  11 288.066 83.6692   2
  -1   4 -11 82.3569 54.2212   3
  -1  -4 -11 479.911 106.043   1
  -1  -4 -11 351.977 112.819   3
  -1  -4 -11 403.642 129.135   7
   1  -4  11 132.420 85.0377   6
   1  -4  13 22328.6 813.482   6
  -1  -4 -13 22536.5 833.253   7
   1   4  13 21139.2 723.064   2
  -1  -4 -13 20910.4 663.599   1
  -1  -4 -13 21655.9 738.510   3
  -1   4 -13 21494.0 584.469   3
   1   4  15 56020.3 1268.29   2
  -1  -4 -15 58676.3 1436.94   7
  -1   4 -15 55408.7 1049.79   3
   1  -4  15 59326.1 1418.96   6
  -1  -4 -15 56284.2 1164.12   1
  -1  -4 -15 55591.9 1269.82   3
   1  -4  17 11975.4 701.040   2
  -1   4 -17 12266.8 539.592   3
  -1  -4 -17 13265.0 728.296   7
   1   4  17 12330.1 634.369   2
  -1  -4 -17 12434.5 583.906   1
  -1  -4 -17 12330.2 637.267   3
  -1   4 -17 12463.6 558.711   5
   1  -4  17 13194.2 711.563   6
   1  -4  19 22289.4 985.043   6
  -1   4 -19 20807.8 758.340   3
  -1  -4 -19 20463.6 869.829   3
   1   4  19 20089.3 863.763   2
   1  -4  19 21086.3 974.019   2
  -1  -4 -19 20544.8 973.922   7
  -1  -4 -19 20213.7 789.775   1
   1  -4  21 83.4179 86.6597   2
   1   4  21 105.238 100.711   2
  -1  -4 -21 96.4547 85.5579   3
  -1  -4 -21 194.164 106.906   1
  -1  -4 -21 59.5562 85.8241   7
   1  -4  21 116.608 90.6786   6
  -1  -4 -23 8578.29 714.000   7
   1  -4  23 9013.88 725.856   6
  -1  -4 -23 8261.62 631.514   3
   1  -4  23 8654.70 704.188   2
   1  -4  25 219.768 145.698   2
  -1  -4 -25 334.905 173.023   7
  -1  -4 -25 231.543 149.847   3
  -1   4 -27 27.9733 73.8021  29
   1  -4  27 38.9089 146.003   2
  -1  -4 -27 171.003 78.8547  22
   1   4  27 203.859 104.585  27
   1  -4  27 58.5320 81.4946  27
   1   4  27 126.257 75.1157  25
   1  -4  29 2500.67 264.645  25
   1  -4  29 2597.65 263.469  27
   1   4  29 1683.62 229.288  27
   1   4  29 2010.41 241.026  25
  -1   4 -29 2306.04 258.633  29
  -1   4 -29 2217.91 258.680  22
  -1  -4 -29 1566.07 230.329  22
   1   4  31 1504.13 234.091  27
  -1  -4 -31 1624.28 237.871  22
   1  -4  31 1975.86 230.833  27
  -1   4 -31 2029.05 247.220  22
  -1   4 -31 2110.04 252.332  29
   1   4  31 1704.33 231.953  25
   1  -4  31 1960.48 240.231  25
  -1   4 -33 2007.24 240.012  22
   1  -4  33 2134.70 242.618  27
   1  -4  33 2009.46 233.275  25
  -1  -4 -33 2018.10 248.945  22
  -1   4 -33 2041.11 243.607  29
   1   4  33 2071.87 258.778  27
   1   4  33 2233.61 256.629  25
   1  -4  35 1106.71 178.515  25
   1  -4  35 1369.16 204.510  27
   1   4  35 1269.66 208.951  27
  -1   4 -35 1259.69 192.049  29
   1   4  35 1429.94 187.491  21
   1   4  35 1462.85 205.796  25
   1  -4  37 345.205 114.644  25
  -1   4 -37 304.103 94.8622  29
   1  -4  37 516.287 125.252  27
   1   4  37 268.961 87.1654  21
   1   4  37 253.633 106.402  27
   1   4  37 234.549 111.216  25
   1   4  39 197.602 90.7217  25
   1  -4  39 136.755 88.3000  27
   1  -4  39 169.317 89.2012  25
  -1   4 -39 14.5136 65.9308  29
   1   4  39 108.471 79.0976  27
   1  -4  41 1631.45 160.576  25
  -1   4 -41 1512.66 162.828  29
   1   4  41 1445.54 165.636  25
   1  -4  41 1648.36 169.806  27
   1   4  43 723.666 95.9092  25
   1  -4  43 571.199 84.9632  27
  -1   5  42 1232.49 133.760  26
  -1  -5  42 887.965 123.613  27
  -1   5  42 1048.73 118.373  10
   1   5 -42 837.216 101.613  29
  -1   5  42 1090.43 129.583  21
  -1  -5  40 1397.21 171.382  27
  -1   5  40 1966.63 199.512  27
  -1   5  40 1965.28 193.237  21
   1   5 -40 1587.81 166.757  29
  -1   5  38 12350.0 539.089  27
   1   5 -38 13545.6 514.094  29
  -1  -5  38 13462.5 448.631  18
  -1  -5  38 13397.7 543.336  27
  -1   5  38 12349.0 518.723  21
  -1   5  36 2105.79 249.234  27
  -1   5  36 2360.29 248.576  21
   1   5 -36 2578.94 248.809  29
  -1  -5  36 2265.41 241.726  27
  -1   5  34 2462.40 270.265  21
  -1  -5  34 2495.86 255.947  27
   1   5 -34 2445.76 256.079  29
  -1   5  34 2209.85 258.553  27
  -1  -5  34 2063.01 236.869  23
  -1  -5  32 902.620 166.747  27
   1   5 -32 794.172 161.590  29
  -1  -5  32 811.833 158.565  23
  -1   5  32 661.212 150.125  27
  -1   5  32 769.723 153.903  28
   1   5 -30 517.848 124.030  29
  -1  -5  30 455.467 124.896  23
  -1   5  30 751.727 164.998  27
  -1   5  30 681.153 149.726  28
  -1  -5  30 659.097 144.338  27
  -1  -5  28 76.8011 64.3578  27
  -1  -5  28 170.242 107.925  23
  -1   5  28 317.000 111.419  28
  -1   5  28 329.946 125.370  27
   1   5 -28 105.392 94.1150  29
   1   5 -26 12901.7 565.797  29
  -1   5  26 13412.2 969.447   2
  -1  -5  26 14370.2 579.352  27
  -1   5  26 13013.0 563.612  28
  -1  -5  26 13508.0 586.002  23
   1  -5 -26 13034.1 838.649   3
   1  -5 -26 13150.6 945.307   7
  -1   5  26 12758.6 594.639  27
  -1  -5  24 18096.7 1107.60   2
   1  -5 -24 16767.8 1017.61   7
  -1   5  24 17691.0 1073.43   2
   1  -5 -24 17433.4 928.113   3
   1   5 -24 16366.5 855.562   3
   1   5 -22 14387.1 825.444   9
  -1   5  22 14539.2 926.189   2
  -1  -5  22 14686.1 951.401   2
   1   5 -22 14460.4 766.225   3
   1  -5 -22 13871.7 781.978   3
   1  -5 -22 14094.8 885.963   7
  -1  -5  20 8534.28 695.239   2
  -1   5  20 8494.82 680.991   2
   1  -5 -20 8783.12 665.138   7
   1   5 -20 8506.01 608.106   9
  -1   5  20 9164.30 568.653   8
   1  -5 -20 9172.48 600.683   3
   1   5 -20 8401.34 548.346   3
  -1  -5  18 13541.8 725.459   6
   1  -5 -18 13740.6 686.338   3
  -1  -5  18 14584.4 849.565   2
   1   5 -18 14320.2 750.817   9
  -1   5  18 15008.0 697.622   8
  -1  -5  18 13052.8 585.644   4
  -1   5  18 15148.1 858.452   2
   1   5 -18 14001.8 675.071   3
   1  -5 -18 13241.5 772.780   7
  -1  -5  16 26655.9 1088.02   2
  -1  -5  16 26554.3 936.327   6
   1   5 -16 26316.8 866.022   3
  -1   5  16 24827.6 1045.00   2
   1  -5 -16 25001.9 991.564   7
   1   5 -16 25469.2 952.146   9
   1  -5 -16 24259.9 850.993   3
  -1  -5  14 404.576 124.967   6
  -1   5  14 92.8622 90.0024   2
   1   5 -14 524.909 161.230   9
   1  -5 -14 222.485 112.992   7
   1  -5 -14 365.719 121.477   3
   1   5 -14 494.033 129.110   3
   1   5 -12 30968.6 831.458   3
   1  -5 -12 31527.0 989.438   7
  -1  -5  12 31064.1 862.649   6
  -1   5  12 32609.2 1088.11   2
   1   5 -12 32068.0 980.518   9
   1  -5 -12 31469.3 830.415   3
   1  -5 -10 42517.9 881.133   3
   1  -5 -10 42879.4 1080.68   7
  -1   5  10 41533.9 709.422   5
   1  -5  -8 12159.9 546.882   7
  -1  -5   8 13172.2 558.757   7
   1  -5  -8 11899.6 417.660   3
  -1  -5   8 12569.5 465.627   6
   1   5  -8 13222.8 578.429   9
  -1   5   8 11977.7 402.690   5
   1   5  -6 37907.9 947.260   9
  -1  -5   6 38884.1 924.997   7
  -1  -5   6 37071.5 737.597   6
   1  -5  -6 40410.4 674.102   3
   1  -5  -6 41201.4 959.405   7
  -1   5   6 36414.9 457.086   9
   1   5  -4 3858.14 292.227   9
   1  -5  -4 2544.36 237.645   7
  -1   5   4 2671.83 152.905   9
  -1  -5   4 3800.10 217.906   6
  -1  -5   4 3820.41 282.333   7
  -1  -5   2 10919.5 349.983   6
   1   5  -2 10093.7 459.910   9
  -1  -5   2 10932.0 460.729   7
   1  -5  -2 10425.7 452.915   7
  -1   5   2 10456.3 343.099   9
  -1  -5   0 33742.8 613.801   6
   1   5   0 33974.4 816.406   9
  -1   5   0 35778.2 710.936   9
  -1  -5   0 34306.1 819.520   7
  -1  -5  -2 88480.0 1340.79   7
   1  -5   2 88738.1 1336.32   6
  -1  -5  -2 88761.3 1169.31   1
  -1   5  -2 85481.6 1212.08   9
   1   5   2 87795.9 1304.25   9
   1  -5   2 88735.8 1320.74   7
  -1  -5  -4 4299.08 254.724   1
  -1   5  -4 2938.87 244.118   9
   1   5   4 4187.85 281.561   9
   1  -5   4 3059.73 256.215   7
   1  -5   4 3026.57 253.225   6
  -1  -5  -4 4359.94 308.477   7
  -1   5  -6 84739.8 1374.92   9
   1  -5   6 88225.8 1407.16   7
   1  -5   6 87351.2 1397.96   6
  -1  -5  -6 86071.0 1417.07   7
  -1   5  -6 86604.2 1077.43   8
  -1  -5  -6 87244.7 1178.85   1
   1  -5   8 17386.8 647.818   6
  -1   5  -8 16975.6 650.682   9
  -1   5  -8 16399.2 424.973   8
  -1  -5  -8 15014.5 617.987   7
  -1  -5  -8 14964.0 498.213   1
  -1  -5 -10 59405.0 1304.80   7
  -1  -5 -10 56763.7 1024.52   1
   1  -5  10 60165.0 1283.65   6
  -1  -5 -10 57837.5 1140.44   3
  -1  -5 -12 35095.2 943.817   3
  -1  -5 -12 35802.6 1066.54   7
  -1  -5 -12 34720.9 839.801   1
  -1  -5 -14 76050.3 1661.63   7
  -1  -5 -14 70747.4 1273.96   1
  -1  -5 -14 73403.1 1466.48   3
   1  -5  14 75285.0 1621.38   6
  -1  -5 -16 65284.9 1293.83   1
  -1  -5 -16 65482.3 1468.96   3
  -1  -5 -16 69651.6 1685.99   7
   1  -5  16 65842.8 1609.54   6
   1  -5  18 2809.28 361.075   6
   1   5  18 2194.02 291.277   2
  -1  -5 -18 2204.02 291.432   3
  -1  -5 -18 2167.04 251.383   1
  -1  -5 -18 2358.25 340.175   7
  -1   5 -18 2860.27 299.244   5
   1  -5  18 2897.38 373.155   2
  -1  -5 -20 8754.12 610.642   3
   1  -5  20 8886.19 680.610   2
  -1  -5 -20 8681.66 677.592   7
   1  -5  20 9480.54 692.401   6
  -1  -5 -22 5198.58 557.465   7
  -1  -5 -22 4718.37 471.357   3
   1  -5  22 4851.56 536.842   2
   1  -5  22 4791.65 522.225   6
  -1  -5 -24 245.223 147.266   3
  -1  -5 -24 254.275 172.952   7
   1  -5  24 332.725 160.967   6
   1  -5  24 354.046 186.443   2
   1   5  26 132.433 92.4098  25
   1   5  26 80.0051 71.8463  27
  -1   5 -26 149.396 94.6715  22
  -1  -5 -26 80.6923 98.9437  22
   1  -5  26 203.219 106.261  27
   1  -5  26 148.703 117.598   2
  -1   5 -26 36.1079 78.4900  29
   1   5  28 7904.86 494.729  27
  -1  -5 -28 7493.26 479.935  22
   1   5  28 8097.15 484.822  25
   1  -5  28 8582.04 456.713  27
  -1   5 -28 7907.92 475.858  22
  -1   5 -28 7724.23 459.718  29
   1  -5  30 2616.81 260.804  27
  -1  -5 -30 1968.27 260.467  22
   1  -5  30 2061.16 239.092  25
   1   5  30 1982.49 258.015  27
  -1   5 -30 2632.26 287.445  22
   1   5  30 2229.93 263.022  25
  -1   5 -30 2215.70 260.848  29
  -1   5 -32 760.403 163.476  22
   1   5  32 598.366 147.905  27
   1   5  32 607.016 148.325  25
   1  -5  32 590.511 139.699  25
   1  -5  32 701.074 147.551  27
   1   5  32 635.832 145.680  21
  -1   5 -32 776.824 171.867  29
   1   5  34 194.842 93.2254  27
   1   5  34 274.414 119.284  25
   1  -5  34 195.019 82.3795  25
  -1   5 -34 265.996 116.837  29
   1  -5  34 303.907 115.436  27
   1   5  34 272.737 88.8497  21
   1   5  36 975.663 181.904  25
   1  -5  36 973.388 157.248  25
   1   5  36 813.399 136.173  21
   1   5  36 873.248 173.664  27
   1  -5  36 1178.34 178.187  27
  -1   5 -36 1086.43 169.764  29
   1  -5  38 3080.92 249.039  25
   1  -5  38 2583.10 232.660  27
   1   5  38 2620.14 261.156  27
  -1   5 -38 2984.93 256.539  29
   1   5  38 3198.32 270.952  25
   1  -5  40 99.5318 61.0919  25
  -1   5 -40 99.4961 65.2465  29
   1   5  40-21.1117 55.3685  25
   1  -5  40 79.7562 60.2808  27
   1  -5  42 64.3607 47.5576  25
   1   5  42 39.5085 52.8228  25
   1  -5  42 96.9822 51.5924  27
  -1   6  43 86.7782 40.9125  26
   1  -6 -41 214.724 58.4866  19
  -1  -6  41 273.044 76.8614  27
  -1   6  41 216.913 76.1774  26
   1   6 -41 240.504 65.1385  29
  -1   6  41 206.024 65.8777  21
  -1   6  41 95.6379 49.9443  10
  -1  -6  39 3461.76 213.370  18
   1   6 -39 3490.78 240.970  29
  -1   6  39 3715.39 264.338  21
  -1  -6  39 3739.25 268.354  27
  -1   6  37 1110.81 167.282  21
  -1  -6  37 1349.35 181.155  27
  -1   6  37 852.050 152.314  27
   1   6 -37 1265.28 164.573  29
  -1  -6  35 610.145 138.071  27
  -1   6  35 619.465 140.635  21
  -1   6  35 593.114 141.748  27
   1   6 -35 764.711 150.331  29
   1   6 -33 1058.35 175.407  29
  -1  -6  33 1036.59 170.302  23
  -1   6  33 1120.70 184.046  21
  -1   6  33 894.395 169.634  27
  -1  -6  33 1307.76 193.222  27
   1   6 -31 219.070 116.055  29
  -1  -6  31 229.349 108.240  27
  -1   6  31 243.806 101.726  21
  -1  -6  31 194.516 101.798  23
  -1   6  31 111.517 85.5446  27
  -1   6  29 7116.04 461.456  27
  -1  -6  29 7134.03 445.795  23
  -1   6  29 8040.40 468.937  28
  -1  -6  29 7431.86 439.951  27
  -1   6  29 8110.85 486.231  21
   1   6 -29 7120.24 443.905  29
  -1   6  27 279.684 105.457  21
  -1  -6  27 229.474 93.3096  27
  -1  -6  27 460.648 133.758  23
   1   6 -27 323.167 117.252  29
  -1   6  27 278.176 109.832  28
  -1   6  27 178.613 104.360  27
   1  -6 -25 22094.8 1077.36   3
  -1  -6  25 20706.4 725.204  23
  -1   6  25 21203.8 767.309  27
  -1  -6  25 21982.0 719.295  27
  -1   6  25 22042.0 738.584  28
  -1   6  25 23359.0 790.720  21
   1  -6 -23 5911.48 536.557   3
   1  -6 -23 6444.35 640.282   7
  -1  -6  23 6893.91 702.407   2
  -1  -6  21 23570.9 1216.90   2
   1   6 -21 22802.0 1067.69   9
   1  -6 -21 21889.1 964.562   3
   1  -6 -21 22466.3 1133.60   7
  -1   6  21 23224.6 973.666   8
   1   6 -19 16121.9 748.365   3
   1   6 -19 15950.6 855.796   9
  -1  -6  19 16455.4 841.960   6
  -1   6  19 15514.0 777.487   8
  -1  -6  19 17161.7 991.688   2
   1  -6 -19 15257.8 878.021   7
   1  -6 -19 14334.5 738.751   3
   1  -6 -17 1886.42 302.760   7
  -1  -6  17 1919.78 318.169   2
   1   6 -17 1965.60 252.275   3
   1  -6 -17 1826.80 247.692   3
   1   6 -17 1705.01 277.790   9
  -1  -6  17 1946.95 280.635   6
   1  -6 -15 4372.98 352.538   3
   1   6 -15 4091.79 403.201   9
  -1  -6  15 3428.20 335.850   6
   1  -6 -15 4554.37 432.797   7
   1   6 -15 3715.44 326.625   3
   1  -6 -13 18850.0 831.822   7
   1   6 -13 19591.3 834.045   9
  -1  -6  13 19930.7 752.181   6
   1  -6 -13 17821.0 658.719   3
   1   6 -13 19637.5 697.858   3
   1  -6 -11 19927.9 811.131   7
  -1  -6  11 18666.1 676.074   6
   1  -6 -11 20212.1 641.636   3
   1   6 -11 18821.2 790.345   9
   1   6 -11 17803.6 630.469   3
   1  -6  -9 14131.8 491.595   3
   1   6  -9 15929.4 700.920   9
   1  -6  -9 14750.1 669.869   7
  -1   6   9 14130.9 477.013   5
  -1  -6   9 14400.0 557.441   6
   1  -6  -7 4217.05 348.578   7
   1  -6  -7 4152.41 239.414   3
  -1  -6   7 4466.70 292.135   6
   1   6  -7 5067.99 389.086   9
  -1  -6   7 5351.15 389.293   7
  -1   6   5 2890.70 172.821   9
   1  -6  -5 2655.61 267.654   7
   1   6  -5 2660.41 276.468   9
  -1  -6   5 2411.59 251.351   7
  -1  -6   5 2686.85 212.901   6
   1  -6  -5 2727.12 168.396   3
   1  -6  -3 55979.3 1175.17   7
   1   6  -3 51497.3 1143.28   9
  -1  -6   3 49805.5 1107.64   7
  -1  -6   3 49529.4 862.841   6
  -1   6   3 54489.6 850.000   9
   1  -6  -1 55372.6 1149.30   7
  -1  -6   1 54604.9 892.050   6
  -1   6   1 54465.0 936.321   9
  -1  -6   1 56516.6 1169.36   7
   1   6  -1 56057.0 1165.31   9
  -1  -6  -1 6909.23 409.669   7
   1   6   1 6970.37 405.806   9
   1  -6   1 6691.84 402.458   7
   1  -6   1 7063.95 408.376   6
  -1   6  -1 6810.69 356.331   9
  -1  -6  -3 2627.14 264.140   7
   1  -6   3 2841.76 267.792   7
   1  -6   3 2883.24 265.598   6
  -1   6  -3 2704.63 244.603   9
   1   6   3 2671.55 252.275   9
   1  -6   5 58.4252 70.6368   7
  -1  -6  -5 68.3329 83.0156   7
  -1   6  -5 92.8030 76.2686   9
   1   6   5 69.0772 65.8295   9
   1  -6   5 181.899 93.5372   6
  -1  -6  -5 175.574 79.8469   1
  -1  -6  -7 1046.82 141.677   1
  -1  -6  -7 1237.49 203.793   7
   1  -6   7 1445.42 211.061   6
   1   6   7 1411.29 188.961   9
  -1   6  -7 1226.00 143.044   8
  -1   6  -7 1195.76 201.110   9
   1  -6   7 1293.31 197.241   7
  -1  -6  -9 7426.92 376.773   1
   1  -6   9 8373.77 495.138   6
  -1   6  -9 8258.15 500.464   9
  -1  -6  -9 7897.01 496.642   7
   1   6   9 7624.45 414.187   9
   1  -6  11 14036.2 679.231   6
  -1  -6 -11 12252.6 644.728   7
  -1   6 -11 14097.0 688.238   9
  -1  -6 -11 12278.5 496.889   1
  -1  -6 -13 6310.24 371.646   1
   1  -6  13 6932.96 507.367   6
  -1  -6 -13 6631.03 504.086   7
  -1  -6 -13 6197.56 429.039   3
   1  -6  15 5488.10 479.499   6
  -1  -6 -15 4501.14 384.830   3
  -1  -6 -15 4729.17 335.606   1
  -1  -6 -15 4842.96 457.166   7
   1  -6  17 32694.8 1211.59   6
  -1  -6 -17 32231.4 1098.40   3
  -1  -6 -17 33808.4 1257.05   7
   1  -6  19 8759.75 669.040   6
   1  -6  19 8591.67 691.999   2
  -1  -6 -19 8091.29 654.108   7
  -1   6 -19 8167.89 552.912   5
  -1  -6 -19 8530.65 598.529   3
  -1  -6 -21 5404.06 503.796   3
   1  -6  21 4883.83 536.078   6
  -1  -6 -21 5515.24 572.465   7
   1  -6  21 5075.35 557.052   2
  -1  -6 -23 513.258 187.238   3
   1  -6  23 513.010 204.703   2
  -1  -6 -23 644.852 240.863   7
  -1   6 -25 20537.7 749.239  22
   1   6  25 19766.7 774.055  27
   1  -6  25 21876.7 697.122  27
   1   6  25 19448.3 679.941  21
  -1   6 -25 19421.6 705.163  29
  -1  -6 -25 18432.6 750.127  22
   1   6  25 21209.0 777.118  25
   1   6  27 9634.83 553.720  27
   1  -6  27 10269.9 492.160  27
  -1   6 -27 9272.43 514.742  22
  -1   6 -27 8989.12 491.409  29
   1   6  27 9959.55 543.550  25
   1   6  27 9267.41 477.387  21
   1   6  29 17187.5 724.331  25
   1  -6  29 19397.3 692.343  27
   1   6  29 16132.6 725.466  27
   1   6  29 17655.7 662.001  21
  -1   6 -29 17130.3 686.742  29
  -1   6 -29 18441.5 725.249  22
  -1   6 -31 1978.03 243.167  22
   1  -6  31 2114.95 251.688  25
   1   6  31 2469.33 284.016  25
   1   6  31 2157.98 272.615  27
   1  -6  31 1935.99 230.973  27
   1   6  31 2356.91 244.727  21
  -1   6 -31 1929.82 244.102  29
  -1   6 -33 20627.2 732.434  29
   1  -6  33 20074.2 719.867  25
   1  -6  33 20365.6 696.441  27
   1   6  33 18536.1 646.512  21
   1   6  33 20398.3 766.929  25
   1   6  33 18549.3 756.474  27
   1  -6  35 10808.6 504.980  25
   1   6  35 11503.4 570.004  27
   1  -6  35 10691.5 490.602  27
   1   6  35 12628.9 575.338  25
  -1   6 -35 11468.4 523.976  29
   1   6  37 581.220 130.068  25
   1  -6  37 809.290 136.956  25
  -1   6 -37 654.440 141.120  29
   1  -6  37 671.857 125.288  27
   1   6  39 721.988 122.833  25
   1  -6  39 615.078 106.133  27
   1  -6  39 703.975 118.044  25
  -1   6 -39 602.941 113.735  29
   1   6  41 49.8369 41.1882  25
  -1  -6 -41 73.4606 52.0747  19
   1  -6  41 28.0319 50.9374  25
  -1   6 -41 73.9457 51.8640  29
   1  -6  41-2.90001 41.8338  27
  -1   7  42 311.499 60.4846  26
  -1   7  40 365.138 75.6928  26
  -1   7  40 334.885 81.6309  21
  -1  -7  40 341.413 81.3680  27
  -1   7  40 328.432 67.0475  10
   1   7 -40 400.115 81.1771  29
   1  -7 -40 258.287 62.4302  19
  -1  -7  40 315.663 63.9410  18
   1   7 -38 1470.74 161.662  29
  -1   7  38 1368.17 146.412  10
  -1   7  38 1336.76 161.234  21
   1  -7 -38 1506.02 158.296  19
  -1  -7  38 1386.00 162.059  27
   1   7 -36 214.330 106.591  29
  -1  -7  36 211.223 95.9073  27
  -1   7  36 151.365 79.4424  21
   1   7 -34 5832.10 376.596  29
  -1  -7  34 4870.32 344.759  23
  -1   7  34 5593.48 386.737  27
  -1   7  34 5498.62 374.763  21
  -1  -7  34 5804.51 372.703  27
  -1   7  32 1874.65 237.418  27
  -1   7  32 1673.79 223.402  21
  -1  -7  32 2315.71 251.848  27
   1   7 -32 1763.65 221.900  29
  -1  -7  32 2080.75 243.470  23
  -1  -7  30 8179.40 480.091  23
  -1   7  30 7536.26 477.563  27
  -1  -7  30 8909.14 475.898  27
   1   7 -30 7730.94 460.883  29
  -1   7  30 8546.72 496.217  21
  -1  -7  28 85.6743 67.2941  27
  -1   7  28 100.296 85.1576  27
   1   7 -28 30.1490 80.5785  29
  -1  -7  28 101.276 90.6832  23
  -1   7  28 149.601 92.5269  21
  -1   7  26 3448.05 317.934  21
  -1  -7  26 4076.78 316.952  27
  -1  -7  26 3583.76 316.897  23
  -1   7  26 3388.05 308.993  25
  -1   7  26 3191.22 309.853  27
  -1   7  24 4.35211 71.8609  27
  -1  -7  24 38.5586 91.7946  27
   1  -7 -24 207.368 175.980   3
  -1  -7  24 35.4518 71.7032  23
  -1   7  24 19.5904 72.2253  25
  -1   7  24 185.760 105.527  28
  -1  -7  24 8.97146 74.3667  19
  -1   7  24 73.5462 84.2337  21
  -1  -7  22 3594.68 505.536   2
  -1   7  22 2717.80 366.150   8
   1  -7 -22 2682.45 426.992   7
   1   7 -22 3418.84 450.293   9
   1  -7 -22 2455.11 347.185   3
  -1  -7  20 13243.7 929.858   2
  -1   7  20 13064.7 768.376   8
   1   7 -20 13237.0 839.919   9
   1  -7 -20 12724.8 730.387   3
   1  -7 -20 12971.1 860.206   7
  -1  -7  20 13169.4 794.641   6
   1  -7 -18 6829.40 504.400   3
   1   7 -18 6882.31 588.649   9
  -1  -7  18 7011.03 654.185   2
  -1  -7  18 6588.68 538.666   6
  -1   7  18 7620.05 571.123   8
   1  -7 -18 6944.58 604.061   7
  -1  -7  16 5073.34 446.894   6
   1  -7 -16 4829.71 395.299   3
   1   7 -16 5519.31 509.337   9
   1  -7 -16 4956.23 489.011   7
   1   7 -14 1752.09 285.263   9
   1  -7 -14 1715.55 226.681   3
  -1  -7  14 1878.80 258.115   6
   1  -7 -14 1852.82 294.364   7
   1  -7 -12 3036.69 274.213   3
   1   7 -12 2566.38 327.138   9
   1  -7 -12 3016.77 352.172   7
  -1  -7  12 2446.28 271.295   6
   1   7 -12 2516.89 251.429   3
  -1  -7  10 289.877 114.339   6
   1  -7 -10 450.801 105.688   3
   1  -7 -10 382.534 137.544   7
   1   7 -10 328.453 92.8144   3
   1   7 -10 196.404 128.779   9
  -1   7   8 3621.81 275.198   5
   1   7  -8 4398.22 396.281   9
  -1  -7   8 4120.11 379.949   7
  -1  -7   8 3916.46 308.169   6
   1  -7  -8 3503.44 348.089   7
   1  -7  -6 161.245 112.509   7
  -1  -7   6 164.087 77.3383   6
  -1  -7   6 203.291 109.098   7
   1   7  -6 45.0222 101.930   9
   1  -7  -4 344.144 113.041   7
   1   7  -4 491.333 138.970   9
  -1  -7   4 578.437 161.539   7
  -1  -7   4 443.778 100.663   6
   1   7  -2 329.243 130.342   9
  -1  -7   2 311.443 125.342   7
  -1  -7   2 398.084 97.3517   6
  -1   7   2 329.865 94.5435   9
   1  -7  -2 448.920 143.295   7
   1  -7   0 24257.5 836.496   7
  -1  -7   0 21031.0 614.865   6
  -1   7   0 23093.4 688.243   9
   1   7   0 23801.7 812.243   9
  -1  -7   0 23578.9 826.015   7
   1  -7   2 4056.60 340.341   6
  -1   7  -2 3791.57 299.500   9
   1   7   2 4836.09 364.843   9
  -1  -7  -2 4522.03 371.096   7
   1  -7   2 4141.44 349.601   7
   1   7   4 13387.5 590.870   9
   1  -7   4 14950.4 660.680   6
  -1  -7  -4 13772.4 649.970   7
  -1   7  -4 14230.6 619.427   9
   1  -7   4 15031.2 674.434   7
  -1   7  -6 444.990 179.230   9
  -1  -7  -6 149.610 98.2656   7
   1  -7   6 258.083 104.754   7
  -1   7  -6 375.667 121.958   8
   1   7   6 269.435 106.833   9
   1  -7   6 439.136 143.485   6
   1  -7   8 3878.02 359.652   6
  -1  -7  -8 3551.66 265.713   1
   1  -7   8 3753.50 363.273   7
  -1  -7  -8 3570.86 361.775   7
   1   7   8 3202.72 289.651   9
  -1   7  -8 4241.22 384.089   9
  -1  -7 -10 345.765 151.673   7
  -1  -7 -10 220.187 78.7676   1
   1   7  10 211.451 84.8258   9
  -1   7 -10 391.991 150.257   9
   1  -7  10 495.598 138.844   6
  -1   7 -12 5686.55 485.348   9
   1  -7  12 5482.88 466.681   6
  -1  -7 -12 6059.35 496.244   7
  -1  -7 -14 23036.8 1011.83   7
   1  -7  14 23541.0 1000.69   6
  -1  -7 -16 921.185 217.259   7
   1  -7  16 718.037 200.995   6
   1  -7  18 1066.55 255.037   6
  -1  -7 -18 803.813 219.431   7
  -1  -7 -18 786.710 189.195   3
  -1  -7 -20 10466.7 787.566   7
   1  -7  20 9935.91 760.344   6
   1  -7  20 9635.39 796.102   2
  -1   7 -20 8782.05 625.614   5
  -1  -7 -20 9179.28 655.421   3
   1  -7  22 3250.72 462.865   6
   1   7  22 2849.62 290.662  25
   1  -7  22 2969.74 465.683   2
  -1  -7 -22 3019.22 453.641   7
  -1  -7 -22 2677.73 376.213   3
   1   7  22 2794.79 294.506  27
   1   7  24 116.790 80.6528  25
  -1   7 -24 53.4065 73.5182  29
   1  -7  24 103.481 77.8487  27
   1   7  24 95.3023 101.131  27
  -1   7 -24 19.4641 80.4915  22
   1   7  26 1365.95 227.282  25
  -1   7 -26 1266.94 199.345  22
   1  -7  26 1257.15 178.317  27
   1   7  26 1259.27 186.375  21
   1   7  26 1330.38 220.911  27
  -1   7 -26 1161.34 189.554  29
   1   7  28 6195.68 448.468  25
   1  -7  28 6080.80 383.228  27
  -1   7 -28 4934.04 372.691  29
  -1   7 -28 5250.52 395.216  22
   1   7  28 5462.33 424.701  27
   1   7  28 5714.85 377.486  21
   1  -7  30 3178.34 279.924  27
  -1   7 -30 2945.46 243.289  14
   1   7  30 2758.71 310.348  27
   1   7  30 2844.94 266.918  21
   1   7  30 3086.19 321.291  25
  -1   7 -30 2806.66 284.393  29
  -1   7 -30 3154.73 302.654  22
  -1   7 -32 5931.13 391.998  22
   1  -7  32 6022.21 372.639  27
  -1   7 -32 6712.46 423.248  29
   1  -7  32 6212.96 405.189  25
   1  -7  34 3290.06 268.314  27
   1  -7  34 3349.47 283.777  25
   1   7  34 3559.21 318.782  25
  -1   7 -34 3781.84 308.573  29
   1  -7  36 142.243 75.5051  25
   1  -7  36 87.9638 70.0720  27
   1   7  36 63.2515 68.0003  25
  -1   7 -36 141.163 87.2337  29
   1   7  38 394.191 106.847  25
  -1   7 -38 350.738 89.9328  29
  -1  -7 -38 395.809 95.1691  19
   1  -7  38 360.420 87.1882  27
   1  -7  38 333.193 81.2547  25
   1   7  40 335.819 72.5173  25
  -1  -7 -40 515.469 95.1276  19
  -1   7 -40 520.544 95.7537  29
  -1  -7 -42 53.0274 36.2481  19
  -1   8  41 251.186 57.1417  26
  -1   8  39 12.1033 49.7335  21
   1   8 -39 59.9315 52.4732  29
  -1   8  39 48.6551 50.3120  26
  -1  -8  39 16.0279 48.3140  27
  -1  -8  39 85.4649 51.1036  18
   1  -8 -39 44.8739 38.5800  19
   1  -8 -37 282.404 77.4118  19
  -1  -8  37 319.701 85.9113  27
  -1   8  37 402.809 97.6457  26
  -1   8  37 231.059 74.3272  21
   1   8 -37 315.123 89.9125  29
  -1  -8  35 2698.86 240.321  27
  -1   8  35 2504.62 244.157  21
  -1   8  35 2170.35 190.648  10
  -1  -8  35 2349.57 220.343  23
   1  -8 -35 2160.17 201.521  19
   1   8 -35 2767.26 245.234  29
  -1   8  33 2494.32 221.257  10
  -1  -8  33 2525.12 247.407  27
   1   8 -33 2432.19 251.501  29
  -1   8  33 2411.00 250.285  21
  -1  -8  33 2372.85 243.068  23
   1   8 -31 1485.63 203.617  29
  -1  -8  31 1822.52 224.349  27
  -1   8  31 1348.71 205.144  21
  -1  -8  31 1516.34 203.856  23
  -1   8  29 2894.77 292.808  21
  -1  -8  29 2449.20 265.451  23
   1   8 -29 2405.90 263.498  29
  -1  -8  29 2571.78 262.194  27
  -1   8  27 13063.8 617.901  21
  -1  -8  27 13967.8 594.900  27
  -1  -8  27 14089.9 623.966  23
  -1   8  27 11649.4 590.555  27
  -1   8  27 12796.9 607.375  25
  -1   8  25 1328.74 207.163  21
  -1  -8  25 819.000 152.227  19
  -1  -8  25 760.680 143.606  27
  -1  -8  25 992.594 179.923  23
  -1   8  25 1291.73 205.635  27
  -1   8  25 1191.16 191.790  25
  -1  -8  23 8458.55 454.182  27
  -1   8  23 8234.93 485.465  25
  -1   8  23 9096.21 507.074  21
  -1  -8  23 7864.60 456.299  23
  -1   8  23 7950.40 479.424  27
  -1  -8  23 7581.03 453.092  19
   1  -8 -21 1288.61 294.053   7
  -1  -8  21 1680.35 211.275  19
  -1  -8  21 1569.19 197.795  27
  -1  -8  21 1556.14 203.538  23
  -1   8  21 1229.93 198.094  21
  -1   8  21 1119.56 268.370   8
   1   8 -21 1858.66 341.923   9
  -1   8  21 1423.26 207.825  27
  -1  -8  21 1730.61 374.018   2
  -1  -8  19 4829.51 582.034   2
   1   8 -19 4669.53 513.863   9
   1  -8 -19 4488.67 521.931   7
  -1   8  19 5027.99 503.111   8
   1  -8 -17 17069.9 974.165   7
   1   8 -17 16787.1 946.234   9
  -1  -8  17 16704.0 1018.48   2
   1   8 -15 4590.48 485.010   9
   1  -8 -15 3662.87 437.353   7
   1  -8 -13 4008.08 439.976   7
   1   8 -13 4110.06 443.935   9
   1  -8 -11 3759.05 409.881   7
   1   8 -11 3898.24 417.782   9
  -1  -8  11 3785.86 341.513   6
   1  -8  -9 1413.70 254.663   7
  -1  -8   9 1154.60 217.996   6
  -1  -8   9 1322.11 252.938   7
   1   8  -9 1125.26 226.736   9
   1   8  -7 722.598 196.858   9
  -1  -8   7 710.634 145.031   6
   1  -8  -7 1057.50 228.781   7
  -1  -8   7 579.912 160.251   7
   1   8  -5 3561.32 366.834   9
   1  -8  -5 3854.89 379.017   7
  -1  -8   5 3485.51 284.586   6
  -1  -8   5 4069.42 387.065   7
   1  -8  -3 10272.8 603.016   7
   1   8  -3 9284.94 569.546   9
  -1  -8   3 9077.60 567.189   7
  -1  -8   3 8815.15 440.637   6
  -1  -8   1 23584.8 902.203   7
  -1  -8   1 21195.0 674.632   6
   1  -8  -1 21958.4 873.792   7
   1   8  -1 23207.3 874.056   9
  -1   8   1 21083.1 704.341   9
   1   8   1 1582.01 234.444   9
   1  -8   1 1026.93 199.466   6
   1  -8   1 1077.30 197.325   7
  -1   8  -1 1115.00 182.289   9
  -1  -8  -1 1573.33 236.437   7
  -1  -8  -1 1343.44 173.294   6
   1   8   3 4565.68 378.922   9
  -1   8  -3 4612.07 366.654   9
   1  -8   3 4445.29 404.014   7
  -1  -8  -3 4396.06 401.716   7
   1  -8   3 5122.86 413.778   6
   1  -8   5 2837.93 328.433   7
   1  -8   5 3053.62 326.495   6
   1   8   5 3561.24 327.582   9
  -1  -8  -5 3987.59 384.273   7
  -1   8  -5 2758.01 308.308   9
  -1   8  -7 7568.98 529.204   9
   1   8   7 7024.46 455.564   9
  -1  -8  -7 7620.59 543.241   7
   1  -8   7 7701.04 549.271   7
   1  -8   7 7866.68 532.125   6
   1  -8   9 14508.2 745.008   6
  -1  -8  -9 14455.2 774.336   7
  -1   8  -9 14015.5 748.225   9
  -1   8 -11 6784.92 548.163   9
  -1  -8 -11 7030.04 560.441   7
   1  -8  11 6034.46 503.155   6
   1  -8  13 5362.41 492.090   6
  -1  -8 -13 4947.66 497.555   7
   1  -8  15 546.681 191.994   6
  -1  -8 -15 753.021 219.518   7
   1  -8  17 3461.08 438.311   6
  -1  -8 -17 3575.28 457.083   7
   1  -8  19 2278.64 385.577   6
  -1  -8 -19 1990.70 369.308   7
  -1  -8 -21 1010.08 275.145   7
   1  -8  21 850.316 159.995  19
   1  -8  21 1018.55 264.848   6
   1  -8  21 1106.80 299.367   2
  -1   8 -21 1024.30 180.647  22
   1   8  21 962.260 169.839  25
   1   8  23 248.839 98.3862  25
   1  -8  23 245.736 89.2820  19
  -1   8 -23 384.821 141.023  22
   1   8  25 95.1034 96.7323  25
  -1   8 -25 94.9548 88.3547  22
   1  -8  25-28.8351 62.0376  27
  -1   8 -25 105.798 93.3773  29
  -1   8 -27 18463.4 729.508  22
  -1   8 -27 17494.7 686.727  29
   1   8  27 18572.1 774.356  25
   1  -8  27 19554.7 673.648  27
  -1   8 -29 7925.99 470.860  22
  -1   8 -29 6962.81 433.490  29
   1   8  29 6546.49 455.327  25
  -1   8 -29 7907.33 401.360  14
   1  -8  29 8386.23 438.328  27
   1   8  31 6483.15 447.386  25
  -1   8 -31 5571.59 320.584  14
  -1   8 -31 5759.56 387.044  22
  -1   8 -31 5172.12 366.574  29
   1  -8  31 6144.25 370.565  27
  -1   8 -33 265.017 106.013  29
   1   8  33 331.265 109.250  25
   1  -8  33 298.555 108.691  25
   1  -8  33 258.562 84.5834  27
  -1   8 -33 214.692 75.5982  14
   1  -8  35 3093.99 252.291  25
  -1   8 -35 3645.33 283.081  29
   1  -8  35 3440.85 247.604  27
  -1  -8 -35 3080.09 250.975  19
   1   8  35 3031.30 275.039  25
  -1  -8 -37 1215.97 149.419  19
   1  -8  37 1253.65 149.322  25
  -1   8 -37 1401.37 165.668  29
   1   8  37 1068.12 151.362  25
  -1  -8 -39 205.470 64.4994  19
   1  -8  39 109.028 48.4038  25
  -1   8 -39 172.512 62.5822  29
  -1  -8 -41 1765.88 125.825  19
  -1  -9  38 304.929 71.5638  27
   1  -9 -38 257.228 62.6106  19
  -1   9  38 345.311 78.3224  21
  -1   9  38 279.589 64.8466  26
   1   9 -38 419.682 89.3831  29
  -1   9  36 2295.48 203.612  21
  -1  -9  36 2294.59 198.264  27
   1   9 -36 2311.70 201.949  29
  -1   9  36 2371.02 190.054  26
   1  -9 -36 2074.21 174.949  19
   1   9 -34 1967.33 204.897  29
  -1  -9  34 2042.60 205.725  27
  -1   9  34 1990.19 212.813  21
   1  -9 -34 1823.38 183.877  19
  -1   9  34 2207.06 206.407  26
  -1  -9  34 1635.54 187.936  23
  -1  -9  32 104.279 83.3105  23
  -1  -9  32-9.19728 69.4888  27
   1   9 -32-87.6260 99.2656  29
   1  -9 -32 54.5128 63.1812  19
  -1   9  32-8.84720 70.0198  21
  -1   9  30 3479.92 306.192  21
  -1  -9  30 3097.13 285.439  23
  -1  -9  30 3556.06 290.634  27
   1  -9 -30 2694.45 246.021  19
   1   9 -30 2869.44 279.951  29
  -1  -9  28 1466.54 221.106  23
   1   9 -28 1370.38 195.509  29
  -1   9  28 1997.16 245.578  25
   1  -9 -28 1980.79 220.454  19
  -1  -9  28 1613.14 208.976  27
  -1   9  28 2210.59 258.723  21
  -1   9  26 2021.23 253.343  21
  -1   9  26 2006.16 251.018  25
   1  -9 -26 1900.58 218.765  19
  -1  -9  26 2112.06 236.862  27
  -1  -9  26 2072.59 250.985  23
   1  -9 -24 114.058 68.0617  19
  -1  -9  24 314.816 104.195  23
  -1   9  24 223.716 115.558  25
  -1   9  24 320.946 111.028  21
  -1  -9  24 404.529 127.293  19
  -1  -9  24 233.293 84.9641  27
   1  -9 -22 9129.13 461.900  19
  -1  -9  22 9896.20 515.278  23
  -1  -9  22 10489.7 509.041  27
  -1   9  22 9626.46 527.894  21
  -1  -9  22 10476.4 537.503  19
  -1   9  22 9282.24 529.830  25
  -1  -9  20 1724.05 228.163  19
   1  -9 -20 2417.54 236.051  19
  -1  -9  20 1721.74 211.845  27
  -1   9  20 2494.32 272.885  21
  -1  -9  20 1593.20 217.073  23
  -1   9  20 2186.39 260.183  25
  -1   9  18 8976.67 699.427   8
  -1  -9  18 9487.09 488.024  19
  -1  -9  18 10151.6 857.210   2
  -1  -9  18 9628.25 486.010  23
   1  -9 -18 8860.77 745.888   7
  -1  -9  18 8525.25 501.959  20
  -1   9  18 8909.29 492.384  21
   1   9 -18 9197.47 755.465   9
   1  -9 -16 2342.50 373.952   7
   1   9 -16 1568.56 307.401   9
   1  -9 -14 3729.68 453.410   7
   1   9 -14 3998.73 469.653   9
   1  -9 -12 8828.77 672.593   7
   1   9 -12 8972.10 678.195   9
   1   9 -10 52.3206 98.1078   9
   1  -9 -10 420.062 170.090   7
  -1  -9   8 18053.3 905.296   7
   1   9  -8 17030.8 876.974   9
   1  -9  -8 17271.7 886.824   7
   1  -9  -6 272.629 122.656   7
   1   9  -6 425.692 177.037   9
  -1  -9   6 411.955 145.531   7
  -1  -9   4 206.376 120.645   7
   1  -9  -4 173.818 107.053   7
   1   9  -4 148.399 92.6600   9
   1  -9  -2 638.588 160.877   6
  -1  -9   2 974.899 209.197   7
   1  -9  -2 883.853 200.251   7
   1   9  -2 832.131 191.411   9
   1  -9   0 2108.54 299.786   7
  -1  -9   0 1615.41 257.430   7
   1   9   0 1410.58 235.841   9
   1  -9   0 2194.85 290.958   6
   1  -9   2 30699.1 1123.11   7
   1   9   2 31563.0 1072.05   9
  -1   9  -2 30269.8 991.394   9
  -1  -9  -2 31688.9 1139.76   7
   1  -9   2 31260.4 1081.62   6
   1   9   4 263.567 120.600   9
  -1   9  -4 157.415 100.693   9
   1  -9   4 26.2968 88.0152   7
   1  -9   4 60.0955 82.9596   6
  -1  -9  -4 137.084 100.297   7
   1  -9   6 13102.3 754.437   7
   1  -9   6 12802.2 717.349   6
  -1   9  -6 13028.7 712.021   9
  -1  -9  -6 12721.2 744.739   7
   1   9   6 12305.7 640.064   9
   1  -9   8 253.092 149.039   7
   1  -9   8 305.373 139.282   6
  -1   9  -8 416.849 151.602   9
  -1  -9  -8 202.444 150.010   7
  -1   9 -10 9880.84 681.319   9
  -1  -9 -10 10275.1 707.750   7
   1  -9  10 10633.4 692.856   6
   1  -9  12 2529.52 355.721   6
  -1  -9 -12 3695.94 442.184   7
  -1  -9 -14 659.400 201.738   7
   1  -9  14 909.819 239.862   6
  -1  -9 -16 5956.32 599.999   7
   1  -9  16 6014.67 591.068   6
   1  -9  18 2722.08 419.766   6
   1   9  18 2942.06 307.398  25
  -1  -9 -18 2836.44 256.840  19
   1  -9  18 2444.57 245.743  19
  -1   9 -18 2523.17 266.520  22
  -1  -9 -18 2542.25 412.005   7
   1  -9  20-57.6618 91.7366  19
  -1   9 -20-27.5060 88.7485  22
   1  -9  20 44.7425 61.0460  23
   1   9  20 67.7615 90.4209  25
  -1  -9 -20 31.4582 71.1377  19
   1   9  22-66.4211 117.699  25
   1  -9  22 113.996 86.0177  19
   1  -9  22 18.2826 65.8622  23
  -1   9 -22 4.27781 71.1763  22
  -1  -9 -22-49.9155 98.7702  19
  -1   9 -24 8.27574 76.7828  22
  -1  -9 -24-24.2705 89.7739  19
   1   9  24-72.9688 105.808  25
  -1   9 -26 80.8187 80.7509  29
  -1  -9 -26 244.254 111.322  19
   1   9  26 183.101 106.013  25
  -1   9 -26 63.0230 90.7292  22
  -1   9 -28 8287.87 467.538  29
  -1   9 -28 9281.70 443.727  14
   1   9  28 9382.84 546.262  25
  -1   9 -28 8820.90 491.311  22
  -1  -9 -28 9220.10 481.747  19
  -1   9 -30 1010.67 152.933  14
  -1  -9 -30 977.907 169.738  19
  -1   9 -30 875.252 157.207  29
   1   9  30 944.107 179.238  25
  -1   9 -30 1028.37 168.065  22
  -1   9 -32 4102.08 265.216  14
   1   9  32 4203.40 342.676  25
  -1  -9 -32 4274.77 309.721  19
  -1   9 -32 4473.53 322.486  29
   1  -9  32 5031.77 342.422  25
  -1   9 -34 2041.37 168.314  14
  -1   9 -34 2529.00 231.543  29
   1   9  34 2280.77 240.014  25
  -1  -9 -34 2305.32 216.703  19
   1  -9  34 2299.73 219.359  25
   1   9  36 613.710 118.340  25
  -1   9 -36 652.898 114.761  29
  -1  -9 -36 506.818 100.228  19
   1  -9  36 756.527 119.435  25
   1   9  38 486.454 98.4997  25
   1  -9  38 346.199 74.0948  25
  -1   9 -38 324.185 80.2665  29
  -1  -9 -38 472.353 86.2755  19
   1 -10 -37 2007.12 140.842  19
  -1 -10  37 2153.23 162.008  27
  -1  10  37 2095.40 162.315  21
  -1  10  37 2187.83 148.475  26
   1  10 -37 2592.06 184.414  29
   1 -10 -35 3728.84 220.895  19
  -1 -10  35 3584.21 235.683  23
   1  10 -35 3821.28 206.875  14
  -1  10  35 3957.27 254.250  21
  -1 -10  35 4205.81 255.707  27
   1  10 -35 4261.65 267.174  29
  -1  10  35 3667.67 226.916  26
  -1  10  33 63.6055 66.0984  26
   1 -10 -33 54.7591 53.0866  19
  -1 -10  33 80.1139 67.4205  23
   1  10 -33 60.8264 62.5280  29
  -1 -10  33 89.8732 78.6500  27
  -1  10  33-3.55444 54.9722  21
   1  10 -31 17.4637 67.4889  29
  -1 -10  31 2.06935 65.0313  27
  -1  10  31 140.228 84.6552  26
  -1 -10  31-74.8956 94.7139  23
  -1  10  31 80.8781 78.6422  21
   1 -10 -31-27.5690 57.6535  19
  -1  10  29 73.8091 61.1378  25
   1 -10 -29 72.7205 72.3726  19
   1  10 -29 101.079 100.751  29
  -1  10  29 56.5330 72.6312  21
  -1 -10  29 50.0020 77.2714  23
  -1 -10  29-17.1730 62.0179  27
  -1 -10  27 44.5163 74.3412  27
  -1  10  27 23.1660 71.0465  25
   1 -10 -27 79.7577 75.9729  19
  -1  10  27-8.03326 75.6859  21
  -1 -10  27 44.8146 87.7063  23
  -1  10  25 3825.49 333.993  21
  -1  10  25 4113.83 354.236  25
  -1 -10  25 3830.02 309.776  27
   1 -10 -25 3824.75 302.043  19
  -1 -10  25 3596.17 323.114  19
  -1 -10  25 3667.52 321.580  23
  -1  10  23 5259.64 410.496  25
   1 -10 -23 5208.79 351.610  19
  -1 -10  23 5832.63 409.458  19
  -1 -10  23 6136.75 393.493  27
  -1 -10  23 5506.24 395.074  23
  -1  10  23 5190.78 392.808  21
  -1 -10  21 7152.01 424.471  27
  -1 -10  21 7048.68 444.698  19
   1 -10 -21 7774.70 426.360  19
  -1  10  21 8075.99 489.949  21
  -1 -10  21 7010.26 442.449  23
  -1  10  21 7245.20 479.310  25
  -1 -10  19 1743.87 224.879  19
  -1  10  19 1879.62 241.551  21
  -1  10  19 1807.46 255.769  25
   1 -10 -19 1978.26 214.997  19
  -1 -10  19 1916.62 235.892  23
  -1 -10  19 1592.48 240.425  20
  -1 -10  17 296.545 107.716  23
  -1  10  17 641.143 163.187  25
  -1 -10  17 323.001 119.347  19
   1 -10 -17 705.781 138.223  19
  -1 -10  17 190.433 121.808  20
  -1  10  17 689.396 155.448  21
   1  10 -15 5797.84 607.579   9
  -1 -10  15 4567.36 373.190  20
   1 -10 -15 4557.75 534.158   7
  -1 -10  15 5097.26 352.935  23
  -1  10  15 4089.38 339.898  21
  -1 -10  15 5438.75 363.616  19
   1 -10 -13 19511.9 1075.64   7
   1  10 -13 18954.8 1056.05   9
   1 -10 -11 1045.16 258.834   7
   1  10 -11 1733.81 319.133   9
   1 -10  -9 7272.33 620.695   7
   1  10  -9 6966.57 613.646   9
   1  10  -7 6605.85 578.166   9
  -1 -10   7 7329.78 618.350   7
   1 -10  -7 6542.58 575.192   7
   1  10  -5 285.583 155.037   9
  -1 -10   5 35.4466 100.842   7
   1 -10  -5 26.3493 87.2972   7
  -1 -10   3 3355.53 406.866   7
   1 -10  -3 3104.91 371.479   6
   1 -10  -3 3405.31 405.005   7
   1  10  -3 2998.41 379.300   9
  -1 -10   1 11151.2 727.844   7
   1 -10  -1 10820.8 680.949   6
   1 -10  -1 11360.7 734.016   7
   1  10  -1 10284.6 669.126   9
  -1 -10  -1 352.768 146.713   7
   1 -10   1 600.465 177.984   7
   1 -10   1 583.816 160.650   6
   1  10   1 209.529 110.564   9
   1 -10   3 618.778 178.166   7
   1  10   3 797.900 196.110   9
   1 -10   3 939.842 217.308   6
  -1 -10  -3 914.094 217.279   7
  -1  10  -5 3386.59 386.437   9
   1 -10   5 3496.70 399.488   6
  -1 -10  -5 3170.13 400.488   7
   1 -10   5 3988.52 448.927   7
  -1  10  -7 4838.84 480.863   9
  -1 -10  -7 5735.48 542.823   7
   1 -10   7 5097.54 516.682   7
   1 -10   7 4736.54 474.716   6
   1 -10   9 11960.5 767.798   6
  -1  10  -9 11458.1 761.869   9
  -1 -10  -9 11325.3 777.118   7
  -1 -10 -11 2297.23 363.529   7
   1 -10  11 3021.74 397.356   6
  -1 -10 -13 2413.45 380.164   7
   1 -10  13 1988.29 334.030   6
   1 -10  15 93.2884 76.0119  19
  -1 -10 -15 21.9999 55.7576  19
   1  10  15-25.1487 83.5509  25
  -1 -10 -15 60.8859 89.9083   7
  -1 -10 -17 757.115 141.561  19
   1 -10  17 1013.27 174.688  19
   1 -10  17 932.799 159.410  23
  -1  10 -17 1098.44 182.064  22
   1  10  17 686.486 169.047  25
  -1 -10 -19 4820.00 340.053  19
  -1  10 -19 4078.76 349.117  22
   1 -10  19 4053.84 331.179  19
   1 -10  19 4027.69 313.116  23
   1  10  21 9277.94 565.314  25
  -1  10 -21 10169.5 544.710  22
  -1 -10 -21 9553.90 490.031  19
   1 -10  21 10040.4 487.280  23
   1 -10  21 9397.99 509.526  19
  -1 -10 -23 2347.78 249.556  19
   1  10  23 2317.65 292.996  25
  -1  10 -23 1884.70 242.252  22
   1 -10  23 1573.70 214.034  19
   1 -10  23 1647.57 202.687  23
  -1 -10 -25 1029.62 165.803  19
   1  10  25 789.535 175.701  25
  -1  10 -25 1143.64 176.876  29
  -1  10 -25 1025.59 181.117  22
  -1  10 -27 1870.22 215.575  14
   1  10  27 1982.81 261.790  25
  -1  10 -27 1640.12 212.397  29
  -1 -10 -27 1725.44 217.245  19
  -1  10 -27 1547.35 211.051  22
  -1 -10 -29 922.851 161.142  19
  -1  10 -29 871.672 148.965  14
  -1  10 -29 940.653 163.451  29
  -1  10 -29 894.236 167.342  22
   1  10  29 749.576 164.920  25
  -1  10 -31 526.572 120.821  29
  -1 -10 -31 538.875 123.797  19
  -1  10 -31 592.107 116.326  14
   1  10  31 583.776 135.274  25
  -1  10 -33 4676.77 256.658  14
  -1 -10 -33 4668.54 294.516  19
   1 -10  33 5392.48 320.712  25
   1  10  33 4868.12 345.452  25
  -1  10 -33 5490.37 325.066  29
   1 -10  35 4538.49 264.248  25
  -1  10 -35 3989.99 200.942  14
  -1  10 -35 4689.52 270.036  29
  -1 -10 -35 4592.04 267.123  19
   1  10  35 4873.00 303.928  25
   1  10  37 971.285 118.243  25
  -1 -10 -37 1007.46 112.627  19
   1 -10  37 1233.24 120.845  25
  -1  11  36 1069.49 111.382  21
   1  11 -36 1194.78 126.836  29
  -1 -11  36 1016.95 105.783  27
   1  11 -34 2061.87 154.152  14
  -1  11  34 2120.85 181.352  21
  -1 -11  34 1823.16 162.939  23
  -1 -11  34 2379.59 182.833  27
  -1  11  34 2013.92 150.338  26
   1 -11 -34 1872.51 152.389  19
   1  11 -34 2415.60 198.716  29
  -1  11  32 324.679 74.8571  26
  -1 -11  32 252.553 82.0439  23
   1  11 -32 177.785 79.6358  29
   1 -11 -32 311.731 84.4461  19
  -1 -11  32 461.723 101.195  27
  -1  11  32 387.804 101.039  21
  -1 -11  30 1979.10 203.524  27
  -1  11  30 1442.22 157.220  26
  -1  11  30 1637.90 192.162  21
   1  11 -30 1720.44 203.533  29
  -1 -11  30 1809.97 204.412  23
   1 -11 -30 1538.77 169.475  19
  -1  11  28 565.654 129.137  25
  -1  11  28 495.803 132.114  21
  -1  11  28 654.381 123.486  26
  -1 -11  28 444.009 119.857  27
   1  11 -28 272.118 110.174  29
  -1 -11  28 358.910 119.378  23
   1 -11 -28 549.513 121.338  19
  -1  11  26 2595.89 274.211  25
  -1 -11  26 3172.42 274.577  27
  -1  11  26 2791.09 272.904  21
  -1 -11  26 3132.33 291.329  23
   1 -11 -26 2893.50 253.923  19
  -1  11  24 368.240 127.559  25
  -1 -11  24 418.645 130.606  23
  -1  11  24 385.921 119.958  21
  -1 -11  24 316.572 103.255  27
  -1 -11  24 320.657 111.467  19
   1 -11 -24 499.348 118.203  19
  -1 -11  22 242.070 92.6464  19
  -1 -11  22 335.798 117.174  27
  -1 -11  22 389.187 116.729  23
  -1  11  22 422.559 119.644  25
  -1  11  22 556.659 145.197  21
   1 -11 -22 461.903 114.110  19
  -1  11  20 1449.40 224.937  21
  -1 -11  20 776.513 152.702  27
  -1  11  20 1387.75 223.568  25
  -1 -11  20 971.281 178.103  23
  -1 -11  20 767.336 162.043  19
   1 -11 -20 1383.33 192.017  19
   1 -11 -18 37896.8 935.105  19
  -1  11  18 37534.5 1053.01  21
  -1  11  18 36249.8 1095.42  25
  -1 -11  18 41439.0 1054.69  23
  -1 -11  18 39936.8 1050.09  19
  -1 -11  18 36255.3 1091.94  20
  -1 -11  16 8011.77 457.788  23
   1 -11 -16 9242.58 459.240  19
  -1  11  16 9149.99 554.415  25
  -1 -11  16 7536.16 496.320  20
  -1  11  16 9586.59 531.867  21
  -1 -11  16 7697.38 454.648  19
   1 -11 -14 4285.07 312.188  19
  -1 -11  14 6171.08 400.612  23
  -1  11  14 3898.21 365.575  25
  -1 -11  14 5523.93 421.963  20
  -1  11  14 4425.00 367.166  21
  -1 -11  14 5977.12 394.580  19
  -1 -11  12 3472.16 332.026  20
  -1  11  12 4190.68 346.522  21
   1 -11 -12 3965.26 293.729  19
  -1 -11  12 4253.79 327.924  23
   1 -11 -12 3809.08 496.504   7
  -1  11  12 3952.89 363.133  25
  -1 -11  12 4238.35 326.842  19
  -1  11  10 617.567 142.544  21
  -1 -11  10 697.454 140.880  19
   1  11 -10 750.618 224.170   9
  -1 -11  10 685.578 140.911  23
   1 -11 -10 730.278 223.229   7
  -1 -11  10 554.674 136.225  20
   1 -11  -8 2574.46 391.251   7
   1  11  -8 2538.81 389.287   9
  -1 -11   8 3047.57 430.853   7
   1 -11  -6 2980.08 414.115   7
   1 -11  -6 3290.86 414.749   6
   1  11  -6 2804.79 399.739   9
  -1 -11   6 3098.02 426.402   7
   1  11  -4 1132.85 251.657   9
   1 -11  -4 860.418 208.748   6
  -1 -11   4 1672.19 311.871   7
   1 -11  -4 1223.46 263.150   7
   1 -11  -2 247.856 108.308   6
   1  11  -2 343.930 137.450   9
  -1 -11   2 80.3343 90.5355   7
   1 -11  -2 317.913 162.044   7
   1 -11   0 2365.32 343.791   6
   1 -11   0 2309.42 368.164   7
   1  11   0 2786.99 366.720   9
  -1 -11   0 2745.89 402.632   7
  -1  11  -2 3177.04 380.907   8
   1 -11   2 2762.96 373.665   6
   1 -11   2 3001.36 408.581   7
  -1 -11  -2 3251.33 425.772   7
   1 -11   4 96.6466 114.553   6
   1 -11   4-9.39728 90.5405   7
  -1 -11  -4 11.3838 91.6082   7
  -1 -11  -6 53.9774 88.5596   7
   1 -11   6 35.2131 136.537   7
   1 -11   6 77.4289 84.4792   6
   1 -11   8 10511.8 749.940   6
  -1 -11  -8 9625.92 755.369   7
   1 -11  10 2179.83 230.942  23
   1 -11  10 2651.54 391.141   6
  -1 -11 -10 2662.02 244.880  19
   1  11  10 2797.04 312.313  25
  -1  11 -10 2222.65 250.782  21
  -1 -11 -10 2643.31 398.481   7
   1 -11  12 6930.86 410.303  19
   1  11  12 5212.86 428.050  25
   1 -11  12 6577.52 398.062  23
  -1  11 -12 6927.50 402.635  15
   1 -11  12 6178.18 444.930  20
  -1 -11 -12 5072.10 342.110  19
   1 -11  12 6572.57 626.332   6
   1 -11  14 66023.3 1296.52  19
  -1 -11 -14 69554.8 1282.01  19
   1 -11  14 67213.8 1271.51  23
  -1  11 -14 65596.0 1253.86  15
   1  11  14 66724.3 1519.43  25
   1 -11  16 13414.3 595.381  19
   1  11  16 15258.0 732.585  25
  -1  11 -16 13724.2 572.707  15
   1 -11  16 13547.5 574.751  23
  -1 -11 -16 15572.5 612.714  19
   1 -11  18 1541.50 219.216  19
  -1 -11 -18 1713.79 213.762  19
   1 -11  18 1551.54 202.021  23
  -1  11 -18 1588.60 238.352  22
   1  11  18 1617.62 254.784  25
   1 -11  20 3108.38 297.176  19
  -1 -11 -20 3402.43 301.660  19
   1  11  20 2904.73 330.381  25
   1 -11  20 3422.15 292.813  23
  -1  11 -20 3499.98 319.995  22
   1  11  22 4308.44 389.106  25
  -1  11 -22 4784.80 368.719  22
   1 -11  22 4660.12 335.632  23
   1 -11  22 4085.16 337.541  19
  -1 -11 -22 4438.86 335.227  19
  -1 -11 -24 311.005 101.091  19
  -1  11 -24 388.802 127.316  22
  -1  11 -24 344.985 105.437  29
   1 -11  24 221.195 78.7113  23
  -1  11 -24 458.252 137.018  14
   1  11  24 468.944 136.304  25
   1  11  26 850.766 182.669  25
  -1 -11 -26 725.657 135.604  19
  -1  11 -26 942.376 172.363  14
  -1  11 -26 851.115 170.202  22
  -1  11 -26 829.864 156.012  29
  -1 -11 -28 363.820 112.585  19
  -1  11 -28 296.517 93.4596  14
   1  11  28 292.701 115.728  25
  -1  11 -28 237.205 96.7153  22
  -1  11 -28 199.734 90.6208  29
  -1 -11 -30-20.1015 60.2777  19
   1  11  30 98.2023 83.4458  25
  -1  11 -30 48.6069 71.6559  29
  -1  11 -30 103.903 68.9286  14
  -1 -11 -32-13.0014 60.3869  19
  -1  11 -32 208.435 88.4241  29
   1 -11  32 64.2949 66.9373  25
   1  11  32 76.0414 77.6032  25
  -1  11 -32-8.64265 47.2735  14
   1 -11  34 469.311 91.9601  25
  -1 -11 -34 439.841 87.4747  19
  -1  11 -34 327.362 65.9537  14
   1  11  34 453.233 98.2931  25
  -1  11 -34 667.051 112.023  29
  -1  11 -36 2062.02 148.603  29
   1 -11  36 1795.68 134.994  25
  -1 -11 -36 1856.86 144.214  19
   1  11  36 1730.86 149.436  25
   1  12 -35 3772.02 197.117  29
  -1 -12  33 1136.56 119.959  27
  -1  12  33 1001.66 120.061  21
   1  12 -33 1044.82 129.888  29
   1  12 -33 950.571 108.039  14
  -1 -12  33 984.107 117.420  23
   1 -12 -33 810.247 94.2082  19
   1 -12 -31 106.762 49.1003  19
   1  12 -31-28.2540 70.8916  29
   1  12 -31 290.242 79.6033  14
  -1  12  31 103.133 56.6833  21
  -1 -12  31 25.7361 54.7084  23
  -1 -12  31 165.146 75.5117  27
  -1  12  29 64.3701 67.8098  25
   1 -12 -29 92.1824 57.3448  19
   1  12 -29 293.892 94.0998  29
  -1  12  29 55.6084 61.2126  21
  -1 -12  29 293.124 96.7567  23
  -1 -12  29 274.657 81.8841  27
   1  12 -27 1904.57 216.112  29
  -1  12  27 2346.01 237.166  21
  -1 -12  27 2240.89 232.044  23
  -1 -12  27 2400.04 223.684  27
  -1  12  27 2103.85 227.409  25
   1 -12 -27 2221.85 205.180  19
  -1  12  25 1991.95 231.869  21
  -1  12  25 1991.54 241.099  25
  -1 -12  25 2047.17 230.674  19
  -1 -12  25 2280.16 244.436  23
   1 -12 -25 1930.62 210.593  19
  -1 -12  25 2324.12 230.862  27
  -1 -12  23 1810.78 230.879  19
   1 -12 -23 1855.16 207.590  19
  -1 -12  23 1812.78 226.531  23
  -1  12  23 1827.46 231.200  21
  -1  12  23 1739.95 237.650  25
  -1 -12  23 1639.66 198.320  27
   1 -12 -21 1509.40 193.948  19
  -1  12  21 1479.65 224.758  25
  -1 -12  21 1708.81 215.384  23
  -1  12  21 1532.99 215.240  21
  -1 -12  21 1849.76 211.098  27
  -1 -12  21 1733.27 224.391  19
   1 -12 -19 83.9016 73.2521  19
  -1 -12  19 117.190 95.7390  27
  -1 -12  19 105.271 93.2642  19
  -1 -12  19 11.4052 73.1823  23
  -1  12  19 320.937 140.274  25
  -1  12  19 140.460 96.1007  21
  -1 -12  17 4602.57 359.785  19
  -1  12  17 5090.82 421.998  25
   1 -12 -17 5307.50 353.908  19
  -1 -12  17 4684.99 358.765  23
  -1  12  17 5321.23 398.588  21
  -1 -12  17 3853.38 366.276  20
  -1  12  15 6500.23 441.931  21
  -1 -12  15 7884.48 461.592  23
  -1  12  15 6229.49 461.328  25
  -1 -12  15 7713.90 460.220  19
   1 -12 -15 6885.82 399.405  19
  -1 -12  15 6942.85 482.526  20
  -1  12  13 97.9741 94.4360  25
  -1 -12  13 28.3682 87.1143  20
   1 -12 -13 93.7630 66.1267  19
  -1 -12  13 31.2703 79.9989  23
  -1 -12  13 76.7640 94.1563  19
  -1  12  13-8.43149 79.3744  21
  -1  12  11 6066.11 453.495  25
  -1  12  11 6440.43 438.798  21
  -1 -12  11 5399.57 377.616  23
  -1 -12  11 5293.79 371.867  19
   1 -12 -11 6664.38 387.247  19
  -1 -12  11 4680.84 393.447  20
  -1  12   9 2713.94 306.183  25
  -1  12   9 2845.19 290.466  21
   1 -12  -9 2943.91 261.311  19
  -1 -12   9 3469.33 305.266  23
  -1 -12   9 3826.05 309.870  19
  -1 -12   9 3340.30 325.236  20
  -1 -12   7 1096.20 168.413  19
   1  12  -7 925.172 165.905  21
  -1 -12   7 1050.85 171.994  23
  -1  12   7 1569.59 225.291  21
  -1 -12   7 1017.45 178.906  20
   1 -12  -7 1478.24 189.222  19
  -1  12   7 1306.75 219.373  25
  -1 -12   5 4862.80 344.243  19
   1 -12  -5 4780.12 516.244   6
  -1 -12   5 5205.87 357.593  23
   1  12  -5 4592.92 347.452  21
  -1 -12   5 4761.76 371.803  20
   1 -12  -5 5116.63 335.894  19
  -1  12   5 5307.06 388.653  21
   1  12  -5 4730.20 531.710   9
   1 -12  -3 3503.73 471.402   7
  -1  12   3 3086.17 429.045   8
   1  12  -3 3588.86 303.841  21
   1 -12  -3 3551.38 440.218   6
  -1 -12   3 4005.88 313.468  23
  -1  12   3 3288.03 420.875   5
  -1 -12   3 4234.79 343.873  20
  -1  12   3 3671.94 336.148  21
   1 -12  -3 3587.61 280.677  19
   1  12  -3 3982.99 477.685   9
  -1 -12   3 4047.22 312.855  19
  -1 -12   1-1.32575 57.6156  19
   1 -12  -1-57.9848 69.3184  19
  -1 -12   1 111.450 118.262   7
   1  12  -1 83.4611 77.3189  21
  -1  12   1-19.6059 84.2720  21
  -1 -12   1 25.2082 69.7483  20
  -1 -12   1 138.648 94.3463  23
   1 -12  -1 76.3879 91.9815   7
  -1  12   1-44.4950 90.9232   8
   1 -12  -1-50.4885 89.5875   6
   1  12   1 4186.72 325.287  21
   1 -12   1 5854.74 610.780   6
  -1 -12  -1 3798.20 292.791  23
   1 -12   1 4594.85 529.920   7
   1 -12   1 4440.18 316.247  19
  -1  12  -1 4222.01 350.659  21
  -1 -12  -1 5164.47 573.783   7
  -1 -12  -1 4493.49 343.338  20
  -1 -12  -1 4593.21 325.735  19
   1 -12   3 53.4845 95.7808   7
   1 -12   3 97.8742 76.9808  19
   1  12   3 46.1963 80.3141  25
   1 -12   3-16.3546 77.7698   6
  -1 -12  -3-27.3530 80.3328  20
  -1 -12  -3-35.7079 59.3479  19
  -1  12  -3-37.1439 91.1219  21
   1  12   3 69.3663 75.3724  21
   1  12   5 4202.62 324.166  21
  -1  12  -5 4613.49 368.777  21
   1 -12   5 4272.20 321.810  23
   1 -12   5 4623.94 329.292  19
   1 -12   5 4615.32 505.627   6
  -1 -12  -5 4584.20 337.878  20
  -1 -12  -5 4614.42 328.098  19
   1  12   5 4374.38 393.244  25
  -1 -12  -7 1379.71 185.393  19
   1 -12   7 1167.01 172.782  23
   1  12   7 1202.56 215.420  25
   1 -12   7 1051.67 168.521  19
  -1 -12  -7 1260.51 180.333  20
   1 -12   7 1000.81 181.449  20
   1  12   7 1407.96 197.451  21
  -1  12  -7 979.451 175.912  21
   1 -12   9 6027.21 389.131  19
   1 -12   9 5734.82 378.553  23
  -1  12  -9 5958.79 422.611  21
  -1 -12  -9 4770.60 340.671  19
   1 -12   9 5758.32 422.448  20
   1  12   9 4976.81 426.983  25
  -1 -12  -9 5262.73 355.902  20
   1  12   9 5009.48 357.785  21
   1 -12  11 39083.7 993.036  19
   1  12  11 39331.9 995.427  21
   1 -12  11 39352.3 988.882  23
   1  12  11 39068.5 1183.09  25
  -1 -12 -11 40736.2 987.883  19
   1  12  13 10134.8 503.684  21
  -1  12 -13 9662.64 491.026  15
   1 -12  13 9306.31 494.884  19
   1  12  13 10935.3 634.620  25
  -1 -12 -13 10528.6 509.108  19
   1 -12  13 9690.37 494.195  23
   1  12  15 116.095 115.150  25
  -1 -12 -15 297.099 117.472  19
  -1  12 -15 222.832 96.7993  15
   1 -12  15 140.105 98.1553  23
   1 -12  15 276.286 117.070  19
   1 -12  17 638.188 139.344  23
   1  12  17 496.963 158.445  25
  -1 -12 -17 688.279 151.652  19
  -1  12 -17 497.676 148.052  22
   1 -12  17 752.260 159.184  19
   1  12  19 6865.69 497.568  25
  -1 -12 -19 7052.85 417.799  19
  -1  12 -19 7546.21 466.488  22
   1 -12  19 7389.77 423.484  23
   1 -12  19 6889.83 431.237  19
   1  12  21 3796.68 365.533  25
  -1  12 -21 3366.25 310.996  22
   1 -12  21 2796.93 277.554  19
  -1  12 -21 3189.08 285.597  14
   1 -12  21 3025.91 272.011  23
  -1 -12 -21 3860.10 309.979  19
  -1 -12 -23 1237.66 185.145  19
   1 -12  23 1363.04 180.933  23
  -1  12 -23 1296.54 193.443  14
  -1  12 -23 1472.39 214.211  22
   1  12  23 1258.08 218.331  25
   1 -12  23 1279.13 189.978  19
   1 -12  25 207.203 83.4768  23
  -1  12 -25 293.777 106.468  22
  -1  12 -25 517.523 127.088  14
  -1 -12 -25 205.127 95.4539  19
  -1  12 -25 298.919 95.2822  29
   1  12  25 275.308 139.975  25
  -1  12 -27 5717.55 331.522  14
  -1  12 -27 5648.53 347.578  29
  -1  12 -27 5863.25 358.150  22
   1  12  27 6300.26 422.682  25
  -1 -12 -27 5753.16 343.307  19
  -1 -12 -29 629.322 118.516  19
  -1  12 -29 735.079 124.964  29
   1  12  29 735.468 145.210  25
  -1  12 -29 894.110 133.865  14
  -1 -12 -31 465.998 99.8878  19
  -1  12 -31 282.080 75.8864  14
  -1  12 -31 362.093 95.1361  29
   1  12  31 613.607 123.384  25
   1 -12  33 962.942 115.397  25
  -1 -12 -33 897.812 115.189  19
  -1  12 -33 1102.92 121.736  29
   1  12  33 823.107 121.650  25
  -1  12 -33 867.300 97.3820  14
  -1 -12 -35 838.307 92.8176  19
   1  13 -32 326.020 65.5225  14
  -1 -13  32 257.666 60.8761  23
   1  13 -32 324.398 73.4302  29
  -1  13  32 356.522 70.3963  21
   1 -13 -30 1953.24 151.577  19
  -1 -13  30 2361.69 172.231  27
  -1 -13  30 1929.85 168.642  23
   1  13 -30 1931.43 178.701  29
  -1  13  30 2008.17 172.195  21
   1  13 -30 1945.70 160.885  14
   1 -13 -28 277.925 75.0641  19
  -1  13  28 243.061 83.8165  25
  -1 -13  28 260.298 92.2958  23
   1  13 -28 331.986 104.489  29
  -1 -13  28 232.004 75.5165  27
  -1  13  28 356.484 89.0193  21
  -1  13  26 576.325 113.998  21
  -1 -13  26 767.329 139.405  23
  -1 -13  26 801.077 127.621  27
  -1  13  26 428.491 98.3521  25
   1 -13 -26 630.833 108.881  19
  -1 -13  24 331.025 91.8374  27
   1 -13 -24 303.342 82.6114  19
  -1  13  24 262.600 101.275  25
  -1 -13  24 405.290 119.181  23
  -1 -13  24 186.764 88.6749  19
  -1  13  24 445.949 114.112  21
  -1  13  22 1286.00 201.535  25
  -1 -13  22 1288.02 189.780  19
  -1 -13  22 1547.92 204.703  23
  -1  13  22 1199.80 185.096  21
   1 -13 -22 1152.62 157.994  19
  -1 -13  22 1334.70 172.396  27
  -1 -13  20 425.569 119.900  27
   1 -13 -20 628.512 127.879  19
  -1 -13  20 339.053 114.849  23
  -1  13  20 462.917 127.988  21
  -1  13  20 654.682 158.305  25
  -1 -13  20 432.823 124.524  19
   1 -13 -18 33102.9 859.542  19
  -1  13  18 33454.6 1038.81  25
  -1 -13  18 32748.2 923.314  23
  -1  13  18 33560.9 970.386  21
  -1 -13  18 31273.2 917.645  19
  -1 -13  18 31268.7 849.106  27
  -1 -13  16 16548.3 666.977  19
  -1  13  16 14902.0 657.982  21
  -1 -13  16 16359.2 660.675  23
  -1  13  16 14469.0 698.074  25
  -1 -13  16 14980.2 700.108  20
   1 -13 -16 15335.8 590.122  19
   1 -13 -14 3285.22 282.060  19
  -1 -13  14 3583.10 319.295  23
  -1  13  14 2895.06 322.497  25
  -1  13  14 3167.32 313.105  21
  -1 -13  14 3771.66 325.602  19
  -1 -13  14 3444.18 344.795  20
  -1 -13  12 360.160 119.996  19
  -1  13  12 548.507 154.710  25
  -1  13  12 598.123 145.498  21
  -1 -13  12 254.081 104.564  23
  -1 -13  12 235.386 121.711  20
   1 -13 -12 492.153 117.074  19
  -1 -13  10 14073.0 676.031  20
  -1 -13  10 14326.3 616.101  23
  -1 -13  10 14431.9 615.301  19
  -1  13  10 12516.7 660.407  25
  -1  13  10 13400.8 635.735  21
   1 -13 -10 14217.2 575.608  19
   1 -13  -8 273.538 91.8852  19
  -1 -13   8 58.8900 86.0957  20
  -1 -13   8 20.7077 83.0265  19
  -1  13   8 262.145 108.592  21
  -1 -13   8 232.502 113.340  23
  -1  13   6 4469.59 370.485  21
   1  13  -6 4326.09 350.645  21
  -1 -13   6 4585.79 349.619  19
   1 -13  -6 4070.36 309.322  19
  -1 -13   6 4606.02 347.376  23
  -1 -13   6 4444.49 378.275  20
  -1 -13   4 183.031 103.394  19
   1 -13  -4 401.065 115.437  19
  -1 -13   4 160.995 88.0692  23
  -1 -13   4 202.766 111.979  20
   1  13  -4 109.530 74.3725  21
  -1  13   4 232.088 114.569  21
   1 -13  -2 431.929 120.655  19
  -1  13   2 592.645 148.441  21
  -1 -13   2 564.005 133.634  23
  -1 -13   2 554.528 145.291  20
  -1 -13   2 481.783 115.688  19
   1  13  -2 566.443 129.044  21
  -1 -13   0 993.286 182.493  20
   1  13   0 957.503 167.202  21
  -1  13   0 761.573 161.848  21
  -1 -13   0 960.433 159.439  19
   1 -13   0 853.039 155.908  19
  -1 -13   0 1084.82 172.669  23
  -1 -13  -2 282.884 120.685  20
   1  13   2 93.4191 77.5018  21
  -1 -13  -2 36.7891 77.5602  23
  -1  13  -2 159.780 101.202  21
  -1 -13  -2 53.9418 65.7496  19
   1 -13   2 174.987 87.7032  19
   1 -13   4 6465.29 398.291  19
   1  13   4 6744.35 417.951  21
   1  13   4 6820.31 497.600  25
  -1 -13  -4 6957.57 414.914  19
   1 -13   4 6230.33 397.244  23
  -1 -13  -4 7263.33 441.683  20
  -1  13  -4 6107.35 439.165  21
   1 -13   6 2075.00 236.470  23
  -1 -13  -6 1429.37 204.012  19
  -1  13  -6 2134.65 270.804  21
   1  13   6 1389.44 200.197  21
   1 -13   6 2248.91 243.697  19
  -1 -13  -6 1421.82 200.877  20
   1  13   6 1187.47 218.257  25
  -1  13  -8 1647.22 192.845  14
   1 -13   8 1745.22 210.250  19
   1 -13   8 1533.75 227.773  20
   1 -13   8 1617.97 211.597  23
  -1 -13  -8 2584.30 257.153  19
  -1 -13  -8 2574.62 257.519  20
   1  13   8 2699.70 267.166  21
   1  13   8 2856.54 336.887  25
  -1  13  -8 1639.50 238.309  21
  -1 -13 -10 5467.70 367.026  19
   1 -13  10 5679.73 383.440  19
   1  13  10 5284.28 445.675  25
   1  13  10 5437.48 371.373  21
  -1  13 -10 5543.33 344.740  14
   1 -13  10 5279.87 370.725  23
   1 -13  12 11530.6 546.722  23
   1 -13  12 11874.8 556.775  19
  -1  13 -12 12038.0 507.287  14
  -1 -13 -12 9346.41 480.407  19
   1  13  12 8844.39 574.156  25
  -1  13 -12 11106.1 525.852  15
   1  13  12 9664.68 488.380  21
  -1  13 -14 47267.8 1019.32  14
   1 -13  14 46811.2 1107.30  19
   1 -13  14 47430.4 1092.29  23
   1  13  14 46715.3 1305.80  25
  -1 -13 -14 48799.6 1097.19  19
  -1  13 -14 48942.4 1087.81  15
   1  13  16 30868.7 1052.91  25
  -1  13 -16 30775.9 946.009  22
  -1 -13 -16 32065.8 884.557  19
   1 -13  16 31704.0 879.345  23
   1 -13  16 29490.3 885.111  19
  -1  13 -16 29076.1 809.153  14
   1 -13  18 5719.65 389.666  19
   1  13  18 6966.14 499.182  25
  -1  13 -18 5880.81 369.379  14
  -1  13 -18 6298.64 425.150  22
   1 -13  18 6313.51 388.376  23
  -1 -13 -20 4408.14 330.206  19
   1  13  20 4625.93 400.616  25
  -1  13 -20 4823.33 366.743  22
   1 -13  20 5031.87 342.202  23
   1 -13  20 4710.22 344.418  19
  -1  13 -20 4547.94 324.777  14
   1  13  22 394.184 139.760  25
  -1  13 -22 293.504 109.463  14
   1 -13  22 101.388 73.1623  19
  -1  13 -22 205.351 111.549  22
  -1 -13 -22 384.420 114.388  19
   1 -13  22 117.321 69.8020  23
   1 -13  24 588.271 118.344  23
  -1  13 -24 516.784 127.619  22
  -1  13 -24 347.630 98.2345  29
   1  13  24 332.125 133.822  25
  -1  13 -24 470.032 116.306  14
  -1 -13 -24 466.162 112.077  19
  -1  13 -26 2033.10 193.807  14
  -1 -13 -26 2041.61 199.450  19
  -1  13 -26 1794.12 190.365  29
   1  13  26 2486.01 261.748  25
  -1  13 -26 1944.70 201.098  22
  -1  13 -28 27.3691 50.3975  29
   1  13  28-43.3481 63.8963  25
  -1  13 -28 46.4071 52.5565  14
  -1 -13 -28 26.4051 54.0374  19
  -1  13 -30 2108.45 172.644  29
  -1 -13 -30 1840.94 166.838  19
  -1  13 -30 1815.24 149.291  14
   1  13  30 1711.85 181.711  25
   1  13  32 1256.28 133.956  25
   1 -13  32 1086.92 110.841  25
  -1  13 -32 1062.89 99.2671  14
  -1 -13 -32 1137.47 114.713  19
  -1  13 -32 1155.85 110.986  29
   1 -14 -29 716.460 84.6536  19
   1  14 -29 727.386 95.7712  14
  -1 -14  29 674.224 84.9239  27
  -1 -14  29 551.417 91.9521  23
   1  14 -29 655.842 99.6132  29
  -1  14  29 695.874 95.3978  21
   1  14 -27 297.743 89.6925  29
   1  14 -27 416.918 86.5792  14
  -1 -14  27 313.684 83.2822  23
  -1  14  27 339.824 76.5434  21
   1 -14 -27 284.790 69.5113  19
  -1 -14  27 366.608 75.9235  27
   1  14 -25 593.732 111.768  29
  -1 -14  25 684.753 124.959  23
   1 -14 -25 643.726 103.224  19
  -1  14  25 858.725 145.288  21
  -1 -14  25 657.284 105.485  27
  -1 -14  23 6389.79 362.230  19
   1 -14 -23 6366.55 323.742  19
  -1 -14  23 6230.90 358.822  23
  -1  14  23 7159.77 384.904  21
  -1 -14  23 6147.49 323.494  27
   1 -14 -21 17693.1 565.313  19
  -1 -14  21 18587.7 648.219  19
  -1  14  21 17706.1 673.625  25
  -1 -14  21 18410.2 640.417  23
  -1 -14  21 18052.6 578.575  27
  -1  14  21 19066.1 662.344  21
   1 -14 -19 14153.4 530.879  19
  -1 -14  19 14635.1 540.895  27
  -1 -14  19 15432.3 605.631  23
  -1  14  19 13802.4 587.285  21
  -1  14  19 12998.5 608.243  25
  -1 -14  19 14654.3 600.659  19
   1 -14 -17 6778.64 379.965  19
  -1 -14  17 7030.23 427.936  19
  -1 -14  17 7006.16 390.405  27
  -1  14  17 6103.65 431.533  25
  -1 -14  17 7242.47 427.213  23
  -1  14  17 7139.87 438.009  21
  -1  14  15-16.8769 71.5978  21
  -1 -14  15 131.629 90.7933  19
   1 -14 -15-9.37430 63.8486  19
  -1 -14  15 77.7734 98.0201  20
  -1 -14  15-11.4015 71.5694  23
   1 -14 -13 9727.65 466.043  19
  -1 -14  13 9116.91 491.055  19
  -1 -14  13 7880.65 503.459  20
  -1 -14  13 8973.32 481.908  23
  -1  14  13 9868.07 532.837  21
  -1 -14  11 392.902 139.824  20
  -1 -14  11 451.100 123.941  19
  -1  14  11 354.238 134.527  21
   1 -14 -11 180.046 80.2195  19
  -1 -14  11 360.901 112.407  23
   1 -14  -9 1357.55 178.146  19
  -1 -14   9 1358.67 207.851  23
  -1 -14   9 1287.96 197.715  19
  -1  14   9 1481.58 218.394  21
  -1 -14   9 1171.22 205.024  20
   1 -14  -7 110.511 71.8699  19
  -1 -14   7 55.3553 83.2068  20
  -1 -14   7 81.8753 83.3064  19
  -1  14   7 222.651 115.263  21
  -1 -14   7 36.0191 73.0466  23
  -1  14   5 3438.63 326.734  21
  -1 -14   5 2392.89 258.544  19
   1 -14  -5 3366.14 284.759  19
  -1 -14   5 2426.62 261.359  23
  -1 -14   5 2231.82 267.868  20
   1 -14  -3 5592.13 368.052  19
   1  14  -3 5593.32 397.317  21
  -1 -14   3 5708.18 393.017  23
  -1 -14   3 6269.06 402.098  19
  -1 -14   3 5898.08 427.438  20
  -1  14   3 5567.27 417.939  21
   1 -14  -1 3160.51 273.452  19
  -1 -14   1 1978.53 233.052  23
   1  14  -1 2050.43 243.437  21
  -1  14   1 2938.58 305.025  21
  -1 -14   1 1932.98 225.805  19
  -1 -14   1 1986.49 250.723  20
   1 -14   1 18545.0 694.862  23
  -1 -14  -1 20065.0 708.853  19
  -1 -14  -1 19030.7 689.046  23
  -1  14  -1 19171.3 773.657  21
   1 -14   1 18953.9 677.921  19
  -1 -14  -1 18782.0 736.772  20
   1  14   1 19235.6 715.482  21
   1 -14   3 5956.98 384.068  19
  -1 -14  -3 4523.48 342.923  23
  -1 -14  -3 4521.51 338.893  19
   1  14   3 4668.61 353.125  21
   1 -14   3 6068.29 401.650  23
  -1 -14  -3 4919.95 372.162  20
  -1  14  -3 5767.45 425.655  21
   1 -14   5 7417.88 433.326  19
  -1 -14  -5 8385.65 458.079  19
   1 -14   5 6976.30 425.737  23
  -1 -14  -5 7933.94 461.249  20
  -1  14  -5 7250.15 474.612  21
   1  14   5 8354.41 463.183  21
  -1 -14  -5 7528.23 430.645  23
  -1 -14  -7 89.2142 96.5592  20
  -1 -14  -7 14.9872 66.6618  19
   1 -14   7 161.620 104.548  23
  -1 -14  -7-40.6720 92.8652  23
  -1  14  -7-22.1777 101.648  21
   1 -14   7-38.1383 88.1436  19
   1  14   7 41.1163 74.8874  21
  -1 -14  -9 662.265 147.276  19
   1  14   9 709.964 143.980  21
   1 -14   9 441.256 122.332  19
  -1  14  -9 368.722 104.067  14
   1  14   9 588.525 173.890  25
   1 -14   9 452.335 133.407  23
   1 -14  11 2877.35 274.957  19
  -1 -14 -11 2893.51 268.134  19
   1 -14  11 3117.75 288.283  23
   1  14  11 2763.02 326.169  25
  -1  14 -11 3070.48 277.305  15
  -1  14 -11 2974.67 249.554  14
   1  14  11 2816.72 263.639  21
   1 -14  13 1499.41 207.776  19
  -1  14 -13 1613.34 189.605  14
  -1 -14 -13 1426.01 197.463  19
   1 -14  13 1519.88 206.303  23
   1  14  13 1259.33 231.407  25
  -1  14 -13 1620.18 199.294  15
   1 -14  15 2051.53 234.469  19
  -1  14 -15 2407.57 274.348  22
   1 -14  15 2154.59 234.765  23
   1  14  15 1967.61 280.761  25
  -1  14 -15 1948.49 206.903  14
  -1 -14 -15 1955.01 224.411  19
  -1 -14 -17 4419.54 323.742  19
   1 -14  17 4044.06 316.774  19
   1 -14  17 4117.02 308.606  23
   1  14  17 4268.41 387.762  25
  -1  14 -17 4271.05 341.451  22
  -1  14 -17 3903.38 286.639  14
  -1 -14 -19 3803.71 293.824  19
   1  14  19 4050.73 363.283  25
   1 -14  19 4169.25 298.264  23
  -1  14 -19 3945.44 281.650  14
  -1  14 -19 4296.15 331.560  22
   1 -14  19 4129.06 312.100  19
   1 -14  21 3766.21 281.021  19
  -1  14 -21 4259.74 283.088  14
  -1  14 -21 4593.81 326.567  22
   1 -14  21 3859.78 274.205  23
   1  14  21 4803.11 374.699  25
  -1 -14 -21 4621.61 308.055  19
  -1  14 -21 3719.14 272.858  29
   1 -14  23 1553.54 167.594  23
  -1  14 -23 1595.00 185.186  22
  -1 -14 -23 1079.01 148.234  19
  -1  14 -23 1534.30 175.066  29
  -1  14 -23 1779.56 181.924  14
   1  14  23 1262.79 193.734  25
  -1  14 -25 3568.00 238.967  29
  -1 -14 -25 4086.24 262.014  19
   1  14  25 4123.82 308.467  25
  -1  14 -25 3998.68 248.112  14
  -1  14 -25 3881.73 257.553  22
  -1 -14 -27 204.941 68.3456  19
  -1  14 -27 76.4363 56.5996  29
   1  14  27 193.078 86.5518  25
  -1  14 -27 89.7100 55.0072  14
  -1 -14 -29 166.453 56.0723  19
  -1  14 -29 328.877 71.4429  29
  -1  14 -29 127.735 49.1882  14
   1  14  29 324.893 82.9805  25
   1  15 -28 39.5624 39.5796  29
   1  15 -28 86.1094 42.5914  14
   1  15 -26 204.858 66.8277  29
   1 -15 -26 95.4657 39.9889  19
  -1 -15  26 123.593 59.1556  23
   1  15 -26 174.021 60.0496  14
  -1  15  26 59.2873 44.3361  21
   1 -15 -24 398.343 78.7323  19
  -1 -15  24 558.819 101.977  23
   1  15 -24 526.616 99.0324  14
   1  15 -24 500.288 101.328  29
  -1 -15  24 498.768 82.3667  27
  -1  15  24 484.479 91.7926  21
  -1  15  22 3397.37 245.907  21
   1 -15 -22 3289.63 215.310  19
   1  15 -22 2688.19 201.594  14
  -1 -15  22 2686.97 223.263  23
  -1 -15  22 2594.22 188.861  27
  -1 -15  22 2693.57 223.567  19
  -1 -15  20 8508.27 361.453  27
   1 -15 -20 8271.70 358.958  19
  -1  15  20 9046.46 425.268  21
  -1 -15  20 8641.37 408.874  23
  -1 -15  20 8431.63 409.885  19
  -1 -15  18 2097.27 219.351  19
  -1 -15  18 2187.50 197.772  27
  -1 -15  18 2404.56 231.837  23
   1 -15 -18 2349.52 205.393  19
  -1  15  18 2085.02 219.814  21
  -1 -15  16 3606.24 293.268  19
  -1 -15  16 3413.44 251.603  27
  -1  15  16 3808.62 302.990  21
   1 -15 -16 3657.56 263.227  19
  -1 -15  16 3597.41 291.465  23
   1 -15 -14 606.722 121.479  19
  -1 -15  14 747.812 156.335  23
  -1  15  14 594.240 146.292  21
  -1 -15  14 790.946 150.047  19
  -1 -15  12 228.950 94.8192  20
  -1 -15  12 373.696 109.479  23
   1 -15 -12 256.168 91.1051  19
  -1  15  12 184.218 104.999  21
  -1 -15  12 355.664 121.348  19
  -1 -15  10 62.1797 81.1710  20
  -1 -15  10 137.538 101.005  19
  -1 -15  10 146.699 93.4311  23
  -1  15  10 34.0023 82.5652  21
   1 -15 -10 42.0217 67.7526  19
  -1 -15   8 599.978 135.014  19
   1 -15  -8 425.095 114.302  19
  -1 -15   8 502.377 124.385  23
  -1  15   8 503.805 141.849  21
  -1 -15   8 456.328 125.111  20
  -1  15   6 3234.58 319.676  21
  -1 -15   6 2296.22 274.798  20
  -1 -15   6 2364.11 248.280  19
   1 -15  -6 2985.48 265.023  19
  -1 -15   6 2470.60 258.113  23
  -1 -15   4 17745.6 667.730  19
  -1 -15   4 15809.8 679.433  20
  -1 -15   4 17793.9 666.680  23
  -1  15   4 17732.5 718.661  21
   1 -15  -4 17794.0 639.020  19
   1 -15  -2 520.080 131.163  19
  -1  15   2 404.069 130.364  21
  -1 -15   2 885.498 166.724  19
   1  15  -2 746.997 154.430  21
  -1 -15   2 896.997 161.840  23
  -1 -15   2 636.265 152.905  20
   1 -15  -2 523.515 138.880  23
  -1 -15   0 367.969 113.829  20
  -1 -15   0 630.421 143.296  19
   1  15   0 614.192 147.203  21
  -1 -15   0 649.355 148.534  23
  -1  15   0 390.080 133.909  21
   1 -15   0 638.125 134.454  23
   1 -15   0 485.485 119.319  19
  -1  15  -2 36.2727 81.7663  21
  -1 -15  -2-8.85770 91.2282  19
  -1 -15  -2 68.2278 77.7705  23
   1 -15   2-25.2548 75.1462  19
  -1 -15  -2 82.1693 96.0731  20
   1  15   2 0.27949 75.6982  21
   1 -15   4 541.579 134.359  23
   1 -15   4 504.961 125.351  19
  -1 -15  -4 425.076 115.005  20
  -1  15  -4 415.783 129.901  21
  -1 -15  -4 586.439 133.859  23
   1  15   4 546.508 120.747  21
  -1 -15  -4 464.029 132.388  19
   1 -15   6 61.7729 78.3553  19
  -1 -15  -6-48.2955 86.0618  19
   1  15   6 123.084 76.1986  21
   1 -15   6 120.346 83.1562  23
  -1 -15  -6 71.0262 69.5263  20
  -1 -15  -6 22.1434 65.9033  23
  -1  15  -6 87.2525 81.1430  21
  -1 -15  -8 3470.53 289.133  19
  -1 -15  -8 3157.13 269.860  23
  -1  15  -8 3770.11 300.675  15
   1 -15   8 3869.66 302.947  19
   1  15   8 3207.21 275.636  21
   1 -15   8 3676.41 306.882  23
  -1 -15 -10 191.348 94.5410  19
   1 -15  10 77.6078 86.5049  23
  -1 -15 -10 218.298 75.0129  23
   1  15  10 210.777 86.8791  21
  -1  15 -10 12.5620 57.7382  14
  -1  15 -10 6.55231 65.6513  15
   1 -15  10 211.110 101.178  19
  -1 -15 -12 6918.21 376.717  23
   1 -15  12 6864.23 397.345  19
  -1 -15 -12 7204.66 404.545  19
   1 -15  12 6792.69 398.404  23
  -1  15 -12 6601.88 343.121  14
  -1  15 -12 6908.52 385.557  15
   1 -15  14 417.485 115.708  19
  -1 -15 -14 281.279 97.9238  19
  -1  15 -14 624.130 151.574  22
   1 -15  14 529.763 127.995  23
  -1 -15 -14 159.786 73.4574  23
   1  15  14 139.793 113.514  25
  -1  15 -14 434.947 99.6232  14
   1 -15  16 3597.18 281.611  19
  -1 -15 -16 3938.83 289.756  19
   1  15  16 4246.45 359.297  25
  -1  15 -16 3919.74 313.948  22
   1 -15  16 3686.83 279.767  23
  -1  15 -16 4009.02 270.465  14
   1 -15  18 856.061 130.157  23
  -1  15 -18 928.735 137.098  14
   1 -15  18 1036.95 151.392  19
   1  15  18 1041.42 187.763  25
  -1 -15 -18 1267.09 167.849  19
  -1  15 -18 1060.76 175.865  22
   1 -15  20 911.380 138.220  19
  -1 -15 -20 792.739 126.537  19
  -1  15 -20 937.590 132.267  14
  -1  15 -20 920.541 128.079  29
  -1  15 -20 1064.04 152.684  22
   1 -15  20 972.966 134.679  23
   1  15  20 1033.27 174.828  25
  -1  15 -22 989.910 125.027  29
   1  15  22 1216.45 169.772  25
  -1  15 -22 950.519 124.261  14
  -1  15 -22 1011.82 141.309  22
   1 -15  22 1103.71 129.311  23
  -1 -15 -22 1243.43 145.966  19
  -1 -15 -24 85.2120 55.0183  19
   1  15  24 87.4252 71.2487  25
  -1  15 -24 141.587 66.3171  22
  -1  15 -24 149.646 61.6352  14
  -1  15 -24 113.897 49.4910  29
  -1 -15 -26 5351.54 252.209  19
  -1  15 -26 5918.61 247.006  14
  -1  15 -26 5359.48 229.254  29
  -1 -15 -28 2235.97 142.932  19
  -1 -16  23 97.6875 54.4284  23
  -1  16  23 136.650 54.4211  21
   1  16 -23 159.400 60.0529  29
   1  16 -23 215.655 58.3897  14
   1 -16 -23 68.3907 41.2249  23
  -1 -16  21 113.769 63.5405  23
   1 -16 -21 353.324 67.7564  19
   1  16 -21 249.139 63.7986  14
  -1  16  21 362.056 81.7592  21
  -1 -16  21 184.487 53.0171  27
  -1 -16  19 796.556 105.252  27
  -1 -16  19 811.085 120.635  19
  -1  16  19 623.392 108.602  21
  -1 -16  19 814.635 123.438  23
   1  16 -19 779.745 104.979  14
   1 -16 -19 653.367 97.8491  19
   1 -16 -17 53.1055 45.2114  19
  -1  16  17 2.03887 54.3092  21
  -1 -16  17-17.4896 42.4343  27
  -1 -16  17 98.2599 67.8656  19
   1  16 -17 122.369 60.7102  14
  -1 -16  17 40.8892 63.6817  23
   1 -16 -15 602.453 100.979  19
  -1 -16  15 601.662 105.912  27
  -1 -16  15 520.374 113.596  23
  -1  16  15 577.934 123.675  21
   1  16 -15 528.950 94.8315  14
  -1 -16  15 538.432 111.541  19
   1 -16 -13 595.025 107.424  19
  -1 -16  13 810.381 144.512  23
  -1  16  13 677.803 134.709  21
  -1 -16  13 715.560 143.307  19
   1 -16 -11 1406.46 165.352  19
  -1 -16  11 1153.00 167.132  23
  -1  16  11 1293.40 183.423  21
  -1 -16  11 1084.71 171.323  19
  -1  16   9 278.239 104.717  21
  -1 -16   9 360.293 110.796  23
   1 -16  -9 301.121 90.6406  19
  -1 -16   9 488.560 121.286  19
  -1 -16   9 451.887 136.097  20
   1 -16  -7 1242.32 160.566  19
  -1 -16   7 1330.63 182.357  19
  -1 -16   7 1386.68 185.396  23
  -1  16   7 1547.62 212.869  21
   1 -16  -7 1222.01 167.750  23
  -1 -16   7 1133.02 179.513  20
   1 -16  -5 2101.01 206.046  19
  -1  16   5 1988.98 235.397  21
  -1 -16   5 1907.84 216.115  23
   1 -16  -5 1813.90 212.428  23
  -1 -16   5 1587.72 207.430  20
  -1 -16   5 1736.87 201.207  19
  -1 -16   3 3491.26 284.250  19
   1 -16  -3 3559.48 293.778  23
  -1 -16   3 3551.37 285.530  23
   1 -16  -3 3464.45 273.533  19
  -1 -16   3 3157.60 294.093  20
  -1  16   3 3537.98 311.065  21
  -1 -16   1 7907.72 447.131  20
   1 -16  -1 8167.26 416.431  19
   1 -16  -1 8044.96 436.683  23
  -1 -16   1 8617.54 437.460  23
  -1  16   1 7951.03 470.178  21
  -1 -16   1 8546.89 441.251  19
  -1 -16  -1 4448.50 314.194  23
  -1 -16  -1 4344.61 315.118  19
   1 -16   1 4323.86 320.630  23
   1 -16   1 4263.09 305.676  19
   1  16   1 4058.53 302.944  21
  -1  16  -1 4550.82 357.328  21
  -1 -16  -1 4002.33 318.787  20
  -1 -16  -3 4392.41 313.942  19
   1 -16   3 4958.85 325.667  19
   1 -16   3 4614.13 329.179  23
   1  16   3 4037.79 297.182  21
  -1 -16  -3 4265.70 309.326  23
  -1 -16  -3 4159.27 312.024  20
  -1  16  -3 4955.99 371.935  21
   1 -16   5 82.4304 70.1391  19
  -1 -16  -5 399.475 102.286  19
   1 -16   5 120.594 88.7717  23
  -1 -16  -5 461.004 114.560  23
   1  16   5 385.022 101.976  21
  -1 -16  -7 8075.67 416.880  19
   1  16   7 6953.97 375.101  21
   1 -16   7 8002.54 421.909  23
  -1 -16  -7 7656.08 395.258  23
   1 -16   7 8599.69 423.636  19
  -1  16  -7 8187.09 419.005  15
   1 -16   9 489.740 124.674  23
  -1  16  -9 537.584 120.648  15
  -1 -16  -9 796.221 135.534  23
   1 -16   9 513.076 125.460  19
  -1  16 -11 7244.38 366.798  15
   1 -16  11 7460.40 387.571  19
   1 -16  11 7386.22 391.345  23
  -1 -16 -11 7358.54 385.879  19
  -1 -16 -11 6799.32 349.815  23
  -1  16 -13 600.899 135.802  22
  -1 -16 -13 1175.15 159.564  19
  -1  16 -13 565.908 99.5362  14
  -1 -16 -13 1115.94 139.659  23
   1 -16  13 724.255 135.853  19
   1 -16  13 589.736 128.408  23
   1 -16  15 3034.88 236.634  19
  -1 -16 -15 3339.42 245.199  19
   1 -16  15 3239.17 239.469  23
  -1  16 -15 2916.55 204.665  14
  -1  16 -15 3270.31 260.537  22
  -1 -16 -17 3087.10 228.380  19
  -1  16 -17 2390.68 183.519  29
   1 -16  17 3056.17 224.807  23
   1 -16  17 2822.62 216.897  19
  -1  16 -17 2857.54 195.395  14
  -1  16 -17 3083.49 242.577  22
   1 -16  19 1468.92 147.325  23
  -1  16 -19 1725.67 172.671  22
  -1  16 -19 1439.21 137.530  29
  -1  16 -19 1573.56 143.004  14
  -1  16 -21 1697.74 136.222  29
  -1 -16 -21 1604.50 150.488  19
  -1  16 -21 1855.02 146.562  14
   1 -16  21 1831.38 147.139  23
  -1  16 -21 2010.71 167.606  22
  -1 -16 -23 145.564 50.4871  19
  -1  16 -23 29.8663 38.0308  14
   1  17 -20 2595.47 165.959  29
  -1 -17  20 2619.06 167.017  23
   1 -17 -18 360.242 60.7770  19
  -1 -17  18 252.985 70.8470  23
  -1 -17  18 290.513 75.6242  19
   1 -17 -18 510.522 84.2199  23
  -1  17  18 431.928 81.1134  21
  -1 -17  16 2158.44 181.942  19
  -1 -17  16 2279.67 185.948  23
   1 -17 -16 2707.70 191.341  23
   1 -17 -16 2749.66 171.218  19
  -1  17  16 2905.96 205.799  21
  -1 -17  14 3753.90 244.214  19
   1 -17 -14 3198.14 199.022  19
  -1  17  14 3204.46 229.232  21
  -1 -17  14 3813.87 247.957  23
   1 -17 -14 3318.99 224.393  23
  -1 -17  12 1745.09 176.803  19
   1 -17 -12 2027.91 186.502  23
   1 -17 -12 2004.55 164.374  19
  -1  17  12 2128.77 199.383  21
  -1 -17  12 2071.70 194.345  23
  -1 -17  12 1607.38 140.582  27
  -1 -17  10 410.346 102.121  19
   1 -17 -10 410.213 89.1441  19
  -1 -17  10 529.023 108.863  23
   1 -17 -10 418.710 99.5140  23
  -1  17  10 351.713 101.975  21
  -1 -17   8 574.432 116.550  19
  -1  17   8 560.631 123.550  21
  -1 -17   8 509.874 112.398  23
   1 -17  -8 554.534 117.081  23
   1 -17  -8 606.075 109.282  19
   1 -17  -6 625.954 126.621  23
   1 -17  -6 648.246 111.468  19
  -1  17   6 602.113 124.420  21
  -1 -17   6 807.237 138.880  23
  -1 -17   6 684.597 125.851  19
  -1 -17   6 664.268 130.631  20
  -1 -17   4 185.022 82.4696  20
  -1  17   4 414.196 113.964  21
   1 -17  -4 268.036 86.1981  19
  -1 -17   4 269.151 95.9681  23
  -1 -17   4 210.012 87.3877  19
   1 -17  -4 294.703 95.6124  23
  -1 -17   2 436.375 105.559  19
  -1 -17   2 422.682 100.527  20
  -1 -17   2 568.623 121.151  23
   1 -17  -2 486.319 110.676  23
   1 -17  -2 456.913 98.1140  19
  -1  17   2 514.454 124.889  21
  -1 -17   0 58.1462 59.4701  23
  -1 -17   0 3.69207 59.5909  19
   1 -17   0 86.9008 74.9074  23
  -1 -17   0-57.8954 82.3179  20
   1 -17   0 56.4561 63.7689  19
  -1  17   0 27.7555 62.1570  21
   1 -17   2 29.2292 52.4245  19
  -1 -17  -2 8.46576 64.2753  19
   1 -17   2 41.1261 76.3885  23
  -1 -17  -2 38.3775 61.5421  23
  -1 -17  -4 113.368 72.4648  19
   1 -17   4 22.0560 56.4560  19
  -1  17  -4 34.0501 58.4662  15
   1 -17   4 109.979 77.7416  23
  -1 -17  -4 99.5926 68.2987  23
   1 -17   6 760.022 122.331  19
  -1  17  -6 868.088 131.785  15
  -1 -17  -6 542.703 111.710  23
   1 -17   6 723.638 132.303  23
  -1 -17  -6 434.700 108.132  19
  -1  17  -8 4259.20 266.573  15
   1 -17   8 4092.02 261.642  19
   1 -17   8 4551.31 289.265  23
  -1 -17  -8 4915.86 280.250  23
  -1 -17  -8 5150.35 305.377  19
   1 -17  10 2933.78 218.508  19
  -1 -17 -10 2444.58 210.716  19
  -1  17 -10 3009.99 251.414  22
  -1 -17 -10 2319.09 190.179  23
   1 -17  10 2961.09 226.482  23
  -1 -17 -12 4182.38 260.581  19
   1 -17  12 3010.31 214.739  19
  -1 -17 -12 3779.64 221.786  23
  -1  17 -12 3310.12 250.384  22
   1 -17  12 2893.08 216.478  23
   1 -17  14 814.417 112.605  19
  -1 -17 -14 748.460 111.833  19
   1 -17  14 790.031 112.580  23
  -1  17 -14 856.001 132.992  22
   1 -17  16-27.1183 44.5855  19
  -1 -17 -16 5.75555 50.4089  19
   1 -17  16 29.6055 43.0476  23
  -1  17 -16 18.1874 52.1775  22
  -1  17 -16-21.9772 40.5738  14
  -1 -17 -18 64.3279 43.3806  19
  -1  17 -18-17.2719 29.1847  14
   1 -17  18 34.8414 45.7712  23
  -1  17 -18-43.6941 45.5324  22
  -1 -17 -20 296.707 63.1377  19
  -1 -18  15 1314.59 117.174  19
  -1 -18  15 1469.78 125.841  23
  -1 -18  13 3081.92 190.099  23
   1 -18 -13 3530.16 196.401  23
  -1  18  13 3320.46 195.696  21
   1 -18 -11 3408.72 176.755  19
  -1 -18  11 3703.14 220.176  19
  -1 -18  11 4325.45 238.468  23
  -1  18  11 3857.56 222.892  21
   1 -18 -11 4024.47 222.074  23
   1 -18  -9 313.587 76.2992  23
  -1 -18   9 671.447 104.242  23
  -1  18   9 415.520 85.0716  21
   1 -18  -9 375.183 69.2629  19
  -1 -18   9 575.070 105.016  19
  -1 -18   7 3168.99 213.368  19
   1 -18  -7 3529.69 199.566  19
   1  18  -7 3000.35 192.478  22
   1 -18  -7 3378.84 221.480  23
  -1  18   7 3735.87 239.829  21
  -1 -18   7 3649.33 227.487  23
   1 -18  -5 1281.71 128.844  19
  -1 -18   5 1543.71 154.190  19
  -1 -18   5 1656.12 156.667  23
   1 -18  -5 1229.29 139.707  23
  -1  18   5 1329.66 154.871  21
  -1 -18   3 17.1226 60.5106  19
  -1 -18   3 29.2753 51.1330  23
   1 -18  -3 37.9741 55.8253  23
   1 -18  -1 1932.24 160.376  19
  -1 -18   1 1945.94 174.910  19
  -1  18   1 1879.30 172.803  15
  -1 -18   1 2177.66 183.369  23
   1 -18  -1 2229.10 190.704  23
  -1 -18  -1 446.928 92.2929  19
   1 -18   1 259.996 66.8302  19
  -1 -18  -1 500.478 100.030  23
   1 -18   1 310.540 81.5420  23
  -1  18  -1 248.658 73.6950  15
  -1 -18  -3 577.284 99.5065  19
   1 -18   3 433.521 83.8704  19
  -1 -18  -3 655.078 101.528  23
   1 -18   3 578.178 103.751  23
  -1  18  -3 441.522 86.5202  15
   1 -18   5 1241.46 127.442  19
  -1 -18  -5 1166.08 132.069  19
  -1  18  -5 1344.33 136.427  15
  -1 -18  -5 1190.93 126.474  23
   1 -18   5 1228.17 139.925  23
  -1 -18  -7 278.581 81.9693  19
   1 -18   7 446.652 87.3038  23
   1 -18   7 416.613 77.6614  19
  -1 -18  -7 353.151 74.5540  23
  -1  18  -7 492.075 101.288  22
  -1 -18  -9 1440.94 143.896  19
   1 -18   9 915.129 113.838  23
   1 -18   9 841.472 100.498  19
  -1 -18  -9 1348.32 121.562  23
  -1  18  -9 754.605 115.891  22
  -1 -18 -11 2433.58 171.539  19
   1 -18  11 2219.25 163.535  23
   1 -18  11 2307.78 154.194  19
  -1  18 -11 2475.94 187.107  22
   1 -18  13 464.625 77.4828  23
  -1 -18 -13 344.710 69.2468  19
  -1  18 -13 332.808 71.1090  22
  -1 -18 -15 43.4037 36.3443  19
   1 -19  -6 444.497 68.2274  23
   1 -19  -4 386.975 67.0442  23
  -1 -19   4 228.353 52.8685  19
  -1 -19   2 361.479 64.5413  19
   1 -19  -2 404.921 73.0630  23
  -1 -19   0 891.715 99.7903  19
   1 -19   0 801.917 98.3023  23
   1 -19   2 531.141 79.2121  23
  -1 -19  -2 508.319 78.6063  19
  -1  19  -2 364.527 72.7489  22
  -1 -19  -4 44.7375 41.1033  19
   1 -19   4 95.3099 43.3301  23
  -1  19  -4 19.3668 35.6977  22
  -2   0  44 5214.81 232.252  10
  -2   0  44 5377.87 251.572  21
  -2   0  42 2595.47 212.581  27
  -2   0  42 2659.89 181.658  28
  -2   0  40 1885.35 203.635  27
  -2   0  40 1927.96 182.057  28
  -2   0  38 1403.65 173.016  28
  -2   0  38 1136.83 171.061  27
  -2   0  36 19300.6 710.259  27
  -2   0  36 18700.3 651.255  28
  -2   0  34 542.238 134.261  27
  -2   0  34 626.509 138.393  28
  -2   0  32 13747.4 590.939  28
  -2   0  32 13897.5 610.549  27
  -2   0  30 3626.26 306.595  27
  -2   0  30 3825.33 314.003  28
  -2   0  28 1158.53 180.330  27
  -2   0  28 1317.47 187.741  28
  -2   0  26 15512.8 1042.75   2
   2   0 -26 16673.6 947.499   3
  -2   0  24 23448.7 1214.32   2
   2   0 -24 23111.9 1064.02   3
   2   0 -22 987.969 218.588   3
  -2   0  22 1144.66 269.054   2
  -2   0  20 670.101 196.610   2
   2   0 -20 618.867 174.725   3
  -2   0  18 703.102 136.867   4
  -2   0  18 703.574 192.515   2
   2   0 -18 450.915 124.479   3
  -2   0  16 606.614 116.660   8
  -2   0  16 593.654 124.497   4
   2   0 -16 532.402 156.584   3
  -2   0  16 808.038 203.207   2
  -2   0  14 11672.1 631.147   2
  -2   0  14 10826.7 433.953   8
   2   0 -14 10957.3 545.597   3
  -2   0  14 10732.4 475.054   4
   2   0 -14 10780.3 401.832   9
   2   0 -12 117.103 50.8943   9
   2   0 -12 140.391 86.2994   3
  -2   0  12 159.544 121.674   2
  -2   0  12 97.8623 59.5812   8
  -2   0  12 246.697 87.3613   4
  -2   0  10 14695.9 518.652   4
   2   0 -10 14174.3 538.972   3
  -2   0  10 14244.0 476.474   8
   2   0 -10 13718.2 412.598   9
  -2   0  10 14107.7 595.306   2
  -2   0   8 3764.54 238.525   8
  -2   0   8 3654.75 283.443   2
  -2   0   8 3748.03 254.792   4
   2   0  -8 3784.83 212.441   9
  -2   0   6 53549.7 884.107   8
  -2   0   6 55193.3 939.941   4
  -2   0   6 54843.0 836.386   5
  -2   0   6 51828.4 947.531   2
   2   0  -6 52212.4 773.078   9
  -2   0   4 997090. 4563.35   8
  -2   0   4 983330. 4415.29   5
  -2   0   4 999999. 4186.56   1
  -2   0   4 991975. 4502.74   2
  -2   0   2 79800.1 923.585   1
  -2   0   2 78053.9 888.265   2
  -2   0   0 409110. 2400.21   1
  -2   0   0 401418. 2508.62   4
   2   0   0 404246. 2014.01   6
  -2   0  -2 77.2354 19.8570   7
  -2   0  -2 90.3793 59.2828   8
   2   0   2 35.1623 29.5666   6
  -2   0  -2 132.443 60.6070   4
  -2   0  -2 60.6669 50.1833   1
  -2   0  -4 24474.1 512.442   4
   2   0   4 23957.1 498.200   6
  -2   0  -4 23741.6 588.403   1
  -2   0  -4 23937.5 561.161   5
  -2   0  -6 11382.7 390.678   5
  -2   0  -6 11259.7 434.322   1
   2   0   6 11629.0 386.914   6
  -2   0  -6 11612.2 330.688   4
   2   0   6 11269.8 258.696   2
  -2   0  -8 1298.10 104.945   4
  -2   0  -8 1199.07 160.574   1
  -2   0  -8 1215.27 135.779   5
   2   0   8 1348.98 111.416   2
   2   0   8 1282.79 147.735   6
   2   0  10 2453.44 177.664   2
   2   0  10 2398.95 220.191   6
  -2   0 -10 2437.93 212.511   3
  -2   0 -10 2418.33 187.710   5
  -2   0 -10 2286.66 229.450   1
   2   0  12 10277.9 410.817   2
   2   0  12 10491.5 495.835   6
  -2   0 -12 10659.3 463.614   3
  -2   0 -12 10273.2 390.533   5
  -2   0 -12 10146.4 512.441   1
   2   0  14 5469.14 398.243   6
  -2   0 -14 5985.40 377.409   3
   2   0  14 5544.99 336.523   2
  -2   0 -14 5184.10 281.258   5
  -2   0 -14 5416.21 406.039   1
  -2   0 -16 11980.0 575.420   3
   2   0  16 12255.3 634.058   6
  -2   0 -16 12109.0 639.100   1
   2   0  16 11912.6 535.756   2
  -2   0 -18 4326.37 411.408   1
  -2   0 -18 4909.15 394.647   3
  -2   0 -20 249.165 119.744   3
  -2   0 -20 308.721 145.539   1
  -2   0 -22 134.734 133.319   1
  -2   0 -22 69.9175 106.951   3
  -2   0 -24 756.408 191.656   3
  -2   0 -24 416.090 178.505   1
  -2   0 -26 112.862 96.1461   3
  -2   0 -26-5.43274 99.9672   1
   2   0  28 60318.4 1265.86  25
  -2   0 -28 61253.3 1378.81  22
  -2   0 -28 58580.7 1299.92  15
  -2   0 -28 62295.1 1277.34  29
   2   0  28 58930.5 1263.21  27
   2   0  30 76476.8 1464.39  25
  -2   0 -30 72597.4 1461.88  15
  -2   0 -30 72772.7 1530.36  22
  -2   0 -30 74061.5 1427.72  29
  -2   0 -32 3167.70 328.022  22
  -2   0 -32 3330.55 317.555  15
   2   0  32 3350.09 321.172  27
  -2   0 -32 3599.74 322.281  29
   2   0  32 3595.78 323.295  25
  -2   0 -34 281.584 116.378  15
   2   0  34 295.948 119.385  27
  -2   0 -34 254.614 105.883  29
   2   0  34 479.804 143.846  25
  -2   0 -34 236.033 98.3251  22
  -2   0 -36 1249.53 202.521  22
   2   0  36 1065.03 177.341  27
   2   0  36 1235.71 191.654  25
   2   0  38 532.320 128.699  27
   2   0  38 574.543 131.435  25
  -2   0 -38 503.662 130.892  22
  -2   0 -40 3318.67 258.862  22
   2   0  40 3666.72 269.811  25
   2   0  40 3286.16 259.150  27
   2   0  42 16135.9 498.208  25
   2   0  42 13128.1 436.463  27
  -2   1  43 421.572 85.0163  27
  -2  -1  43 509.414 88.3826  27
  -2   1  43 442.044 89.6447  21
  -2  -1  41 331.535 74.5292  28
  -2   1  41 270.071 87.7885  27
  -2  -1  41 444.812 106.390  27
  -2   1  41 404.897 86.2853  28
  -2   1  41 356.634 78.9856  26
  -2   1  39 870.182 133.007  26
  -2  -1  39 1027.18 140.903  28
  -2  -1  39 1002.09 164.279  27
  -2   1  39 1062.34 164.750  27
  -2   1  39 1024.29 143.991  28
  -2   1  37 91.3211 72.2551  27
  -2  -1  37-3.32139 67.5839  28
  -2   1  37 9.02137 59.4076  28
  -2  -1  37 81.5477 76.7939  27
  -2  -1  35 8221.31 440.103  28
  -2   1  35 9123.15 467.769  28
  -2   1  35 8930.33 496.407  27
  -2  -1  35 9442.41 501.667  27
  -2  -1  33 686.245 154.882  27
  -2   1  33 1246.18 197.108  27
  -2   1  33 947.637 160.653  28
  -2  -1  33 787.261 155.182  28
  -2   1  31 142.126 90.1578  28
  -2  -1  31-6.45293 71.5920  27
  -2   1  31 235.047 109.379  27
  -2  -1  31 129.629 93.7522  28
  -2  -1  31 43.7197 76.4103  18
  -2  -1  29 1860.94 221.008  28
  -2   1  29 1522.99 196.178  27
  -2  -1  29 1773.44 217.564  27
  -2   1  29 1616.19 207.479  28
  -2  -1  27 482.479 131.321  28
  -2  -1  27 513.430 206.628   2
  -2   1  27 587.919 128.852  27
   2  -1 -27 668.789 221.795   3
  -2  -1  27 587.556 134.149  27
  -2  -1  27 395.975 119.501  23
  -2   1  27 507.193 222.268   2
   2   1 -27 575.372 193.676   3
  -2   1  27 628.565 137.304  28
   2  -1 -25 12939.4 817.915   3
  -2  -1  25 13889.9 964.788   2
  -2   1  25 12761.4 929.974   2
   2   1 -25 13501.3 838.988   3
   2   1 -23 30559.5 1192.46   3
  -2   1  23 31433.5 1374.18   2
   2  -1 -23 28452.0 1152.00   3
  -2  -1  23 31165.3 1367.30   2
   2   1 -21 39726.5 1287.32   3
   2  -1 -21 36522.1 1234.69   3
  -2   1  21 38880.4 1443.54   2
  -2  -1  21 37576.4 1414.18   2
   2  -1 -19-12.5357 97.9166   3
  -2  -1  19 79.2170 134.357   2
  -2   1  19 16.9229 100.035   2
  -2  -1  19 35.7437 56.4687   4
  -2   1  19 80.5394 71.8950   4
   2   1 -19-56.4571 112.502   3
   2  -1 -17 8787.45 534.711   3
  -2   1  17 8402.42 421.817   8
   2   1 -17 8241.48 423.814   9
   2   1 -17 9262.51 553.650   3
  -2   1  17 8079.54 431.419   4
  -2   1  17 9160.80 627.653   2
  -2  -1  17 8246.38 440.892   4
  -2  -1  17 8822.29 605.514   2
  -2   1  15 541.212 162.221   2
  -2   1  15 487.315 116.738   4
  -2  -1  15 458.011 159.663   2
   2  -1 -15 637.372 164.924   3
   2   1 -15 533.121 142.120   3
   2   1 -15 433.539 103.577   9
  -2   1  15 482.602 105.446   8
  -2  -1  15 602.708 106.355   8
  -2  -1  15 411.667 108.545   4
  -2   1  13 819.277 176.855   2
   2  -1 -13 923.233 168.922   3
  -2   1  13 1006.71 144.265   8
   2   1 -13 890.695 143.707   9
  -2  -1  13 981.507 128.281   8
  -2  -1  13 1152.05 209.711   2
  -2   1  13 869.329 146.581   4
   2   1 -13 850.822 159.067   3
  -2  -1  13 1168.70 157.107   4
   2   1 -11 6595.58 388.336   3
  -2   1  11 5725.41 325.250   8
   2  -1 -11 5923.37 225.947   9
  -2  -1  11 7073.37 433.926   2
  -2   1  11 6002.84 343.630   4
   2  -1 -11 5802.25 358.860   3
  -2  -1  11 6659.76 316.012   8
  -2  -1  11 6976.34 371.461   4
  -2   1  11 5717.24 403.823   2
   2   1 -11 6944.31 337.863   9
  -2   1   9 590.289 110.768   4
   2  -1  -9 605.969 74.9126   9
  -2  -1   9 831.672 115.113   8
  -2   1   9 594.675 112.343   8
  -2   1   9 602.396 90.9475   5
  -2  -1   9 1001.37 166.276   2
   2  -1  -9 573.244 110.340   3
   2   1  -9 794.139 114.927   9
  -2   1   9 533.962 127.763   2
  -2  -1   9 1025.96 152.022   4
  -2   1   7 358384. 2612.19   4
  -2   1   7 350261. 2562.86   8
  -2  -1   7 367129. 2439.22   8
  -2  -1   7 368645. 2650.28   4
  -2   1   7 349183. 2280.07   5
   2  -1  -7 342885. 1914.68   9
   2   1  -7 365598. 2456.42   9
  -2  -1   7 361859. 2731.91   2
  -2   1   7 348778. 2813.44   2
  -2   1   5 448867. 2626.42   5
  -2  -1   5 447117. 2746.38   8
   2   1  -5 452491. 2778.87   9
  -2   1   5 447502. 2977.78   2
  -2   1   5 447651. 2860.98   8
   2  -1  -5 457838. 2229.01   7
  -2  -1   5 439284. 2815.26   2
  -2  -1   3 182644. 1572.37   1
  -2   1   3 184221. 1587.42   5
   2  -1  -3 187097. 998.281   7
  -2  -1   3 183406. 1626.64   8
  -2   1   3 185001. 1663.89   2
  -2   1   3 185780. 1333.25   1
  -2   1   1 3116.80 208.279   4
   2   1  -1 3567.51 111.860   6
  -2   1   1 3373.80 178.217   1
  -2  -1   1 3647.37 226.953   4
  -2  -1   1 3721.01 158.161   2
  -2  -1   1 3558.87 214.578   1
  -2  -1  -1 3938.11 221.640   4
  -2   1  -1 3239.77 187.063   1
  -2  -1  -1 3557.01 219.281   1
  -2   1  -1 3280.79 208.792   8
  -2   1  -1 3077.86 201.224   4
   2  -1   1 2959.24 179.530   6
  -2  -1  -1 3411.88 116.112   7
   2   1   1 3792.94 128.126   6
   2   1   3 30527.2 463.059   6
  -2   1  -3 31574.0 635.938   8
  -2   1  -3 31797.0 640.258   1
  -2  -1  -3 31663.3 636.916   5
  -2  -1  -3 31289.2 599.583   4
  -2   1  -3 33057.0 627.018   4
  -2  -1  -3 30736.2 459.325   7
   2  -1   3 32252.0 608.760   6
  -2  -1  -5 126154. 1311.56   5
  -2   1  -5 122640. 1264.82   8
   2  -1   5 122973. 1316.77   6
  -2   1  -5 124249. 1210.82   4
   2   1   5 121972. 1150.45   6
  -2   1  -5 123037. 1364.84   5
  -2  -1  -5 123289. 1177.49   4
  -2   1  -5 121202. 1389.28   1
  -2   1  -7 125.948 66.5269   1
   2   1   7 273.939 71.4695   6
  -2  -1  -7 241.569 85.4105   1
   2   1   7 195.021 33.6777   2
  -2   1  -7 143.089 56.9212   5
  -2  -1  -7 166.632 58.2438   5
   2  -1   7 65.2019 57.7898   6
  -2  -1  -7 312.237 62.3387   4
  -2   1  -9 2457.35 190.748   3
  -2  -1  -9 2872.83 227.199   3
  -2  -1  -9 2759.80 142.432   4
   2   1   9 2782.63 155.735   2
   2  -1   9 2104.46 209.628   6
  -2  -1  -9 2730.94 244.365   1
  -2   1  -9 2405.83 200.848   5
  -2   1  -9 2205.24 221.897   1
   2   1   9 2947.98 228.761   6
  -2  -1  -9 2521.33 185.471   5
  -2   1 -11 294.449 78.7614   5
   2  -1  11 304.267 86.4584   2
   2   1  11 147.924 66.2036   2
  -2   1 -11 351.069 94.8227   3
  -2  -1 -11 120.290 74.1646   1
  -2  -1 -11 151.209 59.3891   5
   2   1  11 147.852 71.2303   6
  -2  -1 -11 68.0527 63.9008   3
  -2   1 -11 324.523 109.734   1
   2  -1  11 343.830 113.588   6
  -2   1 -13 2292.46 262.528   1
   2  -1  13 2422.64 228.231   2
   2  -1  13 2393.20 260.777   6
  -2  -1 -13 2621.38 272.821   1
  -2   1 -13 2443.54 230.808   3
   2   1  13 2537.04 213.570   2
  -2  -1 -13 2380.23 180.191   5
  -2  -1 -13 2615.40 252.664   3
  -2   1 -13 2402.22 209.379   5
  -2   1 -15 29058.1 833.283   3
  -2  -1 -15 28670.3 882.790   3
   2  -1  15 28327.8 941.316   6
  -2   1 -15 29188.5 972.858   1
  -2  -1 -15 27283.3 917.778   1
  -2   1 -15 26649.2 688.945   5
   2   1  15 26502.9 747.700   2
   2  -1  15 28386.4 829.289   2
  -2   1 -17 1416.13 196.968   3
  -2  -1 -17 1649.86 232.277   3
   2  -1  17 1409.85 236.409   6
  -2  -1 -17 1710.35 260.926   1
   2  -1  17 1294.41 193.918   2
  -2   1 -17 1244.22 216.757   1
   2  -1  19 3472.88 342.627   2
   2  -1  19 3436.45 384.589   6
  -2   1 -19 3310.76 377.458   1
  -2  -1 -19 3429.16 356.879   3
  -2   1 -19 3604.73 342.131   3
  -2  -1 -19 3296.91 369.173   1
  -2  -1 -21 1668.38 266.272   3
  -2   1 -21 1564.20 280.743   1
  -2  -1 -21 1576.29 277.201   1
  -2   1 -21 1770.92 265.107   3
  -2   1 -23 307.269 144.217   3
  -2   1 -23 277.656 159.002   1
  -2  -1 -23 191.208 116.672   3
  -2  -1 -23 220.246 132.332   1
  -2   1 -25 210.835 151.952   3
  -2  -1 -25 288.385 175.360   1
  -2  -1 -25 115.489 125.166   3
  -2   1 -25 222.918 157.461   1
  -2   1 -27 8630.83 467.665  29
   2   1  27 7931.41 463.709  27
  -2   1 -27 7363.79 455.829  15
  -2  -1 -27 7975.41 687.999   1
   2  -1  27 7461.18 437.488  25
   2  -1  27 7546.15 439.444  27
  -2  -1 -27 7979.85 476.142  15
  -2   1 -27 7820.92 489.813  22
  -2  -1 -27 8172.87 669.300   3
  -2  -1 -27 8162.64 459.687  29
  -2   1 -27 7995.96 646.558   3
  -2  -1 -27 7947.17 494.269  22
   2   1  27 8342.33 465.440  25
   2  -1  29 781.831 162.783  27
   2   1  29 667.173 145.945  25
   2   1  29 812.239 166.616  27
   2  -1  29 892.600 176.512  25
  -2  -1 -29 690.753 146.721  29
  -2   1 -29 1025.00 180.252  29
  -2  -1 -29 544.721 153.384  22
  -2  -1 -29 693.529 155.678  15
  -2   1 -29 901.283 191.650  15
  -2   1 -29 816.742 186.719  22
   2   1  31 4300.86 365.243  27
  -2   1 -31 5265.99 385.601  29
   2   1  31 5220.93 389.151  25
  -2   1 -31 5078.87 390.044  15
  -2  -1 -31 4434.24 367.401  15
  -2  -1 -31 4344.38 357.606  29
   2  -1  31 4924.60 373.995  27
   2  -1  31 4751.30 368.025  25
  -2  -1 -31 4303.05 378.456  22
  -2   1 -31 5390.78 421.203  22
  -2  -1 -33 649.194 154.157  15
   2  -1  33 905.715 174.584  25
   2   1  33 980.394 185.766  25
   2   1  33 662.113 150.732  27
  -2   1 -33 646.559 147.016  15
   2  -1  33 669.848 152.243  27
  -2   1 -33 708.508 164.600  29
  -2  -1 -33 759.462 177.697  22
  -2   1 -33 787.571 179.594  22
   2  -1  35 13089.6 588.057  25
   2  -1  35 11984.2 571.317  27
   2   1  35 11605.0 559.088  25
   2   1  35 12028.5 583.100  27
  -2   1 -35 12156.9 556.095  15
  -2  -1 -35 11228.5 582.039  22
  -2   1 -35 12010.4 591.887  22
  -2   1 -35 12727.2 575.619  29
   2  -1  37 1088.00 178.672  27
   2   1  37 1031.50 177.721  27
   2  -1  37 1218.32 185.552  25
   2   1  37 1088.03 175.010  25
  -2   1 -37 1216.78 188.725  22
  -2  -1 -37 967.989 172.090  22
   2  -1  39 355.602 102.476  27
   2   1  39 371.668 113.362  27
  -2  -1 -39 386.970 118.664  22
   2   1  39 364.857 98.4364  25
   2  -1  39 355.054 106.110  25
  -2   1 -39 489.640 119.617  22
   2  -1  41 120.072 69.8434  25
  -2   1 -41 117.195 66.3430  22
   2   1  41 177.679 73.4146  25
   2  -1  41 159.927 67.0891  27
   2   1  41 133.284 67.2634  27
   2  -1  43 146.865 53.0170  25
   2   1  43 120.993 56.7783  25
  -2   2  44 77.9956 44.1194  10
  -2   2  44 69.2717 43.3451  21
  -2  -2  44 68.9678 37.1582  27
  -2   2  42 2153.65 187.781  27
  -2   2  42 2112.43 161.764  26
  -2  -2  42 2443.47 201.836  27
  -2   2  42 2360.43 197.462  21
  -2  -2  40 30.9638 53.2629  28
  -2   2  40 174.198 84.5789  21
  -2   2  40 148.724 75.5523  27
  -2  -2  40 31.1909 71.6088  27
  -2   2  40 24.5442 56.3621  28
  -2   2  40 175.564 74.9455  26
  -2  -2  38 153.480 69.1467  28
  -2   2  38 218.998 101.626  27
  -2  -2  38 117.034 86.0552  27
  -2   2  38 58.6843 73.5875  28
  -2   2  36 11336.6 515.529  28
  -2  -2  36 12342.7 510.918  28
  -2  -2  36 12857.1 572.781  27
  -2   2  34 888.666 170.115  27
  -2  -2  34 703.171 134.405  18
  -2  -2  34 710.274 141.513  27
  -2   2  34 851.138 155.943  28
  -2  -2  34 802.555 150.786  28
  -2  -2  32 1400.15 187.272  28
  -2   2  32 1609.16 212.535  28
  -2   2  32 1575.54 218.241  27
  -2  -2  32 1418.67 203.334  27
  -2   2  30 239.121 117.902  27
  -2   2  30 75.2140 91.8055  28
  -2  -2  30 128.822 87.5237  27
  -2  -2  30 119.197 69.3890  28
  -2   2  28 3416.62 294.664  28
  -2  -2  28 2543.86 269.414  23
  -2  -2  28 3275.43 287.981  27
  -2   2  28 3149.59 285.272  27
  -2  -2  28 3348.86 284.065  28
   2  -2 -26 1392.02 301.314   3
   2   2 -26 1405.44 279.671   3
  -2  -2  26 1203.47 313.455   2
  -2   2  26 1787.22 373.809   2
  -2  -2  24 66.4597 132.651   2
  -2   2  24 152.636 139.388   2
   2   2 -24-1.48942 92.0374   3
   2  -2 -24 100.913 131.173   3
   2  -2 -22 1499.83 274.650   3
   2   2 -22 1958.93 301.342   3
  -2  -2  22 1629.08 319.404   2
  -2   2  22 1814.12 336.979   2
   2  -2 -20 28825.4 1065.29   3
  -2   2  20 30093.4 1249.90   2
   2   2 -20 31224.2 1112.06   3
  -2  -2  20 30480.7 1242.70   2
  -2   2  18 58286.3 1211.28   8
  -2  -2  18 64584.5 1704.62   2
  -2  -2  18 59133.2 1231.56   4
   2   2 -18 64329.8 1514.07   3
  -2   2  18 61163.8 1675.10   2
   2  -2 -18 58202.3 1427.80   3
   2   2 -18 58630.8 1280.42   9
  -2  -2  16 4126.25 413.547   2
   2  -2 -16 3647.74 335.258   3
   2   2 -16 3637.49 341.611   3
   2   2 -16 3756.24 311.752   9
  -2  -2  16 3700.91 304.127   4
  -2   2  16 4236.55 425.496   2
  -2   2  16 4122.57 315.232   8
  -2   2  16 3853.53 309.736   4
  -2   2  14 43648.1 1253.74   2
  -2   2  14 42743.3 970.332   4
  -2  -2  14 45652.9 1250.06   2
   2   2 -14 44345.4 1112.17   3
  -2   2  14 41829.4 973.246   8
  -2  -2  14 42398.5 981.200   4
   2   2 -14 42696.7 988.564   9
   2  -2 -14 44419.5 1092.19   3
  -2   2  12 23343.5 696.911   4
   2  -2 -12 24430.5 752.824   3
   2   2 -12 25912.3 733.782   9
  -2   2  12 23360.1 860.605   2
   2   2 -12 26620.6 817.311   3
  -2   2  12 24068.9 711.277   8
  -2  -2  12 25260.9 864.021   2
  -2  -2  12 26136.7 744.185   4
  -2   2  10 1058.23 157.587   4
  -2  -2  10 732.348 139.327   4
  -2   2  10 1361.73 136.501   5
  -2   2  10 953.482 185.777   2
  -2  -2  10 757.984 153.943   2
  -2   2  10 1104.72 158.865   8
   2   2 -10 845.657 138.144   9
   2  -2 -10 1059.54 153.830   3
  -2  -2   8 9287.21 442.992   2
   2  -2  -8 7737.01 342.204   7
  -2   2   8 7299.33 422.385   2
  -2   2   8 7622.44 306.113   5
   2  -2  -8 7638.54 358.948   3
  -2   2   8 7791.99 380.149   4
   2  -2  -8 6697.16 160.414   9
  -2  -2   8 9063.73 414.433   4
   2   2  -8 8880.81 399.119   9
  -2   2   8 7747.17 381.858   8
   2  -2  -6 327588. 2144.02   7
  -2  -2   6 318756. 2496.54   2
  -2   2   6 327311. 2731.11   2
  -2   2   6 328492. 2215.28   5
   2   2  -6 317036. 2482.56   9
   2  -2  -6 320027. 1598.36   9
  -2   2   6 315461. 2501.10   8
  -2  -2   6 322341. 2517.25   4
  -2   2   6 328611. 2531.92   4
   2  -2  -6 322364. 2300.22   3
  -2  -2   4 190899. 1683.28   2
  -2   2   4 196597. 1690.46   5
   2   2  -4 193674. 1857.02   9
  -2   2   4 193750. 1938.91   2
  -2  -2   2 53839.1 726.605   2
  -2   2   2 56073.7 640.786   1
  -2  -2   2 53488.7 883.616   1
  -2  -2   2 53355.7 644.203   7
  -2   2   2 55561.6 886.057   5
   2  -2  -2 56111.6 626.768   7
  -2   2   0 6380.40 307.408   8
  -2  -2   0 6586.49 191.757   2
  -2  -2   0 6472.30 216.303   7
  -2   2   0 6415.26 310.729   4
  -2   2   0 6481.69 243.294   1
   2  -2   0 6545.58 204.585   7
  -2  -2   0 6857.16 313.069   4
  -2   2  -2 84585.8 1003.09   1
   2  -2   2 85566.4 1111.66   6
  -2   2  -2 86500.9 1121.20   4
  -2   2  -2 85769.0 1106.50   8
  -2  -2  -2 85073.8 883.364   7
  -2  -2  -2 85675.8 1086.49   4
   2  -2   4 9673.26 380.925   6
  -2   2  -4 9833.46 369.634   1
  -2  -2  -4 10757.2 362.940   4
  -2  -2  -4 10313.0 338.247   7
  -2   2  -4 9822.15 357.341   8
  -2   2  -4 9670.47 396.555   5
  -2   2  -6 39613.3 828.493   5
  -2  -2  -6 38658.9 665.466   4
  -2   2  -6 39223.4 818.000   1
  -2  -2  -6 38943.6 833.741   1
  -2  -2  -6 38658.2 734.922   7
  -2   2  -6 39969.4 701.552   8
   2  -2   6 39578.1 825.380   6
   2  -2   8 26543.7 721.499   6
  -2  -2  -8 25892.9 511.361   4
  -2   2  -8 26918.6 556.955   8
  -2  -2  -8 26328.2 723.892   1
  -2   2  -8 26558.4 732.674   1
  -2  -2  -8 25929.6 665.970   7
  -2   2  -8 26559.1 694.792   5
  -2  -2 -10 74231.1 1250.38   3
   2  -2  10 78738.9 1350.15   6
  -2   2 -10 78285.8 1217.81   5
  -2   2 -10 75284.2 1339.00   1
  -2  -2 -10 74199.9 797.296   4
  -2  -2 -10 76008.0 1314.06   1
   2   2  10 72654.6 867.738   2
  -2   2 -10 76924.6 1054.21   3
  -2   2 -12 156134. 1699.15   3
   2  -2  12 158134. 2078.76   6
  -2  -2 -12 162129. 2059.05   1
   2   2  12 155465. 1528.89   2
  -2   2 -12 158990. 1821.94   5
  -2   2 -12 162023. 2136.87   1
  -2   2 -14 9587.78 442.021   3
  -2   2 -14 9896.28 451.458   5
   2  -2  14 9296.11 485.088   2
  -2  -2 -14 10126.1 522.828   3
  -2   2 -14 10514.8 578.092   1
  -2  -2 -14 9607.47 528.240   1
   2  -2  14 9291.96 534.118   6
   2  -2  16 25970.0 960.534   6
  -2   2 -16 25390.5 734.710   5
  -2   2 -16 25899.3 965.660   1
  -2  -2 -16 26348.3 922.698   1
   2  -2  16 25864.5 870.057   2
  -2  -2 -16 27746.2 919.738   3
  -2   2 -16 26352.4 803.962   3
   2  -2  18 2121.74 272.434   2
   2  -2  18 2180.78 299.029   6
  -2   2 -18 2158.92 249.626   3
  -2   2 -18 1910.74 283.834   1
  -2  -2 -18 2140.71 289.812   1
  -2  -2 -18 2440.14 296.359   3
  -2  -2 -20 5859.10 482.169   3
  -2   2 -20 5945.88 442.236   3
   2  -2  20 6238.79 489.513   2
  -2  -2 -20 5659.79 486.640   1
  -2   2 -20 5620.58 513.476   1
   2  -2  20 6178.88 538.733   6
  -2  -2 -22 8623.30 620.367   3
  -2   2 -22 9169.15 585.763   3
   2  -2  22 9620.37 712.693   6
  -2   2 -22 9254.99 692.628   1
  -2  -2 -22 8665.85 634.824   1
  -2  -2 -24 11330.8 752.775   3
  -2   2 -24 10512.1 779.804   1
  -2  -2 -24 11818.9 771.885   1
  -2   2 -24 10480.8 663.961   3
   2  -2  26 36.0817 73.3337  25
  -2   2 -26-3.92251 117.967   1
  -2  -2 -26 84.0587 71.2453  29
  -2  -2 -26 66.4007 89.0075   3
  -2   2 -26 24.5182 82.3573  22
  -2  -2 -26 30.7992 83.3694  15
  -2  -2 -26 42.9069 73.0181  22
  -2  -2 -26 51.8249 104.318   1
   2   2  26 157.522 88.7733  25
  -2   2 -26 234.231 105.657  29
  -2   2 -28 8103.41 502.008  22
  -2  -2 -28 7855.46 458.450  29
   2   2  28 7662.19 470.015  27
  -2  -2 -28 8030.50 489.333  15
   2   2  28 9092.64 499.208  25
   2  -2  28 7665.71 457.088  25
  -2  -2 -28 7956.05 507.101  22
   2  -2  28 7935.80 446.570  27
  -2   2 -28 7818.79 470.332  15
  -2   2 -28 8347.94 470.237  29
   2   2  30 658.318 153.467  27
   2  -2  30 448.903 142.494  25
  -2   2 -30 661.606 159.431  22
  -2  -2 -30 671.093 158.803  22
   2  -2  30 594.336 144.709  27
  -2   2 -30 531.120 149.619  29
  -2  -2 -30 637.639 156.268  15
  -2   2 -30 466.915 122.363  15
   2   2  30 812.278 166.022  25
   2  -2  32 6615.68 428.248  25
  -2   2 -32 6884.88 467.260  22
   2   2  32 6934.81 447.712  25
   2   2  32 6827.08 455.425  27
  -2   2 -32 6580.41 428.416  29
  -2   2 -32 6374.77 429.752  15
  -2  -2 -32 6897.37 477.962  22
   2  -2  32 6357.49 417.032  27
   2  -2  34 30.0265 73.2132  25
  -2  -2 -34 61.2916 98.2345  22
   2   2  34 80.7127 93.1275  27
   2   2  34 63.6493 84.4045  25
   2  -2  34 56.9866 80.9225  27
  -2   2 -34 59.6256 71.6171  15
  -2   2 -34-4.68082 83.0801  29
  -2   2 -34 41.5484 81.3071  22
   2   2  36 5900.67 396.553  25
   2   2  36 5255.50 385.498  27
  -2   2 -36 5576.02 393.405  22
   2  -2  36 5387.70 368.320  27
   2  -2  36 5989.23 392.608  25
  -2  -2 -36 4902.98 382.124  22
  -2   2 -36 5697.68 377.776  29
   2  -2  38 89.6877 75.9892  25
   2   2  38 8.98512 71.6937  27
  -2   2 -38 25.7088 74.9698  22
   2   2  38-43.6678 71.7603  25
  -2  -2 -38 62.0441 79.9932  22
   2  -2  38 37.6758 63.6447  27
  -2   2 -38-60.5301 74.0247  29
   2  -2  40 587.784 112.967  27
   2   2  40 601.035 121.182  25
   2   2  40 531.745 112.715  27
   2  -2  40 598.910 119.900  25
  -2   2 -40 481.821 104.634  22
   2   2  42 54.7098 64.9965  25
   2  -2  42-59.3253 54.9738  25
  -2  -3  43 153.155 61.1868  27
  -2   3  43 37.5134 42.8502  27
  -2   3  43 82.4657 44.6514  26
  -2   3  43 36.5459 41.9873  10
  -2   3  43 86.2218 52.6913  21
  -2   3  41 1572.04 166.761  27
  -2  -3  41 1744.94 183.725  27
  -2   3  41 1737.10 163.123  26
  -2   3  41 1685.97 179.371  21
  -2  -3  39 1197.09 176.922  27
  -2   3  39 1033.84 166.381  27
  -2   3  39 1097.54 168.068  21
  -2   3  39 1206.52 159.047  26
  -2   3  39 1053.82 151.069  28
  -2  -3  39 1167.94 141.707  28
  -2  -3  37 1754.19 190.834  28
  -2   3  37 1873.33 211.827  28
  -2   3  37 1829.39 214.441  27
  -2  -3  37 1933.89 189.400  18
  -2  -3  37 1877.65 221.746  27
  -2  -3  35 169.703 67.5964  18
  -2   3  35 554.920 128.476  28
  -2  -3  35 81.5107 83.0622  27
   2   3 -35 283.187 99.3554  29
  -2  -3  35 312.086 104.156  28
  -2   3  35 476.388 129.703  27
  -2   3  33 1872.92 224.271  28
  -2  -3  33 1918.28 233.418  27
  -2   3  33 1904.17 240.093  27
   2   3 -33 1958.02 214.435  29
  -2  -3  33 1852.08 215.629  28
  -2   3  31 2031.54 235.749  28
  -2  -3  31 1915.55 230.809  27
  -2   3  31 1688.99 226.692  27
  -2  -3  31 1589.16 229.207  23
  -2  -3  31 1631.35 206.857  28
   2   3 -31 1904.67 216.707  29
  -2  -3  29 3619.45 329.334  23
   2   3 -29 3484.95 286.113  29
  -2   3  29 4079.65 327.993  28
  -2   3  29 3542.45 313.096  27
  -2  -3  29 3988.75 310.464  28
  -2  -3  29 4339.58 331.416  27
  -2  -3  27 2123.77 224.368  28
   2  -3 -27 2201.78 393.165   7
   2   3 -27 1896.58 207.549  29
  -2   3  27 2283.30 242.828  28
  -2  -3  27 2589.86 253.512  27
  -2   3  27 2242.85 244.773  27
  -2  -3  27 1916.23 231.172  23
   2  -3 -25 418.786 171.730   7
  -2  -3  25 262.354 162.673   2
   2  -3 -25 460.065 184.487   3
   2   3 -25 158.105 136.079   3
  -2   3  25 351.885 204.370   2
   2  -3 -23 6252.63 552.897   3
   2   3 -23 5450.55 510.594   3
  -2  -3  23 5628.19 593.593   2
   2  -3 -23 5559.27 544.730   7
  -2   3  23 6263.02 631.190   2
   2  -3 -21 44133.4 1370.86   3
   2   3 -21 44506.8 1378.17   3
  -2  -3  21 44145.8 1559.44   2
   2  -3 -21 42062.3 1405.62   7
   2   3 -21 42176.1 1239.67   9
  -2   3  21 44286.9 1591.43   2
   2   3 -19 3344.47 340.025   9
  -2  -3  19 3308.20 307.913   4
   2  -3 -19 2767.42 330.541   3
   2  -3 -19 2644.22 337.492   7
  -2  -3  19 3313.42 408.487   2
  -2   3  19 2916.58 397.907   2
   2   3 -19 3433.06 367.656   3
  -2   3  19 2959.72 300.811   8
   2  -3 -17 5058.30 430.697   7
  -2  -3  17 4153.07 336.084   4
   2  -3 -17 5147.37 413.183   3
  -2   3  17 5064.95 492.950   2
  -2  -3  17 3882.29 421.417   2
   2   3 -17 4236.40 386.624   3
   2   3 -17 4045.93 356.114   9
  -2   3  17 5195.29 382.191   8
   2   3 -15 19268.4 735.557   9
  -2  -3  15 20187.0 880.028   2
  -2   3  15 20099.6 724.031   8
  -2   3  15 20313.2 914.146   2
   2   3 -15 20221.9 788.271   3
   2  -3 -15 19636.9 758.776   3
  -2  -3  15 19593.8 704.842   4
   2  -3 -15 19598.0 783.924   7
  -2  -3  13 1318.70 228.105   2
  -2   3  13 1188.40 224.820   2
   2   3 -13 1605.86 212.347   9
   2   3 -13 1285.38 199.186   3
   2  -3 -13 1023.72 170.119   3
   2  -3 -13 1109.17 183.647   7
  -2   3  13 1345.21 197.072   8
  -2  -3  13 1331.49 193.574   4
   2  -3 -11 107122. 1582.51   7
  -2   3  11 110822. 1902.32   2
  -2  -3  11 101031. 1724.28   2
  -2   3  11 106899. 1173.99   5
  -2   3  11 107031. 1584.41   8
  -2  -3  11 102227. 1538.93   4
   2   3 -11 102412. 1576.61   9
   2  -3 -11 108939. 1542.44   3
  -2   3   9 19682.5 747.481   2
  -2  -3   9 22385.9 741.181   2
  -2   3   9 19505.4 654.943   8
   2  -3  -9 20814.4 612.344   3
   2  -3  -9 20686.9 629.788   7
  -2   3   9 19565.2 508.027   5
   2   3  -9 21781.6 691.542   9
  -2  -3   9 20960.3 663.657   4
   2   3  -7 146024. 1782.43   9
  -2   3   7 147910. 1481.10   5
  -2   3   7 148886. 1978.67   2
  -2   3   7 147357. 1776.19   8
   2  -3  -7 150706. 1552.84   3
  -2  -3   7 148402. 1801.56   2
  -2  -3   7 147779. 1757.31   4
   2  -3  -7 152128. 1602.92   7
   2  -3  -5 36695.9 674.289   3
  -2   3   5 36373.4 734.714   5
  -2  -3   5 35759.5 778.062   2
  -2   3   5 35635.3 838.057   8
   2   3  -5 35077.2 840.428   9
   2  -3  -5 37834.1 716.251   7
   2  -3  -3 58680.8 760.036   3
  -2   3   3 55459.2 511.184   1
  -2   3   3 58091.1 1019.40   8
   2   3  -3 57006.6 1061.42   9
  -2   3   3 58987.2 957.464   5
   2  -3  -3 59067.1 837.280   7
  -2  -3   3 57772.5 842.320   7
  -2   3   1 54966.4 633.915   1
  -2   3   1 54408.9 953.391   5
  -2   3   1 53808.3 958.269   8
   2  -3  -1 54535.5 770.107   7
  -2   3  -1 131959. 1545.80   5
   2  -3   1 134158. 1545.06   6
  -2   3  -1 133005. 1191.48   1
  -2   3  -1 132631. 1481.95   8
   2  -3   1 131864. 1248.29   7
  -2  -3  -1 131448. 1504.52   1
  -2  -3  -1 129455. 1287.49   7
  -2   3  -3 8181.21 323.153   1
   2  -3   3 7905.11 373.055   6
   2  -3   3 8149.73 314.796   7
  -2   3  -3 8290.99 349.771   8
  -2  -3  -3 8756.24 385.244   1
  -2  -3  -3 8817.40 341.719   7
  -2   3  -3 8429.42 387.437   5
  -2  -3  -5 666.725 116.790   1
  -2  -3  -5 610.211 103.555   7
   2  -3   5 771.199 130.774   6
  -2   3  -5 713.451 108.263   8
  -2   3  -5 575.790 99.0206   1
  -2   3  -5 793.046 137.744   5
  -2  -3  -7 4816.29 295.672   7
   2  -3   7 4772.06 320.258   6
  -2  -3  -7 4476.25 301.563   1
  -2   3  -7 5105.82 323.674   5
  -2   3  -7 4863.78 248.804   8
  -2  -3  -9 20848.5 664.776   7
  -2  -3  -9 20522.0 671.065   1
  -2  -3  -9 20399.6 497.596   4
  -2   3  -9 20365.1 484.194   8
   2  -3   9 20195.5 692.866   6
  -2   3  -9 20911.1 671.739   5
  -2  -3 -11 217948. 2366.19   1
  -2  -3 -11 212906. 2373.84   7
  -2   3 -11 216331. 1802.55   3
  -2   3 -11 216273. 2270.43   5
  -2  -3 -13 63778.1 1323.66   3
  -2  -3 -13 62794.6 1362.29   7
   2  -3  13 57483.3 1341.57   6
  -2   3 -13 55104.9 976.630   3
  -2  -3 -13 62175.7 1306.62   1
  -2   3 -13 56919.6 1171.05   5
  -2  -3 -15 50548.9 1246.41   3
   2  -3  15 47290.6 1291.88   6
  -2  -3 -15 49601.9 1301.30   7
  -2  -3 -15 48611.8 1219.43   1
  -2   3 -15 46355.3 1075.26   5
   2  -3  15 45934.1 1200.44   2
  -2   3 -15 44794.8 971.021   3
  -2  -3 -17 25018.6 989.742   7
  -2   3 -17 23860.6 765.168   3
   2  -3  17 23933.6 978.900   6
   2  -3  17 24145.3 918.630   2
  -2  -3 -17 25896.7 952.221   3
  -2  -3 -17 23655.9 901.533   1
  -2   3 -17 24336.2 792.109   5
  -2  -3 -19 72.6900 81.3123   7
  -2   3 -19 52.3250 86.9685   1
   2  -3  19 8.60993 90.1938   6
  -2  -3 -19 187.547 84.3461   3
   2  -3  19 61.9834 107.516   2
  -2  -3 -19 90.0668 77.6966   1
  -2  -3 -21 81.6529 89.0974   7
  -2   3 -21 150.509 105.483   1
   2  -3  21 167.661 106.844   6
   2  -3  21 12.6544 73.6589   2
  -2  -3 -21 79.2640 84.5386   3
  -2  -3 -21 97.0684 101.167   1
  -2  -3 -23 375.758 161.176   7
  -2  -3 -23 352.029 144.778   1
  -2  -3 -23 165.431 136.028   3
  -2   3 -23 260.511 128.432   1
   2  -3  23 147.582 124.724   6
  -2  -3 -25 938.799 224.325   1
  -2  -3 -25 926.859 256.964   7
  -2  -3 -25 1016.15 233.435   3
  -2   3 -25 1225.51 283.552   1
  -2  -3 -27 1715.42 245.806  22
  -2   3 -27 1420.56 194.644  29
  -2  -3 -27 1689.51 232.182  15
   2   3  27 1830.83 227.634  25
   2   3  27 1388.14 215.993  27
  -2   3 -27 1451.14 206.739  15
   2  -3  27 1643.63 220.272  25
  -2   3 -27 1533.68 225.584  22
  -2   3 -29 1649.62 236.358  22
   2   3  29 1821.06 242.742  25
  -2   3 -29 1476.08 210.432  15
  -2   3 -29 1661.65 221.009  29
   2  -3  29 1633.93 218.013  25
   2   3  29 1527.29 217.994  27
   2  -3  29 1761.05 222.241  27
  -2  -3 -29 1319.51 212.250  22
  -2  -3 -31 1728.02 254.454  22
   2   3  31 2325.88 269.500  25
  -2   3 -31 1738.61 240.319  22
   2  -3  31 1853.45 236.089  25
   2  -3  31 2083.18 248.001  27
  -2   3 -31 1896.99 235.454  15
  -2   3 -31 2049.83 246.434  29
   2   3  31 1709.99 236.013  27
   2  -3  33 1390.44 210.427  25
   2   3  33 1292.96 212.983  27
  -2   3 -33 1190.79 200.032  22
   2   3  33 1417.98 218.077  25
  -2   3 -33 1282.28 206.082  29
  -2   3 -33 1359.80 200.372  15
  -2  -3 -33 1188.55 214.357  22
   2  -3  33 1377.30 194.836  27
   2   3  35 16405.3 667.373  25
   2  -3  35 15556.4 618.884  27
  -2   3 -35 16693.7 682.430  22
  -2  -3 -35 15861.3 690.652  22
   2   3  35 15459.9 672.338  27
   2  -3  35 16055.4 642.584  25
  -2   3 -35 16602.1 643.695  29
  -2   3 -37 4816.20 343.934  22
   2   3  37 5759.58 376.837  25
  -2   3 -37 5592.44 358.197  29
   2  -3  37 5588.32 362.007  25
   2  -3  37 5020.09 335.224  27
   2   3  37 5297.75 371.903  27
  -2  -3 -37 5016.59 365.234  22
   2   3  39 105.463 60.8351  25
  -2   3 -39 301.325 98.2950  29
   2  -3  39 183.966 69.8573  27
   2  -3  39 233.922 93.5132  25
   2   3  39 186.691 85.4283  27
  -2   3 -39 175.119 73.6488  22
   2  -3  41 234.231 73.4812  25
   2   3  41 306.964 100.423  25
   2   3  43 158.239 62.0049  25
   2  -3  43 24.7241 36.2418  25
  -2  -4  42 3068.88 216.084  27
  -2   4  42 2917.54 188.071  26
  -2   4  42 3015.26 209.109  21
  -2   4  42 2724.77 190.795  10
  -2   4  40 246.741 88.5170  27
  -2  -4  40 261.242 97.4920  27
  -2   4  40 216.910 81.7292  26
  -2   4  40 171.127 67.8219  21
  -2  -4  38 5653.64 300.268  18
  -2   4  38 5778.26 355.916  27
  -2   4  38 5784.67 366.323  21
  -2  -4  38 6528.56 380.144  27
   2   4 -38 5297.48 291.989  29
  -2   4  36 3606.82 298.671  27
  -2  -4  36 4029.94 282.039  28
  -2  -4  36 4117.65 321.216  27
  -2  -4  36 4143.76 283.377  18
   2   4 -36 4118.66 282.341  29
  -2   4  36 3742.22 297.930  28
  -2   4  36 3912.01 323.688  21
   2   4 -34 745.062 143.816  29
  -2   4  34 571.144 138.310  27
  -2   4  34 503.121 129.048  28
  -2  -4  34 612.898 142.247  27
  -2  -4  34 601.621 118.845  28
  -2  -4  32 34.5272 64.8327  28
   2   4 -32 98.1282 92.5362  29
  -2   4  32-44.3488 96.3909  27
  -2  -4  32 83.6665 92.1597  27
  -2   4  32 66.3614 91.0855  28
  -2  -4  32-10.9180 83.1654  23
   2   4 -30 177.581 99.8289  29
  -2  -4  30 200.499 92.5813  28
  -2   4  30 146.089 95.6776  27
  -2  -4  30 284.418 118.766  23
  -2  -4  30 253.761 109.158  27
  -2   4  30 215.339 106.810  28
  -2  -4  28 1873.06 227.200  27
   2   4 -28 1472.18 194.897  29
  -2   4  28 1752.27 222.246  27
  -2  -4  28 1904.05 215.811  28
  -2  -4  28 1470.38 212.863  23
  -2   4  28 1799.27 216.398  28
   2  -4 -26 2684.41 424.907   7
  -2   4  26 2845.83 265.112  28
  -2   4  26 2743.30 267.501  27
  -2  -4  26 3194.67 268.858  28
   2   4 -26 3094.14 270.486  29
  -2  -4  26 3559.19 293.725  27
  -2  -4  26 3085.33 296.251  23
   2  -4 -26 3153.33 428.255   3
   2  -4 -24 1247.59 268.481   7
  -2  -4  24 981.226 259.068   2
  -2   4  24 1223.46 302.549   2
   2  -4 -24 1199.13 254.083   3
   2   4 -24 845.223 205.446   3
   2  -4 -22 2450.82 361.259   7
   2   4 -22 2833.88 354.511   9
  -2  -4  22 2825.63 414.389   2
  -2   4  22 2524.25 403.552   2
   2   4 -22 2857.81 367.784   3
   2  -4 -22 2977.81 376.669   3
  -2  -4  20 2284.64 367.391   2
   2   4 -20 2454.51 324.112   3
   2   4 -20 2067.39 298.231   9
  -2   4  20 2228.34 279.403   8
   2  -4 -20 2186.75 318.844   7
  -2   4  20 2232.22 365.661   2
   2  -4 -20 2267.29 312.414   3
   2  -4 -18 2441.21 325.698   7
  -2  -4  18 3282.52 408.400   2
   2   4 -18 2973.68 336.538   9
   2   4 -18 2853.95 332.826   3
   2  -4 -18 2638.68 309.554   3
  -2   4  18 2458.37 366.775   2
  -2   4  18 2810.52 307.122   8
  -2  -4  18 2741.48 291.446   4
  -2  -4  16 60670.3 1621.82   2
   2  -4 -16 56824.2 1342.85   3
  -2   4  16 59028.0 1344.50   8
   2   4 -16 58667.3 1402.76   9
   2   4 -16 60657.2 1424.15   3
  -2   4  16 59119.0 1653.99   2
  -2  -4  16 56404.7 1284.36   4
   2  -4 -16 57758.3 1456.70   7
   2  -4 -14 17494.2 692.354   3
  -2  -4  14 19157.2 721.156   4
  -2   4  14 19704.4 753.469   8
  -2   4  14 18752.3 886.517   2
   2   4 -14 20510.0 786.285   3
   2  -4 -14 17977.0 758.049   7
   2   4 -14 19546.9 777.241   9
  -2  -4  14 20683.9 892.559   2
   2  -4 -12 85110.0 1413.52   3
  -2   4  12 89226.4 1572.70   8
  -2  -4  12 90769.2 1754.25   2
  -2   4  12 89746.0 1838.79   2
   2   4 -12 86740.1 1588.15   9
  -2  -4  12 85358.9 1488.25   4
   2  -4 -12 86740.7 1555.53   7
  -2  -4  10 10541.8 555.294   2
   2  -4 -10 10854.4 461.906   3
  -2   4  10 10542.8 391.099   5
  -2   4  10 11798.6 637.688   2
   2   4 -10 10461.5 533.982   9
   2  -4 -10 10819.6 512.277   7
  -2  -4  10 11182.8 522.431   4
  -2   4  10 12301.3 564.385   8
  -2   4   8 3531.20 236.164   5
  -2  -4   8 5275.81 370.521   2
   2   4  -8 5029.95 363.355   9
  -2   4   8 4192.13 320.644   8
   2  -4  -8 3650.05 249.326   3
   2  -4  -8 3750.95 281.736   7
  -2  -4   6 177352. 1847.06   7
  -2   4   6 176264. 1761.00   5
   2  -4  -6 175754. 1580.92   3
   2  -4  -6 182125. 1881.06   7
   2   4  -6 179226. 2119.61   9
  -2   4   6 176623. 2054.21   8
  -2  -4   4 27480.1 675.300   7
   2  -4  -4 29712.4 538.408   3
  -2   4   4 29217.5 717.150   5
   2   4  -4 27774.5 803.318   9
  -2   4   4 29110.7 787.648   8
   2  -4  -4 30350.3 706.166   7
  -2   4   2 297.450 94.5110   5
   2  -4  -2 285.602 71.2380   7
  -2   4   2 379.275 100.581   8
   2   4  -2 744.720 144.626   9
  -2   4   2 200.750 33.2300   1
   2  -4  -2 307.767 47.4813   3
  -2  -4   2 755.512 114.468   7
  -2   4   0 15163.8 541.667   5
  -2   4   0 15110.2 527.209   8
   2  -4   0 13942.0 224.085   3
   2   4   0 15008.5 577.917   9
  -2  -4   0 14776.4 521.671   1
  -2   4   0 15185.9 353.932   1
   2  -4   0 15490.9 480.015   7
  -2  -4   0 14345.9 472.239   7
  -2   4  -2 34534.9 838.300   5
  -2  -4  -2 34613.4 754.003   7
  -2   4  -2 33693.4 768.568   8
  -2  -4  -2 35565.0 818.797   1
   2  -4   2 33972.8 843.507   6
   2  -4   2 34624.8 732.365   7
  -2   4  -2 32788.3 634.352   1
  -2   4  -4 57062.0 1108.56   5
   2  -4   4 56765.0 1111.94   6
  -2   4  -4 52606.6 901.746   1
  -2   4  -4 56806.9 963.880   8
  -2  -4  -4 53828.3 986.838   7
   2  -4   4 55203.1 969.747   7
  -2  -4  -4 55145.3 1037.44   1
   2  -4   6 1271.82 184.449   6
  -2   4  -6 1088.76 135.539   8
  -2  -4  -6 1270.37 167.195   7
  -2   4  -6 1186.82 176.874   5
  -2  -4  -6 1135.65 156.538   1
  -2   4  -8 34769.4 914.759   5
  -2  -4  -8 34588.4 875.517   1
   2  -4   8 36097.7 964.959   6
  -2  -4  -8 33366.2 870.320   7
  -2   4  -8 35463.8 692.674   8
   2  -4  10 3326.41 317.147   6
  -2  -4 -10 3423.49 290.570   1
  -2   4 -10 3299.02 296.037   5
  -2   4 -10 3389.74 203.371   8
  -2  -4 -10 3376.65 300.440   7
  -2  -4 -12 34391.3 1011.67   7
   2  -4  12 34239.5 1048.28   6
  -2  -4 -12 33319.6 940.180   1
  -2   4 -12 32915.0 939.318   5
  -2  -4 -14 87891.2 1669.45   3
  -2  -4 -14 92454.1 1792.24   7
  -2  -4 -14 91034.7 1644.17   1
   2  -4  14 88374.6 1792.91   6
  -2   4 -14 89386.9 1606.19   5
  -2  -4 -16 26828.3 1030.13   7
   2  -4  16 28841.2 1084.86   6
  -2   4 -16 27820.8 906.426   5
  -2  -4 -16 26291.0 927.630   1
  -2  -4 -16 26375.1 960.804   3
  -2  -4 -18 46208.6 1435.72   7
   2  -4  18 43256.5 1349.84   2
  -2  -4 -18 45523.0 1285.07   1
  -2  -4 -18 47055.2 1351.11   3
  -2   4 -18 41915.2 1138.40   5
   2  -4  18 43064.8 1408.50   6
  -2  -4 -20 10864.2 745.340   7
  -2  -4 -20 10271.3 645.013   1
   2  -4  20 11241.1 761.888   6
   2  -4  20 11133.0 718.931   2
  -2  -4 -20 10955.2 691.565   3
  -2  -4 -22 20361.4 949.658   1
  -2  -4 -22 21006.6 1009.16   3
  -2   4 -22 20380.3 1072.26   1
  -2  -4 -22 21559.5 1105.94   7
   2  -4  22 20210.9 1081.06   6
   2  -4  22 20440.4 1023.05   2
  -2  -4 -24 639.753 219.586   7
  -2   4 -24 666.937 204.894   1
   2  -4  24 740.921 224.853   6
  -2  -4 -24 792.071 223.677   3
  -2  -4 -24 624.203 194.993   1
  -2  -4 -26 5733.76 430.893  22
  -2   4 -26 5743.72 396.149  15
  -2   4 -26 6538.02 412.860  29
   2   4  26 5827.04 415.997  27
   2   4  26 6613.47 424.586  25
  -2   4 -26 6286.06 436.586  22
   2  -4  28 1440.32 200.355  25
   2   4  28 1496.83 223.761  27
  -2  -4 -28 1580.64 233.053  22
  -2   4 -28 1425.59 212.273  15
   2   4  28 1677.47 229.546  25
  -2   4 -28 1598.43 234.791  22
  -2   4 -28 1775.85 225.671  29
  -2   4 -30 2992.68 311.435  22
  -2   4 -30 3299.64 305.864  29
   2   4  30 3223.87 315.820  25
  -2  -4 -30 3102.12 332.628  22
   2   4  30 2853.79 308.311  27
   2  -4  30 3009.61 294.356  25
  -2   4 -30 2918.09 290.529  15
  -2   4 -32 23380.2 788.585  15
  -2  -4 -32 23433.1 878.772  22
  -2   4 -32 25273.3 876.661  22
   2  -4  32 24944.0 829.208  25
   2  -4  32 25808.4 808.601  27
   2   4  32 23923.6 863.255  27
   2   4  32 23485.5 827.608  25
  -2   4 -32 26336.0 831.292  29
  -2  -4 -34 6188.77 437.928  22
   2  -4  34 5986.00 381.570  27
  -2   4 -34 6933.91 421.356  29
   2   4  34 6308.58 441.057  27
   2  -4  34 6474.41 418.039  25
   2   4  34 7009.76 446.492  25
  -2   4 -34 6244.50 423.497  22
   2  -4  36 10.5907 71.7750  25
  -2   4 -36-48.0628 75.2151  29
   2   4  36 10.4443 75.5121  27
  -2   4 -36 42.2246 70.5635  22
   2   4  36-56.5915 82.8888  25
   2  -4  38 800.995 141.031  25
   2   4  38 607.271 133.079  25
  -2   4 -38 712.415 132.077  29
  -2   4 -38 646.859 128.917  22
   2  -4  40 616.453 113.649  25
   2   4  40 632.711 126.419  25
   2   4  42 76.5120 47.6175  25
   2  -4  42 116.672 60.7401  25
  -2  -5  43 208.385 58.3364  27
  -2   5  43 229.264 59.1417  21
  -2   5  41 823.756 115.504  21
  -2  -5  41 958.778 131.761  27
  -2   5  41 915.896 117.689  26
  -2   5  41 763.144 102.071  10
   2   5 -39 882.813 115.928  29
  -2   5  39 1204.82 154.587  26
  -2  -5  39 965.824 122.558  18
  -2   5  39 1036.25 140.496  10
  -2   5  39 993.813 143.543  27
  -2  -5  39 1296.94 166.845  27
  -2   5  39 1107.97 153.875  21
  -2   5  37 124.796 83.5759  27
  -2  -5  37 162.442 79.5127  18
  -2  -5  37 13.2854 84.0390  27
  -2   5  37 127.077 80.5262  21
   2   5 -37 128.473 85.8357  29
   2   5 -35 267.495 99.6258  29
  -2  -5  35 119.569 87.5688  27
  -2   5  35 104.636 80.6435  27
  -2  -5  35 143.823 70.7717  28
  -2   5  35 174.593 100.894  28
  -2   5  35 92.6803 81.9058  21
  -2  -5  33 127.937 64.1124  28
  -2   5  33 85.5832 68.0815  27
   2   5 -33 128.746 84.7764  29
  -2   5  33 97.1212 94.7686  28
  -2  -5  33 120.905 86.8692  27
  -2   5  33 279.569 123.521  21
  -2  -5  33 124.029 106.703  23
  -2  -5  31 1226.43 199.128  23
   2   5 -31 1099.39 169.013  29
  -2   5  31 1226.83 187.763  27
  -2  -5  31 1315.00 194.396  27
  -2   5  31 1089.72 182.514  28
  -2  -5  31 1397.26 182.562  28
  -2   5  31 1416.68 211.366  21
   2   5 -29 865.396 155.836  29
  -2  -5  29 1222.37 192.651  27
  -2   5  29 1381.28 210.532  27
  -2   5  29 1531.97 205.229  28
  -2  -5  29 1254.73 178.997  28
  -2  -5  29 1034.94 182.577  23
  -2  -5  27 19156.7 667.328  28
  -2  -5  27 19835.0 702.650  27
  -2  -5  27 18693.5 725.634  23
  -2   5  27 17520.3 689.349  27
   2   5 -27 18354.2 668.226  29
  -2   5  27 17863.3 681.986  28
  -2   5  25 1094.84 180.166  27
   2  -5 -25 1280.54 292.241   7
   2   5 -25 1513.65 292.456   3
  -2  -5  25 1514.20 189.768  28
  -2  -5  25 1382.08 203.189  23
  -2  -5  25 1583.92 196.831  27
   2  -5 -25 1114.60 253.943   3
  -2   5  25 1098.11 178.010  28
   2  -5 -23 3261.85 448.113   7
   2   5 -23 3672.96 434.965   9
   2  -5 -23 3421.02 410.429   3
  -2  -5  23 4047.48 534.926   2
   2   5 -23 3600.78 425.744   3
  -2   5  23 3785.53 516.206   2
   2  -5 -21 147.849 105.355   7
  -2   5  21 286.242 163.407   2
   2  -5 -21 366.306 170.950   3
  -2  -5  21 85.9443 122.714   2
   2   5 -21 107.679 109.131   3
   2   5 -21 130.049 78.1725   9
  -2   5  21 107.018 76.9930   8
   2  -5 -19 393.942 163.020   7
   2  -5 -19 555.919 167.805   3
  -2   5  19 393.291 145.155   2
  -2   5  19 391.563 132.812   8
   2   5 -19 376.285 146.240   9
  -2  -5  19 468.484 182.516   2
   2   5 -19 701.411 187.158   3
  -2  -5  19 440.305 133.650   4
   2   5 -17 1724.85 269.191   9
   2  -5 -17 2232.64 289.659   3
  -2   5  17 2098.92 335.875   2
  -2  -5  17 1871.40 252.126   4
   2   5 -17 1919.91 268.826   3
  -2  -5  17 1671.63 301.601   2
  -2   5  17 2123.16 285.077   8
   2  -5 -17 2213.30 313.451   7
   2   5 -15 429.490 153.141   3
   2   5 -15 463.944 144.956   9
  -2  -5  15 425.351 155.647   2
  -2  -5  15 440.636 128.169   4
  -2   5  15 393.853 147.752   2
  -2   5  15 353.602 123.656   8
   2  -5 -15 201.398 104.386   7
   2  -5 -15 502.015 156.278   3
   2  -5 -13 11993.4 552.088   3
  -2  -5  13 11331.9 666.310   2
  -2   5  13 12304.5 735.374   2
   2   5 -13 10470.5 600.165   9
   2  -5 -13 12187.5 635.369   7
   2   5 -13 10777.5 571.421   3
  -2  -5  13 10988.4 573.479   4
  -2   5  13 12533.9 634.912   8
   2  -5 -11 300.669 105.147   7
   2  -5 -11 350.105 111.540   3
  -2   5  11 306.924 128.166   8
   2   5 -11 165.952 122.200   9
  -2  -5  11 194.492 125.073   2
   2  -5  -9 6868.23 350.090   3
  -2   5   9 6756.67 341.887   5
  -2   5   9 7139.52 457.240   8
   2  -5  -9 6981.98 427.223   7
   2   5  -7 251232. 2769.32   9
   2  -5  -7 249683. 1988.57   3
  -2   5   7 258057. 2298.27   5
   2  -5  -7 260980. 2571.27   7
   2  -5  -5 32248.4 574.701   3
  -2   5   5 33532.7 922.588   8
   2  -5  -5 33003.8 844.211   7
  -2   5   5 32997.5 811.386   5
   2   5  -5 36752.8 1007.15   9
  -2  -5   5 37539.9 894.526   7
  -2   5   3 2927.69 254.850   5
   2  -5  -3 2957.29 246.624   7
   2   5  -3 2988.35 289.545   9
  -2   5   3 2784.13 271.408   8
  -2  -5   3 2769.63 239.558   7
   2   5  -1 4848.74 361.386   9
  -2   5   1 3895.24 303.047   8
  -2   5   1 4071.61 305.855   5
  -2  -5   1 4614.17 305.791   7
   2  -5  -1 4018.35 281.497   7
  -2   5  -1 27328.6 538.792   1
  -2   5  -1 28470.3 775.407   8
  -2   5  -1 27341.8 793.832   5
   2  -5   1 29224.5 843.212   6
   2   5   1 26258.6 823.787   9
  -2  -5  -1 26151.1 727.989   7
  -2  -5  -1 26238.9 741.822   1
   2  -5   1 28405.0 743.685   7
  -2  -5  -3 144581. 1782.72   7
   2  -5   3 139279. 1892.51   6
  -2   5  -3 148285. 1931.66   5
  -2   5  -3 141242. 1697.20   8
  -2  -5  -3 143155. 1765.50   1
   2  -5   3 145705. 1754.16   7
   2  -5   5 8330.57 472.987   6
   2  -5   5 8453.70 433.054   7
  -2   5  -5 8507.49 471.700   5
  -2  -5  -5 6700.04 384.386   1
  -2   5  -5 8541.75 393.201   8
  -2  -5  -5 7222.37 408.433   7
   2  -5   7 75313.7 1460.57   6
  -2   5  -7 75490.4 1127.18   8
  -2  -5  -7 75169.2 1379.28   7
  -2   5  -7 73145.4 1420.10   5
  -2  -5  -7 78153.8 1343.17   1
   2  -5   9 8325.75 506.646   6
  -2  -5  -9 7430.64 460.643   7
  -2   5  -9 7394.83 464.203   5
  -2   5  -9 7726.98 334.314   8
  -2  -5  -9 7721.82 437.939   1
  -2  -5 -11 162015. 2111.19   1
  -2   5 -11 166630. 2274.29   5
  -2  -5 -11 168156. 2327.18   7
  -2  -5 -13 81057.3 1542.01   1
   2  -5  13 79326.3 1730.42   6
  -2  -5 -13 83826.7 1720.54   7
  -2   5 -13 78402.2 1588.30   5
  -2  -5 -15 74.2648 88.5511   7
   2  -5  15 134.911 97.3225   6
  -2   5 -15 162.430 95.4757   5
  -2  -5 -15-14.0625 69.1922   1
  -2   5 -17 34035.8 1094.17   5
  -2  -5 -17 34223.9 1240.51   7
   2  -5  17 34306.8 1266.19   6
  -2  -5 -17 32355.8 1061.44   1
  -2  -5 -19 29476.7 1226.90   7
   2  -5  19 27681.2 1196.21   6
   2  -5  19 27447.1 1166.04   2
  -2  -5 -19 27036.3 1017.21   1
  -2   5 -19 26878.4 982.604   5
  -2  -5 -21 665.423 210.629   7
  -2  -5 -21 909.114 203.317   1
   2  -5  21 954.089 235.788   6
   2  -5  21 901.786 232.068   2
  -2   5 -23 1228.46 294.290   1
  -2  -5 -23 1237.72 287.860   7
   2  -5  23 1305.57 304.856   6
   2  -5  23 1277.06 287.255   2
   2   5  25 42.4346 74.2431  25
  -2   5 -25 163.234 105.934  29
   2   5  25 96.0119 82.7481  27
  -2   5 -25 70.2390 67.3296  15
  -2   5 -25 37.0250 86.5022  22
  -2  -5 -25 1.05650 80.2614  22
   2   5  27 2008.89 251.515  25
  -2   5 -27 2257.53 271.202  22
  -2  -5 -27 1968.76 265.098  22
   2   5  27 1786.60 247.236  27
  -2   5 -27 1906.08 236.815  15
  -2   5 -27 2747.12 277.432  29
  -2   5 -29 1930.97 257.963  22
  -2   5 -29 2021.76 249.503  29
  -2   5 -29 1816.34 231.194  15
   2  -5  29 2437.08 263.802  25
   2   5  29 2227.36 262.797  25
   2   5  29 2138.32 270.989  27
  -2  -5 -29 2088.90 277.818  22
  -2   5 -31 14409.2 617.194  29
  -2  -5 -31 12809.4 653.378  22
  -2   5 -31 12899.4 585.812  15
   2  -5  31 13271.5 607.903  25
   2   5  31 15131.2 674.504  25
   2   5  31 13335.4 650.642  27
  -2   5 -31 13854.9 649.810  22
  -2   5 -33 896.587 167.700  29
  -2   5 -33 902.631 173.364  22
   2   5  33 788.067 164.319  25
  -2  -5 -33 749.193 169.759  22
   2  -5  33 816.340 153.885  25
   2   5  33 653.650 148.321  27
   2   5  35 1552.25 208.678  25
  -2   5 -35 2111.17 232.699  29
   2  -5  35 1793.81 211.142  25
  -2   5 -35 1618.12 209.760  22
  -2   5 -37 1093.28 161.453  29
   2  -5  37 1149.75 166.904  25
  -2   5 -37 880.674 153.886  22
   2   5  37 1472.16 197.822  25
   2  -5  39 808.869 131.818  25
  -2   5 -39 614.445 115.812  29
   2   5  39 600.832 123.574  25
  -2   5 -39 490.338 101.504  22
  -2  -5 -41 12.2217 39.0893  19
   2   5  41 64.6032 51.5820  25
   2  -5  41 13.7246 43.1872  25
  -2  -6  42 1388.11 129.914  27
  -2   6  42 1394.06 127.386  21
  -2   6  42 1410.13 122.123  26
  -2  -6  40 252.672 60.3549  18
  -2   6  40 272.739 80.2366  26
  -2  -6  40 354.685 88.7779  27
  -2   6  40 361.835 82.3256  10
  -2   6  40 260.715 75.9785  21
   2  -6 -38 249.224 69.6582  19
  -2   6  38 195.622 75.8999  10
  -2  -6  38 252.988 78.4328  18
  -2   6  38 161.645 71.4211  26
   2   6 -38 427.459 87.4586  29
  -2  -6  38 329.353 92.1725  27
  -2   6  38 161.083 76.8503  21
   2   6 -36 62.7499 66.8080  29
  -2   6  36 19.4148 67.0828  27
  -2  -6  36 118.318 74.0195  27
  -2   6  36 51.9352 84.2990  26
  -2   6  36 134.665 81.6427  10
  -2   6  36 28.2220 72.5456  21
   2   6 -34 10247.2 469.070  29
  -2   6  34 10079.2 514.204  21
  -2  -6  34 8876.38 481.367  23
  -2   6  34 8929.52 471.237  27
  -2  -6  34 10464.3 501.001  27
  -2  -6  34 9779.23 427.325  28
   2   6 -32 84.9188 81.2810  29
  -2  -6  32 153.726 83.4007  28
  -2  -6  32 80.3282 76.6246  23
  -2  -6  32 246.126 98.8474  27
  -2   6  32 186.598 105.062  28
  -2   6  32 172.022 96.2264  27
  -2   6  32 133.253 107.534  21
   2   6 -30 2575.00 259.562  29
  -2   6  30 2457.41 262.714  27
  -2  -6  30 2832.69 256.947  28
  -2  -6  30 2351.42 270.752  23
  -2   6  30 2406.46 272.457  21
  -2   6  30 2570.27 267.523  28
  -2  -6  30 2880.67 280.548  27
  -2  -6  28 8419.61 468.484  27
  -2  -6  28 7740.85 474.505  23
  -2   6  28 7093.38 445.255  27
  -2  -6  28 7610.35 424.935  28
  -2   6  28 8786.49 509.018  21
   2   6 -28 7517.89 438.390  29
  -2   6  28 7972.83 463.262  28
  -2  -6  26 38.4369 65.3464  28
  -2   6  26-23.8006 89.8819  28
  -2  -6  26 102.246 96.9026  27
  -2  -6  26 136.014 88.0262  23
  -2   6  26 8.86340 91.9321  21
  -2  -6  24 342.586 109.281  27
   2  -6 -24 290.797 155.628   7
  -2  -6  24 300.355 113.250  23
  -2   6  24 247.288 107.616  28
  -2  -6  24 216.286 79.5333  28
   2  -6 -24 212.877 149.552   3
   2   6 -24 347.749 178.122   3
   2   6 -24 609.236 229.077   9
  -2   6  24 377.845 129.042  21
  -2  -6  22 4691.89 570.551   2
   2  -6 -22 4385.93 454.930   3
  -2   6  22 5184.97 481.057   8
   2   6 -22 4717.19 475.722   3
   2  -6 -22 4771.19 536.803   7
   2   6 -22 4626.85 501.058   9
   2  -6 -20 8687.70 597.206   3
  -2   6  20 8822.17 620.115   8
   2   6 -20 9496.27 647.175   3
   2  -6 -20 8294.35 666.414   7
   2   6 -20 8717.41 659.091   9
  -2  -6  20 9336.52 769.287   2
   2  -6 -18 3490.62 413.160   7
  -2  -6  18 4528.30 509.632   2
   2   6 -18 4490.48 428.024   3
   2   6 -18 4293.26 448.921   9
   2  -6 -18 4038.17 387.887   3
  -2  -6  18 4235.67 397.325   4
  -2   6  18 4137.77 419.072   8
  -2  -6  16 795.086 177.700   4
   2  -6 -16 924.565 193.950   3
   2   6 -16 854.082 187.765   3
  -2   6  16 928.439 199.414   8
  -2  -6  16 886.358 229.333   2
   2  -6 -16 962.763 206.102   7
   2   6 -16 954.639 219.838   9
  -2  -6  14 97.7374 125.040   2
   2  -6 -14 62.0494 93.6386   7
   2  -6 -14 50.1554 70.5824   3
  -2  -6  14 150.888 111.912   4
   2   6 -14 120.055 103.183   9
   2   6 -14 69.2865 75.8771   3
  -2   6  14 9.95026 75.4112   8
   2   6 -12 248.005 134.287   9
   2  -6 -12-11.9171 89.3908   7
  -2   6  12 61.4371 98.3021   8
  -2  -6  12 271.297 147.901   2
   2  -6 -12 53.7989 75.4676   3
   2   6 -10 70855.0 1601.56   9
  -2   6  10 73680.7 1207.40   5
   2  -6 -10 76559.2 1579.18   7
  -2   6  10 79655.4 1652.19   8
  -2   6   8 7414.57 397.227   5
   2  -6  -8 7530.45 476.042   7
  -2   6   6 220480. 2295.05   5
   2   6  -6 219057. 2722.88   9
  -2  -6   6 223947. 2516.62   7
   2  -6  -6 219794. 2498.35   7
  -2   6   4 32631.4 969.588   8
  -2   6   4 35203.2 921.038   5
  -2  -6   4 40590.7 1022.45   7
   2  -6  -4 33726.0 930.307   7
   2   6  -4 40342.3 1126.51   9
  -2  -6   2 380.256 117.559   7
   2  -6  -2 531.243 126.680   7
  -2   6   2 509.184 134.045   5
   2   6  -2 409.665 140.053   9
  -2   6   2 588.699 144.554   8
  -2   6   0 1861.91 226.551   8
  -2   6   0 1707.04 225.932   5
   2   6   0 1649.71 236.258   9
   2  -6   0 1734.40 212.986   7
  -2  -6   0 1747.34 216.552   7
  -2  -6  -2 960.225 161.770   7
  -2   6  -2 1021.95 164.666   8
   2   6   2 1328.86 213.361   9
  -2   6  -2 834.857 172.722   5
  -2  -6  -2 1189.67 179.253   1
   2  -6   2 976.819 172.094   7
   2  -6   2 993.726 183.343   6
   2   6   4 183.112 115.475   9
  -2  -6  -4 87.0851 91.2985   7
   2  -6   4 112.089 97.4650   7
   2  -6   4 96.8155 97.1643   6
  -2  -6  -4 196.896 111.009   1
  -2   6  -4-28.5397 96.6375   5
  -2   6  -4 29.4773 64.6253   8
   2  -6   6 33277.3 960.619   7
  -2  -6  -6 33046.0 899.014   1
   2   6   6 34333.7 1014.19   9
  -2   6  -6 32739.2 1002.82   5
  -2  -6  -6 33792.1 978.260   7
  -2   6  -6 32265.9 806.771   8
   2  -6   6 32882.8 1009.89   6
  -2  -6  -8 900.541 181.829   7
  -2  -6  -8 1082.13 178.559   1
  -2   6  -8 728.128 172.318   5
  -2   6  -8 708.000 122.690   8
   2  -6   8 493.375 126.557   6
  -2  -6 -10 4530.67 351.028   1
   2  -6  10 4145.69 393.581   6
  -2   6 -10 4300.88 385.264   5
  -2  -6 -10 4612.81 397.010   7
   2  -6  12 40498.8 1271.40   6
  -2   6 -12 38254.4 1178.28   5
  -2  -6 -12 39148.1 1209.38   7
  -2  -6 -12 37802.4 1047.44   1
   2  -6  14 7169.03 567.802   6
  -2  -6 -14 7118.78 541.875   7
  -2   6 -14 6612.89 507.306   5
  -2  -6 -14 7952.46 500.565   1
  -2  -6 -16 929.065 217.181   7
  -2  -6 -16 869.261 180.979   1
   2  -6  16 837.084 213.777   6
  -2   6 -16 721.971 181.785   5
  -2  -6 -18 3033.69 339.466   1
   2  -6  18 3152.77 419.415   6
  -2   6 -18 2958.75 353.292   5
  -2  -6 -18 3041.92 395.251   7
  -2  -6 -20 654.601 207.222   7
   2  -6  20 654.157 212.909   6
   2  -6  20 706.641 214.423   2
   2  -6  22 869.510 236.651   2
  -2  -6 -22 1251.55 299.131   7
   2  -6  22 1393.00 312.630   6
   2   6  22 1193.73 189.023  25
  -2  -6 -22 989.887 187.193  22
  -2   6 -24 8369.36 497.793  22
  -2  -6 -24 7467.27 493.604  22
   2   6  24 7480.66 465.626  25
   2   6  24 6798.37 457.229  27
  -2   6 -24 7513.80 394.219  14
  -2   6 -24 7646.97 449.795  15
  -2   6 -24 7400.59 433.973  29
   2   6  26 6355.44 442.133  25
  -2  -6 -26 5491.98 437.794  22
   2   6  26 5976.61 438.491  27
  -2   6 -26 5403.03 381.228  29
  -2   6 -26 5446.05 384.043  15
  -2   6 -26 5544.94 340.186  14
  -2   6 -26 6043.04 432.886  22
  -2  -6 -28 752.035 182.018  22
  -2   6 -28 570.311 116.151  14
  -2   6 -28 727.255 157.879  29
   2   6  28 691.707 156.980  27
  -2   6 -28 597.252 137.844  15
   2   6  28 685.385 162.403  25
  -2   6 -28 809.323 181.302  22
   2   6  30 2466.50 285.564  27
  -2   6 -30 2633.61 272.221  29
  -2   6 -30 2455.70 284.602  22
   2   6  30 2304.88 272.094  25
   2  -6  30 2441.54 271.878  25
  -2  -6 -32 1060.01 159.678  20
  -2   6 -32 1771.81 218.730  29
   2  -6  32 1567.70 214.841  25
  -2   6 -32 1268.50 199.213  22
   2   6  32 1163.05 199.007  25
  -2   6 -34 351.630 110.203  29
  -2   6 -34 313.775 110.244  22
   2  -6  34 294.993 104.631  25
   2   6  36 3740.81 306.361  25
   2  -6  36 3723.40 287.054  25
  -2   6 -36 3359.89 275.905  22
  -2   6 -36 3619.13 273.168  29
   2  -6  38 94.2022 70.5343  25
   2   6  38 111.665 82.7816  25
  -2   6 -38 124.989 69.3311  29
  -2   6 -38 175.341 73.1930  22
  -2  -6 -40 331.970 76.1816  19
  -2   6 -40 250.226 73.1348  29
   2   6  40 211.919 73.9989  25
   2  -6  40 356.241 84.0997  25
  -2   7  41 334.410 66.4048  26
  -2  -7  41 282.616 66.8549  27
  -2   7  41 371.228 71.2168  21
  -2   7  39 1807.94 155.125  10
   2   7 -39 1720.68 142.225  29
  -2   7  39 1649.65 158.066  26
  -2  -7  39 1890.95 151.908  18
  -2  -7  39 2063.87 181.107  27
  -2   7  39 1728.63 170.264  21
  -2  -7  37 1845.04 192.860  27
  -2   7  37 1608.16 165.055  10
  -2   7  37 1898.04 182.875  26
  -2  -7  37 1709.47 170.621  18
   2   7 -37 1547.85 163.186  29
  -2   7  37 1695.79 188.412  21
   2  -7 -35 108.405 54.9701  19
  -2  -7  35 284.130 108.254  27
  -2   7  35 100.494 81.5030  26
  -2   7  35 94.6765 69.6909  10
   2   7 -35 170.498 87.6722  29
  -2   7  35 3.59614 72.0528  21
  -2  -7  33 1192.80 175.434  27
   2   7 -33 874.263 149.849  29
  -2   7  33 1071.33 165.958  10
  -2  -7  33 1129.12 174.637  23
  -2   7  33 841.862 161.750  21
  -2  -7  31 191.578 85.2502  28
  -2   7  31 189.955 106.697  27
   2   7 -31 95.2397 82.2737  29
  -2  -7  31-58.3200 82.8104  23
  -2  -7  31 84.8035 93.3271  27
  -2   7  31 18.8569 95.6202  21
  -2   7  29 749.804 159.411  28
  -2   7  29 836.364 163.627  27
  -2  -7  29 934.712 148.936  28
  -2  -7  29 910.317 176.281  23
  -2  -7  29 966.222 165.041  27
  -2   7  29 626.681 156.731  21
   2   7 -29 1088.71 187.075  29
  -2  -7  27 2672.66 251.873  28
  -2  -7  27 2617.84 281.394  23
  -2  -7  27 2714.80 269.470  27
  -2   7  27 2423.29 259.912  28
  -2   7  27 2493.66 275.242  21
  -2  -7  25 11008.0 504.538  28
  -2   7  25 10698.6 559.698  21
  -2   7  25 10402.5 526.148  28
  -2  -7  25 10928.4 550.296  23
  -2  -7  25 10891.6 526.445  27
  -2   7  23 1966.31 230.797  28
  -2  -7  23 2426.44 249.244  19
  -2  -7  23 2759.35 267.358  27
  -2  -7  23 2996.04 291.254  23
  -2   7  23 2306.23 264.701  21
  -2  -7  21 6132.78 395.064  23
  -2  -7  21 6704.79 689.648   2
   2   7 -21 6816.02 625.256   9
  -2   7  21 5914.49 540.517   8
  -2  -7  21 6389.51 384.145  27
   2  -7 -21 6174.41 607.694   7
  -2   7  21 5757.18 374.850  28
  -2   7  21 6124.17 408.453  21
  -2  -7  19 9404.28 632.353   4
   2   7 -19 9596.83 715.781   9
  -2  -7  19 10195.8 809.144   2
   2   7 -19 9679.44 646.534   3
  -2   7  19 10734.1 717.281   8
   2  -7 -19 10555.3 757.261   7
  -2  -7  17 18231.6 1030.29   2
   2   7 -17 17384.6 830.821   3
  -2   7  17 16810.2 882.719   8
   2   7 -17 17298.9 928.271   9
   2  -7 -17 16026.9 898.981   7
  -2  -7  17 16233.9 815.427   4
   2  -7 -15 18.3313 79.6707   7
  -2  -7  15-22.3110 72.7356   4
  -2  -7  15 131.260 100.914   2
  -2   7  15 6.45008 100.952   8
   2   7 -15 75.7299 78.4301   3
   2   7 -15 31.3160 71.8966   9
  -2  -7  13 1749.60 300.974   2
   2   7 -13 1697.94 286.051   9
   2   7 -13 1860.17 257.553   3
   2  -7 -13 1641.81 272.362   7
  -2   7  13 1928.48 296.656   8
   2  -7 -11 434.954 148.887   7
  -2   7  11 668.431 183.632   8
   2   7 -11 611.066 189.676   9
  -2   7   9 3763.37 383.030   8
  -2   7   9 3756.58 300.241   5
   2  -7  -9 4096.78 391.995   7
  -2   7   7 135713. 1896.80   5
   2   7  -7 133658. 2282.63   9
   2  -7  -7 135610. 2142.03   7
  -2   7   7 134153. 2207.59   8
  -2  -7   7 133228. 2117.59   7
   2   7  -5 24300.0 944.224   9
  -2   7   5 20403.2 744.663   5
  -2   7   5 19605.4 817.813   8
   2  -7  -5 19417.4 780.707   7
  -2  -7   5 24084.8 868.733   7
  -2   7   3 15341.2 704.312   8
  -2   7   3 15150.0 657.917   5
  -2  -7   3 14166.4 653.317   7
   2   7  -3 13699.6 697.934   9
   2  -7  -3 14958.6 672.089   7
   2  -7  -1 3318.41 315.228   7
  -2   7   1 4009.18 360.752   8
  -2   7   1 3825.53 341.450   5
   2   7  -1 4620.82 409.889   9
  -2  -7   1 5083.55 391.018   7
   2   7   1 90142.5 1753.14   9
  -2   7  -1 91591.4 1625.62   8
  -2   7  -1 90881.3 1691.44   5
   2  -7   1 91621.4 1664.12   7
   2  -7   1 94951.2 1784.66   6
  -2  -7  -1 89659.5 1647.35   7
  -2   7  -3 39881.8 1138.59   5
   2  -7   3 40556.4 1172.52   6
   2   7   3 42383.9 1192.26   9
  -2   7  -3 38387.3 1018.22   8
   2  -7   3 39041.5 1096.50   7
  -2  -7  -3 41081.6 1128.96   7
  -2   7  -5 5747.15 455.391   5
   2  -7   5 5438.57 437.192   6
   2   7   5 4788.29 405.654   9
  -2  -7  -5 4335.79 343.043   1
  -2  -7  -5 4029.37 365.579   7
  -2   7  -5 5199.05 361.722   8
   2  -7   5 5375.29 417.355   7
   2  -7   7 5855.41 466.705   6
  -2   7  -7 5273.56 444.549   5
  -2  -7  -7 6184.32 411.094   1
  -2   7  -7 5389.82 352.396   8
   2   7   7 6269.12 459.544   9
  -2  -7  -7 6124.45 461.840   7
   2   7   9-17.0109 68.8246   9
   2  -7   9 41.2565 74.4050   6
  -2  -7  -9 71.9211 63.5879   1
  -2  -7  -9 17.6712 73.9763   7
  -2   7  -9 111.945 119.888   5
   2  -7  11 817.817 213.031   6
  -2  -7 -11 475.357 155.937   7
  -2   7 -11 828.018 200.278   5
  -2  -7 -11 686.902 159.556   1
   2   7  11 466.206 146.110   9
   2  -7  13 9812.59 677.691   6
  -2   7 -13 9055.44 614.556   5
  -2  -7 -13 8890.60 530.065   1
  -2  -7 -13 9123.25 636.535   7
  -2  -7 -15 68.2252 79.6639   1
  -2  -7 -15 53.5246 82.2927   7
  -2   7 -15 77.6559 94.1418   5
   2  -7  15 75.0970 106.557   6
   2  -7  17 19387.8 1034.81   6
  -2   7 -17 18294.2 916.444   5
  -2  -7 -17 19039.2 1000.69   7
  -2   7 -19 172.651 139.915   5
  -2  -7 -19 8.57855 121.869   7
   2  -7  19 35.5435 110.802   6
   2  -7  21 5001.82 587.210   6
   2   7  21 4341.48 359.359  25
  -2   7 -21 4777.84 338.840  29
  -2  -7 -21 4763.73 551.411   7
   2  -7  21 4418.18 551.813   2
  -2   7 -21 4450.28 316.764  14
  -2   7 -21 4600.94 340.951  15
  -2   7 -21 4648.98 367.228  22
  -2   7 -23 129.472 84.4251  15
  -2   7 -23 87.0260 81.8853  29
  -2   7 -23 73.1620 89.4044  22
  -2   7 -23 110.513 89.6678  14
   2   7  23 95.6665 107.007  25
   2   7  25 106.326 104.744  25
  -2   7 -25 95.9789 98.4600  22
  -2   7 -25 36.3965 73.0136  29
  -2   7 -25 89.7166 88.7682  15
  -2   7 -25 49.1253 79.3420  14
  -2  -7 -25-19.7563 84.2819  20
  -2  -7 -27 1272.49 184.223  20
  -2   7 -27 1663.52 224.470  29
  -2   7 -27 1314.52 207.629  22
  -2   7 -27 1478.77 208.069  15
  -2   7 -27 1808.76 202.622  14
   2   7  27 1407.41 231.383  25
  -2  -7 -29 15159.2 579.585  20
   2   7  29 17004.7 728.654  25
  -2   7 -29 15659.2 693.516  22
  -2   7 -29 15298.4 542.847  14
  -2   7 -29 16972.8 662.567  29
  -2   7 -31 1366.91 199.787  29
   2  -7  31 1337.56 202.777  25
  -2   7 -31 1089.90 191.103  22
   2  -7  33 3598.27 302.697  25
  -2   7 -33 3504.38 304.051  22
  -2   7 -33 3696.21 294.024  29
   2   7  33 3692.58 326.803  25
   2  -7  35 3617.33 281.653  25
  -2   7 -35 3975.87 284.272  29
   2   7  35 3294.54 292.478  25
  -2   7 -35 3480.26 279.335  22
  -2   7 -37 841.660 125.916  22
  -2  -7 -37 1024.61 135.698  19
   2  -7  37 1011.95 143.293  25
  -2   7 -37 1123.03 144.294  29
   2   7  37 1111.51 158.180  25
  -2  -7 -39 871.189 110.073  19
  -2   7 -39 1026.98 126.253  29
   2  -7  39 1148.88 131.981  25
   2   7  39 1010.15 134.503  25
  -2  -8  40 57.8166 39.6657  27
  -2   8  40 175.696 55.4453  21
  -2   8  40 152.558 48.5035  26
   2   8 -38 4020.89 220.046  29
  -2   8  38 4432.78 222.401  10
  -2  -8  38 4421.59 236.293  18
  -2  -8  38 3934.19 242.614  27
  -2   8  38 4593.05 247.622  26
  -2   8  38 4947.53 278.407  21
  -2  -8  36 254.211 90.1620  27
  -2   8  36 111.520 52.7056  10
  -2   8  36 173.641 75.4090  26
   2   8 -36 316.966 91.9205  29
  -2   8  36 181.610 76.7259  21
  -2   8  34 5935.01 344.429  26
   2  -8 -34 5037.70 277.150  19
  -2  -8  34 5521.03 341.064  27
  -2  -8  34 4959.78 338.179  23
   2   8 -34 4879.39 312.477  29
  -2   8  34 5328.59 316.555  10
  -2   8  34 5550.67 358.149  21
   2   8 -32 99.2269 69.6197  29
   2  -8 -32 109.538 66.9400  19
  -2  -8  32 288.093 113.562  27
  -2   8  32 142.048 85.5348  21
  -2   8  32 205.694 97.3780  26
  -2   8  32 119.424 69.6601  10
  -2  -8  32 249.471 99.3588  23
   2  -8 -30 1280.46 164.995  19
   2   8 -30 1307.97 189.009  29
  -2   8  30 1408.40 192.985  10
  -2  -8  30 1492.53 201.727  27
  -2  -8  30 1403.24 212.113  23
  -2   8  30 1479.71 215.656  21
  -2  -8  30 1344.56 172.032  28
  -2  -8  28 1001.55 193.529  23
   2  -8 -28 1214.33 164.193  19
  -2  -8  28 1126.42 178.665  27
  -2   8  28 1263.05 181.333  10
  -2  -8  28 1126.79 163.142  28
   2   8 -28 987.691 169.572  29
  -2   8  28 1582.41 223.250  21
  -2  -8  26 238.127 98.9296  28
  -2  -8  26 178.375 96.0002  23
  -2   8  26 481.055 129.710  10
  -2  -8  26 161.844 87.5013  27
  -2   8  26 372.355 131.038  21
  -2  -8  24 8529.82 480.151  19
  -2  -8  24 9773.13 501.810  27
  -2   8  24 9166.57 475.609  10
  -2  -8  24 9216.27 514.388  23
  -2  -8  24 8513.53 447.133  28
  -2   8  24 9825.64 542.363  21
  -2  -8  22 8914.08 483.149  19
  -2  -8  22 9562.60 488.308  27
  -2  -8  22 9198.16 499.106  23
  -2   8  22 8376.62 446.787  10
  -2   8  22 8372.39 494.011  21
  -2   8  20 4612.73 360.198  21
  -2  -8  20 5229.74 374.906  23
  -2  -8  20 4478.20 336.609  19
  -2   8  20 4396.06 319.596  10
  -2   8  20 4743.89 346.935  28
  -2   8  20 5015.22 522.650   8
   2  -8 -20 4541.86 535.528   7
  -2  -8  20 4110.42 348.320  20
   2  -8 -18 499.956 161.166   7
  -2  -8  18 368.146 150.816   2
  -2   8  18 722.429 204.495   8
   2   8 -18 414.050 185.821   9
  -2  -8  18 344.860 164.518   4
  -2  -8  16 3384.30 396.856   4
  -2  -8  16 3716.33 486.521   2
   2  -8 -16 3721.73 448.879   7
   2   8 -16 3521.72 437.760   9
  -2   8  16 3691.81 443.386   8
  -2  -8  14 1953.33 340.745   2
  -2   8  14 2455.63 352.527   8
   2   8 -14 1411.18 283.071   9
   2  -8 -14 2463.70 350.363   7
   2   8 -12 14757.3 715.928   3
   2  -8 -12 13997.2 803.436   7
   2   8 -12 15460.3 872.516   9
  -2   8  12 14799.2 829.868   8
   2   8 -10 4560.94 467.852   9
  -2   8  10 4207.68 435.824   8
   2  -8 -10 4355.33 433.714   7
  -2  -8   8 1114.21 215.477   7
   2  -8  -8 902.300 195.250   7
  -2   8   8 987.935 229.097   8
  -2   8   8 988.187 173.576   5
   2   8  -8 1566.32 282.176   9
   2  -8  -6 669.103 160.927   7
  -2   8   6 465.802 134.179   5
  -2  -8   6 675.943 169.545   7
   2   8  -6 572.037 178.954   9
  -2   8   6 368.922 143.497   8
   2  -8  -4 21650.3 887.572   7
   2   8  -4 21511.5 940.420   9
  -2   8   4 20349.2 813.864   5
  -2   8   4 20230.4 881.465   8
  -2  -8   4 20095.1 864.555   7
  -2   8   2 33634.8 1108.65   8
  -2   8   2 34114.9 1072.97   5
   2  -8  -2 36259.9 1137.79   7
   2   8  -2 34544.9 1179.92   9
  -2  -8   2 34774.0 1118.86   7
   2  -8   0 51245.5 1398.18   6
  -2   8   0 48767.0 1301.13   8
  -2   8   0 50840.8 1336.62   5
   2   8   0 52043.3 1431.25   9
   2  -8   0 50211.2 1340.36   7
  -2  -8   0 51792.6 1359.40   7
   2   8   2 9906.02 615.415   9
   2  -8   2 13074.4 711.652   6
  -2   8  -2 12203.5 669.444   5
  -2   8  -2 12414.6 629.732   8
   2  -8   2 12139.2 664.509   7
  -2  -8  -2 9421.40 582.057   7
   2  -8   4 1528.37 255.959   6
  -2  -8  -4 1902.56 276.877   7
   2  -8   4 1746.47 260.999   7
  -2   8  -4 1574.65 229.712   8
   2   8   4 2132.77 288.429   9
  -2   8  -4 1781.16 284.435   5
   2   8   6 4702.67 417.773   9
   2  -8   6 3759.75 396.521   6
   2  -8   6 4351.53 416.649   7
  -2  -8  -6 4883.72 438.885   7
  -2   8  -6 4613.96 439.590   5
  -2  -8  -8 1503.09 253.660   7
   2  -8   8 1278.02 249.746   6
  -2  -8  -8 1307.08 199.562   1
  -2   8  -8 1344.09 262.356   5
   2   8   8 1617.53 246.447   9
   2  -8  10 12464.3 757.342   6
  -2   8 -10 10924.9 703.876   5
  -2  -8 -10 10985.5 582.657   1
  -2  -8 -10 11900.7 721.874   7
   2   8  10 11627.0 663.448   9
   2  -8  12 1953.33 331.962   6
  -2   8 -12 1761.00 300.614   5
  -2  -8 -12 2009.49 313.227   7
  -2   8 -14 2608.02 360.451   5
   2  -8  14 2959.26 404.442   6
  -2  -8 -14 2437.02 358.404   7
  -2   8 -16 14448.3 860.733   5
   2  -8  16 16246.6 970.985   6
  -2  -8 -16 14396.4 893.838   7
   2  -8  18 4304.74 529.230   6
  -2   8 -18 4271.23 477.554   5
  -2  -8 -18 5241.86 569.277   7
   2  -8  20 4442.25 330.220  19
  -2   8 -20 4489.85 326.677  14
  -2   8 -20 4380.24 323.400  29
  -2  -8 -20 4880.27 334.809  20
  -2   8 -20 5089.75 388.183  22
  -2   8 -20 5309.65 368.717  15
  -2   8 -20 4877.77 517.365   5
   2   8  20 4824.00 383.793  25
  -2  -8 -22 9456.58 467.171  20
  -2   8 -22 9344.53 495.837  15
  -2   8 -22 9180.11 460.828  14
  -2   8 -22 9108.57 476.935  29
  -2   8 -22 9369.04 533.288  22
   2   8  22 8732.33 529.105  25
  -2  -8 -24 14.2888 69.3710  20
   2   8  24 85.8193 109.337  25
  -2   8 -24 242.729 108.348  14
  -2   8 -24 69.1823 96.5307  15
  -2   8 -24 35.6769 74.8034  29
  -2   8 -24 119.486 104.841  22
  -2  -8 -26 10878.4 494.410  20
  -2   8 -26 10705.1 526.776  15
   2   8  26 10500.6 585.884  25
  -2   8 -26 10455.2 478.883  14
  -2   8 -26 10581.4 572.688  22
  -2   8 -26 9205.35 491.728  29
  -2   8 -28 2481.97 233.746  14
  -2   8 -28 2460.25 284.408  22
  -2   8 -28 2436.69 253.047  29
   2   8  28 1675.22 253.825  25
  -2   8 -30 32606.7 885.150  29
   2   8  30 32881.2 1000.45  25
  -2   8 -30 33173.9 964.643  22
  -2   8 -30 31889.6 771.267  14
  -2  -8 -32 2347.03 236.382  19
  -2   8 -32 1776.00 173.447  14
   2  -8  32 2104.58 239.222  25
   2   8  32 2558.36 276.173  25
  -2   8 -32 1909.34 232.015  22
  -2   8 -32 2105.08 222.665  29
  -2  -8 -34 3822.54 276.559  19
  -2   8 -34 3416.62 280.274  22
  -2   8 -34 3749.53 276.891  29
   2  -8  34 3528.53 278.286  25
   2   8  34 3428.71 301.476  25
  -2  -8 -36 104.763 65.9304  19
  -2   8 -36 61.7481 55.8453  29
   2  -8  36 57.0289 53.7147  25
   2   8  36 54.0577 73.8315  25
  -2   8 -36 2.37681 51.0381  22
  -2  -8 -38 3588.48 212.809  19
   2   8  38 3445.14 240.912  25
  -2   8 -38 3731.49 218.317  29
   2  -8  38 3726.34 227.001  25
  -2   9  39 2401.32 145.213  26
  -2  -9  39 2853.87 173.388  27
  -2   9  39 2483.55 162.345  21
  -2   9  37 90.8007 54.1264  26
  -2  -9  37 116.563 58.5312  27
   2   9 -37 154.753 57.9901  29
  -2  -9  37 244.735 72.1720  18
  -2   9  37 91.4151 56.1425  21
   2   9 -35 2468.05 204.801  29
  -2   9  35 2168.08 187.078  26
  -2  -9  35 2109.31 203.462  23
  -2  -9  35 2757.04 223.643  27
  -2   9  35 1883.86 160.473  10
  -2   9  35 2161.53 204.056  21
   2   9 -33 94.6063 71.3576  29
  -2   9  33 171.034 70.8909  10
  -2  -9  33 65.4033 63.8658  23
  -2   9  33 126.375 77.6899  21
  -2  -9  33 248.303 92.6722  27
  -2   9  33 159.079 80.6050  26
  -2  -9  31 1146.08 171.567  27
   2  -9 -31 863.457 132.207  19
  -2   9  31 1019.79 147.747  10
  -2  -9  31 1000.25 170.044  23
   2   9 -31 787.284 140.417  29
  -2   9  31 1067.63 161.380  26
  -2   9  31 1207.26 184.632  21
   2  -9 -29 342.696 94.9246  19
  -2   9  29 430.026 109.784  10
   2   9 -29 422.292 124.151  29
  -2   9  29 592.968 140.888  26
  -2  -9  29 382.234 122.451  27
  -2  -9  29 424.854 126.575  23
  -2   9  29 317.844 117.319  21
   2  -9 -27 280.786 90.6194  19
  -2   9  27 149.224 88.2420  21
  -2  -9  27 219.201 89.8895  28
  -2  -9  27 283.331 113.423  27
  -2   9  27 262.920 101.926  10
  -2   9  27 252.987 108.744  26
  -2  -9  27 243.852 110.801  23
  -2  -9  25 7553.63 468.971  23
   2  -9 -25 8667.36 432.165  19
  -2  -9  25 7578.60 442.961  27
  -2   9  25 9845.73 500.223  26
  -2   9  25 9370.00 531.628  21
  -2  -9  25 7385.18 410.761  28
  -2   9  25 8872.63 454.120  10
  -2   9  23 65192.9 1279.88  26
  -2  -9  23 63825.4 1288.22  27
  -2  -9  23 63067.2 1339.59  23
  -2  -9  23 59079.7 1275.67  19
  -2   9  23 61640.8 1198.07  10
  -2   9  23 63248.5 1383.01  21
  -2  -9  21 16691.3 649.394  27
  -2   9  21 14746.8 578.998  10
  -2   9  21 15664.9 617.055  26
  -2  -9  21 16263.3 656.863  19
  -2  -9  21 17201.3 681.094  23
  -2   9  21 14940.4 666.180  21
  -2  -9  19 6053.53 400.687  23
  -2   9  19 5965.29 378.882  26
  -2  -9  19 5930.34 395.169  19
  -2  -9  19 5941.03 423.925  20
  -2   9  19 6188.91 422.124  21
  -2  -9  17 1384.00 265.918   4
  -2  -9  17 1578.83 205.500  23
  -2   9  17 1161.57 188.209  21
  -2  -9  17 1448.94 198.087  19
   2   9 -17 1477.52 309.682   9
  -2   9  17 1090.24 280.243   8
  -2  -9  17 1427.30 318.235   2
   2  -9 -17 1128.09 276.342   7
  -2  -9  17 1483.15 212.845  20
   2   9 -15 4441.79 517.076   9
  -2   9  15 3063.31 424.681   8
  -2  -9  15 4357.78 531.451   2
   2  -9 -15 3448.20 444.559   7
   2   9 -13 9483.46 738.961   9
  -2   9  13 10731.7 757.671   8
   2  -9 -13 10658.1 750.463   7
   2   9 -11 201.850 152.362   9
  -2   9  11 239.719 156.678   8
   2  -9 -11 114.450 86.8290   7
   2   9  -9 10161.7 728.929   9
  -2   9   9 10253.7 717.380   8
   2  -9  -9 9945.00 685.138   7
  -2   9   7 46020.5 1256.81   5
  -2   9   7 45033.0 1459.84   8
  -2  -9   7 45502.1 1439.17   7
   2  -9  -7 46951.7 1454.30   7
   2   9  -7 48000.5 1544.55   9
   2  -9  -5 26497.5 1077.11   7
  -2  -9   5 29469.3 1129.14   7
   2   9  -5 29100.9 1175.18   9
  -2   9   5 25733.4 973.689   5
  -2   9   5 26081.2 1083.69   8
   2  -9  -3 3986.92 423.189   6
  -2  -9   3 4466.65 434.829   7
   2   9  -3 4476.77 460.458   9
  -2   9   3 4077.49 399.856   5
  -2   9   3 4191.31 430.203   8
   2  -9  -3 4546.22 441.763   7
   2  -9  -1 9960.78 664.172   6
   2   9  -1 10570.5 689.774   9
  -2   9   1 10238.3 641.745   8
  -2   9   1 10205.3 634.520   5
  -2  -9   1 9959.01 649.687   7
   2  -9  -1 10402.4 663.296   7
   2  -9   1 543.161 162.002   7
  -2  -9  -1 604.985 176.772   7
   2  -9   1 460.051 159.203   6
  -2   9  -1 495.173 170.296   5
  -2   9  -1 515.661 159.579   8
   2   9   1 829.190 213.219   9
   2  -9   3 40.8721 94.0408   7
  -2  -9  -3-8.09017 80.7419   7
  -2   9  -3 206.981 120.646   5
  -2   9  -3 76.3824 70.3503   8
   2  -9   3 82.2061 88.2179   6
   2   9   3 130.958 118.937   9
   2  -9   5-7.11522 86.0584   7
  -2  -9  -5 16.3601 87.6988   7
  -2   9  -5 83.4136 116.519   5
   2   9   5 62.3621 105.114   9
   2  -9   5 30.1932 83.2140   6
   2   9   7 6672.96 532.037   9
   2  -9   7 7643.91 603.147   6
  -2  -9  -7 7575.95 592.048   7
  -2   9  -7 7115.20 591.360   5
  -2  -9  -9 6100.97 545.301   7
   2   9   9 6297.23 517.961   9
   2  -9   9 7644.57 619.702   6
  -2   9  -9 6487.20 575.088   5
  -2  -9 -11 258.135 149.867   7
   2  -9  11 682.092 207.526   6
  -2   9 -11 564.330 212.291   5
  -2   9 -13 4985.26 526.590   5
   2  -9  13 5463.05 560.856   6
  -2  -9 -13 5837.75 565.593   7
   2  -9  15 4926.06 557.174   6
  -2   9 -15 4590.92 505.166   5
  -2  -9 -15 4925.19 544.074   7
   2  -9  17 4802.06 340.416  19
  -2  -9 -17 5337.35 348.182  19
  -2   9 -17 5258.22 349.857  14
  -2   9 -17 5571.21 370.317  15
   2   9  17 5077.48 406.705  25
  -2  -9 -17 5776.54 358.257  20
  -2   9 -17 5419.35 390.601  22
  -2   9 -17 5321.26 549.664   5
  -2  -9 -17 5839.67 607.586   7
   2   9  19 2196.04 276.066  25
   2  -9  19 2114.52 233.046  19
  -2  -9 -19 2164.23 232.027  19
  -2   9 -19 2443.07 251.116  14
  -2   9 -19 2592.62 262.155  15
  -2   9 -19 2447.26 280.952  22
  -2  -9 -19 2359.23 234.460  20
  -2  -9 -21 2276.73 233.072  20
   2  -9  21 2626.66 262.049  19
  -2   9 -21 2671.07 275.974  15
   2   9  21 2284.22 284.278  25
  -2   9 -21 2194.72 244.822  29
  -2   9 -21 2525.07 255.768  14
  -2   9 -21 2568.78 286.226  22
  -2  -9 -21 2279.12 241.934  19
  -2  -9 -23 7142.77 421.703  19
  -2   9 -23 7229.10 435.382  15
  -2  -9 -23 7457.43 412.409  20
   2   9  23 6934.84 486.564  25
  -2   9 -23 6808.60 405.851  14
  -2   9 -23 6821.30 461.985  22
  -2   9 -23 6192.81 398.089  29
  -2  -9 -25 269.100 95.9161  20
  -2  -9 -25 170.714 91.4801  19
  -2   9 -25 325.352 107.222  29
  -2   9 -25 412.585 125.533  14
  -2   9 -25 384.134 155.616  22
  -2   9 -25 302.460 117.525  15
   2   9  25 143.679 109.902  25
  -2  -9 -27 109.453 82.9377  19
  -2   9 -27-35.1148 81.2665  29
  -2   9 -27 47.4424 84.6462  22
   2   9  27 40.6241 90.0980  25
  -2   9 -27 43.4935 72.4804  14
  -2   9 -29 1643.96 202.962  29
  -2  -9 -29 1602.03 200.800  19
   2   9  29 1390.40 214.057  25
  -2   9 -29 1711.42 192.300  14
  -2   9 -29 1484.60 215.526  22
  -2  -9 -31 127.287 79.1703  19
  -2   9 -31 12.3823 73.4480  29
  -2   9 -31 137.420 75.5630  14
   2   9  31 26.9160 83.8933  25
  -2   9 -31 79.6211 86.5518  22
  -2  -9 -33 388.068 103.625  19
  -2   9 -33 456.305 106.558  29
  -2   9 -33 419.757 83.5760  14
   2   9  33 255.374 112.321  25
   2  -9  33 390.484 104.335  25
  -2   9 -33 338.180 96.9739  22
  -2   9 -35 995.326 132.768  29
  -2  -9 -35 868.819 124.635  19
   2  -9  35 1043.56 142.621  25
   2   9  35 999.435 159.201  25
  -2   9 -35 953.942 140.680  22
   2   9  37 5188.17 291.646  25
  -2  -9 -37 5349.73 254.026  19
   2  -9  37 5181.78 263.917  25
  -2   9 -37 4845.18 239.077  29
  -2  10  36 95.6253 58.9627  21
  -2  10  36 113.976 51.7782  26
  -2 -10  36 168.530 61.7382  18
  -2 -10  36 9.51342 40.7590  27
   2  10 -36 75.5909 53.1677  29
   2  10 -36 149.288 49.3207  14
  -2  10  34 885.821 120.625  26
  -2 -10  34 874.667 128.644  27
   2  10 -34 788.678 120.523  29
  -2 -10  34 832.015 132.737  23
  -2  10  34 1008.37 142.907  21
   2  10 -32 169.878 75.9574  29
  -2  10  32 300.992 98.5772  21
  -2 -10  32 350.409 97.3770  27
  -2  10  32 435.184 98.8427  26
  -2 -10  32 276.448 95.1847  23
  -2 -10  30 211.629 80.9409  27
   2  10 -30 152.213 87.2968  29
  -2  10  30 305.195 94.2336  26
  -2 -10  30 96.2451 70.3578  23
  -2  10  30 236.749 93.6272  21
   2  10 -28 836.216 153.153  29
  -2 -10  28 919.251 151.781  27
  -2  10  28 879.453 148.564  26
  -2 -10  28 769.608 170.179  23
  -2  10  28 906.452 169.787  21
   2 -10 -26 3313.27 259.076  19
  -2 -10  26 3367.21 295.875  27
  -2 -10  26 3339.07 307.334  23
  -2  10  26 3478.06 284.796  26
  -2  10  26 3595.22 332.448  21
  -2 -10  24 14027.0 616.786  19
  -2 -10  24 15267.5 622.191  27
  -2 -10  24 15165.9 651.865  23
  -2 -10  24 13990.4 551.358  28
  -2  10  24 16047.3 609.365  26
  -2  10  24 16152.9 695.998  21
  -2 -10  22 15324.3 646.505  19
  -2 -10  22 16327.4 649.774  27
  -2  10  22 16006.1 700.282  21
  -2  10  22 15169.1 598.149  26
  -2 -10  22 15836.1 668.016  23
  -2 -10  20 14121.9 618.751  19
  -2 -10  20 15421.3 651.091  23
  -2  10  20 13537.7 563.121  26
  -2  10  20 14288.8 654.423  21
  -2 -10  20 13101.4 643.974  20
  -2 -10  18 1230.39 212.517  20
  -2 -10  18 1287.22 190.672  19
  -2 -10  18 1440.24 212.595  23
  -2  10  18 1307.93 216.753  21
  -2 -10  16 154.855 110.504  20
  -2 -10  16 135.298 103.202  19
  -2 -10  16 71.8130 79.3855  23
  -2  10  16-2.22062 70.7356  21
  -2 -10  14 12965.4 560.652  19
  -2 -10  14 13762.4 965.508   2
  -2  10  14 13349.8 610.724  21
  -2 -10  14 13437.3 575.068  23
   2 -10 -14 13213.4 895.954   7
  -2 -10  14 11410.5 582.191  20
  -2 -10  12 173.614 91.2151  20
   2  10 -12 215.283 171.030   9
  -2  10  12-3.43471 75.2148  21
  -2 -10  12 219.059 100.421  23
  -2  10  12 148.111 134.829   8
   2 -10 -12-4.91039 90.8572   7
   2 -10 -10 36.0526 101.521   7
   2  10 -10-44.1682 131.556   9
  -2  10  10-90.2939 100.429   8
   2  10  -8 14029.2 906.570   9
  -2  10   8 12280.0 814.311   8
   2 -10  -8 12767.8 819.724   7
   2  10  -6 4095.34 474.479   9
  -2 -10   6 4487.76 481.132   7
   2 -10  -6 3464.90 421.971   7
  -2  10   6 3960.61 458.634   8
  -2  10   4 4507.59 484.482   8
  -2  10   4 4793.57 455.503   5
  -2 -10   4 5061.49 506.342   7
   2 -10  -4 4702.34 492.935   6
   2  10  -4 4845.68 510.174   9
   2 -10  -4 4660.72 487.033   7
  -2 -10   2 375.340 159.023   7
   2 -10  -2 511.195 177.530   6
   2 -10  -2 365.722 159.521   7
   2  10  -2 266.030 137.444   9
  -2  10   2 310.045 139.659   5
  -2  10   2 208.819 129.458   8
   2 -10   0 336.400 131.934   7
  -2 -10   0 400.293 137.881   7
  -2  10   0 429.639 166.227   5
   2 -10   0 240.177 130.505   6
  -2  10   0 303.088 133.566   8
   2  10   0 775.726 213.152   9
  -2 -10  -2 1240.62 253.698   7
   2 -10   2 1841.56 303.584   6
   2  10   2 1700.53 291.315   9
  -2  10  -2 1514.79 262.508   8
  -2  10  -2 1390.14 270.985   5
   2 -10   2 1690.73 300.588   7
  -2 -10  -4-1.36828 83.9313   7
   2 -10   4 131.316 142.356   7
   2 -10   4 135.828 122.528   6
  -2  10  -4 19.6644 100.812   5
   2  10   4 54.2616 107.599   9
   2 -10   6 2973.76 405.570   6
  -2  10  -6 2863.90 404.666   5
   2 -10   6 3085.52 408.685   7
   2  10   6 3096.73 385.343   9
  -2 -10  -6 3178.77 412.532   7
  -2 -10  -8 167.136 129.108   7
   2 -10   8 334.330 175.253   6
  -2  10  -8 178.016 125.702   5
   2 -10  10 15889.2 953.895   6
  -2  10 -10 13193.5 871.436   5
  -2 -10 -10 13555.0 867.742   7
  -2 -10 -12 5924.01 358.625  19
  -2  10 -12 5001.18 328.850  14
  -2  10 -12 5268.01 357.750  15
  -2  10 -12 5062.79 556.384   5
   2 -10  12 5423.66 581.529   6
   2  10  12 5470.91 419.553  25
  -2 -10 -12 6114.83 602.410   7
  -2  10 -14 8682.59 442.465  14
   2 -10  14 9139.83 465.238  19
  -2 -10 -14 9320.87 458.975  19
  -2 -10 -14 8770.53 401.831  17
   2  10  14 9149.76 548.650  25
  -2  10 -14 9144.01 474.155  15
  -2 -10 -14 9563.36 467.304  20
  -2 -10 -16 357.694 101.408  20
   2 -10  16 280.970 98.8850  19
  -2 -10 -16 271.713 95.3013  19
   2  10  16 340.303 132.168  25
  -2  10 -16 311.586 112.933  15
  -2  10 -16 302.231 119.525  14
  -2  10 -16 141.790 110.768  22
  -2 -10 -18 717.094 136.838  19
   2 -10  18 902.979 155.941  19
  -2 -10 -18 1027.34 161.750  20
  -2  10 -18 1199.95 192.940  14
   2  10  18 866.506 188.014  25
  -2  10 -18 1175.36 176.465  15
  -2  10 -18 1116.42 187.122  22
  -2 -10 -20 4939.39 337.961  20
   2 -10  20 3873.90 320.300  19
  -2 -10 -20 4680.29 338.774  19
  -2  10 -20 4419.66 345.675  15
   2  10  20 4493.98 401.526  25
  -2  10 -20 4299.83 329.431  14
  -2  10 -20 4012.83 355.625  22
  -2 -10 -22 9188.93 454.532  20
  -2 -10 -22 8999.99 469.457  19
  -2  10 -22 9463.80 484.942  29
  -2  10 -22 10170.3 558.378  22
  -2  10 -22 10484.2 520.956  15
   2  10  22 8835.59 552.027  25
  -2  10 -22 9527.84 476.241  14
  -2  10 -24 3858.13 316.236  29
  -2  10 -24 4309.44 331.642  15
  -2 -10 -24 4867.65 349.831  19
   2  10  24 4649.66 399.642  25
  -2  10 -24 4358.58 326.109  14
  -2  10 -24 4504.86 374.455  22
  -2 -10 -26 150.437 82.7230  19
   2  10  26 78.6329 98.9149  25
  -2  10 -26 183.939 88.4852  14
  -2  10 -26 177.686 73.9414  29
  -2  10 -26 284.628 113.665  22
   2  10  28 513.052 142.004  25
  -2 -10 -28 635.503 135.448  19
  -2  10 -28 616.879 128.588  29
  -2  10 -28 608.913 120.782  14
  -2  10 -28 722.274 155.782  22
  -2 -10 -30 775.403 141.106  19
  -2  10 -30 517.459 113.594  29
  -2  10 -30 534.827 134.320  22
   2  10  30 600.931 139.156  25
  -2  10 -30 633.418 110.446  14
  -2 -10 -32 349.627 94.1399  19
  -2  10 -32 479.417 105.434  29
   2  10  32 381.627 114.488  25
  -2  10 -32 325.106 81.4167  14
   2 -10  32 436.959 113.442  25
  -2  10 -32 274.849 99.2682  22
   2  10  34 663.562 133.231  25
  -2 -10 -34 575.350 101.682  19
  -2  10 -34 596.156 97.8322  29
  -2  10 -34 584.058 83.6780  14
   2 -10  34 617.270 111.192  25
  -2  10 -34 523.350 102.427  22
  -2 -10 -36 1123.19 118.133  19
   2 -10  36 1344.71 135.366  25
  -2  10 -36 1215.56 116.855  29
   2  10  36 1360.46 147.828  25
  -2 -11  35 391.115 74.5167  18
   2  11 -35 329.597 70.5122  29
  -2  11  35 451.605 84.0595  21
  -2 -11  35 226.114 59.5288  27
   2  11 -35 329.565 63.1599  14
  -2 -11  33-20.2014 45.3026  27
  -2  11  33 39.5083 41.6179  26
   2  11 -33 48.8325 70.7829  29
  -2 -11  33 59.1173 53.5887  23
  -2  11  33 28.6823 55.3520  21
   2  11 -31 240.321 86.4692  29
  -2 -11  31 191.823 79.5893  27
  -2  11  31 136.289 65.7443  26
  -2 -11  31 140.335 74.6966  23
  -2  11  31 213.860 82.9609  21
  -2 -11  29-27.9675 70.6650  23
  -2  11  29 34.9205 62.4407  26
   2  11 -29 50.1903 69.6213  29
  -2  11  29 32.3030 91.4050  21
  -2 -11  29 86.5127 75.1696  27
  -2 -11  27 1386.08 186.411  27
  -2  11  27 1310.99 164.541  26
  -2 -11  27 1203.85 187.145  23
  -2  11  27 1421.05 202.703  21
  -2 -11  25 703.972 152.480  23
  -2 -11  25 617.374 130.774  27
  -2  11  25 493.712 114.471  26
  -2  11  25 455.759 132.315  21
  -2 -11  23 2602.15 264.684  19
  -2 -11  23 3186.90 284.475  27
  -2  11  23 3303.51 268.045  26
  -2 -11  23 2955.36 288.771  23
  -2  11  23 3288.17 312.374  21
  -2 -11  21 1662.02 221.709  19
  -2 -11  21 1718.51 217.747  27
  -2  11  21 1887.77 245.756  21
  -2 -11  21 1738.20 222.917  23
  -2 -11  19 5619.17 392.261  19
  -2 -11  19 5971.69 409.508  23
  -2  11  19 5678.27 416.935  21
  -2 -11  19 4972.48 404.788  20
  -2 -11  17 24121.5 804.868  19
  -2  11  17 23129.1 839.516  21
  -2 -11  17 23680.9 868.654  20
  -2 -11  15 842.936 182.153  20
  -2 -11  15 945.894 174.382  19
  -2 -11  15 859.377 175.624  23
  -2  11  15 1279.49 211.446  21
  -2 -11  13 4632.76 345.929  19
  -2 -11  13 4693.27 351.548  23
  -2  11  13 4508.04 365.999  21
  -2  11  13 4180.66 362.026  25
  -2 -11  13 4009.16 355.545  20
  -2 -11  11 1297.63 204.960  20
  -2  11  11 727.130 155.426  25
  -2  11  11 898.681 171.338  21
  -2 -11  11 1335.01 197.154  23
  -2 -11  11 1244.09 186.674  19
  -2 -11   9 328.557 119.862  20
   2 -11  -9 379.066 165.099   7
  -2 -11   9 369.371 122.927  19
  -2 -11   9 369.750 115.102  23
  -2  11   9 371.765 104.423  25
  -2  11   9 533.686 139.018  21
  -2 -11   7 5573.72 576.127   7
   2 -11  -7 5312.11 561.330   6
  -2 -11   7 5162.66 384.507  20
  -2  11   7 5287.31 564.017   8
   2  11  -7 5121.96 565.124   9
  -2 -11   7 5048.50 340.484  19
  -2  11   7 5674.28 393.904  21
   2 -11  -7 5574.02 570.949   7
  -2 -11   7 5227.18 349.028  23
  -2 -11   5 649.794 145.613  20
  -2 -11   5 538.133 173.979   7
   2 -11  -5 424.476 164.573   6
   2 -11  -5 452.659 175.715   7
  -2  11   5 376.129 177.031   8
   2  11  -5 458.483 173.828   9
  -2  11   5 437.784 120.160  21
   2 -11  -3 104.759 130.433   7
   2 -11  -3 89.8135 100.522   6
  -2 -11   3 24.2328 86.9535   7
  -2  11   3 28.9407 83.9927   5
   2  11  -3 113.633 126.522   9
  -2  11   3 77.8745 111.514   8
   2 -11  -1 4194.64 490.906   6
   2  11  -1 3795.62 469.309   9
  -2  11   1 4228.25 467.249   5
  -2  11   1 4190.85 468.090   8
  -2 -11   1 3954.24 471.904   7
   2 -11  -1 3999.53 476.114   7
   2 -11   1 10298.6 757.835   6
   2 -11   1 10992.7 791.781   7
   2  11   1 9984.30 740.892   9
  -2  11  -1 9464.54 677.390   8
  -2  11  -1 10429.2 750.194   5
  -2 -11  -1 10880.0 777.851   7
   2 -11   3 53.8493 87.9672   7
  -2 -11  -3 9.12572 87.6026   7
   2 -11   3 75.2383 102.086   6
   2  11   3-148.868 128.390   9
  -2  11  -3 59.7142 83.0096   5
   2 -11   5 653.767 198.712   7
  -2 -11  -5 685.472 218.307   7
  -2 -11  -5 601.977 116.450  19
   2 -11   5 615.057 197.713   6
  -2  11  -5 649.183 219.274   5
  -2  11  -5 757.253 157.082  21
  -2 -11  -7 70.6663 75.7533  20
  -2 -11  -7-10.9462 82.5977   7
  -2 -11  -7 55.9430 65.7430  19
   2 -11   7 21.2769 115.804   6
  -2  11  -7 71.8688 155.108   5
   2  11   7 65.5653 97.1986  25
   2 -11   7 26.4810 65.2494  23
  -2  11  -7 29.4850 61.0562  14
  -2  11  -7 126.101 84.5540  21
  -2  11  -9 3269.88 303.565  21
  -2 -11  -9 2647.89 247.656  19
  -2  11  -9 2952.75 248.340  14
   2  11   9 2505.50 295.654  25
  -2 -11  -9 2595.42 250.993  20
   2 -11   9 2947.25 260.254  23
  -2 -11 -11 22216.2 727.054  20
  -2  11 -11 23461.5 816.413  21
   2 -11  11 23954.9 747.594  19
  -2 -11 -11 21141.7 698.430  19
   2 -11  11 23230.0 719.019  23
  -2  11 -11 23407.9 774.686  15
   2  11  11 21339.1 853.255  25
  -2  11 -11 24095.3 716.272  14
  -2 -11 -13 30031.0 848.577  20
   2 -11  13 27762.3 820.447  19
  -2 -11 -13 29296.8 834.137  19
  -2  11 -13 28435.6 857.193  15
   2  11  13 28989.1 1000.31  25
   2 -11  13 26690.6 772.647  23
  -2  11 -13 28269.6 797.101  14
  -2 -11 -15 6128.29 386.674  20
   2 -11  15 5649.38 379.816  19
  -2 -11 -15 5775.64 380.130  19
   2  11  15 5385.42 445.465  25
  -2  11 -15 5977.34 428.997  22
  -2  11 -15 5848.16 373.009  14
  -2  11 -15 6214.94 411.231  15
  -2 -11 -17 13330.9 557.426  20
   2 -11  17 13498.1 587.422  19
  -2 -11 -17 12716.2 552.809  19
  -2  11 -17 13121.5 560.955  14
   2  11  17 12155.3 659.602  25
  -2  11 -17 13881.4 600.458  15
  -2  11 -17 13951.4 652.297  22
  -2 -11 -19 28.5876 59.1368  20
   2 -11  19 5.29359 64.0908  19
  -2 -11 -19 8.89841 65.2985  19
  -2  11 -19 20.6062 81.7060  15
   2  11  19 67.2327 115.104  25
  -2  11 -19 127.518 96.2856  14
  -2  11 -19-11.2363 81.4172  22
  -2 -11 -21 94.1233 62.4163  20
   2  11  21 36.4780 106.450  25
   2 -11  21 24.0105 75.9210  19
  -2 -11 -21 45.6666 64.7060  19
  -2  11 -21 59.4273 71.3844  29
  -2  11 -21 42.8486 79.8835  15
  -2  11 -21 48.2886 81.0092  14
  -2  11 -21 35.4116 88.7222  22
  -2 -11 -23 3972.68 308.676  19
  -2  11 -23 4075.89 352.983  22
  -2  11 -23 3740.54 300.298  29
  -2  11 -23 4188.54 325.083  15
   2  11  23 3659.04 353.659  25
  -2  11 -23 4242.57 317.973  14
  -2  11 -25 1765.37 229.955  22
  -2 -11 -25 1586.18 198.314  19
  -2  11 -25 1323.46 182.832  29
   2  11  25 1647.83 238.803  25
  -2  11 -25 1629.46 203.397  14
  -2 -11 -27 981.561 153.705  19
  -2  11 -27 903.029 149.987  29
  -2  11 -27 760.340 128.447  14
  -2  11 -27 1086.77 174.265  22
   2  11  27 863.209 174.560  25
  -2 -11 -29 5.20062 58.8901  19
  -2  11 -29 98.7323 72.4499  14
   2  11  29 83.1696 99.5556  25
  -2  11 -29 86.7242 85.6162  22
  -2  11 -29-39.5403 68.2414  29
  -2  11 -31 154.063 69.7236  29
  -2 -11 -31 41.6625 59.7719  19
  -2  11 -31 103.404 54.3802  14
   2  11  31 27.0017 76.8006  25
  -2  11 -31 104.218 69.9456  22
   2 -11  31 200.679 91.8015  25
  -2 -11 -33 203.831 67.8563  19
  -2  11 -33 135.299 60.5230  29
   2 -11  33 153.050 66.3141  25
   2  11  33 135.034 75.1500  25
  -2  11 -33 97.8283 49.7213  14
  -2  11 -33 147.028 60.5640  22
  -2 -11 -35 11.4350 33.2855  19
   2  11  35 29.6776 41.6902  25
   2 -11  35 46.6503 41.1119  25
  -2 -12  34 1005.87 101.566  27
  -2  12  34 1193.50 115.903  21
  -2 -12  34 1155.08 109.551  18
  -2 -12  32 11.3843 46.0944  23
  -2 -12  32 26.4415 40.8262  27
   2  12 -32-31.9335 52.8364  29
  -2  12  32-9.97181 45.3598  21
   2  12 -30 482.923 95.7676  29
  -2 -12  30 489.705 109.515  23
  -2 -12  30 827.696 127.040  27
  -2  12  30 582.642 117.870  21
  -2 -12  28 877.511 134.331  27
   2  12 -28 830.442 142.260  29
  -2 -12  28 787.939 134.130  23
  -2  12  28 849.556 141.869  21
  -2 -12  26 1129.85 159.183  27
  -2 -12  26 1023.97 162.922  23
  -2  12  26 973.917 164.388  21
  -2 -12  24 952.239 166.111  19
  -2 -12  24 1103.40 178.666  23
  -2 -12  24 1308.67 179.160  27
  -2  12  24 1153.05 187.461  21
  -2 -12  22 307.834 108.217  27
  -2  12  22 106.394 97.1941  21
  -2 -12  22 217.542 99.1438  19
  -2 -12  22 290.296 115.860  23
  -2 -12  20 7404.34 442.824  19
  -2 -12  20 7762.29 457.881  23
  -2 -12  20 7593.92 435.419  27
  -2  12  20 8288.66 493.610  21
  -2 -12  18 3295.68 306.406  19
  -2 -12  18 3592.42 319.813  23
  -2  12  18 4190.96 360.449  21
  -2 -12  18 3052.68 320.326  20
  -2 -12  16 7685.71 454.832  19
  -2 -12  16 7791.18 462.804  23
  -2  12  16 7268.26 474.384  21
  -2 -12  16 6687.33 469.802  20
  -2 -12  14 2107.60 243.413  19
  -2 -12  14 2129.16 250.490  23
  -2  12  14 1655.46 233.348  25
  -2  12  14 2268.08 270.046  21
  -2 -12  14 1920.34 259.008  20
  -2 -12  12-2.42861 86.0620  20
  -2 -12  12 75.7164 74.7276  19
  -2 -12  12 116.638 91.5508  23
  -2  12  12-33.3162 75.3729  21
  -2 -12  10 1767.55 221.973  19
  -2 -12  10 1710.87 240.396  20
  -2 -12  10 1900.80 229.955  23
  -2  12  10 1607.46 222.749  21
  -2 -12   8 2627.64 292.837  20
  -2 -12   8 2515.01 256.068  19
  -2 -12   8 2571.57 261.840  23
  -2  12   8 2909.00 299.549  21
  -2 -12   6 7643.49 432.638  19
  -2 -12   6 7538.60 471.925  20
  -2  12   6 7245.23 466.597  21
  -2 -12   6 7842.69 439.222  23
  -2 -12   4 293.281 127.566  20
  -2 -12   4 368.120 117.782  19
  -2  12   4 339.511 120.027  21
  -2 -12   4 350.012 110.310  23
  -2 -12   2 141.002 69.5579  19
  -2 -12   2 214.062 98.6680  23
  -2  12   2 118.605 86.8857  21
  -2 -12   2 111.858 93.9667  20
  -2 -12   0 2487.55 248.528  19
  -2  12   0 3321.05 313.388  21
  -2 -12   0 2557.40 246.900  23
  -2 -12   0 2525.02 268.833  20
  -2 -12  -2 15614.0 605.287  19
   2  12   2 14725.6 699.798  25
  -2 -12  -2 16932.2 612.733  23
  -2  12  -2 13851.0 634.029  21
  -2 -12  -2 16592.3 665.123  20
  -2 -12  -4 10983.0 508.122  19
  -2  12  -4 11763.1 585.775  21
   2  12   4 10227.0 594.938  25
  -2 -12  -4 11177.5 541.739  20
  -2 -12  -4 10088.8 469.494  23
  -2  12  -6 1930.47 199.274  14
  -2 -12  -6 1842.50 213.578  19
  -2 -12  -6 1759.03 221.294  20
   2  12   6 1872.26 262.814  25
   2 -12   6 1972.38 222.448  23
  -2  12  -6 2104.11 256.582  21
  -2 -12  -8 1929.07 226.303  19
  -2 -12  -8 1809.55 225.206  20
  -2  12  -8 1316.82 175.155  14
   2 -12   8 1476.64 190.105  23
  -2  12  -8 1361.96 215.494  21
   2  12   8 1512.14 241.055  25
  -2 -12 -10 121.186 98.5498  20
   2 -12  10 148.530 92.9154  19
  -2 -12 -10 25.2206 77.4935  19
   2  12  10 98.2288 111.069  25
  -2  12 -10 29.3639 77.8900  15
  -2  12 -10 65.7533 83.0553  14
  -2  12 -10 208.042 111.162  21
   2 -12  10 196.617 87.2776  23
   2 -12  12 20617.9 713.253  19
  -2  12 -12 21388.6 749.491  15
  -2 -12 -12 19999.4 692.128  19
   2  12  12 18670.2 821.544  25
  -2  12 -12 21213.5 688.884  14
   2 -12  12 20275.5 693.717  23
  -2 -12 -12 20105.5 705.979  20
   2 -12  14 31932.9 898.973  19
  -2 -12 -14 34499.2 915.331  19
  -2  12 -14 33156.3 933.431  15
  -2 -12 -14 35923.2 940.281  20
   2 -12  14 31650.6 854.721  23
   2  12  14 33082.2 1087.94  25
  -2  12 -14 33103.7 871.192  14
   2 -12  16 1642.24 211.765  19
  -2 -12 -16 1184.69 186.945  19
  -2  12 -16 1594.68 209.099  14
   2  12  16 819.031 192.369  25
  -2  12 -16 1856.91 225.644  15
  -2  12 -16 1691.51 244.175  22
   2 -12  16 1773.36 207.021  23
  -2 -12 -16 1086.01 175.353  20
   2 -12  18 6366.31 403.456  19
  -2 -12 -18 6984.43 412.977  19
  -2  12 -18 7074.03 422.568  15
   2  12  18 7214.95 506.047  25
  -2  12 -18 7024.80 461.260  22
  -2  12 -18 6589.27 395.743  14
  -2 -12 -18 7310.52 411.022  20
  -2 -12 -20-13.3203 77.2815  19
  -2  12 -20 14.5808 64.2117  29
  -2  12 -20 30.2922 81.9389  14
   2  12  20 68.5083 90.6217  25
   2 -12  20-96.8373 93.8284  19
  -2  12 -20 52.6317 94.8203  22
  -2  12 -20 74.6302 104.347  15
  -2  12 -22 105.968 71.3032  15
  -2 -12 -22 8.32707 69.2701  19
  -2  12 -22 96.6117 79.3987  29
  -2  12 -22 53.6498 80.0195  14
  -2  12 -22-16.7456 91.3166  22
   2  12  22 44.2998 95.9509  25
  -2 -12 -24 395.628 114.135  19
  -2  12 -24 496.826 117.856  29
  -2  12 -24 545.380 127.887  14
   2  12  24 457.673 141.024  25
  -2  12 -24 512.533 138.779  22
  -2  12 -26 35.9780 61.5056  29
  -2 -12 -26-12.3464 58.8289  19
  -2  12 -26 144.593 81.4345  14
  -2  12 -26 130.075 86.4206  22
   2  12  26 93.9353 115.716  25
  -2 -12 -28 201.896 83.9354  19
  -2  12 -28 188.574 83.2111  29
   2  12  28 122.497 89.7890  25
  -2  12 -28 136.223 75.0289  22
  -2  12 -28 118.442 69.2433  14
  -2 -12 -30 20.6296 57.5308  19
  -2  12 -30 49.6517 47.8609  29
   2  12  30 81.7456 79.2605  25
  -2  12 -30 60.3977 48.0201  14
  -2  12 -30 18.5158 51.4364  22
  -2  12 -32 227.741 55.9061  29
  -2 -12 -32 113.454 52.2915  19
   2  12  32 184.325 71.5796  25
   2 -12  32 168.576 65.6733  25
  -2  12 -32 90.7535 47.6068  14
  -2  12 -32 60.4864 50.4692  22
  -2 -12 -34 2314.58 144.436  19
   2  12  34 2446.87 173.630  25
  -2 -13  31 143.552 53.9275  27
  -2 -13  31 97.6525 48.9381  23
  -2  13  31 118.023 48.3153  21
   2  13 -31 79.8038 53.6893  29
   2  13 -31 65.6219 45.6508  14
   2  13 -29 1163.08 140.985  29
  -2 -13  29 1088.56 136.210  23
  -2 -13  29 1391.11 141.902  27
  -2  13  29 1434.53 154.753  21
   2  13 -27 1059.64 147.886  29
  -2 -13  27 1390.90 152.896  27
  -2 -13  27 1039.36 148.891  23
  -2  13  27 1026.11 145.203  21
  -2 -13  25 1281.24 155.321  27
  -2 -13  25 1241.70 173.844  23
  -2  13  25 1451.72 185.493  21
  -2 -13  23 150.864 82.6904  19
  -2 -13  23 132.519 77.2560  27
  -2 -13  23 122.963 83.1999  23
  -2  13  23 80.6932 89.6921  21
  -2 -13  21 324.981 112.930  19
  -2 -13  21 345.136 101.015  27
  -2 -13  21 530.480 133.289  23
  -2  13  21 533.627 138.983  21
  -2 -13  19 1371.96 206.472  19
  -2 -13  19 1409.84 189.390  27
  -2 -13  19 1279.81 195.045  23
  -2  13  19 1714.28 226.990  21
  -2 -13  17 206.309 112.375  19
  -2 -13  17 117.513 102.704  20
  -2 -13  17 147.324 93.8058  23
  -2  13  17 45.3076 79.7120  21
  -2 -13  15 355.450 122.999  19
  -2 -13  15 420.252 147.576  20
  -2 -13  15 305.975 121.762  23
  -2  13  15 389.240 134.799  21
  -2 -13  13 1162.70 204.296  20
  -2 -13  13 1534.47 210.360  19
  -2  13  13 980.933 185.908  21
  -2 -13  13 1288.97 195.763  23
  -2 -13  11 5664.98 386.083  19
  -2 -13  11 5769.99 388.441  23
  -2  13  11 5925.90 426.457  21
  -2 -13  11 5554.86 419.266  20
  -2 -13   9 760.447 169.026  20
  -2 -13   9 816.064 154.318  19
  -2 -13   9 917.907 178.809  23
  -2  13   9 1323.22 221.179  21
  -2 -13   7 6553.20 408.185  19
  -2 -13   7 6502.03 407.957  23
  -2 -13   7 5468.65 416.258  20
  -2  13   7 5812.82 425.457  21
  -2 -13   5 8118.76 453.663  19
  -2 -13   5 7525.53 434.728  23
  -2 -13   5 6940.28 467.899  20
  -2 -13   3 6529.10 404.029  19
  -2 -13   3 6491.36 397.164  23
  -2 -13   3 6582.74 446.811  20
  -2 -13   1 2134.97 230.816  19
  -2 -13   1 1959.46 221.920  23
  -2  13   1 2321.51 269.408  21
  -2 -13   1 1979.88 252.853  20
  -2 -13  -1 229.320 120.821  20
  -2 -13  -1 79.6011 70.1051  19
  -2  13  -1 84.0560 93.0944  21
  -2 -13  -1 32.7242 70.7465  23
  -2 -13  -3 7830.48 424.891  23
  -2 -13  -3 8563.85 454.627  19
  -2  13  -3 7732.37 485.056  21
  -2 -13  -3 8077.44 479.530  20
  -2 -13  -5 357.972 116.990  19
  -2  13  -5 777.797 169.975  21
   2  13   5 280.438 127.560  25
  -2 -13  -5 389.233 108.213  23
   2 -13   5 740.184 156.161  23
  -2 -13  -5 408.118 120.299  20
   2 -13   7 27857.7 813.934  19
  -2 -13  -7 28125.9 825.636  19
  -2 -13  -7 28528.2 878.465  20
   2 -13   7 27474.6 815.248  23
  -2  13  -7 26609.1 732.142  14
   2  13   7 26638.3 976.153  25
  -2  13  -7 26919.7 908.503  21
   2 -13   9 9043.48 470.746  19
  -2 -13  -9 10009.6 494.613  19
   2 -13   9 8746.54 460.743  23
   2  13   9 9015.57 572.526  25
  -2  13  -9 8727.74 522.675  21
  -2  13  -9 8663.35 487.082  15
  -2  13  -9 9157.68 435.465  14
  -2 -13  -9 9331.72 496.438  20
   2 -13  11 14251.1 592.976  19
  -2 -13 -11 14325.7 591.448  19
  -2 -13 -11 14131.1 600.356  20
   2  13  11 13667.7 705.330  25
  -2  13 -11 14483.7 621.294  15
  -2  13 -11 14587.8 558.172  14
   2 -13  11 13951.0 582.492  23
   2 -13  13 3188.40 289.164  19
  -2  13 -13 3049.05 295.280  15
  -2 -13 -13 3392.51 292.077  19
   2 -13  13 3250.29 281.232  23
   2  13  13 3467.83 366.936  25
  -2  13 -13 3121.49 266.636  14
  -2 -13 -13 3190.65 286.460  20
   2 -13  15 4331.09 331.441  19
  -2 -13 -15 3810.45 305.068  19
  -2  13 -15 4997.57 356.010  15
  -2 -13 -15 3946.33 308.274  20
   2  13  15 3876.03 377.802  25
  -2  13 -15 4909.34 387.367  22
  -2  13 -15 4496.01 321.098  14
   2 -13  15 4684.42 328.271  23
   2 -13  17 23686.4 753.087  19
  -2 -13 -17 23807.0 744.261  19
   2  13  17 23152.2 889.929  25
  -2  13 -17 24623.2 773.526  15
  -2  13 -17 23166.5 716.624  14
   2 -13  17 23910.6 708.001  23
  -2  13 -17 24597.6 846.345  22
  -2 -13 -17 24413.3 735.476  20
   2 -13  19 7068.34 402.332  19
  -2 -13 -19 8834.14 446.501  19
  -2  13 -19 7828.69 470.833  22
   2  13  19 8504.67 533.325  25
  -2  13 -19 7785.85 414.865  14
  -2  13 -19 8225.91 436.749  15
  -2 -13 -21 554.568 123.332  19
  -2  13 -21 965.871 154.714  14
   2  13  21 891.304 184.534  25
  -2  13 -21 1082.22 179.534  22
  -2  13 -21 806.185 142.287  15
  -2 -13 -23 235.332 88.0135  19
  -2  13 -23 337.848 86.3469  29
   2  13  23 405.773 134.361  25
  -2  13 -23 445.423 124.014  22
  -2  13 -23 399.713 106.873  14
  -2  13 -25 1154.51 138.685  29
  -2 -13 -25 1505.78 173.595  19
  -2  13 -25 1353.18 159.880  14
  -2  13 -25 1532.12 193.054  22
   2  13  25 1490.01 203.445  25
  -2  13 -27 901.885 118.500  29
  -2 -13 -27 700.573 112.220  19
  -2  13 -27 811.466 116.316  14
   2  13  27 728.487 137.894  25
  -2  13 -27 867.942 138.442  22
  -2 -13 -29 224.329 69.9559  19
  -2  13 -29 174.206 59.1405  29
   2  13  29 368.722 101.982  25
  -2  13 -29 127.910 54.0715  14
  -2  13 -29 166.053 70.5796  22
   2  13  31 121.177 56.2537  25
  -2 -13 -31 125.240 43.6196  19
   2 -13  31 56.3716 46.7455  25
  -2  13 -31 52.5931 37.4835  14
   2  14 -28 2395.35 177.624  29
  -2 -14  28 2432.43 181.110  23
  -2 -14  28 2723.01 173.267  27
   2  14 -28 2505.94 165.350  14
  -2  14  28 2495.27 183.676  21
   2  14 -26 20.3398 53.2896  29
  -2 -14  26-6.74108 42.9966  27
  -2 -14  26 82.6038 56.8437  23
  -2  14  26 181.424 78.1327  21
  -2 -14  24 101.527 66.0013  27
  -2 -14  24 77.9091 69.4765  23
  -2  14  24 42.1150 58.3254  21
  -2 -14  22 782.013 131.742  19
  -2 -14  22 1056.29 146.582  27
  -2 -14  22 1049.11 160.746  23
  -2  14  22 773.982 141.088  21
  -2 -14  20 1583.48 191.962  19
  -2 -14  20 1650.01 197.724  23
  -2 -14  20 1794.51 191.117  27
  -2  14  20 1591.41 202.648  21
  -2 -14  18 2110.89 229.332  19
  -2 -14  18 2526.10 238.661  27
  -2 -14  18 2378.50 240.356  23
  -2  14  18 2349.38 254.516  21
  -2 -14  16 834.964 171.753  20
  -2 -14  16 746.197 151.655  19
  -2 -14  16 942.174 162.860  23
  -2  14  16 525.004 138.558  21
  -2 -14  14 198.983 105.111  19
  -2 -14  14 89.2100 74.7077  23
  -2 -14  14 288.694 115.732  20
  -2  14  14 97.2768 87.3341  21
  -2 -14  12-14.4292 99.5223  20
  -2 -14  12-108.323 84.9680  19
  -2 -14  12 20.6957 71.3688  23
  -2  14  12 62.9382 106.844  21
  -2 -14  10 204.076 91.5570  19
  -2 -14  10 156.172 86.4071  23
  -2 -14  10 418.291 137.311  20
  -2 -14   8 6120.13 396.010  19
  -2  14   8 6519.78 446.140  21
  -2 -14   8 6567.51 407.645  23
  -2 -14   8 6147.45 436.009  20
  -2 -14   6 195.546 115.691  20
  -2 -14   6 48.5079 81.3480  19
  -2 -14   6 270.527 110.726  23
  -2  14   6 59.3625 98.0001  21
  -2 -14   4 461.014 134.346  20
  -2  14   4 237.061 106.191  21
  -2 -14   4 529.898 132.248  19
  -2 -14   4 690.737 150.891  23
  -2 -14   2 2073.20 234.201  19
  -2 -14   2 1987.80 227.450  23
  -2  14   2 2266.87 269.484  21
  -2 -14   2 2102.88 260.531  20
  -2 -14   0 192.978 111.576  20
  -2 -14   0 158.285 83.6640  19
  -2 -14   0 152.592 78.6799  23
  -2  14   0-13.2482 78.9325  21
  -2 -14  -2 945.097 158.826  19
  -2 -14  -2 976.832 183.961  20
  -2 -14  -2 991.308 161.402  23
   2 -14   2 755.040 151.372  23
  -2  14  -2 890.286 180.451  21
  -2 -14  -4 55.9373 91.8668  20
  -2 -14  -4 139.037 85.9509  19
  -2 -14  -4 173.831 80.5394  23
   2 -14   4 173.932 84.6449  23
  -2  14  -4 229.540 112.961  21
   2 -14   6 4234.58 314.819  19
  -2 -14  -6 3926.15 311.425  19
  -2 -14  -6 3792.96 332.631  20
  -2 -14  -6 3697.24 286.699  23
   2 -14   6 4034.47 319.615  23
  -2  14  -6 4172.56 362.717  21
  -2  14  -8 872.945 159.702  15
  -2 -14  -8 1301.81 185.805  19
   2 -14   8 1082.89 168.916  19
  -2 -14  -8 1416.96 197.342  20
   2  14   8 1185.85 216.502  25
  -2  14  -8 922.668 177.740  21
   2 -14   8 917.947 172.863  23
  -2  14  -8 988.893 148.566  14
  -2 -14 -10-8.57250 68.7851  19
  -2 -14 -10 17.7868 65.2410  20
   2  14  10 28.6539 83.7449  25
  -2  14 -10 77.9460 69.5201  15
   2 -14  10 16.5321 72.0091  19
   2 -14  10 19.4486 68.7117  23
  -2  14 -10 18.0079 76.3034  14
   2 -14  12 8117.45 435.421  19
  -2 -14 -12 7354.67 417.910  19
   2  14  12 7005.19 495.128  25
  -2  14 -12 8478.54 463.337  15
   2 -14  12 7914.91 423.151  23
  -2  14 -12 8357.65 409.082  14
  -2 -14 -12 6916.93 407.007  20
   2 -14  14 10541.6 486.902  19
  -2 -14 -14 11448.6 511.001  19
  -2  14 -14 11166.4 519.411  15
   2  14  14 11446.6 618.993  25
  -2  14 -14 11115.2 473.081  14
   2 -14  14 10964.8 481.469  23
  -2  14 -14 11985.0 584.269  22
  -2 -14 -14 10942.6 495.488  20
  -2  14 -16 80.8142 74.8935  15
   2 -14  16 151.081 98.1256  19
  -2 -14 -16 297.612 99.3685  19
   2  14  16 402.789 151.736  25
   2 -14  16 155.391 83.6152  23
  -2  14 -16 108.542 71.5073  14
  -2  14 -16 173.856 100.570  22
   2 -14  18 214.476 80.4823  19
  -2 -14 -18 177.021 85.4826  19
   2  14  18 129.389 110.626  25
  -2  14 -18 303.070 101.882  15
  -2  14 -18 205.508 88.2005  14
  -2  14 -18 289.352 108.074  22
  -2 -14 -20 182.030 78.5694  19
  -2  14 -20 155.966 100.673  22
   2  14  20 106.677 105.866  25
  -2  14 -20 23.7403 74.8236  15
  -2  14 -20 2.63423 61.6201  14
  -2 -14 -22 1430.46 170.222  19
  -2  14 -22 1369.41 180.360  22
   2  14  22 1330.23 195.811  25
  -2  14 -22 1286.92 153.888  14
  -2 -14 -24 139.173 75.5437  19
  -2  14 -24 210.414 85.1774  22
  -2  14 -24 101.399 58.5029  14
   2  14  24 235.125 100.486  25
   2  14  26 52.8523 72.9741  25
  -2 -14 -26 92.6057 55.3376  19
  -2  14 -26 17.3618 47.6160  22
  -2  14 -26 25.2722 47.3932  14
  -2 -14 -28 51.0622 39.9025  19
  -2  14 -28 74.8249 51.6600  14
  -2  14 -28-18.9102 42.5694  22
   2  14  28-13.9632 54.1539  25
   2  15 -27 56.6850 43.1089  29
  -2 -15  27 94.2132 43.0568  23
  -2  15  27 140.610 48.9392  21
   2  15 -25 4675.06 244.307  29
  -2 -15  25 4214.38 209.847  27
  -2 -15  25 4336.47 241.293  23
   2  15 -25 4567.84 215.924  14
  -2  15  25 4938.10 252.558  21
  -2 -15  23 63.9098 54.8789  27
  -2  15  23 78.1580 70.9761  21
  -2 -15  23 92.3643 56.4202  23
  -2 -15  21 500.336 102.987  19
  -2 -15  21 450.562 102.639  23
  -2  15  21 463.938 102.546  21
  -2 -15  21 459.716 92.2827  27
  -2 -15  19 830.298 139.338  19
  -2 -15  19 684.849 108.210  27
  -2 -15  19 771.321 134.858  23
  -2  15  19 672.104 126.026  21
  -2 -15  17 205.914 84.7612  19
  -2 -15  17 182.423 76.5114  27
  -2 -15  17 193.747 88.5499  23
  -2  15  17 160.146 86.6849  21
  -2 -15  15 628.470 142.284  20
  -2 -15  15 637.269 127.685  19
  -2 -15  15 876.611 148.808  23
  -2  15  15 689.293 146.231  21
  -2 -15  13 2002.80 214.942  19
  -2 -15  13 2329.30 237.720  23
  -2  15  13 2322.72 254.294  21
  -2 -15  13 1887.05 233.011  20
  -2 -15  11-6.23796 79.5177  20
  -2 -15  11 188.454 107.049  19
  -2 -15  11 32.7998 73.9873  23
  -2  15  11 199.650 110.524  21
  -2 -15   9 125.832 82.7588  19
  -2 -15   9 212.578 95.0665  23
  -2 -15   9 175.264 103.678  20
  -2  15   9 301.397 122.736  21
  -2 -15   7 707.335 159.614  20
  -2 -15   7 761.237 156.308  23
  -2 -15   7 756.108 146.572  19
  -2  15   7 655.615 161.621  21
  -2 -15   5 3061.02 271.303  19
  -2 -15   5 3248.50 276.493  23
  -2  15   5 3647.15 327.131  21
  -2 -15   5 2714.79 286.527  20
  -2 -15   3 1258.80 192.404  20
  -2 -15   3 1305.36 186.145  19
  -2 -15   3 1277.59 180.624  23
  -2  15   3 908.210 178.192  21
  -2 -15   1 8507.88 450.727  19
  -2 -15   1 8515.49 439.552  23
   2 -15  -1 8577.47 459.579  23
  -2  15   1 9277.90 520.828  21
  -2 -15   1 7842.53 473.659  20
  -2 -15  -1 197.711 101.121  20
  -2 -15  -1 139.686 85.3548  23
  -2 -15  -1 166.290 93.5172  19
  -2  15  -1 50.6908 79.1481  21
   2 -15   1 21.6704 81.2704  23
  -2 -15  -3 7985.98 435.329  19
  -2 -15  -3 7436.56 400.471  23
   2 -15   3 7637.99 424.570  23
  -2 -15  -3 7581.79 452.850  20
  -2  15  -3 7988.80 483.735  21
  -2 -15  -5 615.879 145.164  20
  -2 -15  -5 530.394 118.794  19
  -2 -15  -5 536.592 119.897  23
   2 -15   5 946.799 161.382  23
  -2  15  -5 918.190 184.288  21
  -2 -15  -7 8091.73 431.960  19
   2 -15   7 8053.65 429.535  23
  -2  15  -7 7870.09 449.041  15
  -2 -15  -7 7664.56 437.095  20
  -2 -15  -9 719.693 141.520  20
   2 -15   9 434.321 107.155  19
  -2 -15  -9 630.503 127.675  19
  -2  15  -9 528.759 102.739  14
   2 -15   9 529.710 117.738  23
  -2  15  -9 681.731 151.273  15
  -2 -15 -11 271.738 98.3048  20
   2 -15  11 211.031 91.2966  19
  -2 -15 -11 149.746 93.3987  19
  -2  15 -11 194.945 88.8150  15
   2 -15  11 173.632 89.3038  23
  -2  15 -11 141.128 63.5031  14
  -2  15 -11 233.331 112.743  22
   2 -15  13 3501.61 265.484  19
  -2 -15 -13 3714.62 285.195  19
  -2  15 -13 3873.12 322.745  22
  -2  15 -13 3771.71 253.745  14
  -2  15 -13 3771.37 287.824  15
   2 -15  13 3847.51 273.977  23
  -2 -15 -13 3547.39 272.158  20
   2 -15  15 496.072 108.236  19
  -2 -15 -15 749.555 138.793  19
   2 -15  15 634.627 115.271  23
  -2  15 -15 586.439 112.551  14
  -2  15 -15 608.507 135.658  22
  -2  15 -15 482.447 110.868  15
   2  15  15 665.758 156.559  25
  -2  15 -17 67.4637 84.6645  22
   2 -15  17 68.7216 60.9010  19
  -2 -15 -17 55.3220 69.4459  19
   2 -15  17 26.3387 50.7391  23
  -2  15 -17 80.7226 65.2606  15
  -2  15 -17 28.0596 59.8727  14
   2  15  17 64.9104 93.4317  25
  -2  15 -19 138.591 62.5433  14
  -2 -15 -19 415.705 96.7874  19
   2  15  19 382.699 119.014  25
  -2  15 -19 225.614 88.7978  22
  -2 -15 -21 2526.24 198.789  19
  -2  15 -21 2310.94 181.249  14
   2  15  21 2060.09 216.894  25
  -2  15 -21 2550.20 219.352  22
  -2 -15 -23 113.271 61.0344  19
  -2  15 -23 39.1687 42.8924  14
   2  15  23 131.044 70.2267  25
  -2  15 -23 86.7219 61.6386  22
  -2 -15 -25 1651.43 137.321  19
  -2  15 -25 1409.26 124.009  14
  -2  15 -25 1205.83 123.044  22
  -2 -16  22 1251.38 109.214  27
   2  16 -22 994.873 113.075  29
  -2 -16  22 1165.62 122.440  23
  -2  16  22 769.787 102.792  21
   2  16 -22 1109.19 100.387  14
  -2 -16  20 119.628 57.9296  19
  -2 -16  20 109.302 50.3589  27
  -2 -16  20 113.131 57.8567  23
   2  16 -20 143.981 56.3445  14
  -2  16  20 93.8318 59.4575  21
  -2 -16  18 1643.79 162.622  19
  -2 -16  18 1612.05 151.060  27
  -2 -16  18 1763.32 173.176  23
   2  16 -18 1652.93 138.857  14
  -2  16  18 1946.73 184.929  21
  -2 -16  16 369.540 94.2539  19
  -2 -16  16 276.804 78.8114  23
  -2 -16  16 282.668 80.0769  27
  -2  16  16 160.569 75.1172  21
  -2 -16  14 530.299 108.577  19
  -2 -16  14 333.401 80.3721  27
  -2 -16  14 398.339 101.231  23
  -2  16  14 283.426 90.8540  21
  -2 -16  12 928.650 161.149  20
  -2 -16  12 1302.05 169.140  19
  -2 -16  12 1169.87 157.377  23
  -2  16  12 1162.24 169.557  21
  -2 -16  10 73.4549 78.7617  20
  -2 -16  10 175.318 82.9053  19
  -2 -16  10 66.4899 78.4090  23
  -2  16  10 156.323 83.2126  21
  -2 -16   8 23.2478 80.0019  20
  -2 -16   8 21.9524 62.6279  19
  -2  16   8-18.5759 74.3502  21
  -2 -16   8 5.16004 57.6701  23
  -2 -16   6 98.9878 78.4824  20
  -2 -16   6-48.0593 78.5202  19
  -2 -16   6 107.881 76.4250  23
   2 -16  -6-100.321 83.7587  23
  -2  16   6-53.1009 69.2592  21
  -2 -16   4 946.455 167.222  20
  -2 -16   4 844.978 148.152  19
   2 -16  -4 836.757 152.428  23
  -2  16   4 1132.47 178.699  21
  -2 -16   4 907.150 145.546  23
  -2 -16   2 1362.15 190.898  20
  -2 -16   2 1510.14 184.442  19
  -2 -16   2 1568.36 186.459  23
   2 -16  -2 1654.22 197.740  23
  -2  16   2 1695.45 219.070  21
  -2 -16   0 939.986 169.265  20
   2 -16   0 851.940 150.034  23
  -2 -16   0 1099.63 162.857  19
  -2 -16   0 1105.79 154.244  23
  -2  16   0 878.895 160.047  21
  -2 -16  -2 78.6187 73.9587  20
  -2 -16  -2 225.366 96.0237  19
  -2  16  -2 159.651 97.7169  21
  -2 -16  -2 149.604 78.2101  23
   2 -16   2 87.9982 67.3679  23
  -2 -16  -4 676.032 139.484  20
   2 -16   4 666.339 136.617  23
  -2 -16  -4 965.647 157.840  19
  -2  16  -4 830.356 151.480  15
  -2 -16  -4 914.217 136.969  23
  -2 -16  -6 5138.22 329.532  19
  -2  16  -6 4928.52 331.768  15
   2 -16   6 5160.46 324.664  23
  -2 -16  -6 4766.12 286.706  23
  -2 -16  -6 4364.29 310.770  20
  -2 -16  -8 1404.02 177.358  19
   2 -16   8 1294.06 167.136  23
  -2  16  -8 1338.55 177.511  15
  -2 -16  -8 1203.01 162.934  20
  -2 -16 -10 3711.26 269.095  19
  -2 -16 -10 3097.61 242.345  20
   2 -16  10 2991.07 236.831  23
  -2  16 -10 3127.18 258.702  15
  -2  16 -10 3021.21 276.651  22
  -2 -16 -12 552.098 119.793  19
  -2  16 -12 783.384 128.858  15
   2 -16  12 701.442 119.653  23
  -2  16 -12 699.413 105.287  14
  -2  16 -12 636.158 132.894  22
  -2 -16 -14 1647.23 174.702  19
  -2  16 -14 1224.50 146.498  15
  -2  16 -14 1147.38 127.983  14
   2 -16  14 1267.68 141.400  23
  -2  16 -14 1102.01 164.884  22
  -2 -16 -16 898.146 124.321  19
  -2  16 -16 675.801 123.865  22
  -2  16 -16 955.948 114.319  14
   2 -16  16 862.708 108.308  23
  -2  16 -16 925.251 118.861  15
  -2  16 -18 3003.39 229.800  22
  -2  16 -18 2760.94 181.025  14
  -2 -16 -20 1136.59 129.096  19
  -2  16 -20 1337.43 120.268  14
  -2  16 -20 1488.15 154.206  22
  -2 -16 -22 1299.55 119.705  19
  -2  16 -22 1042.60 99.6764  14
  -2  16 -22 1044.58 113.562  22
   2 -17 -19 832.678 96.0832  23
  -2  17  19 781.470 93.3827  21
  -2 -17  17 6149.97 264.023  19
  -2 -17  17 5908.13 229.848  27
   2 -17 -17 6244.21 269.403  23
  -2 -17  17 6520.51 276.366  23
  -2  17  17 6102.31 278.645  21
  -2 -17  15 1577.95 147.479  19
  -2 -17  15 1554.52 133.373  27
  -2 -17  15 1635.84 152.799  23
   2 -17 -15 1418.05 142.012  23
  -2  17  15 1170.41 137.785  21
  -2 -17  13 49.7138 61.0631  19
   2 -17 -13 68.1468 62.5339  23
  -2 -17  13-3.08521 50.1914  23
  -2 -17  13 11.0629 38.9600  27
  -2  17  13 71.1857 59.7859  21
  -2 -17  11 194.750 74.0446  19
  -2 -17  11 69.5707 54.8043  23
   2 -17 -11 121.406 69.8121  23
  -2  17  11 99.3513 62.1826  21
  -2 -17   9-3.27729 71.1222  20
  -2 -17   9 49.9554 65.5356  19
  -2  17   9 47.7921 61.9442  21
  -2 -17   9 63.0218 60.5285  23
   2 -17  -9 54.1311 58.0294  23
   2 -17  -7 192.706 75.2953  23
  -2 -17   7 68.5203 61.5144  19
  -2 -17   7 39.3704 57.1098  20
  -2 -17   7 41.5937 57.5600  23
  -2  17   7 150.752 78.5922  21
  -2 -17   5 14.6365 66.0644  20
  -2 -17   5-38.7527 69.3672  19
  -2  17   5-60.2987 64.4970  21
  -2 -17   5 90.2933 71.0542  23
   2 -17  -5 42.7190 65.0907  23
  -2 -17   3 30.9168 53.4066  19
  -2 -17   3-10.1730 52.1230  23
   2 -17  -3 55.1314 66.2804  23
  -2  17   3 46.2256 60.8221  21
  -2 -17   3 173.728 76.8783  20
  -2 -17   1 733.669 127.182  20
   2 -17  -1 891.852 138.131  23
  -2 -17   1 911.700 133.551  19
  -2 -17   1 1011.05 134.872  23
  -2  17   1 995.733 158.000  21
  -2 -17  -1 472.956 103.465  20
  -2 -17  -1 542.767 111.512  19
  -2  17  -1 315.070 103.326  15
  -2 -17  -1 547.982 101.962  23
   2 -17   1 327.455 82.9673  23
  -2 -17  -3 301.257 82.1395  23
  -2 -17  -3 276.403 84.6016  20
  -2 -17  -3 267.528 86.9285  19
  -2  17  -3 337.859 96.9466  15
   2 -17   3 275.223 83.0390  23
  -2 -17  -5 774.215 125.563  20
  -2  17  -5 948.724 139.985  15
   2 -17   5 878.795 131.051  23
  -2 -17  -5 869.714 134.692  19
  -2 -17  -7 139.771 60.5790  20
  -2 -17  -7 145.593 74.4032  19
  -2  17  -7 226.573 84.0546  15
   2 -17   7 392.875 99.1782  23
  -2  17  -7 253.963 95.5781  22
  -2 -17  -9 4052.74 255.602  19
  -2  17  -9 4280.00 262.644  15
  -2  17  -9 4506.22 296.688  22
   2 -17   9 4125.65 249.703  23
  -2  17 -11 4497.01 288.142  22
  -2  17 -11 4407.65 252.068  15
   2 -17  11 4322.37 240.368  23
  -2  17 -13 309.905 96.8998  15
  -2 -17 -13 69.3587 47.9813  19
   2 -17  13 203.944 60.0693  23
  -2  17 -13 225.425 79.2580  22
  -2 -17 -15 83.2590 54.6457  19
  -2  17 -15 78.7001 51.3023  22
  -2 -17 -17 94.3480 42.7843  19
  -2  17 -17 100.996 50.2337  22
  -2 -17 -19 1551.24 121.913  19
  -2 -18  12 397.502 70.6332  19
   2 -18 -12 448.848 76.1150  23
  -2 -18  12 396.353 65.3254  23
  -2  18  12 350.119 69.7470  21
  -2 -18  10-36.4728 41.4936  23
  -2 -18  10-33.4614 44.2113  19
   2 -18 -10 58.4343 45.4774  23
  -2  18  10 50.0183 45.8962  21
  -2 -18   8 1061.03 118.293  19
  -2 -18   8 1007.77 111.031  23
   2 -18  -8 1002.30 114.570  23
  -2  18   8 1074.22 127.625  21
  -2 -18   8 1007.54 104.151  27
  -2 -18   6 2153.03 169.161  19
  -2  18   6 2000.86 170.092  15
  -2 -18   6 2144.86 158.546  23
   2 -18  -6 1943.16 161.509  23
  -2  18   6 1975.14 173.966  21
  -2 -18   4-55.9978 49.7935  20
  -2 -18   4 13.3668 48.4491  19
  -2  18   4-0.03861 52.5661  15
  -2 -18   4 24.3435 45.3980  23
   2 -18  -4 71.0032 53.5198  23
  -2 -18   2 3598.44 219.247  19
  -2  18   2 3493.30 227.392  15
  -2 -18   2 3205.98 191.501  23
   2 -18  -2 3652.63 223.173  23
  -2 -18   2 2908.85 202.490  20
  -2 -18   0 483.256 87.9264  20
  -2 -18   0 310.610 78.1185  19
   2 -18   0 260.250 69.9210  23
  -2  18   0 245.892 73.0120  15
  -2 -18   0 514.047 83.1478  23
  -2 -18  -2 1428.42 142.916  19
  -2  18  -2 1420.56 145.438  15
  -2 -18  -2 1136.63 111.155  23
   2 -18   2 1554.54 147.939  23
  -2 -18  -2 1139.33 123.624  20
  -2 -18  -4 1147.21 128.085  19
  -2  18  -4 868.918 117.441  15
   2 -18   4 964.330 116.518  23
  -2  18  -4 932.950 125.986  22
  -2  18  -6 129.393 55.3499  15
   2 -18   6 129.684 54.4712  23
  -2 -18  -6 181.632 59.4206  19
  -2  18  -6 74.5179 68.6906  22
  -2  18  -8 643.367 74.1691  12
  -2 -18  -8 833.590 103.535  19
  -2  18  -8 786.207 99.8772  15
   2 -18   8 750.029 94.0324  23
  -2  18  -8 744.786 110.004  22
  -2 -18 -10 47.1395 42.9784  19
  -2  18 -10 70.4222 51.0681  22
  -2 -18 -12-5.13221 32.0326  19
  -2  18 -12 72.6265 54.1432  22
  -3   0  43 45.2502 33.6185  10
  -3   0  43-38.3461 42.1042  21
  -3   0  41 9.06607 43.2739  10
  -3   0  41 11.5083 41.0847  28
  -3   0  41 14.4163 53.4246  21
  -3   0  41-43.7801 49.3361  27
  -3   0  39-15.3844 54.2034  28
  -3   0  39 2.06235 57.1720  27
  -3   0  37 96.0216 80.8008  28
  -3   0  37 137.864 71.7815  27
  -3   0  35 67.7870 76.3937  28
  -3   0  35 138.225 95.6808  27
  -3   0  35 73.0472 63.0561  26
  -3   0  33 93.4539 100.352  27
  -3   0  33 44.6337 75.1464  18
  -3   0  33 100.213 76.5430  28
  -3   0  33 37.7678 72.4447  26
  -3   0  31 128.166 89.3651  18
  -3   0  31 60.1426 70.5519  26
  -3   0  31 145.125 93.6869  27
  -3   0  31 118.740 94.0683  28
  -3   0  29-60.7989 64.7648  28
  -3   0  29 183.600 121.751  11
  -3   0  29 6.80754 67.3633  18
  -3   0  29 38.4422 61.8597  27
  -3   0  27 46.7674 94.7925  11
  -3   0  27 67.7245 68.6072  18
  -3   0  27 92.8946 84.4063  28
  -3   0  27 64.3640 73.3915  27
  -3   0  25 99.2924 81.6715  11
  -3   0  25 95.3809 83.7428  18
  -3   0  25 106.746 179.666   2
  -3   0  25 76.0375 77.4203  28
   3   0 -25 220.881 156.937   3
  -3   0  23 89.0458 132.693   2
   3   0 -23 57.2430 94.6006   3
   3   0 -21-24.8883 104.488   3
  -3   0  21 30.8118 87.1671   2
   3   0 -19-16.6999 99.6852   3
  -3   0  19 105.161 125.067   2
  -3   0  19 5.17908 58.4166   4
  -3   0  17 43.1716 105.554   2
   3   0 -17 22.4648 93.3313   3
  -3   0  17 5.86668 49.7174   8
  -3   0  17 112.313 96.9452   4
  -3   0  15 221.116 96.6651   8
   3   0 -15 213.051 115.110   3
  -3   0  15 184.783 110.543   4
  -3   0  15 304.797 143.618   2
  -3   0  13 124.002 88.5719   4
  -3   0  13 55.4646 83.6713   2
   3   0 -13-9.89761 90.5019   3
  -3   0  13 97.5041 115.076   8
  -3   0  11 55.7860 102.788   2
  -3   0  11-29.6256 70.2398   8
   3   0 -11-47.8931 98.0000   3
   3   0 -11 39.4984 46.3998   9
  -3   0  11 103.712 98.7873   4
  -3   0   9 24.9139 79.5233   4
   3   0  -9 24.1909 59.7239   9
  -3   0   9-0.52192 70.4476   2
  -3   0   9-3.87505 67.5097   8
  -3   0   7 22.1275 81.8528   2
  -3   0   7-29.6812 74.5798   8
   3   0  -7 18.4604 53.9199   9
  -3   0   7-23.3785 64.0158   5
  -3   0   7 11.8136 74.2504   4
  -3   0   5 9.36777 65.1684   2
  -3   0   5 17.2413 61.5773   5
  -3   0   5 61.8992 62.4006   8
  -3   0   5-33.5038 76.4423   4
  -3   0   3 120.492 56.3781   2
  -3   0   3 55.7664 52.1427   1
  -3   0   3 78.3608 87.8724   4
  -3   0   3 34.2632 67.5206   8
  -3   0   3 109.725 73.1261   5
   3   0  -1 27.5293 37.5137   6
  -3   0   1 13.4003 57.8437   5
  -3   0   1 84.5730 58.2930   1
  -3   0   1 35.0098 72.0294   8
  -3   0   1-1.47957 64.3014   4
  -3   0  -1 63.4400 54.8666   1
   3   0   1 8.98857 30.4636   6
  -3   0  -1 39.8818 64.4329   5
  -3   0  -1 62.0559 77.8933   8
  -3   0  -1 68.0927 78.3637   4
  -3   0  -3 130.999 75.4207   1
   3   0   3 105.443 51.7417   6
  -3   0  -3 108.627 71.9558   5
  -3   0  -3 38.2046 60.5942   4
  -3   0  -5 156.276 85.1153   1
  -3   0  -5 206.085 93.5210   5
   3   0   5 128.689 68.3205   6
  -3   0  -5 237.045 78.9342   4
  -3   0  -7 148.503 78.1453   5
  -3   0  -7 116.084 90.2803   1
   3   0   7 115.759 68.7869   6
  -3   0  -7 100.675 61.9274   4
  -3   0  -9 28.6554 65.7587   5
   3   0   9 53.6109 76.8030   6
  -3   0  -9 60.7146 61.8684   4
  -3   0  -9 118.820 112.223   1
   3   0  11 83.8408 60.7458   6
  -3   0 -11 126.939 74.0275   5
  -3   0 -11 150.351 88.7223   1
  -3   0 -13 109.667 72.6757   1
   3   0  13 113.299 93.3995   6
  -3   0 -13 127.979 84.5414   5
  -3   0 -15 94.8259 108.780   1
   3   0  15 8.42944 70.5282   6
  -3   0 -15-0.89877 59.0935   5
  -3   0 -17-42.0312 96.7668   1
   3   0  17 28.9798 91.7302   6
  -3   0 -19 41.0913 96.2517   1
  -3   0 -21 131.623 124.129   1
  -3   0 -23 93.4040 88.3273   1
  -3   0 -25-22.8647 82.2865  22
   3   0  25-10.5029 64.5023  25
  -3   0 -25-3.66014 66.2114  29
  -3   0 -25 95.5639 107.160  15
  -3   0 -27 75.3866 112.682  22
  -3   0 -27 190.530 107.410  29
   3   0  27 126.840 101.563  25
  -3   0 -27 60.3928 85.8874  15
   3   0  29 185.611 106.577  25
  -3   0 -29 115.565 121.111  15
  -3   0 -29-26.0655 89.0145  29
  -3   0 -29-51.9016 101.718  22
  -3   0 -31 21.1085 103.236  22
   3   0  31 27.1261 89.5788  25
  -3   0 -31 82.5752 87.5353  15
   3   0  33 162.552 114.864  25
  -3   0 -33 5.09463 86.1533  22
  -3   0 -33-22.1383 78.1037  15
  -3   0 -35-16.3303 88.7838  22
   3   0  35 69.3263 91.1851  25
  -3   0 -35 73.1377 77.5813  15
  -3   0 -37 7.47884 80.9178  22
   3   0  37-60.7724 73.4941  25
   3   0  39 77.5029 66.1542  25
  -3   0 -39-27.4988 72.3131  22
   3   0  41 64.8290 62.9052  25
  -3   0 -41-6.82966 47.3635  22
  -3  -1  42 53.0785 40.1553  27
  -3   1  42 78.4534 48.8380  10
  -3  -1  42 35.3967 39.4641  10
  -3  -1  42 29.4161 37.0131  28
  -3   1  42 88.3668 44.1457  27
  -3   1  42 121.791 57.3873  21
  -3  -1  42 44.1297 47.4027  21
  -3   1  40 703.661 113.837  27
  -3   1  40 757.562 102.190  26
  -3   1  40 769.891 118.937  10
  -3   1  40 744.901 114.133  28
  -3  -1  40 768.288 121.710  27
  -3  -1  40 910.074 125.663  28
  -3   1  40 920.957 134.938  21
  -3   1  38 1318.08 168.562  28
  -3  -1  38 1103.76 154.093  27
  -3   1  38 1340.38 166.171  27
  -3  -1  38 1355.89 165.339  28
  -3   1  38 1303.32 150.464  26
  -3  -1  36 5093.91 301.456  18
  -3   1  36 5495.44 357.435  28
  -3  -1  36 4865.16 329.669  28
  -3  -1  36 5035.22 339.267  27
  -3   1  36 5334.52 350.437  27
  -3   1  36 5596.95 323.504  26
  -3   1  34 479.041 138.073  28
  -3   1  34 401.794 103.100  26
  -3  -1  34 649.014 138.592  18
  -3   1  34 650.523 138.262  27
  -3  -1  34 517.572 140.774  28
  -3  -1  34 478.397 123.975  27
  -3  -1  32 21616.9 739.093  28
  -3  -1  32 21158.1 679.573  18
  -3  -1  32 20405.5 716.020  27
  -3   1  32 20967.1 735.347  28
  -3   1  32 19978.8 702.866  27
  -3   1  32 21497.0 705.935  26
  -3  -1  30 969.098 160.192  11
  -3   1  30 752.769 136.711  18
  -3  -1  30 888.220 147.358  18
  -3  -1  30 938.535 159.845  27
  -3   1  30 974.121 178.423  28
  -3  -1  30 1002.13 169.849  28
  -3   1  30 885.376 167.556  27
  -3   1  28 556.962 148.291  11
  -3  -1  28 455.570 133.322  28
  -3   1  28 441.956 114.817  18
  -3  -1  28 567.012 130.640  18
  -3  -1  28 524.468 137.323  11
  -3   1  28 231.357 89.8447  27
  -3  -1  28 514.837 131.302  27
  -3   1  28 422.137 129.054  28
  -3   1  26 3279.48 273.739  11
  -3  -1  26 3012.55 259.613  11
  -3   1  26 3521.54 284.080  18
  -3  -1  26 3309.61 279.087  18
  -3  -1  26 3310.72 277.570  27
  -3   1  26 3412.54 279.024  27
  -3  -1  26 3351.66 288.184  28
  -3   1  26 3576.20 300.453  28
   3   1 -24 6464.26 607.379   3
  -3   1  24 6830.37 690.570   2
   3  -1 -24 6258.73 592.635   3
  -3  -1  24 6371.93 674.661   2
  -3  -1  22 83.4486 92.1145   2
   3  -1 -22 120.989 129.321   3
  -3   1  22 8.19988 113.638   2
   3   1 -22 52.4454 82.3254   3
  -3   1  20 150.649 151.545   2
  -3  -1  20-38.3740 113.251   2
   3  -1 -20 103.196 123.141   3
   3   1 -20 3.54204 101.951   3
  -3   1  20-2.75781 64.8136   4
  -3  -1  20 111.991 104.502   4
   3  -1 -18 174.639 98.0493   3
  -3   1  18 142.267 100.158   2
   3   1 -18 230.423 122.405   3
  -3   1  18 224.059 99.6925   8
  -3   1  18 293.972 127.392   4
  -3  -1  18 234.585 111.371   4
  -3  -1  18 224.036 116.356   2
  -3   1  16 7468.04 483.373   4
   3   1 -16 7048.50 511.965   3
  -3   1  16 7467.25 458.107   8
  -3  -1  16 6195.51 449.254   4
  -3   1  16 6743.89 554.060   2
  -3  -1  16 7243.05 571.681   2
   3  -1 -16 7660.22 526.194   3
  -3  -1  16 6795.57 403.175   8
   3  -1 -14 41179.9 1152.48   3
  -3   1  14 40747.6 1286.96   2
  -3  -1  14 40127.1 977.214   8
  -3   1  14 41696.4 1064.97   8
  -3   1  14 40595.3 1099.68   4
  -3  -1  14 37726.0 1071.43   4
   3   1 -14 38262.1 1138.49   3
  -3  -1  14 39699.0 1247.47   2
   3   1 -14 38677.0 934.509   9
  -3  -1  12 5208.44 349.457   8
  -3   1  12 5424.89 441.704   2
   3  -1 -12 5172.16 389.482   3
   3   1 -12 4789.63 383.104   3
   3   1 -12 4482.00 311.162   9
  -3   1  12 5087.76 384.710   4
  -3   1  12 4990.29 364.395   8
  -3  -1  12 4971.92 377.111   4
  -3  -1  12 5247.81 424.212   2
   3  -1 -10 17493.0 670.369   3
  -3   1  10 17517.4 590.448   5
  -3   1  10 17666.2 736.420   2
  -3  -1  10 19056.6 654.532   8
   3   1 -10 17895.1 614.375   9
  -3   1  10 18352.5 672.671   8
  -3  -1  10 19131.2 722.887   4
  -3   1  10 17819.8 689.785   4
  -3  -1  10 17703.0 719.645   2
  -3   1   8 4347.47 299.638   5
  -3  -1   8 4290.66 336.587   4
   3  -1  -8 4010.52 240.783   9
  -3  -1   8 4541.34 320.411   8
  -3   1   8 4098.47 329.355   4
  -3   1   8 4598.25 333.494   8
   3   1  -8 4365.35 301.328   9
  -3   1   8 4279.44 341.795   2
  -3  -1   8 3813.03 310.640   2
  -3  -1   6 10765.9 512.601   4
  -3  -1   6 10558.2 478.928   8
   3   1  -6 10562.4 468.380   9
  -3   1   6 11833.6 516.316   8
  -3   1   6 10955.5 518.056   4
  -3   1   6 10803.1 496.367   2
  -3  -1   6 10368.7 455.278   2
  -3   1   6 11139.5 465.901   5
  -3   1   4 2600.67 192.775   1
  -3  -1   4 2630.54 219.179   1
  -3   1   4 2955.12 247.785   5
  -3  -1   4 2880.69 254.262   8
  -3  -1   4 2711.89 252.520   4
  -3  -1   4 2631.34 204.693   2
  -3   1   4 2438.30 217.604   2
  -3   1   4 2719.50 250.916   8
  -3   1   4 2534.48 247.826   4
   3   1  -2 1913.43 107.131   6
  -3   1   2 1781.94 191.440   5
  -3  -1   2 2063.07 220.554   4
  -3   1   2 1956.93 210.373   8
  -3   1   2 2098.38 223.513   4
  -3  -1   2 2065.86 148.433   2
  -3  -1   2 1938.13 195.515   1
  -3   1   2 1857.68 169.672   1
  -3  -1   2 2263.83 218.294   5
  -3   1   0 16665.7 520.426   1
   3   1   0 15645.2 309.845   6
  -3  -1   0 17147.5 581.637   5
   3  -1   0 16626.0 487.768   6
  -3   1   0 17092.7 587.398   5
  -3  -1   0 16228.1 576.382   4
  -3   1   0 16699.3 590.267   8
  -3   1   0 16867.8 587.970   4
  -3  -1   0 16288.6 554.650   1
  -3  -1  -2 5385.86 327.978   1
   3   1   2 5264.55 200.956   6
  -3  -1  -2 5136.77 318.636   4
   3  -1   2 5152.92 280.946   6
  -3   1  -2 5266.90 307.429   1
  -3   1  -2 5354.96 335.423   5
  -3   1  -2 5273.35 328.523   8
  -3   1  -2 4983.20 316.650   4
  -3  -1  -2 5584.59 338.029   5
  -3   1  -4 2607.69 228.363   4
  -3  -1  -4 2151.28 222.628   1
   3  -1   4 2709.93 211.707   6
   3   1   4 2125.79 151.158   6
  -3  -1  -4 2219.30 217.097   5
  -3   1  -4 2554.67 242.124   5
  -3  -1  -4 2016.25 204.346   4
  -3   1  -4 2488.11 225.780   1
  -3   1  -4 2570.61 236.468   8
  -3  -1  -6 1178.79 177.977   1
   3   1   6 1135.03 127.817   6
   3  -1   6 1400.74 162.582   6
  -3   1  -6 1544.33 171.908   4
  -3  -1  -6 1435.47 181.371   5
  -3   1  -6 1495.49 191.186   5
  -3   1  -6 1514.60 190.002   1
  -3  -1  -6 1029.16 107.232   7
  -3  -1  -6 1143.00 149.241   4
  -3  -1  -8 1070.44 185.769   1
   3  -1   8 898.150 150.987   6
  -3  -1  -8 906.936 123.957   7
   3   1   8 843.849 127.465   6
  -3   1  -8 929.052 154.941   5
  -3  -1  -8 976.140 155.965   5
  -3  -1  -8 831.848 122.155   4
  -3   1  -8 994.767 172.386   1
  -3  -1 -10 211.755 85.1376   5
  -3   1 -10 475.943 147.687   1
   3   1  10 256.136 81.3097   6
  -3  -1 -10 312.425 108.561   1
  -3   1 -10 392.166 103.240   5
   3  -1  10 410.759 125.882   6
   3  -1  12 1211.58 195.894   6
  -3   1 -12 1353.67 229.654   1
   3   1  12 1043.29 170.905   6
  -3   1 -12 1229.37 179.241   5
  -3  -1 -12 1406.16 227.483   1
  -3  -1 -12 1090.07 166.792   5
   3  -1  14 4249.17 376.900   6
  -3  -1 -14 4222.92 384.509   1
  -3   1 -14 4351.11 402.869   1
  -3  -1 -14 3892.11 293.637   5
  -3   1 -14 4482.60 336.665   5
   3  -1  16 6151.00 489.899   6
  -3  -1 -16 6202.94 493.273   1
  -3   1 -16 6329.92 510.974   1
  -3   1 -16 6083.26 393.925   5
  -3   1 -18 1888.28 300.520   1
  -3  -1 -18 1538.60 276.694   1
   3  -1  18 1666.80 282.054   6
   3  -1  20 12468.9 783.132   6
  -3  -1 -20 12202.4 773.577   1
  -3   1 -20 13134.3 816.291   1
  -3  -1 -22 52.2036 91.5429   1
  -3   1 -22 139.996 135.409   1
  -3   1 -24 11148.2 565.772  15
   3  -1  24 10650.8 512.076  25
  -3  -1 -24 10648.2 559.865  15
  -3  -1 -24 10517.1 501.814  29
  -3  -1 -24 10564.1 784.916   1
  -3   1 -24 10843.8 813.206   1
  -3  -1 -24 11359.3 589.540  22
  -3   1 -24 11235.3 584.218  22
   3   1  24 10663.1 515.141  25
  -3   1 -24 10848.1 504.995  29
  -3   1 -26 49261.7 1113.26  29
  -3  -1 -26 49834.5 1277.41  22
  -3  -1 -26 49280.9 1127.47  29
  -3  -1 -26 48236.9 1226.95  15
   3   1  26 50675.1 1162.31  25
  -3   1 -26 51710.5 1287.67  22
   3  -1  26 48145.4 1129.83  25
  -3   1 -26 49350.4 1229.74  15
  -3   1 -28 99300.3 1636.81  29
   3   1  28 92961.7 1631.22  27
  -3  -1 -28 99658.3 1793.48  15
   3  -1  28 98696.0 1660.78  25
   3   1  28 108492. 1741.80  25
  -3   1 -28 99158.4 1776.25  15
  -3  -1 -28 103030. 1876.90  22
  -3   1 -28 102133. 1855.69  22
  -3   1 -30 8526.87 477.894  29
  -3  -1 -30 8110.49 513.513  15
   3   1  30 7683.79 469.728  27
  -3   1 -30 7885.63 501.001  15
   3   1  30 9189.98 513.311  25
   3  -1  30 7640.16 466.150  25
  -3  -1 -30 7851.87 523.321  22
  -3   1 -30 8681.14 543.354  22
  -3   1 -32 2186.78 278.243  22
   3   1  32 1908.14 234.296  27
   3  -1  32 2481.20 269.482  25
  -3   1 -32 2136.87 263.594  15
   3   1  32 2185.57 260.670  25
  -3  -1 -32 1987.99 261.230  15
  -3  -1 -32 2207.50 278.564  22
  -3   1 -32 2283.49 257.832  29
   3  -1  34 116.563 112.569  25
  -3   1 -34 50.2583 96.1250  22
  -3   1 -34 77.1988 85.6741  15
   3   1  34 63.5834 75.0980  25
  -3  -1 -34 164.492 113.892  22
   3   1  34 104.775 81.4276  27
   3   1  36 2853.94 256.263  27
  -3   1 -36 2659.30 254.871  15
   3   1  36 3109.70 275.665  25
   3  -1  36 3026.46 273.635  25
  -3  -1 -36 2738.46 283.532  22
  -3   1 -36 3295.61 306.296  22
   3   1  38 20.0152 61.4298  25
   3  -1  38 1.85057 65.3642  25
  -3  -1 -38-29.6692 67.6942  22
  -3   1 -38 67.4549 64.7315  22
  -3  -1 -40 206.292 79.5790  22
   3  -1  40 207.205 77.1484  25
  -3   1 -40 150.013 69.1897  22
   3   1  40 352.960 92.1640  25
   3   1  42 66.3901 47.6983  25
   3  -1  42 34.9012 47.5909  25
  -3   2  43 1381.05 122.377  21
  -3   2  43 1302.03 115.337  10
  -3   2  41 690.511 108.701  10
  -3  -2  41 630.618 103.950  27
  -3   2  41 465.072 85.1387  27
  -3   2  41 682.795 105.152  28
  -3   2  41 474.948 77.5657  26
  -3  -2  41 676.654 95.6811  10
  -3  -2  41 639.599 95.3985  28
  -3   2  41 413.133 86.1179  21
  -3   2  39 1830.10 171.766  26
  -3   2  39 2212.62 202.272  10
  -3  -2  39 2140.14 202.316  27
  -3  -2  39 1802.75 176.226  28
  -3   2  39 1661.09 173.560  27
  -3   2  39 1894.69 196.512  21
  -3   2  39 1749.20 181.572  28
  -3  -2  37 1100.08 140.677  18
  -3  -2  37 1261.78 172.363  27
  -3   2  37 1087.28 144.157  26
  -3  -2  37 1260.47 165.043  28
  -3   2  37 891.686 141.885  27
  -3   2  37 925.321 162.389  28
  -3   2  35 652.150 143.321  28
  -3  -2  35 544.425 116.896  18
  -3  -2  35 367.005 93.1109  27
  -3   2  35 638.934 124.171  26
  -3   2  35 522.870 134.034  27
  -3  -2  35 678.904 136.423  28
  -3  -2  33 31.4747 68.0941  18
  -3   2  33 44.5836 80.4484  27
  -3  -2  33 71.6633 76.8595  27
  -3   2  33 83.1299 75.0690  26
  -3   2  33 24.9482 72.3798  28
  -3  -2  33 170.821 94.9738  28
  -3  -2  31 9262.13 485.174  28
  -3  -2  31 8888.55 452.870  18
  -3  -2  31 9080.88 478.798  27
  -3   2  31 8269.43 459.480  27
  -3   2  31 8894.29 480.410  28
  -3  -2  29 3065.68 277.126  18
  -3  -2  29 2984.15 281.806  28
  -3  -2  29 2801.45 269.735  27
  -3   2  29 2889.59 271.883  27
  -3   2  29 3284.45 299.120  28
  -3   2  27 5662.50 363.216  11
  -3  -2  27 5686.50 368.458  27
  -3   2  27 5534.26 344.462  18
  -3  -2  27 5561.81 375.905  28
  -3   2  27 5390.35 369.334  28
  -3  -2  27 4962.81 380.481  23
  -3   2  25 255.012 112.240  11
  -3  -2  25 155.790 82.8280  11
  -3   2  25 175.009 75.9235  28
  -3   2  25 253.635 97.5786  18
  -3  -2  25 309.930 114.615  27
  -3  -2  25 182.091 64.2040  28
  -3  -2  25 149.054 78.9812  23
   3  -2 -25 347.102 174.438   3
   3  -2 -23 4903.47 505.376   3
  -3   2  23 5027.54 591.006   2
   3   2 -23 5734.05 549.405   3
  -3  -2  23 5373.13 601.534   2
  -3  -2  21 179.529 121.701   2
   3  -2 -21 420.142 169.225   3
   3   2 -21 342.711 173.658   3
  -3   2  21 284.253 146.205   2
   3  -2 -19 4827.65 452.708   3
   3   2 -19 4623.52 459.488   3
  -3   2  19 4299.21 374.966   8
  -3  -2  19 4254.26 391.409   4
  -3   2  19 4766.94 522.714   2
  -3  -2  19 4435.77 495.836   2
   3   2 -17 26.6252 78.5467   3
  -3  -2  17 34.6037 98.9885   2
  -3   2  17 17.8215 90.7925   2
   3  -2 -17-50.2409 108.024   3
  -3   2  17-6.37262 58.5856   8
  -3   2  17 33.3950 71.2391   4
  -3  -2  17 22.9453 84.6576   4
   3  -2 -15 15093.8 715.633   3
   3   2 -15 14437.4 631.195   9
  -3   2  15 14314.6 672.001   4
  -3   2  15 14417.0 659.716   8
  -3  -2  15 14543.9 690.668   4
  -3   2  15 14124.5 797.370   2
   3   2 -15 15216.0 745.164   3
  -3  -2  15 14957.2 793.696   2
   3   2 -13 7496.36 504.101   3
   3   2 -13 7740.31 455.324   9
   3  -2 -13 7630.03 480.727   3
  -3   2  13 7389.01 469.704   4
  -3   2  13 7205.71 540.462   2
  -3  -2  13 7643.28 483.903   4
  -3   2  13 7662.75 474.544   8
  -3  -2  13 8121.33 551.597   2
  -3   2  11 118534. 1551.87   5
  -3   2  11 126403. 1880.71   8
  -3   2  11 121530. 1874.51   4
  -3  -2  11 121694. 1899.01   4
  -3   2  11 119053. 2065.95   2
   3  -2 -11 123434. 1832.83   3
  -3  -2  11 126623. 2014.00   2
   3   2 -11 122056. 1780.18   9
  -3   2   9 48448.7 984.106   5
   3  -2  -9 49087.7 1077.99   3
  -3   2   9 50889.7 1159.05   8
  -3   2   9 48517.1 1149.57   4
   3   2  -9 50556.2 1113.09   9
  -3   2   9 48767.6 1239.77   2
  -3  -2   9 49640.3 1168.80   4
  -3  -2   9 48741.4 1148.94   2
   3   2  -7 16558.1 631.782   9
  -3   2   7 16888.3 580.855   5
   3  -2  -7 16974.2 592.375   3
  -3   2   7 17250.0 670.611   4
  -3   2   7 17511.4 657.329   8
  -3  -2   7 17264.5 672.553   4
  -3   2   7 17112.7 679.827   2
  -3  -2   7 15845.3 596.679   2
  -3   2   5 38529.1 976.491   4
  -3   2   5 35322.1 848.027   5
  -3   2   5 36725.3 943.750   8
  -3  -2   5 38170.4 968.948   4
   3   2  -5 37059.9 936.964   9
  -3  -2   5 35408.2 794.543   2
  -3   2   3 6635.74 400.766   4
  -3  -2   3 7050.98 380.393   1
  -3   2   3 6831.56 378.993   5
  -3   2   3 6438.50 386.473   8
  -3  -2   3 7393.56 419.260   4
  -3   2   3 6696.32 287.422   1
  -3  -2   3 6553.66 288.402   2
  -3   2   1 1480.33 146.261   1
  -3  -2   1 2078.78 217.611   4
   3  -2  -1 1701.85 180.410   6
  -3   2   1 1715.35 191.425   5
  -3   2   1 1593.96 204.889   4
  -3   2   1 1577.62 193.516   8
  -3  -2   1 1847.21 204.056   1
  -3   2  -1 2851.60 216.823   1
   3  -2   1 2621.95 222.126   6
  -3   2  -1 2824.76 251.012   5
  -3   2  -1 2604.74 246.555   4
  -3   2  -1 2561.08 238.442   8
  -3  -2  -1 2769.28 248.191   4
  -3  -2  -1 2995.25 254.576   1
  -3  -2  -3 2329.47 232.563   1
   3  -2   3 2091.00 201.659   6
  -3   2  -3 1856.29 189.724   1
  -3   2  -3 2122.65 223.586   5
  -3   2  -3 2078.24 218.947   4
  -3   2  -3 2104.96 214.481   8
  -3  -2  -3 2367.78 224.403   4
   3  -2   5 13431.9 519.992   6
  -3  -2  -5 13511.7 533.745   5
  -3  -2  -5 12462.6 374.297   7
  -3  -2  -5 13419.7 568.479   1
  -3   2  -5 13737.6 566.147   5
  -3   2  -5 13616.5 521.458   8
  -3   2  -5 13138.1 525.169   1
  -3  -2  -5 12345.9 483.835   4
  -3  -2  -7 13427.4 446.222   7
  -3   2  -7 14039.1 522.981   8
   3  -2   7 13443.8 553.324   6
  -3  -2  -7 14630.2 614.359   1
  -3  -2  -7 14950.4 564.070   5
  -3   2  -7 13679.3 570.770   5
  -3   2  -7 13850.0 573.833   1
  -3  -2  -7 13804.2 492.336   4
  -3  -2  -9 16797.2 564.909   7
   3  -2   9 17171.1 663.896   6
  -3   2  -9 17266.9 656.745   5
  -3  -2  -9 16550.3 510.921   4
  -3   2  -9 17826.4 700.186   1
  -3  -2  -9 17565.7 703.860   1
  -3  -2 -11 38930.5 959.595   7
   3  -2  11 39080.9 1069.78   6
  -3  -2 -11 40342.9 1114.29   1
  -3   2 -11 37990.4 996.842   5
  -3   2 -11 40835.8 1121.84   1
  -3   2 -13 3499.50 311.185   5
  -3  -2 -13 3164.92 302.567   7
   3  -2  13 3188.30 326.438   6
  -3  -2 -13 3435.90 342.356   1
  -3   2 -13 3281.18 338.280   1
  -3  -2 -15 1520.01 225.743   7
  -3   2 -15 1838.48 233.737   5
   3  -2  15 1644.90 261.793   6
  -3  -2 -15 1460.66 240.258   1
  -3   2 -15 1591.61 259.986   1
  -3  -2 -17 6201.01 514.410   1
  -3  -2 -17 5716.79 474.632   7
   3  -2  17 5974.56 512.825   6
  -3   2 -17 5867.49 518.461   1
   3  -2  19 4540.54 477.559   6
  -3  -2 -19 5131.10 491.780   1
  -3  -2 -19 5148.04 480.915   7
  -3   2 -19 4969.26 495.526   1
  -3  -2 -21 35514.4 1347.78   1
   3  -2  21 36139.5 1402.32   6
  -3  -2 -21 35682.2 1341.55   7
  -3   2 -21 36270.6 1414.17   1
  -3  -2 -23 355.893 181.762   7
  -3  -2 -23 411.164 170.577   1
  -3   2 -23 383.577 170.589   1
   3   2  25 3624.63 317.793  27
  -3   2 -25 4426.33 330.161  29
  -3   2 -25 3811.24 342.049  15
  -3  -2 -25 4002.14 360.951  15
   3   2  25 4695.18 356.033  25
   3  -2  25 4023.85 324.275  25
  -3  -2 -25 4396.10 384.146  22
  -3   2 -25 4061.11 362.989  22
   3  -2  27 1213.70 187.763  25
   3   2  27 1033.28 181.520  27
  -3   2 -27 1234.18 200.208  15
  -3   2 -27 1202.21 215.190  22
   3   2  27 1483.41 225.184  25
  -3  -2 -27 1232.57 209.505  15
  -3  -2 -27 1329.08 221.706  22
  -3   2 -27 1195.67 183.120  29
  -3   2 -29 2627.80 295.717  15
  -3   2 -29 2476.72 291.211  22
   3   2  29 2494.05 282.125  27
  -3  -2 -29 2483.13 299.925  15
  -3   2 -29 2586.33 267.684  29
   3   2  29 2768.67 287.759  25
  -3  -2 -29 2249.40 294.298  22
   3  -2  29 2344.55 265.143  25
  -3  -2 -31 710.916 180.803  22
  -3   2 -31 690.439 169.585  22
  -3   2 -31 585.918 144.419  29
  -3   2 -31 630.084 158.014  15
   3   2  31 608.175 139.020  25
  -3  -2 -31 786.290 169.594  15
   3  -2  31 822.178 169.492  25
   3   2  31 752.162 164.588  27
   3   2  33 6827.19 436.861  25
  -3   2 -33 6727.84 440.207  15
  -3  -2 -33 6654.26 474.168  22
   3  -2  33 6968.32 434.460  25
  -3   2 -33 6362.84 404.412  29
   3   2  33 6222.69 414.744  27
  -3   2 -33 6765.16 462.218  22
  -3  -2 -35 900.347 175.686  22
  -3   2 -35 1020.09 170.286  15
   3   2  35 1015.92 177.339  25
   3  -2  35 1352.07 196.210  25
  -3   2 -35 1097.90 196.336  22
   3   2  35 957.018 170.716  27
  -3   2 -37 1976.61 212.745  15
   3  -2  37 2080.46 222.369  25
   3   2  37 2010.47 219.288  25
  -3  -2 -37 1992.06 238.128  22
  -3   2 -37 1771.28 219.411  22
  -3  -2 -39 1105.33 160.682  22
   3  -2  39 1173.37 153.439  25
   3   2  39 1128.51 155.180  25
  -3   2 -39 1141.29 156.753  22
  -3  -2 -41 9.32553 33.5880  20
  -3   2 -41 27.8028 46.8777  22
   3  -2  41 25.3499 45.4277  25
   3   2  41 95.1343 55.2023  25
  -3   3  42 2776.27 178.554  10
  -3  -3  42 2914.89 183.625  27
  -3   3  42 2632.24 180.552  21
  -3   3  40 6882.55 325.586  10
  -3  -3  40 5880.93 305.957  27
  -3   3  40 6009.08 283.151  26
  -3  -3  40 5989.13 280.598  28
  -3  -3  40 5682.49 256.164  10
  -3   3  40 6315.63 322.306  21
  -3   3  40 6194.05 307.964  28
  -3   3  38 10734.2 448.540  28
  -3  -3  38 10340.2 390.142  18
  -3   3  38 9925.10 416.849  27
  -3  -3  38 11261.3 465.546  27
  -3   3  38 11117.7 437.902  26
  -3   3  38 11531.3 465.040  10
  -3  -3  38 10765.2 431.850  28
  -3   3  38 11404.6 480.261  21
  -3  -3  36 1650.82 182.214  18
  -3   3  36 1606.69 195.445  28
  -3   3  36 1350.68 178.615  27
  -3  -3  36 1600.55 193.274  27
  -3   3  36 1397.80 177.652  26
  -3  -3  36 1705.03 197.632  28
  -3   3  36 1691.97 214.045  21
  -3  -3  34 202.084 89.0353  18
  -3  -3  34 211.087 89.9514  28
  -3   3  34 177.838 103.394  28
  -3   3  34 288.613 90.8754  27
  -3  -3  34 76.5672 76.8235  27
  -3   3  34 214.735 84.8796  26
  -3  -3  32 165.423 85.1236  27
  -3  -3  32 163.710 92.8242  18
  -3   3  32 61.3567 81.6226  28
  -3   3  32 32.1840 66.8616  27
  -3   3  32 77.2226 82.8734  26
  -3  -3  32 136.843 100.645  28
  -3  -3  30 130.649 88.2413  28
  -3   3  30 122.839 89.5954  28
  -3  -3  30 165.976 105.625  18
  -3  -3  30 46.4017 76.1401  27
  -3  -3  28 6802.37 416.242  28
  -3   3  28 6332.26 408.072  28
  -3  -3  28 6444.10 395.168  27
  -3  -3  28 5992.69 422.859  23
  -3   3  26 1686.19 218.662  11
  -3  -3  26 1614.60 205.295  28
  -3   3  26 1519.60 197.332  28
  -3  -3  26 1349.09 207.780  23
  -3  -3  26 1560.95 202.568  27
  -3   3  24 5766.21 365.151  11
   3  -3 -24 6327.90 590.124   3
  -3  -3  24 6815.34 399.874  28
   3   3 -24 6740.91 611.403   3
  -3  -3  24 6331.14 412.443  23
  -3   3  24 6142.54 380.378  28
  -3  -3  24 6633.08 380.106  27
  -3   3  24 5918.88 666.495   2
  -3  -3  24 7089.42 714.147   2
   3   3 -22 170.664 154.175   3
  -3   3  22 162.693 142.657   2
  -3  -3  22 191.139 146.987   2
   3  -3 -22 149.973 131.908   3
   3  -3 -20 3304.84 388.284   3
   3   3 -20 3418.99 411.282   3
  -3  -3  20 3597.00 464.147   2
  -3   3  20 3279.31 353.109   8
  -3   3  20 2995.73 430.089   2
  -3  -3  20 3377.99 369.550   4
  -3   3  18 131.644 83.6119   8
  -3   3  18 179.811 139.643   2
   3  -3 -18 21.4787 80.8153   3
  -3  -3  18 178.116 121.271   2
   3   3 -18 117.456 106.626   3
  -3  -3  18 48.9083 81.0314   4
  -3  -3  16 3547.76 360.589   4
   3   3 -16 3511.57 346.574   9
  -3   3  16 2709.02 374.644   2
   3  -3 -16 3475.76 352.172   3
  -3   3  16 2762.07 307.621   8
   3   3 -16 3956.39 408.203   3
  -3  -3  16 3733.98 414.011   2
   3   3 -14 7434.64 491.053   9
   3  -3 -14 6537.13 457.711   3
   3   3 -14 7080.38 511.232   3
  -3   3  14 6815.77 551.888   2
  -3   3  14 6430.35 458.572   8
  -3  -3  14 6596.10 468.299   4
  -3  -3  14 7685.59 562.584   2
  -3  -3  12 26262.9 962.934   2
   3  -3 -12 25663.7 847.972   3
  -3   3  12 25665.5 889.889   4
   3   3 -12 25702.0 881.037   9
  -3   3  12 24835.5 700.346   5
  -3   3  12 25112.9 1001.95   2
  -3   3  12 25626.8 885.447   8
  -3  -3  12 26335.2 901.316   4
  -3  -3  10 3896.98 349.956   2
  -3   3  10 5056.19 316.336   5
  -3   3  10 5240.40 400.288   4
   3   3 -10 3974.91 344.379   9
  -3  -3  10 4161.56 358.601   4
  -3   3  10 5355.55 400.325   8
  -3   3  10 4626.50 411.527   2
   3  -3 -10 4979.86 351.964   3
  -3  -3   8 74091.4 1395.88   2
   3  -3  -8 80721.1 1318.08   3
  -3  -3   8 76189.5 1478.24   4
  -3   3   8 80914.6 1618.10   2
   3   3  -8 76066.9 1470.68   9
  -3   3   8 82066.6 1529.85   4
  -3   3   8 82580.9 1526.00   8
  -3   3   8 78015.4 1284.62   5
  -3  -3   6 2718.07 242.230   2
  -3   3   6 2044.82 219.055   5
   3  -3  -6 1769.51 184.002   3
  -3   3   6 2260.63 276.331   4
   3   3  -6 2927.26 287.818   9
  -3  -3   6 3001.59 293.200   4
  -3   3   6 1903.44 240.638   8
  -3   3   4 51488.4 1147.80   8
  -3  -3   4 60824.3 1256.21   4
  -3   3   4 55661.1 1217.32   4
   3  -3  -4 52533.6 933.985   3
  -3   3   4 54917.2 1099.29   5
   3   3  -4 58806.7 1264.93   9
  -3  -3   4 54268.4 949.576   2
  -3   3   2 1671.45 138.476   1
  -3   3   2 2018.41 216.839   5
  -3  -3   2 1901.72 216.571   1
  -3   3   2 1759.26 211.823   8
  -3  -3   2 2403.04 251.965   4
  -3  -3   0 9181.34 469.788   4
  -3   3   0 10057.7 483.355   8
  -3   3   0 9659.71 361.580   1
   3  -3   0 10436.0 478.910   6
  -3   3   0 10863.7 502.691   5
  -3  -3   0 9749.47 477.389   1
  -3   3  -2 4899.72 345.268   5
   3  -3   2 4428.29 314.872   6
  -3  -3  -2 4195.58 308.464   4
  -3   3  -2 4404.18 318.524   8
  -3   3  -2 4449.05 271.365   1
  -3  -3  -2 4247.52 218.054   7
  -3  -3  -2 4572.45 332.585   1
  -3   3  -4 74008.9 1362.86   5
   3  -3   4 75105.6 1325.93   6
  -3   3  -4 72963.8 1184.93   1
  -3  -3  -4 69534.8 1243.52   4
  -3  -3  -4 77455.1 1390.21   1
  -3   3  -4 75399.6 1274.77   8
  -3  -3  -4 71787.0 990.142   7
  -3  -3  -6 2134.23 243.587   1
  -3  -3  -6 2165.42 209.048   4
   3  -3   6 2432.79 252.789   6
  -3   3  -6 2540.58 269.658   5
  -3   3  -6 2246.55 218.399   8
  -3   3  -6 2317.63 231.649   1
  -3  -3  -6 2188.40 195.560   7
  -3  -3  -8 1163.21 189.743   1
   3  -3   8 993.360 177.883   6
  -3   3  -8 1017.78 175.135   1
  -3   3  -8 960.489 180.112   5
  -3   3  -8 1036.11 155.221   8
  -3  -3  -8 1301.68 160.507   4
  -3  -3  -8 1158.64 154.250   7
   3  -3  10 72258.4 1490.20   6
  -3  -3 -10 71067.8 1482.19   1
  -3   3 -10 70023.8 1420.96   5
  -3   3 -10 74015.4 1483.89   1
  -3  -3 -12 15741.5 663.057   7
   3  -3  12 15300.5 725.037   6
  -3  -3 -12 16185.8 733.396   1
  -3   3 -12 15088.5 667.443   5
  -3   3 -12 15449.8 724.845   1
  -3  -3 -14 47.4296 67.9284   7
  -3  -3 -14 204.408 129.764   1
  -3   3 -14-22.5471 64.1982   5
   3  -3  14 11.6702 77.2692   6
  -3   3 -14 6.83763 72.5117   1
  -3  -3 -16 2812.54 328.356   7
   3  -3  16 3241.30 382.968   6
  -3   3 -16 2874.34 365.792   1
  -3   3 -16 2974.81 313.941   5
  -3  -3 -16 2931.61 355.216   1
   3  -3  18 234.953 122.411   6
  -3  -3 -18 141.361 109.241   7
  -3  -3 -18 168.406 104.587   1
  -3   3 -18 138.741 127.876   1
  -3  -3 -20 14257.2 841.231   7
   3  -3  20 14481.8 886.883   6
  -3  -3 -20 13938.4 821.861   1
  -3   3 -20 14547.8 885.451   1
  -3  -3 -22 733.356 213.552   7
   3  -3  22 754.985 233.097   6
  -3  -3 -22 782.958 211.916   1
  -3   3 -22 777.427 227.026   1
  -3  -3 -24 7642.44 493.792  22
   3  -3  24 7487.74 702.350   6
  -3  -3 -24 7278.81 475.283  15
  -3   3 -24 8061.87 482.057  15
  -3   3 -24 8231.52 442.709  29
  -3  -3 -24 8219.56 688.771   1
   3   3  24 6885.44 438.649  27
   3   3  24 7471.50 445.248  25
   3  -3  24 7826.67 449.043  25
  -3   3 -24 7729.57 488.421  22
   3   3  26 518.497 135.353  25
  -3  -3 -26 472.508 158.645  22
   3  -3  26 610.637 141.361  25
  -3   3 -26 492.065 133.129  15
  -3   3 -26 490.250 129.791  29
   3   3  26 513.497 144.065  27
  -3  -3 -26 405.585 102.544  15
  -3   3 -26 473.473 133.974  22
  -3   3 -28 180.619 98.0648  29
  -3   3 -28 235.654 102.497  15
   3   3  28 163.271 101.641  27
   3  -3  28 103.713 92.8146  25
  -3  -3 -28 211.424 110.026  15
   3   3  28 244.908 114.751  25
  -3  -3 -28 73.1274 102.028  22
  -3   3 -28 245.140 115.932  22
   3   3  30 8028.58 491.736  27
  -3   3 -30 8885.48 522.856  15
   3   3  30 8836.47 507.598  25
   3  -3  30 8985.86 503.438  25
  -3  -3 -30 8419.12 537.871  22
  -3   3 -30 9046.34 546.805  22
  -3   3 -30 9263.38 488.759  29
  -3   3 -32 47.8633 90.1341  22
   3   3  32 19.2859 83.7544  25
  -3   3 -32 10.7521 72.7102  29
  -3   3 -32 76.7142 79.7631  15
   3   3  32-41.2439 97.3765  27
   3  -3  32-43.2505 86.7116  25
  -3  -3 -32 4.00848 100.139  22
  -3  -3 -34 2296.45 279.992  22
  -3   3 -34 2575.74 266.029  15
   3   3  34 2166.20 243.402  25
   3  -3  34 2807.19 275.459  25
  -3   3 -34 2722.30 294.381  22
  -3   3 -34 2391.10 241.040  29
  -3  -3 -36 1827.09 231.509  22
   3   3  36 2498.60 253.022  25
   3  -3  36 2002.73 223.594  25
  -3   3 -36 1974.23 232.609  22
  -3   3 -36 2086.77 223.127  15
  -3   3 -38 2199.59 221.969  22
   3   3  38 2193.94 213.308  25
   3  -3  38 2446.05 224.306  25
   3   3  40 263.973 91.0550  25
  -3   3 -40 187.090 68.4545  22
  -3  -3 -40 156.816 56.0521  20
   3  -3  40 225.664 79.5296  25
   3   3  42 1961.21 153.646  25
   3  -3  42 1909.82 146.220  25
  -3  -4  41 4388.29 237.673  27
  -3   4  41 4322.26 231.672  10
  -3  -4  41 4046.98 193.367  28
  -3   4  41 4734.09 253.168  21
  -3   4  41 4230.14 216.739  26
  -3  -4  39 1150.57 127.473  18
  -3  -4  39 999.430 123.827  28
  -3  -4  39 1302.61 159.655  27
  -3   4  39 1226.38 143.173  26
  -3   4  39 1222.33 148.762  10
  -3   4  39 1025.48 140.556  21
  -3  -4  37 1195.98 162.500  27
  -3  -4  37 1083.34 145.580  18
  -3   4  37 1395.24 180.387  10
  -3   4  37 1295.35 169.014  28
  -3  -4  37 1070.58 143.043  28
  -3   4  37 1389.46 169.573  26
  -3   4  37 1514.44 188.375  21
  -3  -4  35 762.949 140.612  27
  -3  -4  35 551.622 120.111  18
  -3   4  35 899.962 149.127  26
  -3   4  35 619.397 126.067  28
  -3   4  35 856.907 161.203  21
  -3  -4  35 607.778 129.714  28
  -3   4  33 1435.81 203.802  28
  -3  -4  33 1725.88 205.594  18
  -3  -4  33 1836.96 219.317  27
  -3   4  33 1717.47 215.668  26
  -3   4  33 1486.26 212.398  21
  -3  -4  33 1764.02 206.030  28
  -3  -4  31 1245.74 184.736  28
  -3  -4  31 1243.08 194.949  27
  -3   4  31 1004.05 181.960  26
  -3   4  31 889.935 159.551  28
  -3  -4  31 1062.83 186.515  23
  -3   4  31 1012.13 186.078  21
  -3  -4  29 69.8905 98.9452  28
  -3   4  29 60.4827 72.2220  28
  -3  -4  29 48.0957 72.6461  27
  -3  -4  29 16.7293 77.1644  23
  -3  -4  27 3465.28 323.385  23
  -3  -4  27 3645.63 304.671  27
  -3   4  27 3393.96 299.452  28
  -3  -4  27 3716.86 309.616  28
  -3   4  25 5958.45 388.984  28
  -3  -4  25 6106.34 380.231  27
  -3  -4  25 6391.33 396.222  28
  -3  -4  25 5662.13 400.915  23
  -3   4  23 15896.2 585.938  11
   3  -4 -23 14678.1 875.938   3
   3   4 -23 16554.9 992.183   3
  -3   4  23 16766.5 1100.53   2
  -3  -4  23 15838.3 588.405  27
  -3  -4  23 14693.6 620.465  23
  -3  -4  23 15264.3 1029.63   2
  -3   4  23 15555.6 601.768  28
  -3  -4  23 15439.1 600.472  28
   3  -4 -21 8574.92 635.718   3
   3   4 -21 9289.87 692.309   3
  -3   4  21 8803.52 771.851   2
  -3   4  21 8525.48 594.600   8
  -3  -4  21 9506.32 776.546   2
  -3   4  19 13813.3 917.648   2
  -3  -4  19 14232.5 755.501   4
   3  -4 -19 13454.5 757.724   3
   3   4 -19 14375.8 770.331   9
  -3   4  19 14232.1 752.089   8
   3   4 -19 15004.6 841.101   3
  -3  -4  19 15206.7 930.226   2
   3   4 -17 8869.90 591.321   9
   3  -4 -17 8988.18 585.024   3
  -3   4  17 9730.23 741.614   2
   3   4 -17 9191.15 628.177   3
  -3   4  17 9715.26 611.880   8
  -3  -4  17 8473.27 570.061   4
  -3  -4  17 8617.14 662.447   2
  -3  -4  15 2617.08 352.086   2
   3  -4 -15 3860.16 361.296   3
   3   4 -15 2651.32 318.366   9
   3   4 -15 2730.77 338.223   3
  -3   4  15 3934.61 455.713   2
  -3   4  15 4204.35 395.674   8
  -3  -4  15 2533.59 308.167   4
  -3  -4  13 11934.5 684.245   2
   3  -4 -13 9865.63 537.809   3
  -3   4  13 9952.59 680.338   2
   3   4 -13 11498.0 642.623   9
  -3  -4  13 11399.3 632.558   4
  -3   4  13 10184.1 603.654   8
  -3  -4  11 6513.11 483.390   2
   3  -4 -11 7287.11 432.548   3
  -3   4  11 7411.48 394.467   5
   3   4 -11 6396.02 464.531   9
  -3   4  11 7483.87 503.483   8
  -3   4  11 7285.03 551.940   2
  -3  -4  11 6181.76 458.484   4
  -3   4   9 669.849 126.260   5
   3  -4  -9 721.130 137.366   3
  -3  -4   9 606.725 152.094   4
   3   4  -9 746.136 164.814   9
  -3  -4   9 695.949 156.254   2
  -3   4   9 768.678 169.218   8
  -3  -4   7 49093.6 1125.74   2
   3  -4  -7 53150.2 1001.77   3
  -3  -4   7 52050.0 1252.80   4
  -3   4   7 54591.2 1116.69   5
   3   4  -7 51422.9 1277.00   9
  -3   4   7 53658.9 1275.82   8
  -3  -4   5 23040.0 693.690   2
   3  -4  -5 24697.9 622.362   3
  -3   4   5 26745.9 795.855   5
   3   4  -5 24302.6 866.016   9
  -3   4   5 25351.0 853.951   8
  -3  -4   5 25502.7 859.892   4
  -3  -4   3 8929.52 371.620   7
   3   4  -3 9271.83 532.363   9
  -3   4   3 10735.0 540.776   8
  -3   4   3 11532.1 531.764   5
  -3  -4   3 10201.8 531.679   4
  -3   4   1 36317.4 955.219   5
  -3  -4   1 36706.5 960.607   1
   3   4  -1 35789.9 1043.33   9
  -3   4   1 34347.5 949.678   8
  -3  -4   1 36246.3 985.768   4
  -3  -4   1 33116.7 702.558   7
  -3  -4  -1 23.6923 85.6099   4
  -3   4  -1 106.462 50.4974   1
  -3   4  -1 45.2632 71.2725   5
   3  -4   1 21.7473 68.6553   6
  -3  -4  -1 91.4104 62.4490   7
  -3  -4  -1 43.8508 84.0157   1
  -3   4  -1 33.1790 78.5535   8
   3  -4   3 44852.2 1092.35   6
  -3   4  -3 42704.8 866.924   1
  -3   4  -3 47325.4 1140.64   5
  -3   4  -3 43620.5 1017.01   8
  -3  -4  -3 45200.5 1091.94   1
  -3  -4  -3 45644.9 1056.87   4
  -3  -4  -3 43914.2 854.576   7
  -3  -4  -5 2520.21 265.715   1
   3  -4   5 2640.66 280.211   6
  -3   4  -5 2408.43 272.986   5
  -3   4  -5 2403.18 225.599   1
  -3   4  -5 2340.14 234.910   8
  -3  -4  -5 2297.02 238.633   4
  -3  -4  -5 2640.04 225.007   7
   3  -4   7 32588.5 979.425   6
  -3  -4  -7 32752.0 966.649   1
  -3   4  -7 32361.2 832.896   8
  -3   4  -7 33862.5 916.789   1
  -3  -4  -7 31763.2 836.798   4
  -3  -4  -7 31163.1 819.704   7
  -3   4  -7 32445.3 984.477   5
  -3  -4  -9 5324.56 410.091   1
   3  -4   9 6232.73 453.364   6
  -3  -4  -9 5294.21 335.023   4
  -3   4  -9 5961.72 433.659   5
  -3  -4  -9 5166.70 356.624   7
  -3   4  -9 6120.18 349.461   8
  -3   4  -9 6161.21 425.634   1
  -3   4 -11 36999.8 1115.16   1
  -3  -4 -11 34453.0 1070.02   1
   3  -4  11 36425.2 1143.44   6
  -3   4 -11 36344.5 1084.78   5
  -3  -4 -11 34817.3 992.716   7
  -3  -4 -13 13007.0 650.628   7
  -3   4 -13 13429.1 713.067   1
   3  -4  13 13328.5 727.923   6
  -3  -4 -13 13574.7 700.452   1
  -3   4 -13 12561.8 652.862   5
  -3  -4 -15 29830.2 1057.64   7
  -3   4 -15 31120.5 1154.75   1
  -3   4 -15 31521.4 1053.38   5
   3  -4  15 31925.0 1183.28   6
  -3  -4 -15 30977.7 1110.57   1
  -3  -4 -17 1503.51 265.796   7
  -3   4 -17 1423.52 265.162   1
  -3  -4 -17 1487.22 257.724   1
  -3   4 -17 1645.16 250.578   5
   3  -4  17 1560.33 285.213   6
  -3   4 -19 426.039 198.358   1
  -3  -4 -19 775.557 221.634   7
  -3  -4 -19 837.862 209.765   1
   3  -4  19 477.320 196.006   6
  -3   4 -21 15355.4 951.412   1
   3  -4  21 14886.2 946.528   6
  -3  -4 -21 15687.5 892.907   1
  -3  -4 -21 14988.1 900.928   7
   3  -4  23 5744.31 626.122   6
  -3  -4 -23 5085.29 529.632   1
   3   4  23 5093.35 383.608  27
  -3  -4 -23 5491.32 413.348  15
  -3   4 -23 6186.02 379.643  29
  -3   4 -23 6138.07 416.250  15
   3   4  23 5573.89 385.947  25
  -3  -4 -23 5783.92 430.991  22
  -3   4 -23 5896.14 424.329  22
  -3   4 -25 611.400 135.519  29
   3   4  25 795.497 162.534  25
   3   4  25 920.273 171.550  27
  -3  -4 -25 1002.45 180.955  15
   3  -4  25 614.050 129.588  25
  -3   4 -25 683.893 153.320  15
  -3  -4 -25 776.817 166.372  22
  -3   4 -25 623.243 161.131  22
  -3   4 -27 116.349 99.3368  29
   3   4  27-16.6102 87.4350  25
   3   4  27 70.9003 75.5765  27
  -3  -4 -27-38.1369 105.789  22
  -3   4 -27 82.9191 90.2043  15
   3  -4  27-20.0567 72.6073  25
  -3   4 -27-78.8913 99.3801  22
  -3   4 -29-45.4236 108.463  22
  -3   4 -29 3.69926 78.7701  29
   3   4  29-45.0836 90.1267  25
  -3   4 -29-57.3168 88.1485  15
   3  -4  29-33.2081 74.3319  25
   3   4  29-51.2439 107.310  27
  -3  -4 -29 4.38496 94.5686  22
  -3   4 -31 8624.29 502.458  15
  -3   4 -31 8972.39 472.295  29
   3   4  31 9177.95 516.285  25
   3  -4  31 9159.74 504.644  25
  -3  -4 -31 9200.66 560.061  22
  -3   4 -31 9468.91 549.882  22
   3  -4  33-26.0878 87.7043  25
  -3   4 -33 88.7567 83.2920  29
  -3   4 -33-82.9674 92.0653  15
   3   4  33 51.0418 81.9717  25
  -3  -4 -33 103.392 90.0509  22
  -3   4 -33-53.7784 100.501  22
  -3   4 -35 2795.76 245.329  29
  -3  -4 -35 2389.41 264.622  22
  -3   4 -35 2528.11 243.532  15
   3   4  35 2430.47 253.999  25
   3  -4  35 2848.83 266.519  25
  -3   4 -35 2966.00 286.301  22
  -3   4 -37 476.900 113.991  15
  -3  -4 -37 451.572 96.6440  20
   3   4  37 295.574 109.364  25
   3  -4  37 501.290 119.094  25
  -3   4 -37 316.449 93.0319  22
  -3  -4 -39 3430.60 203.366  20
   3   4  39 3790.24 260.778  25
   3  -4  39 3771.35 251.236  25
  -3   4 -39 3353.90 245.077  22
   3   4  41 5074.47 259.951  25
   3  -4  41 5457.98 257.913  25
  -3  -5  40 3328.18 186.212  18
  -3   5  40 4036.82 226.584  26
  -3  -5  40 3696.90 228.865  27
  -3  -5  40 3159.52 174.743  28
  -3   5  40 4176.75 244.502  21
  -3   5  40 4065.12 230.399  10
  -3  -5  38 5229.18 272.542  18
  -3   5  38 4756.45 283.081  26
  -3  -5  38 4807.48 260.516  28
  -3  -5  38 5629.42 314.124  27
  -3   5  38 4766.81 282.504  10
  -3   5  38 5090.69 307.873  21
  -3  -5  36 2924.48 232.250  18
  -3   5  36 3004.61 242.562  26
  -3  -5  36 2722.07 223.008  28
  -3   5  36 3077.56 253.643  10
  -3   5  36 3191.28 264.711  28
  -3  -5  36 2899.47 247.878  27
  -3   5  36 3086.89 266.176  21
  -3  -5  34 2411.64 227.418  28
  -3   5  34 2403.75 246.024  28
  -3  -5  34 2493.10 233.429  18
  -3   5  34 2424.94 241.130  10
  -3  -5  34 2752.25 251.426  27
  -3   5  34 2955.78 252.358  26
  -3   5  34 2329.25 250.320  21
  -3  -5  32 1549.29 199.900  27
  -3   5  32 1764.15 220.633  28
  -3   5  32 1736.54 231.228  26
  -3  -5  32 1737.01 203.840  28
  -3  -5  32 1279.05 199.400  23
  -3   5  32 1886.11 234.724  21
  -3   5  30 197.282 98.7810  28
  -3  -5  30 316.412 124.195  23
  -3  -5  30 263.050 102.746  28
  -3  -5  30 240.897 99.7467  27
  -3   5  30 355.944 121.578  26
  -3   5  30 223.688 110.000  21
  -3  -5  28 4982.46 357.981  27
  -3  -5  28 4817.95 346.240  28
  -3   5  28 4944.40 364.496  28
  -3  -5  28 4475.84 368.966  23
  -3   5  28 5376.66 399.331  21
  -3  -5  26 674.025 145.114  28
  -3   5  26 461.618 126.160  28
  -3  -5  26 562.638 136.727  27
  -3  -5  26 533.271 135.958  23
  -3   5  26 328.775 95.7535  21
  -3  -5  24 43.1112 78.9839  27
  -3   5  24 199.594 107.767  28
  -3  -5  24 41.8865 70.5582  28
  -3  -5  24 80.6186 107.011  23
  -3   5  24 68.0024 72.2602  21
  -3   5  22 2824.94 456.041   2
   3  -5 -22 3168.12 401.491   3
   3   5 -22 2996.57 415.544   3
  -3   5  22 2862.04 261.828  28
  -3  -5  22 2915.60 257.275  27
  -3  -5  22 2514.11 257.344  23
  -3  -5  22 2749.95 434.563   2
  -3   5  22 3278.95 296.202  21
  -3   5  20 125.162 155.404   2
  -3  -5  20 269.080 153.095   2
  -3  -5  20 66.2867 71.7971   4
   3  -5 -20 41.7417 103.586   3
   3   5 -20 99.0384 103.330   3
   3   5 -20 42.1299 94.1707   9
  -3   5  20 194.135 119.982   8
  -3  -5  18 18969.8 1028.79   2
   3  -5 -18 19725.1 881.620   3
   3   5 -18 19185.8 939.007   9
   3   5 -18 20410.9 980.116   3
  -3   5  18 19887.6 1117.99   2
  -3   5  18 21171.6 952.690   8
  -3  -5  18 18910.6 893.192   4
  -3  -5  16 2339.53 350.311   2
   3  -5 -16 1957.32 263.371   3
   3   5 -16 2144.56 310.208   9
   3   5 -16 2302.94 324.318   3
  -3  -5  16 2181.59 303.031   4
  -3   5  16 1974.02 293.124   8
  -3  -5  14 8224.33 610.580   2
   3  -5 -14 8843.39 521.937   3
   3   5 -14 8129.97 571.833   3
   3   5 -14 7805.76 569.662   9
  -3  -5  14 7817.56 550.467   4
  -3   5  14 9477.08 615.930   8
  -3  -5  12 462.948 141.464   4
  -3  -5  12 408.413 135.509   2
   3   5 -12 307.723 135.282   9
  -3   5  12 673.899 186.614   8
  -3   5  10 7378.80 415.486   5
  -3  -5  10 6350.28 476.063   2
  -3   5  10 7853.96 537.645   8
  -3  -5  10 6640.43 490.494   4
   3   5 -10 6670.48 501.874   9
  -3  -5   8 11752.0 594.321   2
  -3   5   8 9796.38 492.658   5
   3   5  -8 11329.2 641.628   9
  -3   5   8 9481.27 577.205   8
  -3  -5   8 10866.3 608.898   4
  -3  -5   6 52867.9 1172.55   2
  -3   5   6 53950.3 1177.13   5
   3   5  -6 54881.3 1393.03   9
  -3   5   6 50689.1 1296.25   8
  -3  -5   6 57581.0 1368.51   4
   3   5  -4 16117.9 747.030   9
  -3   5   4 16297.3 655.328   5
  -3   5   4 15040.3 683.700   8
  -3  -5   4 15085.0 555.830   7
  -3  -5   4 16962.4 735.557   4
  -3  -5   2 443.099 133.225   4
  -3  -5   2 451.455 106.501   7
  -3   5   2 522.474 146.956   5
   3   5  -2 693.700 182.055   9
  -3   5   2 425.901 138.837   8
   3   5   0 27228.0 963.769   9
   3  -5   0 26699.8 902.377   6
  -3  -5   0 25926.5 849.473   1
  -3   5   0 27482.5 882.441   5
  -3   5   0 26811.2 875.274   8
  -3  -5   0 26695.2 886.245   4
  -3  -5   0 24725.2 698.959   7
  -3  -5  -2 3911.34 344.562   4
   3  -5   2 4188.94 362.665   6
  -3   5  -2 3953.59 333.092   8
  -3  -5  -2 4063.07 346.433   1
  -3   5  -2 4472.09 365.619   5
  -3  -5  -2 3874.92 281.647   7
   3  -5   4 1786.04 244.528   6
  -3   5  -4 1310.83 167.018   1
  -3   5  -4 1546.96 201.108   8
  -3   5  -4 1672.29 234.364   5
  -3  -5  -4 1934.66 243.495   1
  -3  -5  -4 1672.26 230.990   4
  -3  -5  -4 1566.72 190.376   7
  -3   5  -6 3689.10 295.356   1
   3  -5   6 4094.84 368.589   6
  -3   5  -6 3748.65 356.293   5
  -3   5  -6 3685.84 300.899   8
  -3  -5  -6 4104.66 335.781   4
  -3  -5  -6 3567.55 334.701   1
  -3  -5  -6 3815.91 303.373   7
  -3  -5  -8 56.7320 64.2222   4
  -3  -5  -8 89.2958 72.5222   7
   3  -5   8-0.38553 75.0402   6
  -3   5  -8 4.92051 91.7476   5
  -3   5  -8 4.36720 66.3030   1
  -3   5  -8 80.8785 74.3611   8
  -3  -5  -8 70.8902 88.3694   1
   3  -5  10 1365.94 235.168   6
  -3   5 -10 1319.49 229.726   5
  -3   5 -10 1345.22 220.583   1
  -3  -5 -10 1285.26 214.523   1
  -3  -5 -10 1595.12 226.843   7
  -3  -5 -12 24971.8 951.202   1
  -3   5 -12 25170.1 960.099   1
   3  -5  12 25723.8 1036.44   6
  -3   5 -12 24659.4 960.969   5
  -3  -5 -12 25073.5 920.782   7
  -3  -5 -14 2958.70 345.353   1
  -3   5 -14 2758.65 346.017   1
   3  -5  14 2668.46 357.982   6
  -3  -5 -14 2695.47 322.764   7
  -3   5 -14 2709.38 335.676   5
  -3   5 -16 1956.57 315.612   1
  -3  -5 -16 2144.94 301.146   1
   3  -5  16 1842.92 307.493   6
  -3   5 -16 2188.78 304.923   5
  -3  -5 -16 2078.17 302.879   7
  -3  -5 -18 4024.13 442.343   7
  -3   5 -18 4755.20 506.114   1
  -3  -5 -18 3800.56 421.586   1
   3  -5  18 5132.35 540.041   6
  -3   5 -18 4844.04 450.023   5
  -3  -5 -20 25557.7 1162.54   7
  -3   5 -20 24525.9 1202.36   1
   3  -5  20 25171.2 1237.46   6
  -3  -5 -20 26293.5 1136.34   1
  -3  -5 -22 365.664 150.763   1
  -3   5 -22 423.775 125.592  29
   3   5  22 235.322 92.1569  25
  -3   5 -22 406.121 101.633  14
  -3  -5 -22 236.096 135.082  22
  -3   5 -22 454.813 134.480  22
  -3   5 -22 424.392 135.050  15
  -3  -5 -24 4328.14 385.578  22
  -3   5 -24 4755.18 369.981  15
   3   5  24 4341.94 356.568  25
  -3   5 -24 4812.66 345.414  29
  -3   5 -24 4734.35 302.404  14
  -3   5 -24 4524.82 381.155  22
  -3   5 -26 628.141 131.237  29
  -3  -5 -26 682.965 181.267  22
  -3   5 -26 633.134 156.467  15
   3   5  26 948.619 178.048  25
  -3   5 -26 632.405 157.504  22
  -3   5 -28 4112.09 358.164  15
  -3   5 -28 4335.22 333.146  29
   3   5  28 4845.99 381.728  25
   3  -5  28 4454.97 357.469  25
  -3  -5 -28 4140.58 387.230  22
  -3   5 -28 4141.43 377.434  22
  -3   5 -30 280.669 105.727  15
  -3   5 -30 422.588 121.293  29
   3  -5  30 437.431 117.335  25
  -3  -5 -30 508.752 141.261  22
  -3   5 -30 525.971 157.914  22
   3   5  30 600.595 153.509  25
   3   5  32 347.250 116.766  25
  -3   5 -32 220.834 96.3281  29
  -3   5 -32 170.321 84.0445  15
   3  -5  32 163.743 88.0546  25
  -3  -5 -32 471.205 160.047  22
  -3   5 -32 279.644 106.380  22
   3   5  34 59.6707 89.3019  25
   3  -5  34 24.0370 82.6185  25
  -3   5 -34-23.9203 70.0319  29
  -3   5 -34-33.0675 71.5406  15
  -3   5 -34 34.1361 90.2887  22
  -3  -5 -36 1929.75 185.365  20
  -3   5 -36 2273.72 206.655  29
  -3   5 -36 2425.16 217.561  15
   3   5  36 2561.85 249.057  25
   3  -5  36 2271.42 220.299  25
  -3   5 -36 2112.52 228.204  22
  -3  -5 -38 1010.03 118.934  20
  -3  -5 -38 1113.82 127.686  19
  -3   5 -38 915.277 138.683  22
   3  -5  38 1022.85 142.041  25
   3   5  38 1022.35 149.633  25
  -3   5 -40 106.486 55.1172  22
  -3  -5 -40 87.3451 43.3033  19
   3   5  40 148.804 107.065  25
   3  -5  40 44.7420 42.5740  25
  -3   6  41 4254.89 196.670  26
  -3   6  41 4667.43 218.930  21
  -3   6  39 539.224 94.0070  26
  -3  -6  39 585.629 91.9251  18
  -3  -6  39 754.156 111.253  27
  -3   6  39 535.727 97.0854  10
  -3   6  39 525.861 99.5571  21
  -3  -6  37 729.089 120.200  18
  -3   6  37 512.685 101.236  26
  -3  -6  37 649.519 118.353  27
  -3   6  37 528.554 105.926  10
  -3  -6  37 611.003 99.7844  28
  -3   6  37 554.164 112.153  21
  -3  -6  35 185.338 78.7909  28
  -3  -6  35 270.706 91.7663  18
  -3   6  35 99.9106 75.2157  26
  -3   6  35 57.5495 66.6088  10
  -3  -6  35 268.994 93.7768  27
  -3   6  35-34.3063 77.6216  21
  -3  -6  33 197.045 94.3508  18
  -3  -6  33 237.965 96.8176  28
  -3  -6  33 108.783 88.0651  27
  -3   6  33 244.774 103.174  10
  -3   6  33 257.638 112.114  26
  -3   6  33 145.060 82.1813  28
  -3   6  33 214.786 87.9872  21
  -3  -6  31 576.986 155.010  23
  -3  -6  31 558.683 141.332  27
  -3   6  31 644.834 142.848  28
  -3   6  31 647.909 138.845  10
  -3  -6  31 516.746 125.701  28
  -3   6  31 586.135 137.553  26
  -3   6  31 649.481 144.821  21
  -3   6  29-4.20523 78.4782  10
  -3  -6  29-96.6760 102.115  27
  -3   6  29 45.7443 77.9754  28
  -3   6  29 121.682 97.6548  26
  -3  -6  29-39.6354 66.9306  28
  -3  -6  29-15.1685 91.7348  23
  -3   6  29-66.3578 75.3629  21
  -3  -6  27 6569.70 408.323  27
  -3  -6  27 6328.96 398.824  28
  -3   6  27 6191.37 418.424  10
  -3   6  27 6143.13 407.172  28
  -3   6  27 6626.00 424.339  26
  -3  -6  27 5646.14 409.810  23
  -3   6  27 6847.08 448.973  21
  -3  -6  25 8029.35 449.850  28
  -3   6  25 7785.40 461.886  26
  -3   6  25 7052.90 431.708  28
  -3  -6  25 8094.08 480.324  23
  -3  -6  25 7971.02 444.969  27
  -3   6  25 7455.49 464.338  21
  -3   6  23 3355.65 297.220  28
  -3  -6  23 3180.30 281.945  27
  -3   6  23 3741.22 314.675  26
  -3  -6  23 3185.99 303.390  23
  -3   6  23 3346.30 314.594  21
  -3  -6  21 39.6757 70.3397  27
   3   6 -21 32.3541 100.753   3
  -3   6  21-38.6774 80.9941  10
  -3   6  21 54.2393 64.7303  26
  -3   6  21-18.1462 97.0521   8
  -3  -6  21 66.8881 132.266   2
  -3   6  21 201.248 151.946  28
   3   6 -21 109.002 131.280   9
  -3  -6  21 80.5546 78.5269  23
  -3   6  21-13.7545 71.6563  21
   3   6 -19 786.060 217.809   3
   3   6 -19 828.430 220.500   9
  -3  -6  19 799.578 245.966   2
  -3   6  19 859.703 218.747   8
  -3  -6  19 1096.85 236.270   4
  -3   6  17 2119.10 317.870   8
  -3  -6  17 2071.30 353.147   2
   3   6 -17 1877.20 301.180   3
   3   6 -17 1951.66 326.847   9
  -3  -6  17 1627.97 275.027   4
  -3  -6  15 15917.9 901.616   2
   3   6 -15 16070.6 840.333   3
  -3  -6  15 14756.9 802.972   4
   3   6 -15 15431.2 856.489   9
  -3   6  15 15488.4 833.804   8
  -3  -6  13 4437.58 453.647   2
   3   6 -13 4493.55 460.371   9
  -3  -6  13 4148.21 424.059   4
  -3  -6  11 24415.9 1003.29   2
   3   6 -11 25198.7 1048.76   9
  -3   6  11 24048.9 1002.82   8
  -3  -6  11 24321.1 986.465   4
  -3   6   9 2447.47 257.334   5
  -3   6   9 2260.61 303.378   8
  -3  -6   9 2430.16 302.394   2
   3   6  -9 2172.04 306.502   9
  -3  -6   9 2012.82 283.203   4
  -3   6   7 14639.8 741.202   8
  -3   6   7 14580.5 641.779   5
   3   6  -7 14144.9 761.771   9
  -3  -6   7 14335.3 731.354   4
  -3   6   5 27210.3 892.154   5
   3   6  -5 23955.6 975.066   9
  -3   6   5 26785.6 978.828   8
  -3  -6   5 23961.3 793.930   7
  -3  -6   5 24183.4 930.275   4
  -3   6   3 22619.7 829.792   5
   3   6  -3 23968.6 963.468   9
  -3   6   3 21651.3 858.208   8
  -3  -6   3 24520.5 787.623   7
  -3  -6   1 555.157 123.150   7
  -3   6   1 687.848 151.260   5
   3  -6  -1 819.973 185.917   6
  -3   6   1 719.268 168.271   8
   3   6  -1 579.122 169.988   9
   3  -6   1 6086.00 461.287   6
  -3  -6  -1 7028.69 419.722   7
  -3   6  -1 6307.87 464.940   5
  -3   6  -1 6537.92 450.533   8
   3   6   1 7782.59 553.059   9
  -3   6  -3 1188.98 216.775   5
  -3  -6  -3 1166.82 205.171   1
   3   6   3 1329.87 244.255   9
   3  -6   3 999.306 197.145   6
  -3   6  -3 1367.33 206.783   8
  -3  -6  -3 1381.68 192.233   7
   3  -6   5 19932.1 856.322   6
  -3   6  -5 20249.5 857.052   5
  -3   6  -5 20183.5 739.541   8
  -3  -6  -5 19779.6 792.977   1
  -3  -6  -5 19455.2 735.191   7
   3  -6   7 8302.59 566.082   6
  -3   6  -7 7758.51 545.844   5
  -3   6  -7 7772.70 444.366   8
  -3  -6  -7 7603.89 501.303   1
  -3  -6  -7 7772.32 483.121   7
  -3   6  -9 53613.1 1297.21   1
   3  -6   9 54654.6 1499.48   6
  -3  -6  -9 53422.6 1363.79   1
  -3   6  -9 51820.1 1436.17   5
  -3  -6  -9 52747.4 1319.73   7
  -3   6 -11 5990.80 467.372   1
   3  -6  11 5949.25 521.321   6
  -3  -6 -11 7691.05 535.803   1
  -3   6 -11 6231.79 510.518   5
  -3  -6 -11 7898.41 533.823   7
  -3   6 -13 34382.0 1194.88   1
   3  -6  13 34390.1 1286.34   6
  -3   6 -13 33246.4 1203.17   5
  -3  -6 -13 34975.9 1190.03   7
  -3  -6 -13 34805.0 1165.33   1
  -3  -6 -15 3679.91 393.635   1
  -3   6 -15 4147.47 449.937   1
   3  -6  15 4523.28 492.042   6
  -3   6 -15 4331.26 443.058   5
  -3  -6 -15 3795.60 412.919   7
  -3  -6 -17 13803.5 785.329   1
  -3   6 -17 12811.6 826.571   1
   3  -6  17 13482.3 885.573   6
  -3   6 -17 13106.4 773.867   5
  -3  -6 -17 14704.6 848.631   7
  -3  -6 -19 7187.67 589.294   1
  -3   6 -19 6767.43 625.553   1
   3  -6  19 6872.42 663.378   6
  -3  -6 -19 7361.03 632.065   7
  -3  -6 -21 2237.47 346.730   1
   3   6  21 2371.97 266.559  25
  -3   6 -21 2928.80 326.068  15
  -3  -6 -21 2537.20 291.475  22
  -3   6 -21 2792.12 293.977  22
  -3   6 -21 2638.06 240.854  14
  -3   6 -23 2446.79 251.061  29
  -3   6 -23 2608.82 285.279  15
   3   6  23 2490.31 302.694  25
  -3   6 -23 2461.69 233.897  14
  -3  -6 -23 2664.50 307.192  22
  -3   6 -23 2607.16 297.195  22
  -3   6 -25 3072.89 288.743  29
  -3   6 -25 2992.05 301.777  15
   3   6  25 2697.85 291.234  25
  -3   6 -25 2955.49 252.185  14
  -3  -6 -25 2845.24 328.630  22
  -3   6 -25 2989.99 318.051  22
  -3   6 -27 785.987 155.045  29
  -3   6 -27 625.808 112.599  14
  -3   6 -27 522.948 140.337  15
   3   6  27 597.784 140.972  25
  -3  -6 -27 750.504 181.920  22
  -3   6 -27 552.233 163.200  22
  -3  -6 -29 782.820 183.168  22
   3  -6  29 579.000 148.002  25
  -3   6 -29 632.286 139.464  29
  -3   6 -29 737.691 172.123  22
  -3   6 -29 518.034 135.176  15
   3   6  29 766.046 176.062  25
  -3  -6 -31 829.696 159.994  20
   3  -6  31 798.268 160.015  25
  -3   6 -31 838.228 172.715  22
   3   6  31 1000.15 199.157  25
  -3   6 -31 967.408 161.643  29
  -3   6 -31 754.091 157.586  15
  -3  -6 -33 2669.11 237.463  20
  -3   6 -33 2636.91 238.635  29
   3   6  33 3324.67 305.364  25
   3  -6  33 2566.50 255.280  25
  -3   6 -33 2693.26 273.462  22
  -3   6 -33 2453.36 246.589  15
  -3  -6 -35 75.1635 64.1069  20
  -3  -6 -35-4.96702 47.2063  19
  -3   6 -35-43.6728 67.2742  29
   3   6  35 34.5686 65.0984  25
  -3   6 -35-46.0873 64.1302  15
  -3   6 -35 148.446 91.3222  22
   3  -6  35 34.8167 68.2126  25
  -3  -6 -37 22.5176 42.0223  20
  -3  -6 -37 27.6444 44.7204  19
  -3   6 -37 103.755 61.6502  29
   3   6  37 94.8695 69.2005  25
   3  -6  37 91.7141 57.5713  25
  -3   6 -37 61.4972 70.3814  22
  -3  -6 -39 1748.94 133.199  19
   3   6  39 1805.62 168.227  25
   3  -6  39 2241.73 175.605  25
  -3   6 -39 1817.54 159.582  22
  -3  -7  40 100.755 45.3924  27
  -3   7  40-7.83891 33.1601  26
  -3   7  40 14.8758 34.5026  21
  -3  -7  38 1193.94 124.403  18
  -3   7  38 1212.68 129.818  10
  -3  -7  38 1242.17 136.150  27
  -3   7  38 1120.40 132.385  26
  -3   7  38 1293.21 143.133  21
  -3  -7  36 677.555 103.804  28
  -3  -7  36 768.853 118.128  18
  -3   7  36 564.050 114.309  10
  -3   7  36 722.556 118.451  26
  -3  -7  36 696.550 121.028  27
  -3   7  36 846.126 130.379  21
  -3   7  34 390.752 109.486  10
  -3  -7  34 380.181 90.5902  28
  -3  -7  34 439.015 114.657  18
  -3   7  34 324.603 105.738  26
  -3   7  34 396.753 116.141  21
  -3  -7  34 481.917 111.091  27
  -3  -7  32 472.676 130.978  23
  -3  -7  32 633.329 140.441  27
  -3   7  32 675.079 141.160  10
  -3  -7  32 574.180 124.224  28
  -3   7  32 975.581 162.430  26
  -3   7  32 1033.63 176.857  21
  -3   7  30 6248.54 401.581  26
  -3   7  30 6022.63 390.829  28
   3   7 -30 5181.54 330.874  29
  -3   7  30 5789.60 378.382  10
  -3  -7  30 5734.80 408.820  23
  -3  -7  30 6452.97 381.359  28
  -3  -7  30 6390.16 391.323  27
  -3   7  30 5667.92 400.285  21
  -3  -7  28 165.968 85.9188  27
   3   7 -28 136.054 74.6783  29
  -3   7  28 46.8012 73.2744  10
  -3   7  28 91.4907 82.4001  26
  -3   7  28 69.6987 73.8744  28
  -3  -7  28 141.442 113.028  23
  -3  -7  28 202.044 90.3619  28
  -3   7  28-23.4472 92.6879  21
  -3   7  26 1754.96 231.392  10
  -3   7  26 1529.90 215.276  28
  -3  -7  26 2015.40 235.864  28
  -3  -7  26 2207.09 246.336  27
  -3   7  26 1914.97 239.677  26
  -3  -7  26 2218.79 257.953  23
  -3   7  26 1608.12 221.001  21
  -3  -7  24 4786.11 353.273  28
  -3   7  24 5193.16 370.157  26
  -3   7  24 4741.15 356.420  28
  -3  -7  24 4386.55 335.412  27
  -3   7  24 4915.79 366.397  10
  -3  -7  24 4251.02 350.230  23
  -3   7  24 4900.56 379.392  21
  -3  -7  22 4794.10 342.441  19
  -3   7  22 5078.51 366.029  10
  -3   7  22 5178.04 364.108  28
  -3   7  22 5686.21 382.004  26
  -3  -7  22 5269.96 361.524  27
  -3   7  22 5480.20 397.725  21
  -3  -7  22 5103.10 380.178  23
  -3  -7  20 15777.3 600.341  19
  -3   7  20 16917.3 636.008  28
  -3  -7  20 17510.0 645.133  27
  -3  -7  20 18021.0 684.153  23
  -3   7  20 16517.0 646.823  10
  -3   7  20 17419.9 665.714  26
  -3   7  20 17197.3 686.181  21
  -3  -7  18 5393.90 584.326   2
   3   7 -18 5272.76 516.927   3
   3   7 -18 5221.35 547.968   9
  -3  -7  18 4996.13 351.623  23
  -3   7  18 4601.08 493.390   8
  -3  -7  18 4629.00 484.988   4
   3   7 -16 4797.30 514.193   9
  -3  -7  16 5045.76 539.415   2
   3   7 -16 5173.56 498.396   3
  -3   7  16 5520.31 532.784   8
  -3  -7  16 4933.79 490.171   4
   3   7 -14 15282.1 888.895   9
  -3  -7  14 15780.4 908.118   2
   3   7 -14 15829.9 845.826   3
  -3  -7  14 15268.8 848.165   4
  -3   7  14 13542.9 816.060   8
  -3  -7  12 4457.01 460.735   2
   3   7 -12 4512.99 480.158   9
  -3   7  12 4873.72 483.601   8
  -3  -7  12 4300.30 445.865   4
  -3  -7  10 942.847 213.324   4
   3   7 -10 954.400 237.565   9
  -3   7  10 830.886 219.517   8
  -3   7   8 1838.82 292.613   8
  -3   7   8 2068.90 255.131   5
   3   7  -8 2662.40 358.044   9
  -3  -7   8 2317.10 317.468   4
  -3   7   6 789.772 172.640   5
  -3   7   6 844.955 209.155   8
   3   7  -6 500.733 170.357   9
  -3   7   4 11966.2 636.614   5
   3   7  -4 12661.4 749.893   9
  -3  -7   4 11593.9 602.062   7
  -3   7   4 11744.9 680.845   8
   3  -7  -2 11067.8 672.154   6
   3   7  -2 10505.7 677.043   9
  -3   7   2 10755.0 636.426   8
  -3   7   2 11676.4 642.021   5
  -3  -7   2 9927.24 551.657   7
   3  -7   0 1604.71 266.502   6
   3   7   0 1946.90 300.678   9
  -3   7   0 1493.31 242.237   5
  -3   7   0 1417.89 228.428   8
  -3  -7   0 1517.57 219.830   7
   3  -7   2 8778.00 595.779   6
   3   7   2 8913.35 625.279   9
  -3  -7  -2 8873.23 520.458   7
  -3   7  -2 8458.63 532.881   8
  -3   7  -2 8993.05 587.711   5
   3  -7   4 30712.6 1119.72   6
  -3   7  -4 28515.6 946.945   8
   3   7   4 28149.3 1102.13   9
  -3   7  -4 29940.9 1098.59   5
  -3  -7  -4 26519.8 958.879   1
  -3  -7  -4 25734.2 906.213   7
   3  -7   6 2933.30 360.822   6
   3   7   6 3404.61 378.358   9
  -3  -7  -6 3302.16 335.026   7
  -3  -7  -6 3267.50 345.324   1
  -3   7  -6 2855.68 294.360   8
  -3   7  -6 3132.90 367.907   5
   3  -7   8 6301.92 533.466   6
  -3  -7  -8 6203.52 477.065   1
   3   7   8 6470.97 537.129   9
  -3   7  -8 5967.42 517.409   5
  -3  -7  -8 6487.29 487.211   7
   3   7  10 279.727 123.791   9
  -3  -7 -10 233.722 111.048   7
  -3  -7 -10 203.850 71.1499   1
   3  -7  10 212.281 128.448   6
  -3   7 -10 326.977 137.452   5
  -3  -7 -12 30.9443 83.6053   7
   3  -7  12 165.465 141.408   6
  -3   7 -12 265.006 140.771   5
  -3  -7 -12 100.019 93.3019   1
  -3   7 -14 15258.1 843.454   1
   3  -7  14 16503.4 958.713   6
  -3   7 -14 15780.5 880.855   5
  -3  -7 -14 15278.5 798.093   1
  -3  -7 -14 15460.0 849.250   7
  -3   7 -16 3769.23 447.770   1
   3  -7  16 3800.71 480.221   6
  -3  -7 -16 3420.32 393.064   1
  -3  -7 -16 3644.24 434.927   7
  -3   7 -16 3330.33 417.957   5
   3   7  18 233.054 131.167  25
  -3  -7 -18 131.501 84.6935  20
  -3   7 -18 116.348 96.0415  15
  -3   7 -18 109.963 77.6608  14
  -3   7 -18 133.218 96.1514  22
  -3   7 -18 31.9583 83.1410   1
  -3   7 -18 18.1017 84.0586   5
  -3  -7 -18 144.356 103.676   1
  -3  -7 -18 45.8026 97.5789  22
  -3  -7 -20 32.1919 59.2524  20
   3   7  20 238.270 119.355  25
  -3   7 -20 169.018 86.7182  15
  -3   7 -20 5.51363 73.8821  14
  -3  -7 -20 55.8640 84.3584  22
  -3   7 -20 72.8145 77.2161  22
  -3  -7 -22 1363.03 192.936  20
  -3   7 -22 1725.25 208.226  14
  -3   7 -22 1841.52 239.312  15
   3   7  22 1454.71 229.990  25
  -3   7 -22 1666.89 239.839  22
  -3  -7 -24 2336.38 252.155  20
  -3   7 -24 2742.10 265.064  29
  -3   7 -24 2805.44 290.015  15
   3   7  24 2596.88 293.638  25
  -3   7 -24 2640.04 243.693  14
  -3   7 -24 2364.92 282.924  22
  -3  -7 -26 290.170 107.539  20
   3   7  26 430.037 151.126  25
  -3   7 -26 296.672 130.149  15
  -3   7 -26 432.620 113.087  14
  -3   7 -26 391.342 136.780  22
  -3   7 -26 459.119 136.049  29
  -3  -7 -28 20630.1 704.772  20
  -3   7 -28 20176.3 750.598  15
  -3   7 -28 21589.3 709.936  29
   3   7  28 21729.2 812.243  25
  -3   7 -28 20671.9 629.611  14
  -3   7 -28 21412.7 818.682  22
  -3  -7 -30 10227.7 479.995  20
  -3  -7 -30 9308.04 450.496  19
  -3   7 -30 9189.40 392.934  14
  -3   7 -30 9398.30 457.784  29
  -3   7 -30 8836.96 481.324  15
   3   7  30 10457.6 549.034  25
   3  -7  30 9738.05 505.520  25
  -3   7 -30 9306.49 525.342  22
  -3  -7 -32 232.747 90.6413  20
  -3  -7 -32 116.539 75.7098  19
  -3   7 -32 214.892 88.3035  29
  -3   7 -32 208.181 88.5878  15
   3   7  32 285.648 106.756  25
   3  -7  32 186.167 97.4501  25
  -3   7 -32 146.593 107.684  22
  -3  -7 -34 1509.67 161.454  20
  -3  -7 -34 1667.90 174.898  19
  -3   7 -34 1767.65 211.283  22
   3  -7  34 1561.47 190.375  25
  -3   7 -34 1653.46 175.956  29
  -3   7 -34 1525.32 174.962  15
   3   7  34 1617.16 207.121  25
   3   7  36 676.589 127.855  25
  -3  -7 -36 811.925 113.886  19
  -3   7 -36 766.918 112.487  29
  -3   7 -36 862.941 137.089  22
   3  -7  36 756.171 124.719  25
  -3  -7 -38 1332.67 118.195  19
   3   7  38 1114.79 131.875  25
   3  -7  38 1505.79 147.755  25
  -3   7 -38 1073.72 126.346  22
  -3  -8  39 622.705 84.4702  27
  -3   8  39 470.753 72.8205  26
  -3   8  39 476.164 78.9570  21
  -3  -8  37 113.356 52.7272  18
  -3   8  37 134.948 60.1988  26
  -3  -8  37 74.0467 45.3403  27
  -3   8  37 137.005 59.5320  10
  -3   8  37 222.829 72.2212  21
  -3  -8  35 2055.18 186.535  18
  -3  -8  35 2047.76 193.609  27
  -3   8  35 1517.17 158.022  10
  -3  -8  35 1789.02 156.933  28
  -3   8  35 1698.91 165.129  26
  -3   8  35 1789.30 186.269  21
  -3  -8  33 792.136 142.582  23
   3   8 -33 1014.54 136.617  29
  -3  -8  33 912.005 133.204  28
  -3  -8  33 1097.42 158.571  27
  -3   8  33 822.250 136.842  10
  -3   8  33 722.652 133.627  26
  -3   8  33 631.064 127.285  21
  -3   8  31 4312.41 312.676  26
  -3  -8  31 4273.29 313.582  27
  -3   8  31 4284.51 328.578  21
  -3  -8  31 3499.35 307.409  23
  -3  -8  31 3847.32 276.576  28
   3   8 -31 3152.02 248.963  29
  -3   8  31 4357.31 302.244  10
  -3  -8  29 1502.48 200.278  27
  -3   8  29 1249.22 185.038  10
   3   8 -29 1353.35 178.499  29
  -3  -8  29 1271.39 200.136  23
  -3   8  29 1123.10 169.493  26
  -3  -8  29 1452.02 187.158  28
  -3   8  29 1326.48 202.092  21
   3   8 -27 6167.12 376.522  29
  -3  -8  27 7265.18 427.544  27
  -3   8  27 7605.62 436.573  10
  -3   8  27 7561.10 438.375  26
  -3  -8  27 7385.21 421.936  28
  -3  -8  27 6755.61 440.699  23
  -3   8  27 7507.41 467.875  21
  -3   8  25 3568.37 302.598  10
  -3  -8  25 4139.11 325.362  28
  -3  -8  25 3861.23 317.623  27
  -3   8  25 3221.84 310.131  26
  -3  -8  25 3825.57 335.924  23
  -3   8  25 3226.81 314.865  21
  -3   8  23 1230.48 190.381  10
  -3   8  23 1182.19 184.932  28
  -3  -8  23 1158.77 191.031  27
  -3   8  23 1199.90 189.931  26
  -3  -8  23 1201.09 196.381  23
  -3   8  23 1175.70 198.749  21
  -3  -8  21 1400.71 191.904  27
  -3  -8  21 1253.02 194.151  20
  -3  -8  21 1351.79 185.886  19
  -3  -8  21 1383.38 214.736  23
  -3   8  21 1152.32 189.377  10
  -3   8  21 1120.70 186.350  26
  -3   8  21 1152.31 177.651  28
  -3   8  21 1155.83 198.865  21
  -3  -8  19 160.719 84.7294  20
  -3   8  19 314.001 115.479  10
  -3   8  19 267.901 106.065  26
  -3  -8  19 162.181 103.160  23
  -3   8  19 122.726 74.7712  28
  -3   8  19 241.870 116.095  21
  -3  -8  19 248.041 106.232  19
  -3  -8  17 350.170 126.108  20
  -3  -8  17 192.996 90.2967  19
   3   8 -17 263.806 158.083   9
  -3   8  17 199.441 89.0325  28
  -3   8  17 216.154 105.086  10
  -3   8  17 113.659 91.4767  26
  -3  -8  17 416.702 192.455   2
   3   8 -17 210.326 127.943   3
  -3  -8  17 121.567 78.1056  23
  -3   8  17 157.630 93.4533  21
  -3  -8  17 184.278 138.155   4
  -3  -8  15 1633.51 299.977   4
   3   8 -15 1727.38 329.631   9
   3   8 -15 1619.86 290.215   3
  -3   8  15 1968.98 341.997   8
  -3  -8  13 42.1507 98.5892   4
  -3   8  13-12.8000 91.9012   8
   3   8 -13 85.1845 128.239   9
  -3   8  11 3603.07 429.529   8
   3   8 -11 4425.69 507.249   9
  -3  -8  11 3813.88 437.128   4
  -3   8   9 7712.57 619.074   8
   3   8  -9 7443.45 636.784   9
  -3  -8   9 7213.93 592.689   4
   3   8  -7 17051.9 937.398   9
  -3   8   7 18677.1 812.162   5
  -3   8   7 18172.6 924.985   8
  -3   8   5 14850.7 818.038   8
  -3   8   5 15792.2 763.213   5
  -3  -8   5 16658.3 787.809   7
   3  -8  -3 2670.72 358.929   6
  -3   8   3 2132.42 312.752   8
  -3   8   3 2372.42 304.947   5
   3   8  -3 2997.34 391.527   9
  -3  -8   3 2522.88 309.251   7
  -3  -8   1-46.5522 77.7872   7
   3  -8  -1 9.00985 82.8180   6
  -3   8   1 85.1163 75.9012   8
  -3   8   1 100.947 115.146   5
   3   8  -1 163.788 114.694   9
  -3  -8  -1 11090.2 633.538   7
   3  -8   1 11684.3 733.789   6
   3   8   1 11755.0 749.145   9
  -3   8  -1 11959.5 717.919   5
  -3   8  -1 11264.8 661.708   8
   3  -8   3 3249.78 388.495   6
  -3   8  -3 3472.83 406.623   5
   3   8   3 3706.99 422.191   9
  -3   8  -3 3089.41 343.292   8
  -3  -8  -3 3838.43 377.810   7
   3  -8   5 10109.1 692.979   6
   3   8   5 9159.44 664.605   9
  -3   8  -5 10246.7 692.101   5
  -3  -8  -5 8497.18 570.014   7
   3   8   7 483.180 165.934   9
  -3  -8  -7 585.235 162.913   7
   3  -8   7 591.693 194.563   6
  -3  -8  -7 566.907 166.814   1
  -3   8  -7 347.368 154.978   5
   3  -8   9 5856.25 552.600   6
   3   8   9 6060.26 544.756   9
  -3   8  -9 5445.04 523.512   5
  -3  -8  -9 5669.92 476.120   1
  -3  -8  -9 5624.79 493.162   7
   3  -8  11 4906.92 527.720   6
  -3   8 -11 4811.74 511.359   5
   3   8  11 5115.79 509.769   9
  -3  -8 -11 4800.80 445.184   1
  -3  -8 -11 5086.96 482.420   7
  -3  -8 -13 7569.43 611.952   7
   3  -8  13 8108.20 687.842   6
  -3   8 -13 7760.05 652.227   5
  -3  -8 -13 7392.91 563.760   1
   3   8  13 7633.93 620.035   9
  -3  -8 -15 3254.81 276.074  20
   3  -8  15 2610.42 411.039   6
  -3   8 -15 2792.91 396.711   5
  -3   8 -15 3112.97 285.030  15
  -3   8 -15 2926.02 255.530  14
  -3   8 -15 2890.64 286.654  22
  -3  -8 -17 3166.92 279.279  20
  -3  -8 -17 2907.19 254.325  19
  -3  -8 -17 3135.86 241.430  17
  -3   8 -17 3166.55 290.975  15
   3   8  17 2912.37 300.709  25
  -3   8 -17 2979.10 271.207  14
  -3   8 -17 3121.28 310.186  22
  -3  -8 -19 30.3815 71.5638  20
  -3  -8 -19 38.4624 57.2924  19
  -3   8 -19 72.9868 90.5525  22
  -3   8 -19 87.9594 99.5857  15
   3   8  19 64.5857 88.0568  25
  -3   8 -19 34.8962 70.9806  14
  -3  -8 -21 1450.66 201.613  20
  -3  -8 -21 1473.71 195.609  19
  -3   8 -21 1555.67 215.328  15
   3   8  21 1624.53 234.138  25
  -3   8 -21 1410.11 191.351  14
  -3   8 -21 1308.40 227.703  22
  -3  -8 -23 2185.22 242.644  20
  -3  -8 -23 2219.15 235.618  19
  -3   8 -23 2154.07 258.666  15
   3   8  23 1984.71 254.717  25
  -3   8 -23 1948.66 221.632  14
  -3   8 -23 2131.58 260.966  22
  -3  -8 -25 4529.19 337.885  20
   3   8  25 4460.01 382.445  25
  -3  -8 -25 4104.81 313.541  19
  -3   8 -25 4783.18 334.906  29
  -3   8 -25 4761.17 371.365  15
  -3   8 -25 4577.86 315.354  14
  -3   8 -25 5003.21 405.333  22
  -3  -8 -27 1716.11 207.837  20
  -3   8 -27 1405.81 221.215  22
  -3  -8 -27 1524.88 193.112  19
  -3   8 -27 1365.83 182.992  29
  -3   8 -27 1576.29 216.571  15
   3   8  27 1598.44 231.905  25
  -3   8 -27 1459.25 182.030  14
  -3  -8 -29 70.3250 75.6496  20
  -3  -8 -29 132.376 73.5078  19
   3   8  29 170.153 107.112  25
  -3   8 -29 160.461 87.3660  29
   3  -8  29 28.7663 87.5100  25
  -3   8 -29 126.072 81.1450  15
  -3   8 -29 171.195 71.7741  14
  -3   8 -29 171.485 114.937  22
  -3  -8 -31 30.8046 67.0539  20
  -3  -8 -31 30.4956 58.5151  19
  -3   8 -31 66.5147 70.4862  29
  -3   8 -31 61.9657 74.0619  15
   3  -8  31 35.3826 68.7327  25
  -3   8 -31 11.6659 49.5616  14
  -3   8 -31 76.1437 78.4237  22
   3   8  31 3.08712 83.6057  25
   3   8  33 109.285 64.6874  25
  -3  -8 -33 82.6964 58.0195  19
  -3   8 -33 73.3340 68.4661  15
  -3   8 -33 173.107 76.4751  29
   3  -8  33 78.6414 65.7898  25
  -3  -8 -33 109.089 62.3005  20
  -3   8 -33 150.355 92.3171  22
  -3  -8 -35 331.178 78.7334  19
  -3   8 -35 240.657 71.4759  29
   3  -8  35 267.692 77.7689  25
   3   8  35 262.628 94.9406  25
  -3   8 -35 312.571 98.9478  22
  -3  -8 -37 298.287 61.8673  19
   3   8  37 334.197 82.3217  25
   3  -8  37 352.697 79.4436  25
  -3   8 -37 393.201 76.6427  22
  -3  -9  36 319.990 74.3029  18
  -3   9  36 136.606 48.0356  10
  -3   9  36 126.878 53.4242  26
  -3  -9  36 280.302 70.3747  27
  -3   9  36 149.173 58.5566  21
  -3  -9  34 6833.29 323.102  18
   3   9 -34 6467.94 283.703  29
  -3   9  34 6236.77 290.093  10
  -3   9  34 6582.41 313.561  26
  -3  -9  34 7091.23 337.942  27
  -3   9  34 6628.66 343.749  21
  -3  -9  32 107.984 69.9175  28
   3   9 -32 74.3759 53.6986  29
  -3  -9  32 124.048 77.4450  27
  -3   9  32 114.573 68.1989  26
  -3  -9  32 59.7357 64.0177  23
  -3   9  32 221.000 94.8416  21
  -3   9  32 175.583 80.7557  10
  -3   9  30 3306.70 259.347  10
  -3  -9  30 3389.40 252.189  28
   3   9 -30 3033.32 242.969  29
  -3  -9  30 3905.27 291.272  27
  -3   9  30 3470.07 272.295  26
  -3  -9  30 3068.85 281.124  23
  -3   9  30 3404.88 295.028  21
  -3  -9  28 844.503 140.412  28
   3   9 -28 747.185 131.420  29
  -3   9  28 748.594 148.601  26
  -3   9  28 658.095 128.778  10
  -3  -9  28 690.151 151.756  23
  -3   9  28 713.301 150.188  21
  -3  -9  28 734.988 137.263  27
  -3   9  26 1761.81 214.887  26
  -3  -9  26 1466.58 226.742  23
  -3  -9  26 1626.76 202.651  28
  -3   9  26 1996.14 225.970  10
  -3   9  26 1947.42 241.420  21
  -3  -9  26 1689.97 212.002  27
  -3  -9  24 7698.50 442.549  27
  -3   9  24 7487.05 430.142  10
  -3  -9  24 7164.75 453.407  23
  -3   9  24 7735.91 449.273  26
  -3   9  24 7354.48 467.142  21
  -3  -9  22-16.0263 65.7900  19
  -3  -9  22 45.3868 81.0396  27
  -3   9  22 45.4573 68.5491  26
  -3   9  22 80.2991 69.0088  10
  -3  -9  22 296.399 123.824  23
  -3   9  22 235.331 99.0827  21
  -3  -9  20 1465.95 191.954  19
  -3   9  20 1497.73 205.325  26
  -3   9  20 1467.53 207.101  10
  -3  -9  20 1515.39 217.746  23
  -3   9  20 1526.12 224.307  21
  -3  -9  20 1272.44 213.160  20
  -3  -9  18 839.193 165.973  20
  -3  -9  18 858.056 154.492  19
  -3   9  18 933.785 163.523  26
  -3   9  18 1049.89 171.360  10
  -3  -9  18 877.466 157.858  23
  -3   9  18 1096.75 192.688  21
  -3  -9  16 37.5244 68.5643  20
  -3   9  16 123.697 89.8934  10
  -3  -9  16 81.3959 71.2323  19
  -3   9  16 69.6971 72.7832  26
  -3  -9  16 96.0039 75.6027  23
  -3   9  16-25.5223 71.5177  21
  -3  -9  14 715.056 218.042   4
  -3  -9  14 757.938 156.508  20
  -3  -9  14 772.491 145.265  19
  -3   9  14 586.943 128.658  26
  -3   9  14 694.228 140.907  10
  -3  -9  14 765.206 139.355  23
  -3   9  14 483.476 128.258  21
  -3  -9  12 642.223 209.465   4
   3   9 -12 872.540 250.915   9
  -3   9  12 749.747 214.564   8
   3   9 -10 3334.33 452.604   9
  -3   9  10 3545.73 449.921   8
  -3  -9  10 3473.74 438.308   4
   3   9  -8 2665.52 414.216   9
  -3   9   8 2501.36 375.704   8
  -3   9   6 14534.7 762.681   5
   3   9  -6 16402.4 966.559   9
  -3   9   6 14021.2 847.379   8
   3  -9  -4 2360.79 356.650   6
  -3   9   4 2371.91 320.571   5
   3   9  -4 2014.71 347.092   9
  -3   9   4 2446.89 355.919   8
   3   9  -2 6590.44 605.699   9
   3  -9  -2 5464.62 541.860   6
  -3   9   2 5791.60 515.364   5
  -3   9   2 5780.15 531.031   8
  -3  -9   2 5874.16 499.920   7
   3  -9   0 9985.49 718.546   6
  -3   9   0 10451.2 697.548   5
   3   9   0 9152.76 705.684   9
  -3   9   0 9891.93 669.457   8
  -3  -9   0 8949.43 618.888   7
   3  -9   2 1496.29 288.981   6
  -3   9  -2 1926.58 325.480   5
   3   9   2 1939.28 324.858   9
  -3   9  -2 1737.02 282.213   8
  -3  -9  -2 2037.17 298.770   7
  -3  -9  -4 1273.77 237.332   7
  -3   9  -4 1371.08 276.219   5
   3  -9   4 1718.79 313.378   6
   3   9   4 1661.34 309.451   9
   3  -9   6 3518.49 441.166   6
   3   9   6 3335.88 424.500   9
  -3   9  -6 4049.96 473.052   5
  -3  -9  -6 2897.27 366.703   7
   3  -9   8 15873.2 949.272   6
  -3   9  -8 15495.4 932.472   5
   3   9   8 14621.5 873.005   9
  -3  -9  -8 15092.5 839.568   7
   3  -9  10 14429.3 924.015   6
   3   9  10 15181.1 896.880   9
  -3   9 -10 13980.7 899.672   5
  -3  -9 -10 15365.4 868.987   7
  -3  -9 -12 1724.28 203.943  20
  -3  -9 -12 1703.58 182.643  17
   3  -9  12 1975.10 367.295   6
  -3   9 -12 2267.14 226.337  14
  -3   9 -12 2228.59 240.619  15
  -3   9 -12 2350.20 264.319  22
  -3   9 -12 2070.66 363.552   5
  -3  -9 -14 1571.33 197.347  20
  -3  -9 -14 1588.99 189.319  19
  -3  -9 -14 1510.57 176.666  17
  -3   9 -14 1215.65 186.416  15
   3   9  14 1391.26 209.255  25
  -3   9 -14 1346.65 206.645  22
  -3   9 -14 1147.01 164.529  14
  -3  -9 -16 368.165 123.652  20
  -3  -9 -16 414.243 107.238  19
  -3   9 -16 527.225 132.244  15
  -3  -9 -16 328.542 89.9582  17
   3   9  16 551.348 155.371  25
  -3   9 -16 468.346 126.539  14
  -3   9 -16 551.539 152.498  22
  -3  -9 -18 1115.78 172.630  20
  -3  -9 -18 1200.62 172.947  19
  -3  -9 -18 1145.19 157.641  17
  -3   9 -18 1166.32 187.455  15
   3   9  18 1139.68 201.939  25
  -3   9 -18 923.717 167.013  14
  -3   9 -18 975.033 186.895  22
  -3  -9 -20 859.169 161.249  20
  -3  -9 -20 1002.33 162.433  19
  -3   9 -20 967.628 196.383  22
  -3   9 -20 1104.25 187.137  15
   3   9  20 998.528 195.490  25
  -3   9 -20 969.755 167.998  14
  -3  -9 -22 1037.06 179.735  20
  -3  -9 -22 865.897 151.445  19
  -3   9 -22 762.118 169.075  22
  -3   9 -22 1017.81 176.588  15
   3   9  22 681.150 162.687  25
  -3   9 -22 815.080 149.228  14
  -3  -9 -24 1487.84 191.801  19
  -3   9 -24 1666.74 226.707  15
   3   9  24 1582.21 236.701  25
  -3   9 -24 1724.63 209.967  14
  -3   9 -24 1816.17 252.149  22
  -3  -9 -24 1677.67 208.125  20
  -3  -9 -26 1673.74 199.452  20
  -3  -9 -26 1468.36 186.370  19
  -3   9 -26 1902.81 205.841  29
  -3   9 -26 1794.91 227.553  15
   3   9  26 1551.48 228.137  25
  -3   9 -26 1830.51 200.691  14
  -3   9 -26 1978.77 254.025  22
  -3   9 -28 6638.83 364.719  29
  -3  -9 -28 6226.50 357.709  20
  -3  -9 -28 5971.26 351.217  19
  -3   9 -28 5868.71 381.083  15
   3   9  28 5954.12 422.469  25
  -3   9 -28 6330.12 343.743  14
  -3   9 -28 6245.85 425.177  22
  -3  -9 -30 1617.63 174.445  20
  -3  -9 -30 1493.20 173.217  19
  -3   9 -30 1507.77 169.835  29
   3  -9  30 1704.19 208.996  25
   3   9  30 1267.86 192.042  25
  -3   9 -30 1419.64 158.744  14
  -3   9 -30 1457.80 199.396  22
  -3   9 -30 1389.71 182.616  15
  -3  -9 -32 1121.43 147.609  19
  -3   9 -32 803.937 115.348  14
   3   9  32 1018.09 159.676  25
  -3   9 -32 788.808 119.530  29
  -3  -9 -32 1098.27 132.607  20
   3  -9  32 739.388 127.916  25
  -3   9 -32 801.602 148.701  22
  -3  -9 -34 2185.08 171.124  19
   3   9  34 2026.28 200.859  25
   3  -9  34 2235.67 193.536  25
  -3   9 -34 2267.94 202.836  22
  -3   9 -34 2130.93 165.001  29
  -3   9 -36 811.000 104.880  22
  -3  -9 -36 603.243 79.0387  19
   3  -9  36 795.178 106.211  25
   3   9  36 648.181 108.885  25
  -3  10  35 1725.60 136.962  26
  -3 -10  35 2074.01 156.292  18
  -3 -10  35 2136.70 163.912  27
  -3  10  35 1855.57 160.426  21
  -3 -10  33 497.910 101.543  18
  -3 -10  33 502.460 101.654  27
  -3  10  33 371.017 79.6793  26
  -3  10  33 277.895 65.1483  10
   3  10 -33 510.499 89.7135  29
  -3 -10  33 322.814 84.8448  23
  -3  10  33 307.646 95.1385  21
  -3  10  31 2260.75 185.642  10
  -3  10  31 2286.10 199.187  26
  -3 -10  31 2444.77 230.135  23
  -3 -10  31 2863.03 229.164  27
  -3 -10  31 2481.34 188.534  28
   3  10 -31 2171.33 186.842  29
  -3  10  31 2607.18 236.240  21
  -3 -10  29-12.6372 84.1604  23
  -3  10  29 84.8183 78.1233  26
  -3 -10  29-36.7450 60.2465  27
  -3 -10  29 17.3197 57.0698  28
  -3  10  29 26.1317 60.6497  10
   3  10 -29 6.81033 64.7958  29
  -3  10  29-124.211 92.4639  21
  -3  10  27 149.941 73.1152  10
  -3 -10  27 144.449 61.5586  28
  -3 -10  27 313.197 114.658  27
  -3  10  27 197.018 77.8887  26
  -3 -10  27 247.117 104.207  23
  -3  10  27 94.1305 73.1077  21
[truncated: 482,353 more chars]
